# Supplementary material for: Degradation of GSPT1 causes TP53-independent cell death in leukemia while sparing normal hematopoietic stem cells
Source: J Clin Invest. 2022 Aug 15;132(16):e153514. doi: 10.1172/JCI153514 (PMC9374383; doi:10.1172/JCI153514)
Supplement: Supplemental table 1 [file jci-132-153514-s084.xlsx]

## Sheet: count_table_all
gRNA_id	sequence	ED0180301A_0204_BE_d00_1	ED0180301A_0204_BE_d00_2	ED0180301A_0204_BE_d00_3	ED0180301A_0204_BE_d12_1	ED0180301A_0204_BE_d12_2	ED0180301A_0204_BE_d12_3	ED0180301A_0204_BE_d22_1	ED0180301A_0204_BE_d22_2	ED0180301A_0204_BE_d22_3
sg_hGSPT1_3_s	GGCCCCCCCGATCATGGATC	6257	2677	3207	2307	618	4816	1967	2462	2300
sg_hGSPT1_4_s	GCCCCCCCGATCATGGATCC	7922	3448	3961	2362	583	5440	2009	2043	1814
sg_hGSPT1_10_s	CCGATCATGGATCCGGGCAG	650	281	297	187	46	318	109	234	207
sg_hGSPT1_11_a	CCGCCGCCGCCGCCACTGCC	3938	1721	2278	148	38	306	65	65	74
sg_hGSPT1_13_s	ATCATGGATCCGGGCAGTGG	2196	982	1083	577	134	1040	471	639	431
sg_hGSPT1_16_s	ATGGATCCGGGCAGTGGCGG	1944	809	907	520	144	943	462	439	500
sg_hGSPT1_19_s	GATCCGGGCAGTGGCGGCGG	1002	455	507	31	21	84	17	28	31
sg_hGSPT1_22_s	CCGGGCAGTGGCGGCGGCGG	500	212	190	20	5	29	4	8	1
sg_hGSPT1_25_s	GGCAGTGGCGGCGGCGGCGG	268	120	153	0	0	6	1	1	3
sg_hGSPT1_28_s	AGTGGCGGCGGCGGCGGCGG	397	139	291	2	0	12	0	0	0
sg_hGSPT1_31_s	GGCGGCGGCGGCGGCGGCGG	3109	1355	2495	12	5	19	15	2	4
sg_hGSPT1_41_s	GCGGCGGCGGCGGCGGCGGC	394	197	330	3	0	5	0	2	2
sg_hGSPT1_52_s	GGCGGCGGCGGGAGCAGCAG	4970	2178	2708	99	43	139	27	43	44
sg_hGSPT1_72_s	CGGCAGCAGCAGCAGCGACT	8002	3478	3874	1270	272	2124	1182	1102	703
sg_hGSPT1_86_a	TCCGCCTGGTCCCAGCAGTC	7926	3413	3868	1861	639	3662	1771	2160	2209
sg_hGSPT1_86_s	GCGACTCGGCGCCTGACTGC	7267	3093	3411	2886	877	5061	2135	2899	2460
sg_hGSPT1_87_s	CGACTCGGCGCCTGACTGCT	3871	1606	1871	1535	492	3092	1304	1567	1726
sg_hGSPT1_93_s	GGCGCCTGACTGCTGGGACC	5824	2534	2965	943	247	2122	791	975	717
sg_hGSPT1_96_s	GCCTGACTGCTGGGACCAGG	3800	1727	1831	928	236	1930	979	1251	769
sg_hGSPT1_100_a	CGGGGGCTTCCATGTCCGCC	1840	788	888	780	194	1366	1047	953	718
sg_hGSPT1_102_s	CTGCTGGGACCAGGCGGACA	3823	1673	1700	1104	335	1843	768	1015	823
sg_hGSPT1_112_s	CAGGCGGACATGGAAGCCCC	2866	1237	1315	561	168	894	496	657	411
sg_hGSPT1_113_s	AGGCGGACATGGAAGCCCCC	1725	775	841	407	101	712	346	423	390
sg_hGSPT1_117_a	GCCGCAAGGGCCCGGCCCGG	1279	508	600	383	128	745	264	372	539
sg_hGSPT1_117_s	GGACATGGAAGCCCCCGGGC	833	371	408	386	80	624	263	343	280
sg_hGSPT1_118_a	CGCCGCAAGGGCCCGGCCCG	1715	808	803	734	281	1302	530	793	543
sg_hGSPT1_118_s	GACATGGAAGCCCCCGGGCC	2315	917	1125	1325	359	2547	1064	1339	1225
sg_hGSPT1_119_a	CCGCCGCAAGGGCCCGGCCC	2445	1045	1140	935	275	1581	612	752	906
sg_hGSPT1_120_a	GCCGCCGCAAGGGCCCGGCC	763	298	337	538	182	840	451	493	618
sg_hGSPT1_125_a	CCGCCGCCGCCGCAAGGGCC	5917	2591	3106	1974	533	4166	1590	1612	1660
sg_hGSPT1_127_s	GCCCCCGGGCCGGGCCCTTG	6004	2359	2373	1096	318	1796	948	1200	843
sg_hGSPT1_130_s	CCCGGGCCGGGCCCTTGCGG	5171	2328	2247	1010	265	1471	855	948	727
sg_hGSPT1_130_a	GGGAGCCGCCGCCGCCGCAA	3525	1496	1942	657	216	1573	576	860	859
sg_hGSPT1_131_a	AGGGAGCCGCCGCCGCCGCA	7343	3024	3896	1989	642	4955	1562	2772	1879
sg_hGSPT1_133_s	GGGCCGGGCCCTTGCGGCGG	1820	745	891	403	116	789	279	356	295
sg_hGSPT1_136_s	CCGGGCCCTTGCGGCGGCGG	1335	490	546	571	218	1010	541	626	582
sg_hGSPT1_144_s	TTGCGGCGGCGGCGGCTCCC	1286	535	719	17	3	33	3	6	8
sg_hGSPT1_147_s	CGGCGGCGGCGGCTCCCTGG	5194	2068	2591	238	65	518	117	135	111
sg_hGSPT1_150_s	CGGCGGCGGCTCCCTGGCGG	4383	1899	2020	543	116	913	383	498	367
sg_hGSPT1_150_a	GGCCTCGGCCGCCGCCGCCA	15350	6519	7638	3003	901	5469	2906	3741	3734
sg_hGSPT1_151_a	GGGCCTCGGCCGCCGCCGCC	5690	2534	2980	3302	1141	6123	2682	3704	3269
sg_hGSPT1_153_s	CGGCGGCTCCCTGGCGGCGG	3682	1718	1757	883	243	1976	787	1330	969
sg_hGSPT1_159_s	CTCCCTGGCGGCGGCGGCCG	10802	4656	5023	6601	1881	11431	5098	6576	5415
sg_hGSPT1_165_a	GAGGTTCTCCCGCTGGGCCT	7316	2989	3388	4929	1275	8156	3644	4496	3961
sg_hGSPT1_167_s	CGGCGGCGGCCGAGGCCCAG	4389	1952	1956	600	159	1091	515	709	933
sg_hGSPT1_168_s	GGCGGCGGCCGAGGCCCAGC	1352	523	648	164	63	319	127	249	227
sg_hGSPT1_171_a	CGCGCTGAGGTTCTCCCGCT	6561	2913	3203	1239	352	2580	1238	1731	1298
sg_hGSPT1_172_a	CCGCGCTGAGGTTCTCCCGC	9254	4021	4392	1805	554	3323	2041	1839	2214
sg_hGSPT1_183_s	CCAGCGGGAGAACCTCAGCG	3439	1497	1537	706	166	1017	939	737	750
sg_hGSPT1_184_a	GCCGGCTGAAGGCCGCGCTG	3313	1420	1570	2011	610	3091	1092	1932	1632
sg_hGSPT1_194_s	ACCTCAGCGCGGCCTTCAGC	12072	4989	6222	2816	935	5713	2710	4034	3530
sg_hGSPT1_195_a	GACGTTGAGTTGCCGGCTGA	3393	1568	1845	966	329	1588	729	968	923
sg_hGSPT1_202_a	TGGCGTTGACGTTGAGTTGC	3177	1317	1558	663	227	1259	630	687	863
sg_hGSPT1_222_a	GACGTTGGGCACGAAGGGCT	2237	947	1125	533	177	926	582	650	598
sg_hGSPT1_227_a	GCGTGGACGTTGGGCACGAA	2916	1352	1499	897	184	1412	845	1061	949
sg_hGSPT1_228_a	GGCGTGGACGTTGGGCACGA	1560	673	801	477	108	971	457	610	406
sg_hGSPT1_236_a	AACTCGGCGGCGTGGACGTT	5308	2251	2800	1031	342	2174	1082	1707	1082
sg_hGSPT1_237_a	GAACTCGGCGGCGTGGACGT	4259	1788	2183	1239	382	2592	964	1482	1261
sg_hGSPT1_244_a	ACGGCACGAACTCGGCGGCG	1746	791	853	671	174	1043	799	574	675
sg_hGSPT1_249_a	GAAGGACGGCACGAACTCGG	634	243	258	141	38	259	105	143	183
sg_hGSPT1_252_a	CAGGAAGGACGGCACGAACT	864	411	410	176	51	372	153	213	169
sg_hGSPT1_263_a	GCCGGGCCCCGCAGGAAGGA	3328	1447	1676	633	145	1262	649	795	597
sg_hGSPT1_266_s	AGTTCGTGCCGTCCTTCCTG	2824	1257	1352	387	121	752	372	603	535
sg_hGSPT1_267_a	CGCTGCCGGGCCCCGCAGGA	7189	3226	3553	1491	407	2665	1670	1708	1478
sg_hGSPT1_267_s	GTTCGTGCCGTCCTTCCTGC	2853	1288	1435	781	259	1449	669	906	816
sg_hGSPT1_268_s	TTCGTGCCGTCCTTCCTGCG	4084	1789	2076	474	165	1015	458	617	330
sg_hGSPT1_271_a	GCGGCGCTGCCGGGCCCCGC	12959	5727	6183	6314	1961	11506	4763	6901	5744
sg_hGSPT1_273_s	GCCGTCCTTCCTGCGGGGCC	2062	888	1064	1024	268	1675	908	822	776
sg_hGSPT1_280_a	CTGGGGGTGGCGGCGCTGCC	1939	829	917	714	203	1333	478	819	506
sg_hGSPT1_281_a	ACTGGGGGTGGCGGCGCTGC	1411	611	744	297	125	818	246	356	337
sg_hGSPT1_290_a	GCGCCGCCAACTGGGGGTGG	1590	733	805	364	99	490	398	265	232
sg_hGSPT1_293_a	GCGGCGCCGCCAACTGGGGG	5141	2233	2449	2102	619	3811	1652	1979	1789
sg_hGSPT1_295_s	GCAGCGCCGCCACCCCCAGT	12330	5383	6042	7724	2449	13264	6391	7537	7784
sg_hGSPT1_296_a	TTGGCGGCGCCGCCAACTGG	1312	494	613	973	324	1816	811	995	826
sg_hGSPT1_297_a	ATTGGCGGCGCCGCCAACTG	4357	1865	2276	2933	913	4736	2342	3106	3133
sg_hGSPT1_298_s	GCGCCGCCACCCCCAGTTGG	11895	5339	6121	2802	846	5522	2256	2727	2328
sg_hGSPT1_298_a	TATTGGCGGCGCCGCCAACT	4697	2123	2392	2794	884	4928	2391	2717	2699
sg_hGSPT1_299_a	TTATTGGCGGCGCCGCCAAC	3383	1409	1695	1991	639	2979	1942	1744	2000
sg_hGSPT1_312_a	GCCGGCTCCGTGGTTATTGG	12543	5588	6188	2114	612	4310	2253	2643	2182
sg_hGSPT1_315_a	GCTGCCGGCTCCGTGGTTAT	14048	6274	6814	2811	774	5228	2559	3511	3022
sg_hGSPT1_316_s	GGCGGCGCCGCCAATAACCA	13201	6084	6816	3154	903	5932	3671	4432	3426
sg_hGSPT1_322_a	CCGCGCCGCTGCCGGCTCCG	22060	9737	10243	6416	1817	10521	5755	7909	6292
sg_hGSPT1_322_s	GCCGCCAATAACCACGGAGC	6331	2713	3124	1581	441	2960	1524	1791	1650
sg_hGSPT1_328_s	AATAACCACGGAGCCGGCAG	3074	1299	1622	911	312	1956	883	1391	1117
sg_hGSPT1_330_a	ACGGCCTCCCGCGCCGCTGC	21581	9239	10480	6209	1935	12695	6386	8579	6821
sg_hGSPT1_333_s	CCACGGAGCCGGCAGCGGCG	3694	1629	1551	1251	321	1683	1144	1187	893
sg_hGSPT1_334_s	CACGGAGCCGGCAGCGGCGC	9130	4043	4305	2205	652	3928	2114	2723	2485
sg_hGSPT1_337_s	GGAGCCGGCAGCGGCGCGGG	2943	1312	1402	335	99	537	288	274	262
sg_hGSPT1_345_s	CAGCGGCGCGGGAGGCCGTG	1848	766	857	354	94	716	281	609	369
sg_hGSPT1_346_s	AGCGGCGCGGGAGGCCGTGC	3670	1513	1799	353	141	606	286	279	292
sg_hGSPT1_349_a	GTCCCGGGCCTTTACCCGCA	5914	2540	2923	553	178	1139	368	740	676
sg_hGSPT1_354_s	TTTCTGTTAAACAGCACCTG	401	181	211	156	42	228	125	145	131
sg_hGSPT1_359_a	TCCTCTTGAGAGGATTCCAC	567	225	274	147	53	253	131	163	138
sg_hGSPT1_369_s	ACCTGTGGAATCCTCTCAAG	1608	744	802	464	174	914	514	466	610
sg_hGSPT1_369_a	CAATGACTGTTCCTCTTGAG	1927	839	876	600	160	1197	478	651	409
sg_hGSPT1_388_s	GAGGAACAGTCATTGTGTGA	45	13	12	3	2	9	0	14	7
sg_hGSPT1_411_s	TTCAAATTCAGCTGTTAGCA	1008	448	432	501	138	837	460	626	504
sg_hGSPT1_430_s	ATGGAACTTTCAGAACCTAT	379	156	186	145	41	205	93	168	121
sg_hGSPT1_434_a	TCAGAAATTTTCTTACCAAT	1445	599	649	934	252	1319	766	719	772
sg_hGSPT1_439_s	TGTCTTTCTTCAGTAGAAAA	17	11	16	27	1	56	32	11	2
sg_hGSPT1_467_a	TTGTGCTCCCATGATTCTTC	7713	3288	3572	2208	611	3500	1996	2499	1732
sg_hGSPT1_470_s	AAATGTCTCCAGAAGAATCA	254	103	107	87	25	44	47	26	64
sg_hGSPT1_471_s	AATGTCTCCAGAAGAATCAT	1632	701	820	275	77	500	212	394	265
sg_hGSPT1_505_s	GAAATAAGTGAAGCAGAGCC	53	14	25	33	7	39	42	18	12
sg_hGSPT1_506_s	AAATAAGTGAAGCAGAGCCA	50	37	28	16	3	35	12	30	9
sg_hGSPT1_507_s	AATAAGTGAAGCAGAGCCAG	306	126	165	42	22	144	43	63	109
sg_hGSPT1_508_s	ATAAGTGAAGCAGAGCCAGG	183	66	116	29	5	24	22	16	35
sg_hGSPT1_511_s	AGTGAAGCAGAGCCAGGGGG	1046	438	471	257	94	587	191	296	222
sg_hGSPT1_512_a	TCTCCCAAGGAACCACCCCC	2009	785	991	279	96	554	255	311	310
sg_hGSPT1_519_s	AGAGCCAGGGGGTGGTTCCT	1983	875	951	695	210	1124	407	542	579
sg_hGSPT1_520_s	GAGCCAGGGGGTGGTTCCTT	1148	551	573	381	106	695	456	323	226
sg_hGSPT1_525_a	TGGCGGCCTTCCATCTCCCA	9781	4314	4636	1667	498	2612	1700	1552	1909
sg_hGSPT1_526_s	GGGGGTGGTTCCTTGGGAGA	92	39	49	14	7	11	11	8	7
sg_hGSPT1_530_s	GTGGTTCCTTGGGAGATGGA	1150	502	516	159	65	362	108	130	147
sg_hGSPT1_540_s	GGGAGATGGAAGGCCGCCAG	1661	705	854	422	122	574	355	309	680
sg_hGSPT1_542_a	TCATGGGCACTTTCCTCTGG	8389	3620	3994	2070	580	3448	1701	1866	1460
sg_hGSPT1_545_a	ATTTCATGGGCACTTTCCTC	1870	802	870	270	91	415	289	331	213
sg_hGSPT1_558_a	TTCCTCCTCCATCATTTCAT	13235	5888	6175	2415	768	4357	1916	2293	2178
sg_hGSPT1_559_a	CTTCCTCCTCCATCATTTCA	7265	3089	3210	2123	630	3515	1459	1790	1529
sg_hGSPT1_561_s	GGAAAGTGCCCATGAAATGA	460	191	202	68	34	124	40	81	64
sg_hGSPT1_564_s	AAGTGCCCATGAAATGATGG	620	252	283	151	29	137	137	64	131
sg_hGSPT1_567_s	TGCCCATGAAATGATGGAGG	348	171	174	62	17	153	118	93	39
sg_hGSPT1_573_s	TGAAATGATGGAGGAGGAAG	0	3	3	1	1	0	5	0	0
sg_hGSPT1_589_a	CAACCACAGACTTAGGTTTT	697	301	360	451	156	744	373	430	478
sg_hGSPT1_590_a	GCAACCACAGACTTAGGTTT	731	323	371	272	98	393	207	181	299
sg_hGSPT1_596_a	GGCGGTGCAACCACAGACTT	2471	1051	1244	663	232	1077	613	650	700
sg_hGSPT1_597_s	AATCCCAAAACCTAAGTCTG	1687	771	869	425	140	815	276	643	445
sg_hGSPT1_610_s	AAGTCTGTGGTTGCACCGCC	810	382	401	119	20	185	81	85	71
sg_hGSPT1_614_a	TCTTTCTTAGGAGCACCTGG	776	303	350	137	39	231	83	116	125
sg_hGSPT1_617_a	TGCTCTTTCTTAGGAGCACC	152	52	60	90	13	119	46	32	79
sg_hGSPT1_626_a	ACATTTACATGCTCTTTCTT	1256	538	638	202	79	382	136	209	151
sg_hGSPT1_649_s	CATGTAAATGTAGTATTCAT	677	269	272	137	40	218	65	75	96
sg_hGSPT1_650_s	ATGTAAATGTAGTATTCATT	316	122	119	32	14	54	20	10	16
sg_hGSPT1_658_s	GTAGTATTCATTGGGCACGT	356	158	167	7	2	27	2	2	3
sg_hGSPT1_679_s	GATGCTGGCAAGTCAACCAT	1815	791	905	72	27	93	34	57	21
sg_hGSPT1_682_s	GCTGGCAAGTCAACCATTGG	4951	2112	2371	609	153	938	293	250	219
sg_hGSPT1_684_a	TTACATTATTTGTCCTCCAA	3753	1533	1824	2184	683	3441	1840	2239	1780
sg_hGSPT1_703_s	AATGTTTTCAGGTATTTGAC	796	347	365	204	60	250	124	102	118
sg_hGSPT1_708_s	TTTCAGGTATTTGACTGGAA	533	198	236	128	36	149	63	68	72
sg_hGSPT1_719_s	TGACTGGAATGGTTGACAAA	255	109	124	80	23	50	21	26	33
sg_hGSPT1_770_s	AAGAGAAAAACAGAGAAACT	24	11	18	3	0	6	1	0	0
sg_hGSPT1_782_s	ATTATTTCAGGTACTTGTCT	414	171	217	85	23	196	42	127	69
sg_hGSPT1_783_s	TTATTTCAGGTACTTGTCTT	1698	664	845	669	216	1243	529	779	486
sg_hGSPT1_795_a	TTCTTCCTGATTTGTGTCTA	3266	1412	1502	1195	351	2007	848	1087	845
sg_hGSPT1_801_s	TTGGGCCTTAGACACAAATC	1623	750	736	70	15	113	29	39	45
sg_hGSPT1_816_s	AAATCAGGAAGAACGAGACA	655	280	344	54	7	74	31	19	26
sg_hGSPT1_817_s	AATCAGGAAGAACGAGACAA	228	91	98	3	3	10	0	0	4
sg_hGSPT1_834_s	CAAGGGTAAAACAGTAGAAG	429	149	182	34	6	34	18	5	5
sg_hGSPT1_835_s	AAGGGTAAAACAGTAGAAGT	30	15	14	0	0	2	0	0	0
sg_hGSPT1_852_a	CTTCTTTTCGGTTTCAAAAT	2237	912	948	631	195	1119	327	647	463
sg_hGSPT1_864_a	AATTGTGAAATGCTTCTTTT	3048	1263	1372	1455	505	2319	957	1343	1652
sg_hGSPT1_889_s	TTCACAATTCTAGATGCCCC	3713	1583	1696	215	60	338	90	73	64
sg_hGSPT1_894_a	GACAAAACTCTTGTGGCCAG	4661	2022	2202	167	41	257	51	60	47
sg_hGSPT1_895_a	GGACAAAACTCTTGTGGCCA	880	389	406	217	79	357	129	147	190
sg_hGSPT1_896_a	GGGACAAAACTCTTGTGGCC	503	216	217	312	42	409	266	217	174
sg_hGSPT1_901_a	TATTTGGGACAAAACTCTTG	889	403	386	65	21	95	31	44	14
sg_hGSPT1_916_a	AGGCACCACCAATCATATTT	6311	2723	3029	366	110	761	267	231	205
sg_hGSPT1_917_a	GAGGCACCACCAATCATATT	568	242	268	64	38	71	32	20	24
sg_hGSPT1_919_s	AGTTTTGTCCCAAATATGAT	1663	682	787	121	42	200	45	62	44
sg_hGSPT1_922_s	TTTGTCCCAAATATGATTGG	1565	686	714	62	7	125	20	18	19
sg_hGSPT1_936_a	CACAGCCAAATCAGCTTGAG	8556	3782	4097	433	115	819	169	247	131
sg_hGSPT1_942_s	TGGTGCCTCTCAAGCTGATT	7436	3320	3817	906	301	1925	436	808	511
sg_hGSPT1_951_s	TCAAGCTGATTTGGCTGTGC	4230	1942	2091	1154	360	2068	794	1086	871
sg_hGSPT1_965_s	GGAATTAGGTAATCTCAGCC	950	403	448	583	176	956	484	383	538
sg_hGSPT1_970_s	TAGGTAATCTCAGCCAGGAA	605	235	307	126	29	204	42	69	46
sg_hGSPT1_972_a	AGTTTCAAACTCTCCTTTCC	1895	807	865	230	48	328	85	94	57
sg_hGSPT1_985_s	AGGAAAGGAGAGTTTGAAAC	45	22	23	7	1	9	2	1	5
sg_hGSPT1_997_s	TTTGAAACTGGATTTGAAAA	51	15	15	21	10	37	7	38	6
sg_hGSPT1_1000_s	GAAACTGGATTTGAAAAAGG	10	2	7	2	0	4	0	2	0
sg_hGSPT1_1026_s	GACAAGAGAACATGCAATGT	623	302	328	76	16	71	44	9	18
sg_hGSPT1_1039_s	GCAATGTTGGCAAAGACAGC	2125	855	1023	465	184	1010	314	407	354
sg_hGSPT1_1060_a	TCTTATTAATTAGCACAATT	734	289	331	378	110	684	405	473	271
sg_hGSPT1_1074_s	AATTGTGCTAATTAATAAGA	158	64	76	67	14	115	58	76	40
sg_hGSPT1_1091_a	TCATTGCTCCAATTTACTGT	5334	2196	2421	1993	514	3522	1387	1780	1619
sg_hGSPT1_1094_s	TGGATGATCCAACAGTAAAT	799	380	363	224	45	307	157	108	77
sg_hGSPT1_1106_s	CAGTAAATTGGAGCAATGAG	503	186	231	37	9	76	21	26	14
sg_hGSPT1_1122_s	TTGCAGATATGAAGAATGTA	759	309	300	106	28	181	63	76	52
sg_hGSPT1_1145_a	AAGCCAACTTTTTTCAAAAA	934	424	486	739	217	1052	513	682	604
sg_hGSPT1_1153_s	GTGCCATTTTTGAAAAAAGT	759	334	345	578	135	727	482	538	392
sg_hGSPT1_1170_s	AGTTGGCTTCAATCCCAAAA	2795	1305	1382	868	203	1366	603	648	543
sg_hGSPT1_1172_a	ATAAAGTGAATGTCCTTTTT	2420	1030	1089	1675	516	2253	1462	1490	1520
sg_hGSPT1_1173_a	CATAAAGTGAATGTCCTTTT	1709	733	780	965	303	1611	798	1079	894
sg_hGSPT1_1195_s	ATTCACTTTATGCCCTGCTC	3082	1256	1427	204	77	449	75	166	132
sg_hGSPT1_1196_a	GCTCCAGTAAGTCCTGAGCA	2525	1128	1267	137	39	204	33	63	46
sg_hGSPT1_1197_a	TGCTCCAGTAAGTCCTGAGC	851	325	412	69	26	143	19	30	59
sg_hGSPT1_1204_s	ATGCCCTGCTCAGGACTTAC	2283	946	1153	227	87	390	135	127	196
sg_hGSPT1_1227_s	AGCAAATCTCAAAGAGCAGT	255	100	130	70	34	102	40	43	185
sg_hGSPT1_1241_s	AGCAGTCGGATTTCTGTCCT	3312	1504	1564	1244	355	1906	686	1062	833
sg_hGSPT1_1247_a	ACAGTTACTTACATGTACCA	170	80	86	7	2	41	0	12	1
sg_hGSPT1_1265_a	TTATCCAGATATGGAATAAA	432	192	186	69	19	76	32	27	16
sg_hGSPT1_1272_s	ATTACCGTTTATTCCATATC	2558	1134	1167	604	177	1174	405	526	425
sg_hGSPT1_1274_a	TTCGGCAAATTATCCAGATA	5121	2171	2200	2740	787	4091	2604	2518	2356
sg_hGSPT1_1292_a	TCAACTGATCTATTGAAGTT	34	13	16	5	1	15	2	8	4
sg_hGSPT1_1306_s	AACTTCAATAGATCAGTTGA	184	69	100	61	13	73	50	28	45
sg_hGSPT1_1316_s	GATCAGTTGATGGACCAATC	785	363	421	52	16	57	22	18	15
sg_hGSPT1_1319_a	TCCACAATTGGCAGCCTGAT	6008	2524	2877	1071	383	1950	551	800	791
sg_hGSPT1_1329_s	ACCAATCAGGCTGCCAATTG	7818	3512	3784	1592	533	2882	877	1031	1013
sg_hGSPT1_1331_a	ACCTTGTACTTATCCACAAT	3172	1267	1420	376	140	717	204	194	217
sg_hGSPT1_1341_s	GCCAATTGTGGATAAGTACA	471	174	221	19	5	48	6	10	2
sg_hGSPT1_1348_s	TTTACATTTGATCAGGATAT	451	2	209	136	27	176	78	95	93
sg_hGSPT1_1356_s	TGATCAGGATATGGGCACTG	1917	829	966	107	39	240	61	55	83
sg_hGSPT1_1362_s	GGATATGGGCACTGTGGTCC	1423	580	650	529	115	862	269	414	359
sg_hGSPT1_1363_s	GATATGGGCACTGTGGTCCT	2256	908	1120	221	71	364	96	116	147
sg_hGSPT1_1369_a	ATCCTGATTCCAGCTTTCCC	6838	3030	3382	924	287	1746	423	631	482
sg_hGSPT1_1371_s	CACTGTGGTCCTGGGAAAGC	2191	953	1035	630	163	1050	293	355	349
sg_hGSPT1_1378_s	GTCCTGGGAAAGCTGGAATC	4110	1735	1872	387	92	658	111	158	114
sg_hGSPT1_1393_s	GAATCAGGATCTATTTGTAA	1932	857	894	461	148	775	203	274	296
sg_hGSPT1_1405_a	TTGGCATCATCACAAGCTGC	5078	2186	2300	1932	628	3711	1861	1815	2089
sg_hGSPT1_1422_s	GCTTGTGATGATGCCAAACA	4290	1780	2144	461	126	901	169	189	250
sg_hGSPT1_1424_a	TAACCGATTCTTACCTTGTT	6348	2817	2993	951	349	1639	446	537	616
sg_hGSPT1_1431_s	TTTTCTTTTAAAGCACAACG	523	1	251	293	77	327	200	208	143
sg_hGSPT1_1441_s	AAGCACAACGTGGAAGTTCT	110	66	47	26	2	48	13	24	25
sg_hGSPT1_1461_a	GGTATCAGTCTCTACATCAT	2978	1270	1446	860	235	1139	843	683	667
sg_hGSPT1_1482_a	GAGGTTTTCACCTGGGGCTA	816	328	352	373	96	491	254	249	184
sg_hGSPT1_1483_s	GAGACTGATACCGTAGCCCC	2472	1034	1274	185	63	472	79	261	301
sg_hGSPT1_1488_a	GATTTTGAGGTTTTCACCTG	1145	500	537	273	74	440	169	219	122
sg_hGSPT1_1489_a	TGATTTTGAGGTTTTCACCT	1112	460	483	144	37	303	66	107	41
sg_hGSPT1_1490_a	CTGATTTTGAGGTTTTCACC	864	419	426	191	30	288	93	147	62
sg_hGSPT1_1501_a	TTCCTTTCAGTCTGATTTTG	1779	734	784	1061	259	1672	1060	1018	804
sg_hGSPT1_1510_s	AACCTCAAAATCAGACTGAA	1500	664	804	763	225	1327	514	657	553
sg_hGSPT1_1524_s	ACTGAAAGGAATTGAAGAAG	272	125	125	69	12	115	48	54	49
sg_hGSPT1_1537_s	GAAGAAGAGGAGATTCTTCC	0	0	0	0	0	0	0	0	0
sg_hGSPT1_1538_s	AAGAAGAGGAGATTCTTCCA	8	5	9	0	1	0	0	0	0
sg_hGSPT1_1544_a	GGATCACAAAGTATAAACCC	315	165	157	16	5	46	8	10	2
sg_hGSPT1_1565_a	CCAGAATGACAAAGATTATT	1037	435	511	285	80	401	280	226	168
sg_hGSPT1_1576_s	CCTAATAATCTTTGTCATTC	2470	1085	1130	1071	371	1867	893	1023	1424
sg_hGSPT1_1596_s	TGGACGCACATTTGATGCCC	9648	4261	4706	1361	465	2514	698	673	754
sg_hGSPT1_1629_a	ATTATAGCCTGGGCAGATGA	272	96	122	14	9	30	3	9	16
sg_hGSPT1_1633_s	CACAAATCCATCATCTGCCC	12371	5271	5650	778	203	1231	343	355	267
sg_hGSPT1_1639_a	GCAGCACCGCATTATAGCCT	7046	3229	3579	2512	709	4231	1631	1861	1691
sg_hGSPT1_1640_a	TGCAGCACCGCATTATAGCC	5856	2747	3133	2797	897	5283	2454	3456	3264
sg_hGSPT1_1644_s	CATCTGCCCAGGCTATAATG	3406	1399	1629	157	32	227	74	49	87
sg_hGSPT1_1671_s	GCATATTCATACCTGTATTG	1707	746	791	196	53	294	75	75	77
sg_hGSPT1_1671_a	TATTTCCACCTCCTCAATAC	1583	608	747	70	27	107	49	19	18
sg_hGSPT1_1674_s	TATTCATACCTGTATTGAGG	711	319	343	48	9	128	54	25	18
sg_hGSPT1_1677_s	TCATACCTGTATTGAGGAGG	92	54	53	35	10	114	40	33	35
sg_hGSPT1_1698_a	TTTGTCTACCAAGCAGATTA	129	70	64	37	7	80	17	15	19
sg_hGSPT1_1701_s	TGGTTAGGCCTTAATCTGCT	1100	445	520	57	21	80	52	19	33
sg_hGSPT1_1717_s	TGCTTGGTAGACAAAAAATC	617	257	319	174	37	261	107	165	71
sg_hGSPT1_1743_a	TTGTTTGACAAAACGGGGTC	141	60	68	107	38	191	60	103	176
sg_hGSPT1_1744_a	CTTGTTTGACAAAACGGGGT	461	206	220	291	105	297	248	232	328
sg_hGSPT1_1748_a	TGATCTTGTTTGACAAAACG	729	354	343	420	100	624	341	327	269
sg_hGSPT1_1749_a	TTGATCTTGTTTGACAAAAC	266	103	119	180	41	195	110	160	96
sg_hGSPT1_1750_a	CTTGATCTTGTTTGACAAAA	1962	832	913	990	301	1698	935	1163	882
sg_hGSPT1_1781_s	AAGTATGCATTGCTCGCTTA	468	208	239	46	15	60	22	21	16
sg_hGSPT1_1789_s	ATTGCTCGCTTAAGGACAGC	1339	534	658	475	186	877	329	500	591
sg_hGSPT1_1803_a	TTTAAAGGTCTCAAGGCAGA	448	2	238	149	36	274	102	73	89
sg_hGSPT1_1810_a	GGAAGTCTTTAAAGGTCTCA	176	89	65	47	23	75	11	41	41
sg_hGSPT1_1818_a	CATCTGAGGGAAGTCTTTAA	141	49	61	20	1	21	10	1	5
sg_hGSPT1_1830_s	CTTTAAAGACTTCCCTCAGA	1517	582	707	684	164	891	394	483	488
sg_hGSPT1_1831_a	AGGTGAAACGACCCATCTGA	628	237	305	54	22	81	21	23	41
sg_hGSPT1_1831_s	TTTAAAGACTTCCCTCAGAT	2945	9	1357	777	249	1483	410	582	433
sg_hGSPT1_1832_a	AAGGTGAAACGACCCATCTG	1055	473	544	99	37	157	53	62	45
sg_hGSPT1_1851_a	GCTCTTACCCTCATCTCTTA	14678	6298	7045	3769	941	6753	1956	2657	2121
sg_hGSPT1_1854_s	TCGTTTCACCTTAAGAGATG	727	319	345	125	24	192	51	80	55
sg_hGSPT1_1855_s	CGTTTCACCTTAAGAGATGA	154	100	106	35	17	77	7	9	22
sg_hGSPT1_1872_a	CAGAACTTTTCCAATTGCAA	4361	1997	2168	2964	698	4435	2756	3065	2345
sg_hGSPT1_1873_s	CTAGGTAAGACCATTGCAAT	261	131	145	120	47	215	90	116	107
sg_hGSPT1_1890_s	AATTGGAAAAGTTCTGAAAC	85	30	36	50	7	51	75	37	12
sg_hGSPT1_1904_a	GAAAATGCTTAGTCTTTCTC	927	388	438	256	89	372	279	311	204
sg_Neg_1	GTAGCGAACGTGTCCGGCGT	4341	1998	2339	2962	921	4556	2095	2559	2241
sg_Neg_2	GACCGGAACGATCTCGCGTA	8785	4254	5064	5541	1811	8864	4438	5002	5341
sg_Neg_3	GGCAGTCGTTCGGTTGATAT	3033	1559	1761	2111	694	2823	1525	1684	2129
sg_Neg_4	GCTTGAGCACATACGCGAAT	3683	2031	2177	2635	725	3726	2405	2201	1582
sg_Neg_5	GTGGTAGAATAACGTATTAC	111	95	77	91	19	130	137	72	60
sg_Neg_6	GTCATACATGGATAAGGCTA	1748	877	800	1245	412	1734	1001	1183	1113
sg_Neg_7	GATACACGAAGCATCACTAG	1009	619	685	913	310	1352	756	585	747
sg_Neg_8	GAACGTTGGCACTACTTCAC	449	303	367	424	164	634	353	435	219
sg_Neg_9	GATCCATGTAATGCGTTCGA	3288	1511	1750	1568	501	2810	1351	1810	1526
sg_Neg_10	GTCGTGAAGTGCATTCGATC	3353	1521	1864	1951	593	2535	1371	1295	1642
sg_LacZ_1465	CATCGGGCAAATAATATCGG	2456	1125	1342	1688	441	2486	1166	1283	1109
sg_LacZ_1583	TCGCGTGGGCGTATTCGCAA	7165	3339	3765	4051	1410	7191	3335	4019	3758
sg_LacZ_1659	ACGAAGCCGCCCTGTAAACG	9352	4230	5266	6219	1936	11002	5702	6425	5635
sg_LacZ_1725	ATGATGAAAACGGCAACCCG	1449	627	848	1252	487	1751	988	1098	1037
sg_LacZ_1739	AACCCGTGGTCGGCTTACGG	4846	2189	2315	3009	1118	5140	2702	2973	2925
sg_LacZ_2496	TGATTACGACCGCTCACGCG	2918	1262	1419	2069	677	3324	1843	1940	2320
sg_LacZ_336	GTGAGCGAGTAACAACCCGT	2430	1161	1420	2006	575	2814	1630	1630	1445
sg_LacZ_838	CAGACGTAGTGTGACGCGAT	3139	1570	1634	2123	760	3230	1699	1874	1745
sg_LacZ_904	AATCCCGAATCTCTATCGTG	1091	495	514	764	278	1017	645	419	667
sg_LacZ_907	CCCGAATCTCTATCGTGCGG	1011	517	474	890	246	1078	822	499	760
sg_Luc_1058	AGCTATTCTGATTACACCCG	3408	1506	1660	2524	723	3665	2546	1853	2107
sg_Luc_1158	ACGCTGGGCGTTAATCAAAG	2487	1106	1237	1903	497	2606	1479	1655	1646
sg_Luc_1189	ACATAACCGGACATAATCAT	1584	726	868	1210	303	1783	992	1077	941
sg_Luc_1451	GTGCTCCAAAACAACAACGG	5470	2622	3026	4190	1218	6469	3734	3853	3266
sg_Luc_1536	ACAACCGCGAAAAAGTTGCG	782	407	460	734	196	961	530	380	599
sg_Luc_1539	ACCGCGAAAAAGTTGCGCGG	168	98	88	98	44	112	50	68	82
sg_Luc_371	GGGCATTTCGCAGCCTACCG	7713	3394	4033	5435	1525	8204	4460	4951	4378
sg_Luc_474	GATTCTAAAACGGATTACCA	1407	708	814	1006	347	1495	852	879	1188
sg_Luc_560	TGTGCCAGAGTCCTTCGATA	7419	3607	3940	5485	1691	7916	4379	4752	4595
sg_Luc_650	GGCATGCGAGAATCTCACGC	2979	1295	1714	1718	465	2809	1541	1359	1287
sg_Ren_158	TATTTTTTTACATGGTAACG	1635	614	784	1030	299	1484	834	912	757
sg_Ren_170	ATGTCGCCATAAATAAGAAG	957	452	483	613	236	1115	453	554	719
sg_Ren_211	GGTATAATACACCGCGCTAC	300	111	144	283	66	262	189	76	144
sg_Ren_307	ATTACAAATATCTTACTGCA	1877	779	893	1288	373	1788	1437	977	1055
sg_Ren_55	GGATGATAACTGGTCCGCAG	4678	2102	2503	3277	1019	5227	2513	2991	3041
sg_Ren_58	TTACATCTGGCCCACCACTG	6021	2596	3352	4338	1393	7761	3704	4389	3923
sg_Ren_649	TCACGAGGCCATGATAATGT	2297	1028	1241	1523	527	2739	1309	1471	1839
sg_Ren_664	TTTACTAACGGGATTTCACG	1067	5	549	673	252	1051	583	655	846
sg_Ren_681	GAAATCCCGTTAGTAAAAGG	86	39	43	79	21	78	44	57	54
sg_Ren_794	GGCACCTTCAACAATAGCAT	3390	1616	2096	2665	763	4250	2261	2492	1944
sg_ROSA26_1	GAAGATGGGCGGGAGTCTTC	1804	843	861	1021	315	1801	733	758	947
sg_PCNA_1	GGACTCGTCCCACGTCTCTT	4611	1916	2390	1227	315	1953	584	680	679
sg_PCNA_2	CTACCGCTGCGACCGCAACC	11511	4734	5418	1377	387	2062	564	568	552
sg_POLR2D_1	TGAGAGTGCAGAGGACGAAC	1589	659	776	317	69	648	183	451	129
sg_POLR2D_2	TGGGCAAAGGTTGGCCAAAC	1174	495	648	302	73	495	113	129	117
sg_POLR2A_1	AAGCGAATGTCTGTGACGGA	4248	1802	2186	319	99	577	176	161	185
sg_POLR2A_2	CAGGGGGTGATTGAGCGGAC	960	388	504	334	103	488	230	175	217
sg_PRL9_1	GGACGCACAGTTATCGTGAA	3975	1811	2227	607	203	1213	239	358	327
sg_PRL9_2	AATGTAGAACTCAGCCTTCT	467	176	245	38	14	61	23	12	7
sg_RPL23A_1	TGCGGATCTTCTTCTTTTTG	14036	6302	6760	7360	1926	11995	6205	7315	6179
sg_RPL23A_2	GTCGCAGTGTCTTCGGCCGC	8377	3845	4290	351	105	529	137	140	111
sg_CDK9_1	CTGGCCGGTCTTGCGGTGCC	4301	1841	1928	1348	392	1922	852	707	636
sg_CDK9_2	GATCTCCCGCAAGGCTGTAA	5462	2373	2812	1956	500	3254	1096	1062	1101
sg_CDK1_1	GGGTTCCTAGTACTGCAATT	2584	1085	1279	832	235	1500	440	594	469
sg_CDK1_2	AATCCATGTACTGACCAGGA	738	338	409	177	35	310	191	271	51
sg_RPA3_1	CCGGCGTTGATGCGCGACCT	7914	3500	4041	751	191	1258	535	542	529
sg_RPA3_2	GCCGGCGTTGATGCGCGACC	1338	544	636	226	104	436	59	110	146
sg_hBRD4_309	TAAGATCATTAAAACGCCTA	1027	424	553	204	47	233	97	93	85
sg_hBRD4_336	GGGAACAATAAAGAAGCGCT	2130	944	1005	674	205	1133	323	322	360
sg_hMYC_1138	ACAACGTCTTGGAGCGCCAG	6215	2721	2835	406	106	577	156	113	100
sg_hMYC_122	GCCGTATTTCTACTGCGACG	5164	2196	2589	113	45	165	45	47	46
sg_hRPS20_172	AAGCCGCAACGTAAAATCCT	8149	3609	4302	786	259	1381	368	379	401
sg_hRPS20_90	ACCAGTTCGAATGCCTACCA	7654	3550	3923	211	67	339	140	66	117

## Sheet: RPMR
gRNA_id	sequence	ED0180301A_0204_BE_d00_1	ED0180301A_0204_BE_d00_2	ED0180301A_0204_BE_d00_3	ED0180301A_0204_BE_d12_1	ED0180301A_0204_BE_d12_2	ED0180301A_0204_BE_d12_3	ED0180301A_0204_BE_d22_1	ED0180301A_0204_BE_d22_2	ED0180301A_0204_BE_d22_3
sg_hGSPT1_3_s	GGCCCCCCCGATCATGGATC	6187.02	6082.12	6422.94	7354.82	6589.03	8991.27	7739.87	8186.18	8423.11
sg_hGSPT1_4_s	GCCCCCCCGATCATGGATCC	7833.14	7833.17	7932.57	7530.08	6216.47	10156	7905.05	6793.56	6644.04
sg_hGSPT1_10_s	CCGATCATGGATCCGGGCAG	643.616	640.462	596.644	599.092	500.298	595.436	432.614	781.06	761.411
sg_hGSPT1_11_a	CCGCCGCCGCCGCCACTGCC	3894.32	3910.91	4562.93	474.813	415.141	573.037	259.569	219.362	274.547
sg_hGSPT1_13_s	ATCATGGATCCGGGCAGTGG	2172.08	2232.53	2170.34	1841.89	1437.03	1943.1	1856.31	2127.14	1581.39
sg_hGSPT1_16_s	ATGGATCCGGGCAGTGGCGG	1922.94	1839.63	1817.96	1660.25	1543.47	1762.04	1820.91	1462.41	1833.98
sg_hGSPT1_19_s	GATCCGGGCAGTGGCGGCGG	991.624	1035.64	1017.1	101.973	234.182	158.658	70.7914	96.3862	117.14
sg_hGSPT1_22_s	CCGGGCAGTGGCGGCGGCGG	495.318	483.753	382.413	66.9199	63.8678	55.9971	19.6643	29.913	7.32126
sg_hGSPT1_25_s	GGCAGTGGCGGCGGCGGCGG	265.949	274.808	308.333	3.18666	10.6446	13.066	7.86572	6.64732	14.6425
sg_hGSPT1_28_s	AGTGGCGGCGGCGGCGGCGG	393.486	317.96	584.631	9.55999	10.6446	24.2654	3.93286	3.32366	3.66063
sg_hGSPT1_31_s	GGCGGCGGCGGCGGCGGCGG	3074.73	3079.67	4997.4	41.4266	63.8678	37.3314	62.9257	9.97098	18.3032
sg_hGSPT1_41_s	GCGGCGGCGGCGGCGGCGGC	390.52	449.686	662.716	12.7466	10.6446	11.1994	3.93286	9.97098	10.9819
sg_hGSPT1_52_s	GGCGGCGGCGGGAGCAGCAG	4914.62	4948.82	5423.86	318.666	468.364	261.32	110.12	146.241	164.728
sg_hGSPT1_72_s	CGGCAGCAGCAGCAGCGACT	7912.23	7901.31	7758.38	4050.25	2905.99	3966.46	4652.57	3666	2577.08
sg_hGSPT1_86_a	TCCGCCTGGTCCCAGCAGTC	7837.09	7753.68	7746.37	5933.56	6812.57	6837.25	6969.02	7182.43	8089.99
sg_hGSPT1_86_s	GCGACTCGGCGCCTGACTGC	7185.57	7026.92	6831.38	9199.89	9345.99	9448.58	8400.59	9638.62	9008.81
sg_hGSPT1_87_s	CGACTCGGCGCCTGACTGCT	3828.08	3649.73	3748.05	4894.71	5247.81	5773.3	5132.38	5211.5	6321.91
sg_hGSPT1_93_s	GGCGCCTGACTGCTGGGACC	5758.93	5757.35	5938.41	3008.21	2639.87	3962.73	3114.82	3243.89	2628.33
sg_hGSPT1_96_s	GCCTGACTGCTGGGACCAGG	3757.89	3924.53	3667.96	2960.41	2522.78	3604.35	3854.2	4161.22	2818.69
sg_hGSPT1_100_a	CGGGGGCTTCCATGTCCGCC	1820.12	1791.93	1779.92	2488.78	2075.7	2551.6	4121.64	3170.77	2631.99
sg_hGSPT1_102_s	CTGCTGGGACCAGGCGGACA	3780.63	3801.89	3405.68	3521.26	3576.6	3441.96	3024.37	3376.84	3016.36
sg_hGSPT1_112_s	CAGGCGGACATGGAAGCCCC	2834.48	2811.67	2634.85	1790.9	1798.94	1670.58	1954.63	2186.97	1508.18
sg_hGSPT1_113_s	AGGCGGACATGGAAGCCCCC	1706.42	1762.41	1685.82	1300.16	1085.75	1330.86	1364.7	1409.23	1431.31
sg_hGSPT1_117_a	GCCGCAAGGGCCCGGCCCGG	1265.48	1156.01	1203.3	1223.68	1373.16	1392.46	1042.21	1239.73	1976.74
sg_hGSPT1_117_s	GGACATGGAAGCCCCCGGGC	824.541	844.865	818.884	1233.24	862.216	1166.61	1038.27	1143.34	1028.64
sg_hGSPT1_118_a	CGCCGCAAGGGCCCGGCCCG	1696.54	1837.35	1609.74	2342.2	3001.79	2432.14	2088.35	2638.99	1991.38
sg_hGSPT1_118_s	GACATGGAAGCCCCCGGGCC	2289.73	2084.91	2254.43	4225.51	3832.07	4756.02	4188.49	4453.71	4487.93
sg_hGSPT1_119_a	CCGCCGCAAGGGCCCGGCCC	2418.26	2375.62	2284.47	2982.72	2937.92	2952.91	2410.84	2502.72	3320.19
sg_hGSPT1_120_a	GCCGCCGCAAGGGCCCGGCC	755.335	679.072	676.731	1717.61	1947.97	1569.79	1777.65	1641.89	2265.93
sg_hGSPT1_125_a	CCGCCGCCGCCGCAAGGGCC	5850.88	5886.8	6220.72	6293.66	5684.24	7778	6257.18	5361.07	6080.31
sg_hGSPT1_127_s	GCCCCCGGGCCGGGCCCTTG	5936.89	5359.9	4753.13	3495.77	3395.64	3354.23	3732.28	3991.72	3089.57
sg_hGSPT1_130_s	CCCGGGCCGGGCCCTTGCGG	5113.34	5289.49	4500.86	3221.72	2831.47	2747.59	3366.53	3154.15	2664.94
sg_hGSPT1_130_a	GGGAGCCGCCGCCGCCGCAA	3486.01	3399.9	3890.2	2096.82	2309.89	2937.98	2269.26	2861.67	3148.14
sg_hGSPT1_131_a	AGGGAGCCGCCGCCGCCGCA	7260.71	6870.21	7802.43	6341.46	6844.5	9250.72	6147.06	9216.51	6881.98
sg_hGSPT1_133_s	GGGCCGGGCCCTTGCGGCGG	1800.35	1694.27	1785.93	1287.41	1245.42	1474.59	1101.2	1186.55	1083.55
sg_hGSPT1_136_s	CCGGGCCCTTGCGGCGGCGG	1320.85	1115.13	1095.18	1822.77	2331.18	1887.1	2131.61	2083.94	2134.15
sg_hGSPT1_144_s	TTGCGGCGGCGGCGGCTCCC	1272.4	1217.33	1441.56	57.3599	42.5786	63.4634	15.7314	23.2656	32.9457
sg_hGSPT1_147_s	CGGCGGCGGCGGCTCCCTGG	5136.08	4698.99	5189.6	761.612	702.546	968.75	464.077	452.018	409.991
sg_hGSPT1_150_s	CGGCGGCGGCTCCCTGGCGG	4334.28	4315.17	4046.37	1733.54	1245.42	1706.05	1510.22	1658.51	1347.11
sg_hGSPT1_150_a	GGCCTCGGCCGCCGCCGCCA	15176.9	14807.8	15294.5	9572.73	9601.46	10210.1	11432.8	12437.1	13672.5
sg_hGSPT1_151_a	GGGCCTCGGCCGCCGCCGCC	5626.45	5757.35	5968.45	10525.5	12156.2	11430.9	10551.9	12314.2	11970.3
sg_hGSPT1_153_s	CGGCGGCTCCCTGGCGGCGG	3641.23	3904.09	3519.8	2817.01	2597.29	3690.21	3099.09	4423.79	3550.81
sg_hGSPT1_159_s	CTCCCTGGCGGCGGCGGCCG	10680.5	10576.7	10058.9	21038.3	20033.2	21338.6	20053.6	21859.7	19826
sg_hGSPT1_165_a	GAGGTTCTCCCGCTGGGCCT	7234.01	6790.72	6785.33	15710.2	13582.6	15225.6	14335.3	14946.5	14503.4
sg_hGSPT1_167_s	CGGCGGCGGCCGAGGCCCAG	4340.21	4435.54	3918.23	1915.18	1703.14	2038.29	2029.35	2359.8	3419.03
sg_hGSPT1_168_s	GGCGGCGGCCGAGGCCCAGC	1337.65	1190.08	1299.4	525.799	681.257	597.302	503.406	830.915	834.624
sg_hGSPT1_171_a	CGCGCTGAGGTTCTCCCGCT	6487.57	6618.11	6414.93	3951.46	3757.56	4817.62	4872.81	5756.58	4755.16
sg_hGSPT1_172_a	CCGCGCTGAGGTTCTCCCGC	9150.03	9134.54	8795.5	5755.11	5907.77	6204.48	8030.9	6115.54	8108.3
sg_hGSPT1_183_s	CCAGCGGGAGAACCTCAGCG	3400.98	3402.17	3079.33	2252.97	1777.65	1900.17	3696.89	2452.86	2749.13
sg_hGSPT1_184_a	GCCGGCTGAAGGCCGCGCTG	3276.41	3227.29	3145.4	6411.56	6503.87	5771.43	4298.61	6424.64	5977.81
sg_hGSPT1_194_s	ACCTCAGCGCGGCCTTCAGC	11936.1	11333	12459.5	8976.83	9963.38	10665.6	10662	13411	12925.7
sg_hGSPT1_195_a	GACGTTGAGTTGCCGGCTGA	3355.51	3563.42	3695.99	3081.5	3512.73	2965.98	2870.99	3220.63	3382.42
sg_hGSPT1_202_a	TGGCGTTGACGTTGAGTTGC	3141.96	2993.37	3121.37	2115.94	2426.98	2351.88	2481.63	2286.68	3162.78
sg_hGSPT1_222_a	GACGTTGGGCACGAAGGGCT	2212.62	2153.04	2254.43	1701.68	1894.75	1730.31	2292.86	2163.7	2192.72
sg_hGSPT1_227_a	GCGTGGACGTTGGGCACGAA	2883.92	3072.86	3003.24	2861.62	1969.26	2637.46	3327.2	3529.73	3477.6
sg_hGSPT1_228_a	GGCGTGGACGTTGGGCACGA	1543.3	1530.75	1605.73	1523.22	1160.27	1814.31	1801.25	2030.76	1489.88
sg_hGSPT1_236_a	AACTCGGCGGCGTGGACGTT	5248.79	5114.61	5608.06	3288.64	3651.11	4059.79	4259.29	5676.81	3964.46
sg_hGSPT1_237_a	GAACTCGGCGGCGTGGACGT	4211.68	4063.07	4372.72	3951.46	4076.9	4840.02	3795.21	4928.99	4619.72
sg_hGSPT1_244_a	ACGGCACGAACTCGGCGGCG	1727.19	1798.74	1709.85	2141.44	1862.81	1948.7	3146.29	1911.11	2474.59
sg_hGSPT1_249_a	GAAGGACGGCACGAACTCGG	627.798	554.159	518.56	452.506	415.141	485.308	416.883	478.607	673.556
sg_hGSPT1_252_a	CAGGAAGGACGGCACGAACT	855.189	935.711	822.889	564.039	553.521	696.231	605.66	711.264	622.307
sg_hGSPT1_263_a	GCCGGGCCCCGCAGGAAGGA	3291.24	3288.61	3357.63	2020.34	1554.12	2357.48	2556.36	2645.63	2189.06
sg_hGSPT1_266_s	AGTTCGTGCCGTCCTTCCTG	2792.96	2857.1	2708.93	1236.42	1298.65	1405.53	1466.96	2007.49	1962.1
sg_hGSPT1_267_a	CGCTGCCGGGCCCCGCAGGA	7108.45	7328.98	7115.68	4754.5	4343.01	4976.28	6571.81	5680.14	5414.07
sg_hGSPT1_267_s	GTTCGTGCCGTCCTTCCTGC	2821.63	2927.5	2875.11	2491.97	2767.61	2706.53	2635.02	3014.56	2990.73
sg_hGSPT1_268_s	TTCGTGCCGTCCTTCCTGCG	4038.67	4065.35	4158.49	1513.66	1767.01	1896.44	1805.18	2054.02	1211.67
sg_hGSPT1_271_a	GCGGCGCTGCCGGGCCCCGC	12813	13009.1	12381.4	20123.8	20884.8	21478.6	18736.1	22939.9	21030.3
sg_hGSPT1_273_s	GCCGTCCTTCCTGCGGGGCC	2039.6	2019.05	2132.3	3266.33	2863.41	3128.37	3574.97	2735.37	2844.31
sg_hGSPT1_280_a	CTGGGGGTGGCGGCGCTGCC	1918	1885.05	1837.99	2278.46	2171.51	2490	1883.84	2725.4	1855.94
sg_hGSPT1_281_a	ACTGGGGGTGGCGGCGCTGC	1395.99	1389.94	1491.61	949.625	1341.22	1528.72	971.416	1186.55	1237.29
sg_hGSPT1_290_a	GCGCCGCCAACTGGGGGTGG	1572.96	1667.02	1613.74	1163.13	1064.46	916.486	1569.21	884.094	852.927
sg_hGSPT1_293_a	GCGGCGCCGCCAACTGGGGG	5083.68	5073.73	4905.3	6701.55	6599.68	7115.37	6501.01	6580.85	6552.53
sg_hGSPT1_295_s	GCAGCGCCGCCACCCCCAGT	12191.1	12227.8	12099.1	24617	26079.4	24760.1	25138.8	25053.8	28498
sg_hGSPT1_296_a	TTGGCGGCGCCGCCAACTGG	1298.11	1124.22	1229.33	3103.81	3459.51	3391.56	3193.48	3310.37	3027.34
sg_hGSPT1_297_a	ATTGGCGGCGCCGCCAACTG	4308.57	4237.95	4558.92	9349.67	9729.2	8841.94	9214.69	10326.6	11472.4
sg_hGSPT1_298_s	GCGCCGCCACCCCCAGTTGG	11761.1	12127.9	12257.2	8932.21	9016.01	10309.1	8876.46	9066.95	8525.61
sg_hGSPT1_298_a	TATTGGCGGCGCCGCCAACT	4644.72	4823.91	4791.17	8906.72	9420.51	9200.32	9407.4	9033.71	9883.7
sg_hGSPT1_299_a	TTATTGGCGGCGCCGCCAAC	3345.62	3202.31	3395.67	6347.83	6812.57	5562.38	7641.54	5799.79	7324.92
sg_hGSPT1_312_a	GCCGGCTCCGTGGTTATTGG	12401.7	12693.4	12391.4	6739.79	6525.16	8046.78	8864.66	8787.76	7991.16
sg_hGSPT1_315_a	GCTGCCGGCTCCGTGGTTAT	13889.7	14251.4	13644.7	8960.89	8249.6	9760.3	10068.1	11672.7	11066.1
sg_hGSPT1_316_s	GGCGGCGCCGCCAATAACCA	13052.3	13819.9	13648.7	10053.9	9622.75	11074.4	14441.5	14733.8	12545
sg_hGSPT1_322_a	CCGCGCCGCTGCCGGCTCCG	21810.8	22116.4	20510.2	20448.8	19352	19640.1	22637.5	26290.2	23036.3
sg_hGSPT1_322_s	GCCGCCAATAACCACGGAGC	6260.18	6163.88	6256.76	5041.3	4704.93	5526.91	5997.61	5956	6043.7
sg_hGSPT1_328_s	AATAACCACGGAGCCGGCAG	3040.12	2952.49	3249.51	2906.24	3331.77	3652.88	3476.65	4626.54	4092.58
sg_hGSPT1_330_a	ACGGCCTCCCGCGCCGCTGC	21337.2	20985.4	20984.7	19789.2	20608	23698	25119.2	28517	24972.8
sg_hGSPT1_333_s	CCACGGAGCCGGCAGCGGCG	3653.09	3701.96	3107.36	3989.7	3427.57	3143.3	4503.12	3948.51	3272.6
sg_hGSPT1_334_s	CACGGAGCCGGCAGCGGCGC	9027.44	9184.5	8621.31	7029.78	6950.95	7333.75	8318	9053.65	9100.33
sg_hGSPT1_337_s	GGAGCCGGCAGCGGCGCGGG	2910.61	2982.01	2809.03	1070.72	1064.46	1004.21	1136.6	914.007	962.746
sg_hGSPT1_345_s	CAGCGGCGCGGGAGGCCGTG	1828.03	1741.97	1717.86	1131.26	1011.24	1338.33	1109.07	2027.43	1354.43
sg_hGSPT1_346_s	AGCGGCGCGGGAGGCCGTGC	3629.36	3438.51	3603.89	1128.08	1511.54	1133.01	1128.73	930.625	1072.56
sg_hGSPT1_349_a	GTCCCGGGCCTTTACCCGCA	5847.91	5770.97	5854.32	1765.41	1905.39	2127.89	1451.22	2462.83	2478.25
sg_hGSPT1_354_s	TTTCTGTTAAACAGCACCTG	397.441	413.348	424.458	500.306	457.719	427.445	495.54	485.255	483.203
sg_hGSPT1_359_a	TCCTCTTGAGAGGATTCCAC	561.558	513.278	550.595	471.626	574.811	474.109	519.137	545.08	508.828
sg_hGSPT1_369_s	ACCTGTGGAATCCTCTCAAG	1590.75	1692	1607.74	1481.8	1862.81	1707.91	2025.42	1552.15	2236.65
sg_hGSPT1_369_a	CAATGACTGTTCCTCTTGAG	1906.13	1907.76	1755.9	1915.18	1713.79	2236.15	1883.84	2167.03	1500.86
sg_hGSPT1_388_s	GAGGAACAGTCATTGTGTGA	45.4783	31.796	26.0281	12.7466	31.9339	18.6657	3.93286	49.8549	29.285
sg_hGSPT1_411_s	TTCAAATTCAGCTGTTAGCA	997.556	1019.74	866.936	1599.7	1479.6	1564.19	1813.05	2083.94	1848.62
sg_hGSPT1_430_s	ATGGAACTTTCAGAACCTAT	375.69	356.569	374.404	465.253	447.075	384.513	369.689	561.699	446.597
sg_hGSPT1_434_a	TCAGAAATTTTCTTACCAAT	1429.6	1362.69	1301.41	2979.53	2693.09	2463.87	3016.5	2393.04	2829.67
sg_hGSPT1_439_s	TGTCTTTCTTCAGTAGAAAA	17.7958	27.2537	34.0368	89.2265	21.2893	106.394	129.784	39.8839	10.9819
sg_hGSPT1_467_a	TTGTGCTCCCATGATTCTTC	7626.51	7469.79	7153.73	7039.34	6514.52	6534.86	7853.92	8309.15	6343.87
sg_hGSPT1_470_s	AAATGTCTCCAGAAGAATCA	252.108	236.199	216.234	280.426	276.761	83.9957	188.777	89.7389	237.941
sg_hGSPT1_471_s	AATGTCTCCAGAAGAATCAT	1614.48	1594.34	1643.78	879.519	830.282	935.152	837.699	1312.85	973.728
sg_hGSPT1_505_s	GAAATAAGTGAAGCAGAGCC	53.3875	34.0671	52.0562	108.347	85.1571	74.6628	169.113	63.1496	47.5882
sg_hGSPT1_506_s	AAATAAGTGAAGCAGAGCCA	50.4216	86.3034	58.0627	54.1733	42.5786	67.1965	51.1272	103.034	36.6063
sg_hGSPT1_507_s	AATAAGTGAAGCAGAGCCAG	303.518	288.435	332.359	137.026	244.827	270.653	173.046	212.714	402.669
sg_hGSPT1_508_s	ATAAGTGAAGCAGAGCCAGG	181.913	152.167	234.253	95.5999	63.8678	46.6643	90.4557	56.5022	131.783
sg_hGSPT1_511_s	AGTGAAGCAGAGCCAGGGGG	1035.13	997.032	945.021	822.159	1011.24	1097.54	755.109	987.127	816.321
sg_hGSPT1_512_a	TCTCCCAAGGAACCACCCCC	1987.2	1785.12	1986.15	892.265	1032.53	1035.95	1006.81	1036.98	1138.46
sg_hGSPT1_519_s	AGAGCCAGGGGGTGGTTCCT	1961.5	1989.52	1906.06	2217.92	2246.02	2099.89	1604.61	1804.75	2123.17
sg_hGSPT1_520_s	GAGCCAGGGGGTGGTTCCTT	1135.97	1253.67	1149.24	1217.3	1138.98	1299.13	1797.32	1076.87	830.963
sg_hGSPT1_525_a	TGGCGGCCTTCCATCTCCCA	9671.05	9799.98	9284.03	5315.35	5311.68	4877.35	6689.79	5161.65	6991.8
sg_hGSPT1_526_s	GGGGGTGGTTCCTTGGGAGA	91.9452	90.8457	100.108	47.7999	85.1571	22.3988	47.1943	29.913	29.285
sg_hGSPT1_530_s	GTGGTTCCTTGGGAGATGGA	1137.95	1142.38	1035.12	509.866	702.546	677.565	428.682	435.4	541.773
sg_hGSPT1_540_s	GGGAGATGGAAGGCCGCCAG	1643.15	1603.43	1711.85	1347.96	1309.29	1073.28	1400.1	1030.34	2492.89
sg_hGSPT1_542_a	TCATGGGCACTTTCCTCTGG	8294.84	8223.81	7998.64	6599.58	6184.54	6437.8	6693.72	6205.28	5348.18
sg_hGSPT1_545_a	ATTTCATGGGCACTTTCCTC	1849.78	1823.73	1743.88	863.585	979.307	776.493	1140.53	1103.46	783.375
sg_hGSPT1_558_a	TTCCTCCTCCATCATTTCAT	13085.9	13374.8	12365.4	7698.98	8185.73	8134.51	7539.29	7624.48	7976.51
sg_hGSPT1_559_a	CTTCCTCCTCCATCATTTCA	7183.59	7017.83	6428.94	6768.47	6716.77	6562.86	5741.97	5952.68	5600.76
sg_hGSPT1_561_s	GGAAAGTGCCCATGAAATGA	455.771	436.059	406.439	219.88	372.562	233.321	161.247	272.54	237.941
sg_hGSPT1_564_s	AAGTGCCCATGAAATGATGG	613.957	574.599	568.614	484.373	319.339	257.587	542.734	216.038	483.203
sg_hGSPT1_567_s	TGCCCATGAAATGATGGAGG	345.042	390.637	350.378	200.76	191.604	287.452	468.01	312.424	146.425
sg_hGSPT1_573_s	TGAAATGATGGAGGAGGAAG	0.988658	9.08457	8.00865	6.37332	21.2893	1.86657	23.5971	3.32366	3.66063
sg_hGSPT1_589_a	CAACCACAGACTTAGGTTTT	690.083	685.885	722.781	1440.37	1671.21	1390.59	1470.89	1432.5	1753.44
sg_hGSPT1_590_a	GCAACCACAGACTTAGGTTT	723.698	735.85	744.804	869.959	1053.82	735.429	818.035	604.906	1098.19
sg_hGSPT1_596_a	GGCGGTGCAACCACAGACTT	2443.96	2389.24	2492.69	2115.94	2480.2	2012.16	2414.77	2163.7	2566.1
sg_hGSPT1_597_s	AATCCCAAAACCTAAGTCTG	1668.85	1753.32	1741.88	1357.52	1500.89	1523.12	1089.4	2140.44	1632.64
sg_hGSPT1_610_s	AAGTCTGTGGTTGCACCGCC	801.802	869.848	804.869	382.399	223.537	347.182	322.494	285.835	263.565
sg_hGSPT1_614_a	TCTTTCTTAGGAGCACCTGG	768.187	690.427	702.759	439.759	425.786	433.044	330.36	388.868	461.239
sg_hGSPT1_617_a	TGCTCTTTCTTAGGAGCACC	151.265	120.371	122.132	289.986	149.025	223.988	184.844	109.681	292.85
sg_hGSPT1_626_a	ACATTTACATGCTCTTTCTT	1242.74	1224.15	1279.38	646.892	851.571	714.896	538.802	697.969	556.416
sg_hGSPT1_649_s	CATGTAAATGTAGTATTCAT	670.31	613.209	546.59	439.759	436.43	408.779	259.569	252.598	355.081
sg_hGSPT1_650_s	ATGTAAATGTAGTATTCATT	313.405	279.351	240.259	105.16	159.67	102.661	82.59	36.5603	62.2307
sg_hGSPT1_658_s	GTAGTATTCATTGGGCACGT	352.951	361.112	336.363	25.4933	31.9339	52.264	11.7986	9.97098	14.6425
sg_hGSPT1_679_s	GATGCTGGCAAGTCAACCAT	1795.4	1798.74	1813.96	232.626	298.05	175.458	137.65	192.772	80.5339
sg_hGSPT1_682_s	GCTGGCAAGTCAACCATTGG	4895.83	4798.92	4749.13	1943.86	1639.27	1752.71	1156.26	834.239	805.339
sg_hGSPT1_684_a	TTACATTATTTGTCCTCCAA	3711.42	3483.93	3653.95	6962.86	7280.93	6424.73	7240.39	7445	6519.58
sg_hGSPT1_703_s	AATGTTTTCAGGTATTTGAC	787.961	790.358	732.791	653.266	649.323	468.509	491.607	342.337	435.615
sg_hGSPT1_708_s	TTTCAGGTATTTGACTGGAA	527.943	451.957	474.512	411.079	393.852	279.986	251.703	229.333	267.226
sg_hGSPT1_719_s	TGACTGGAATGGTTGACAAA	253.096	249.826	250.27	258.12	255.471	95.1951	86.5229	89.7389	124.461
sg_hGSPT1_770_s	AAGAGAAAAACAGAGAAACT	24.7165	27.2537	38.0411	12.7466	10.6446	13.066	7.86572	3.32366	3.66063
sg_hGSPT1_782_s	ATTATTTCAGGTACTTGTCT	410.293	390.637	436.471	274.053	255.471	367.714	169.113	425.429	256.244
sg_hGSPT1_783_s	TTATTTCAGGTACTTGTCTT	1679.73	1510.31	1693.83	2135.06	2309.89	2322.01	2084.41	2592.46	1782.73
sg_hGSPT1_795_a	TTCTTCCTGATTTGTGTCTA	3229.95	3209.12	3009.25	3811.25	3746.91	3748.07	3339	3616.14	3096.89
sg_hGSPT1_801_s	TTGGGCCTTAGACACAAATC	1605.58	1705.63	1475.59	226.253	170.314	212.789	117.986	132.946	168.389
sg_hGSPT1_816_s	AAATCAGGAAGAACGAGACA	648.56	638.191	690.746	175.266	85.1571	139.993	125.851	66.4732	98.837
sg_hGSPT1_817_s	AATCAGGAAGAACGAGACAA	226.403	208.945	198.214	12.7466	42.5786	20.5323	3.93286	3.32366	18.3032
sg_hGSPT1_834_s	CAAGGGTAAAACAGTAGAAG	425.123	340.671	366.396	111.533	74.5125	65.33	74.7243	19.942	21.9638
sg_hGSPT1_835_s	AAGGGTAAAACAGTAGAAGT	30.6484	36.3383	30.0324	3.18666	10.6446	5.59971	3.93286	3.32366	3.66063
sg_hGSPT1_852_a	CTTCTTTTCGGTTTCAAAAT	2212.62	2073.55	1900.05	2013.97	2086.35	2090.56	1289.98	2153.73	1698.53
sg_hGSPT1_864_a	AATTGTGAAATGCTTCTTTT	3014.42	2870.72	2748.97	4639.78	5386.19	4330.44	3767.68	4467	6051.02
sg_hGSPT1_889_s	TTCACAATTCTAGATGCCCC	3671.88	3597.49	3397.67	688.319	649.323	632.767	357.89	245.951	237.941
sg_hGSPT1_894_a	GACAAAACTCTTGTGGCCAG	4609.12	4594.52	4410.76	535.359	447.075	481.575	204.509	202.743	175.71
sg_hGSPT1_895_a	GGACAAAACTCTTGTGGCCA	871.008	885.746	814.88	694.692	851.571	668.232	511.272	491.902	699.18
sg_hGSPT1_896_a	GGGACAAAACTCTTGTGGCC	498.284	492.838	436.471	997.425	457.719	765.294	1050.07	724.558	640.61
sg_hGSPT1_901_a	TATTTGGGACAAAACTCTTG	879.906	917.542	774.837	210.32	234.182	179.191	125.851	149.565	54.9095
sg_hGSPT1_916_a	AGGCACCACCAATCATATTT	6240.41	6186.59	6066.55	1169.5	1181.55	1422.33	1054.01	771.089	754.09
sg_hGSPT1_917_a	GAGGCACCACCAATCATATT	562.546	551.888	538.582	207.133	415.141	134.393	129.784	69.7969	91.5158
sg_hGSPT1_919_s	AGTTTTGTCCCAAATATGAT	1645.13	1551.19	1577.7	388.773	457.719	375.181	180.911	209.391	164.728
sg_hGSPT1_922_s	TTTGTCCCAAATATGATTGG	1548.24	1560.27	1431.55	200.76	85.1571	235.188	82.59	63.1496	73.2126
sg_hGSPT1_936_a	CACAGCCAAATCAGCTTGAG	8459.95	8591.73	8204.86	1383.01	1234.78	1530.59	668.586	824.268	483.203
sg_hGSPT1_942_s	TGGTGCCTCTCAAGCTGATT	7352.65	7542.46	7644.26	2890.3	3214.68	3595.01	1718.66	2688.84	1874.24
sg_hGSPT1_951_s	TCAAGCTGATTTGGCTGTGC	4183.01	4412.83	4188.52	3680.59	3842.71	3861.93	3126.62	3612.82	3192.07
sg_hGSPT1_965_s	GGAATTAGGTAATCTCAGCC	940.214	917.542	898.971	1861.01	1884.1	1786.31	1907.44	1276.29	1973.08
sg_hGSPT1_970_s	TAGGTAATCTCAGCCAGGAA	599.127	535.99	616.666	404.706	319.339	382.647	169.113	232.656	172.05
sg_hGSPT1_972_a	AGTTTCAAACTCTCCTTTCC	1874.5	1835.08	1733.87	736.119	521.587	614.102	338.226	315.748	212.317
sg_hGSPT1_985_s	AGGAAAGGAGAGTTTGAAAC	45.4783	52.2363	48.0519	25.4933	21.2893	18.6657	11.7986	6.64732	21.9638
sg_hGSPT1_997_s	TTTGAAACTGGATTTGAAAA	51.4102	36.3383	32.0346	70.1066	117.091	70.9297	31.4629	129.623	25.6244
sg_hGSPT1_1000_s	GAAACTGGATTTGAAAAAGG	10.8752	6.81343	16.0173	9.55999	10.6446	9.33285	3.93286	9.97098	3.66063
sg_hGSPT1_1026_s	GACAAGAGAACATGCAATGT	616.923	688.156	658.711	245.373	180.959	134.393	176.979	33.2366	69.552
sg_hGSPT1_1039_s	GCAATGTTGGCAAAGACAGC	2101.89	1944.1	2050.21	1484.98	1969.26	1887.1	1238.85	1356.05	1299.52
sg_hGSPT1_1060_a	TCTTATTAATTAGCACAATT	726.664	658.631	664.718	1207.74	1181.55	1278.6	1596.74	1575.42	995.691
sg_hGSPT1_1074_s	AATTGTGCTAATTAATAAGA	157.197	147.624	154.166	216.693	159.67	216.522	232.039	255.922	150.086
sg_hGSPT1_1091_a	TCATTGCTCCAATTTACTGT	5274.49	4989.7	4849.24	6354.2	5481.99	6575.93	5458.81	5919.44	5930.22
sg_hGSPT1_1094_s	TGGATGATCCAACAGTAAAT	790.926	865.305	728.787	716.999	489.653	574.904	621.392	362.279	285.529
sg_hGSPT1_1106_s	CAGTAAATTGGAGCAATGAG	498.284	424.704	464.502	121.093	106.446	143.726	86.5229	89.7389	54.9095
sg_hGSPT1_1122_s	TTGCAGATATGAAGAATGTA	751.38	704.054	602.651	340.973	308.695	339.716	251.703	255.922	194.013
sg_hGSPT1_1145_a	AAGCCAACTTTTTTCAAAAA	924.395	965.236	975.053	2358.13	2320.53	1965.5	2021.49	2270.06	2214.68
sg_hGSPT1_1153_s	GTGCCATTTTTGAAAAAAGT	751.38	760.833	692.748	1845.08	1447.67	1358.86	1899.57	1791.45	1438.63
sg_hGSPT1_1170_s	AGTTGGCTTCAATCCCAAAA	2764.29	2966.11	2768.99	2769.21	2171.51	2551.6	2375.45	2157.06	1991.38
sg_hGSPT1_1172_a	ATAAAGTGAATGTCCTTTTT	2393.54	2341.55	2182.36	5340.85	5503.28	4207.25	5753.77	4955.58	5567.82
sg_hGSPT1_1173_a	CATAAAGTGAATGTCCTTTT	1690.61	1667.02	1563.69	3078.32	3235.97	3008.91	3142.35	3589.55	3276.26
sg_hGSPT1_1195_s	ATTCACTTTATGCCCTGCTC	3048.03	2854.83	2859.09	653.266	830.282	839.957	298.897	555.051	486.864
sg_hGSPT1_1196_a	GCTCCAGTAAGTCCTGAGCA	2497.35	2564.12	2538.74	439.759	425.786	382.647	133.717	212.714	172.05
sg_hGSPT1_1197_a	TGCTCCAGTAAGTCCTGAGC	842.337	740.392	826.893	223.066	287.405	268.786	78.6572	103.034	219.638
sg_hGSPT1_1204_s	ATGCCCTGCTCAGGACTTAC	2258.1	2150.77	2310.5	726.559	936.728	729.829	534.869	425.429	721.144
sg_hGSPT1_1227_s	AGCAAATCTCAAAGAGCAGT	253.096	229.385	262.283	226.253	372.562	192.257	161.247	146.241	680.877
sg_hGSPT1_1241_s	AGCAGTCGGATTTCTGTCCT	3275.42	3418.07	3133.38	3967.39	3789.49	3559.55	2701.87	3533.05	3052.97
sg_hGSPT1_1247_a	ACAGTTACTTACATGTACCA	169.061	183.963	174.188	25.4933	31.9339	78.3959	3.93286	43.2076	7.32126
sg_hGSPT1_1265_a	TTATCCAGATATGGAATAAA	428.089	438.331	374.404	223.066	212.893	143.726	129.784	93.0625	62.2307
sg_hGSPT1_1272_s	ATTACCGTTTATTCCATATC	2529.98	2577.75	2338.53	1927.93	1894.75	2193.22	1596.74	1751.57	1559.43
sg_hGSPT1_1274_a	TTCGGCAAATTATCCAGATA	5063.91	4932.92	4406.76	8734.64	8387.98	7638	10245.1	8372.3	8628.11
sg_hGSPT1_1292_a	TCAACTGATCTATTGAAGTT	34.603	31.796	34.0368	19.12	21.2893	29.8651	11.7986	29.913	18.3032
sg_hGSPT1_1306_s	AACTTCAATAGATCAGTTGA	182.902	158.98	202.218	197.573	149.025	138.126	200.576	96.3862	168.389
sg_hGSPT1_1316_s	GATCAGTTGATGGACCAATC	777.085	826.696	844.913	168.893	180.959	108.261	90.4557	63.1496	58.5701
sg_hGSPT1_1319_a	TCCACAATTGGCAGCCTGAT	5940.85	5734.64	5762.22	3416.1	4087.54	3641.68	2170.94	2662.25	2899.22
sg_hGSPT1_1329_s	ACCAATCAGGCTGCCAATTG	7730.32	7978.52	7578.18	5076.35	5684.24	5381.32	3453.05	3430.02	3711.88
sg_hGSPT1_1331_a	ACCTTGTACTTATCCACAAT	3137.01	2879.81	2845.07	1201.37	1500.89	1340.2	806.236	648.114	798.017
sg_hGSPT1_1341_s	GCCAATTGTGGATAAGTACA	466.647	397.45	444.48	63.7332	63.8678	91.4619	27.53	36.5603	10.9819
sg_hGSPT1_1348_s	TTTACATTTGATCAGGATAT	446.873	6.81343	420.454	436.573	298.05	330.383	310.696	319.072	344.099
sg_hGSPT1_1356_s	TGATCAGGATATGGGCACTG	1896.25	1885.05	1936.09	344.159	425.786	449.843	243.837	186.125	307.493
sg_hGSPT1_1362_s	GGATATGGGCACTGTGGTCC	1407.85	1319.53	1303.41	1688.93	1234.78	1610.85	1061.87	1379.32	1317.83
sg_hGSPT1_1363_s	GATATGGGCACTGTGGTCCT	2231.4	2064.47	2244.42	707.439	766.414	681.298	381.487	388.868	541.773
sg_hGSPT1_1369_a	ATCCTGATTCCAGCTTTCCC	6761.43	6883.83	6773.32	2947.66	3065.66	3260.9	1667.53	2100.55	1768.08
sg_hGSPT1_1371_s	CACTGTGGTCCTGGGAAAGC	2167.14	2166.67	2074.24	2010.78	1745.72	1961.77	1156.26	1183.22	1281.22
sg_hGSPT1_1378_s	GTCCTGGGAAAGCTGGAATC	4064.37	3942.7	3750.05	1236.42	989.951	1230.07	440.48	528.462	420.972
sg_hGSPT1_1393_s	GAATCAGGATCTATTTGTAA	1911.08	1948.64	1791.94	1472.24	1586.05	1448.46	802.303	914.007	1087.21
sg_hGSPT1_1405_a	TTGGCATCATCACAAGCTGC	5021.39	4966.99	4606.98	6159.82	6695.48	6928.71	7322.98	6035.77	7650.72
sg_hGSPT1_1422_s	GCTTGTGATGATGCCAAACA	4242.33	4044.91	4294.64	1472.24	1351.87	1683.65	668.586	631.496	918.818
sg_hGSPT1_1424_a	TAACCGATTCTTACCTTGTT	6276.99	6400.08	5994.47	3033.7	3725.62	3061.17	1757.99	1788.13	2258.61
sg_hGSPT1_1431_s	TTTTCTTTTAAAGCACAACG	518.057	4.54229	504.545	936.879	830.282	612.235	790.505	694.645	527.131
sg_hGSPT1_1441_s	AAGCACAACGTGGAAGTTCT	109.741	152.167	96.1038	86.0399	31.9339	91.4619	55.06	83.0915	95.1764
sg_hGSPT1_1461_a	GGTATCAGTCTCTACATCAT	2945.21	2886.62	2897.13	2743.72	2512.13	2127.89	3319.33	2273.38	2445.3
sg_hGSPT1_1482_a	GAGGTTTTCACCTGGGGCTA	807.734	747.206	706.763	1191.81	1032.53	918.352	1002.88	830.915	677.217
sg_hGSPT1_1483_s	GAGACTGATACCGTAGCCCC	2444.95	2350.63	2552.76	592.719	681.257	882.888	314.629	870.799	1105.51
sg_hGSPT1_1488_a	GATTTTGAGGTTTTCACCTG	1133	1137.84	1077.16	873.145	798.348	823.157	668.586	731.206	450.258
sg_hGSPT1_1489_a	TGATTTTGAGGTTTTCACCT	1100.38	1047	969.047	462.066	404.496	567.437	263.502	358.955	153.746
sg_hGSPT1_1490_a	CTGATTTTGAGGTTTTCACC	855.189	953.88	854.923	611.839	329.984	539.439	369.689	491.902	230.62
sg_hGSPT1_1501_a	TTCCTTTCAGTCTGATTTTG	1759.81	1669.29	1571.7	3384.23	2767.61	3122.77	4172.76	3386.81	2946.81
sg_hGSPT1_1510_s	AACCTCAAAATCAGACTGAA	1483.98	1510.31	1611.74	2434.61	2405.69	2478.81	2025.42	2186.97	2027.99
sg_hGSPT1_1524_s	ACTGAAAGGAATTGAAGAAG	269.904	286.164	252.272	223.066	138.38	216.522	192.71	182.801	183.032
sg_hGSPT1_1537_s	GAAGAAGAGGAGATTCTTCC	0.988658	2.27114	2.00216	3.18666	10.6446	1.86657	3.93286	3.32366	3.66063
sg_hGSPT1_1538_s	AAGAAGAGGAGATTCTTCCA	8.89792	13.6269	20.0216	3.18666	21.2893	1.86657	3.93286	3.32366	3.66063
sg_hGSPT1_1544_a	GGATCACAAAGTATAAACCC	312.416	377.01	316.342	54.1733	63.8678	87.7288	35.3957	36.5603	10.9819
sg_hGSPT1_1565_a	CCAGAATGACAAAGATTATT	1026.23	990.218	1025.11	911.385	862.216	750.361	1105.13	754.471	618.647
sg_hGSPT1_1576_s	CCTAATAATCTTTGTCATTC	2442.97	2466.46	2264.45	3416.1	3959.81	3486.75	3515.98	3403.43	5216.4
sg_hGSPT1_1596_s	TGGACGCACATTTGATGCCC	9539.56	9679.61	9424.18	4340.23	4960.4	4694.42	2749.07	2240.15	2763.78
sg_hGSPT1_1629_a	ATTATAGCCTGGGCAGATGA	269.904	220.301	246.266	47.7999	106.446	57.8637	15.7314	33.2366	62.2307
sg_hGSPT1_1633_s	CACAAATCCATCATCTGCCC	12231.7	11973.5	11314.2	2482.41	2171.51	2299.61	1352.9	1183.22	981.049
sg_hGSPT1_1639_a	GCAGCACCGCATTATAGCCT	6967.07	7335.79	7167.74	8008.08	7557.69	7899.32	6418.42	6188.66	6193.79
sg_hGSPT1_1640_a	TGCAGCACCGCATTATAGCC	5790.57	6241.1	6274.78	8916.28	9558.89	9862.96	9655.17	11489.9	11952
sg_hGSPT1_1644_s	CATCTGCCCAGGCTATAATG	3368.36	3179.6	3263.52	503.493	351.273	425.578	294.964	166.183	322.135
sg_hGSPT1_1671_s	GCATATTCATACCTGTATTG	1688.63	1696.54	1585.71	627.772	574.811	550.638	298.897	252.598	285.529
sg_hGSPT1_1671_a	TATTTCCACCTCCTCAATAC	1566.03	1383.13	1497.62	226.253	298.05	201.59	196.643	66.4732	69.552
sg_hGSPT1_1674_s	TATTCATACCTGTATTGAGG	703.925	726.766	688.744	156.146	106.446	240.788	216.307	86.4152	69.552
sg_hGSPT1_1677_s	TCATACCTGTATTGAGGAGG	91.9452	124.913	108.117	114.72	117.091	214.656	161.247	113.004	131.783
sg_hGSPT1_1698_a	TTTGTCTACCAAGCAGATTA	128.526	161.251	130.141	121.093	85.1571	151.192	70.7914	53.1786	73.2126
sg_hGSPT1_1701_s	TGGTTAGGCCTTAATCTGCT	1088.51	1012.93	1043.13	184.826	234.182	151.192	208.441	66.4732	124.461
sg_hGSPT1_1717_s	TGCTTGGTAGACAAAAAATC	610.991	585.955	640.692	557.666	404.496	489.041	424.749	551.728	263.565
sg_hGSPT1_1743_a	TTGTTTGACAAAACGGGGTC	140.389	138.54	138.149	344.159	415.141	358.381	239.904	345.661	647.932
sg_hGSPT1_1744_a	CTTGTTTGACAAAACGGGGT	456.76	470.127	442.478	930.505	1128.33	556.238	979.282	774.413	1204.35
sg_hGSPT1_1748_a	TGATCTTGTTTGACAAAACG	721.72	806.256	688.744	1341.58	1075.11	1166.61	1345.04	1090.16	988.37
sg_hGSPT1_1749_a	TTGATCTTGTTTGACAAAAC	263.972	236.199	240.259	576.786	447.075	365.848	436.547	535.109	355.081
sg_hGSPT1_1750_a	CTTGATCTTGTTTGACAAAA	1940.74	1891.86	1829.98	3157.98	3214.68	3171.3	3681.16	3868.74	3232.34
sg_hGSPT1_1781_s	AAGTATGCATTGCTCGCTTA	463.681	474.669	480.519	149.773	170.314	113.861	90.4557	73.1206	62.2307
sg_hGSPT1_1789_s	ATTGCTCGCTTAAGGACAGC	1324.8	1215.06	1319.42	1516.85	1990.55	1638.85	1297.84	1665.15	2167.09
sg_hGSPT1_1803_a	TTTAAAGGTCTCAAGGCAGA	443.907	6.81343	478.517	477.999	393.852	513.307	405.084	245.951	329.457
sg_hGSPT1_1810_a	GGAAGTCTTTAAAGGTCTCA	174.992	204.403	132.143	152.96	255.471	141.859	47.1943	139.594	153.746
sg_hGSPT1_1818_a	CATCTGAGGGAAGTCTTTAA	140.389	113.557	124.134	66.9199	21.2893	41.0645	43.2614	6.64732	21.9638
sg_hGSPT1_1830_s	CTTTAAAGACTTCCCTCAGA	1500.78	1324.08	1417.53	2182.86	1756.37	1664.98	1553.48	1608.65	1790.05
sg_hGSPT1_1831_a	AGGTGAAACGACCCATCTGA	621.866	540.532	612.662	175.266	244.827	153.059	86.5229	79.7679	153.746
sg_hGSPT1_1831_s	TTTAAAGACTTCCCTCAGAT	2912.59	22.7114	2718.94	2479.22	2661.16	2769.99	1616.4	1937.69	1588.71
sg_hGSPT1_1832_a	AAGGTGAAACGACCCATCTG	1044.02	1076.52	1091.18	318.666	404.496	294.918	212.374	209.391	168.389
sg_hGSPT1_1851_a	GCTCTTACCCTCATCTCTTA	14512.5	14305.9	14107.2	12013.7	10027.3	12606.8	7696.6	8834.29	7767.86
sg_hGSPT1_1854_s	TCGTTTCACCTTAAGAGATG	719.743	726.766	692.748	401.519	266.116	360.248	204.509	269.217	204.995
sg_hGSPT1_1855_s	CGTTTCACCTTAAGAGATGA	153.242	229.385	214.231	114.72	191.604	145.592	31.4629	33.2366	84.1945
sg_hGSPT1_1872_a	CAGAACTTTTCCAATTGCAA	4312.53	4537.74	4342.69	9448.45	7440.6	8280.1	10842.9	10190.3	8587.84
sg_hGSPT1_1873_s	CTAGGTAAGACCATTGCAAT	259.028	299.791	292.316	385.586	510.943	403.179	357.89	388.868	395.348
sg_hGSPT1_1890_s	AATTGGAAAAGTTCTGAAAC	85.0246	70.4054	74.08	162.52	85.1571	97.0616	298.897	126.299	47.5882
sg_hGSPT1_1904_a	GAAAATGCTTAGTCTTTCTC	917.475	883.474	878.949	818.972	958.018	696.231	1101.2	1036.98	750.429
sg_Neg_1	GTAGCGAACGTGTCCGGCGT	4292.75	4540.01	4685.06	9442.08	9814.36	8505.96	8243.27	8508.57	8207.13
sg_Neg_2	GACCGGAACGATCTCGCGTA	8686.35	9663.71	10141	17660.5	19288.1	16547.1	17458	16628.3	19555.1
sg_Neg_3	GGCAGTCGTTCGGTTGATAT	2999.59	3542.98	3527.81	6730.23	7398.02	5271.19	6001.54	5600.37	7797.14
sg_Neg_4	GCTTGAGCACATACGCGAAT	3642.22	4614.96	4360.71	8400.04	7728.01	6956.71	9462.46	7318.7	5794.78
sg_Neg_5	GTGGTAGAATAACGTATTAC	110.73	218.03	156.169	293.173	212.893	244.521	542.734	242.627	223.298
sg_Neg_6	GTCATACATGGATAAGGCTA	1729.16	1994.06	1603.73	3970.58	4396.24	3238.5	3940.72	3935.22	4077.94
sg_Neg_7	GATACACGAAGCATCACTAG	998.545	1408.11	1373.48	2912.61	3310.48	2525.47	2977.17	1947.67	2738.15
sg_Neg_8	GAACGTTGGCACTACTTCAC	444.896	690.427	736.796	1354.33	1756.37	1185.27	1392.23	1449.12	805.339
sg_Neg_9	GATCCATGTAATGCGTTCGA	3251.7	3433.97	3505.79	4999.87	5343.61	5246.93	5317.22	6019.15	5589.78
sg_Neg_10	GTCGTGAAGTGCATTCGATC	3315.96	3456.68	3734.03	6220.36	6322.92	4733.62	5395.88	4307.47	6014.42
sg_LacZ_1465	CATCGGGCAAATAATATCGG	2429.13	2557.31	2688.9	5382.27	4704.93	4642.16	4589.65	4267.58	4063.3
sg_LacZ_1583	TCGCGTGGGCGTATTCGCAA	7084.72	7585.62	7540.14	12912.4	15019.6	13424.4	13120	13361.1	13760.3
sg_LacZ_1659	ACGAAGCCGCCCTGTAAACG	9246.92	9609.2	10545.4	19821	20618.7	20537.9	22429.1	21357.8	20631.3
sg_LacZ_1725	ATGATGAAAACGGCAACCCG	1433.55	1426.28	1699.84	3992.89	5194.58	3270.23	3889.6	3652.7	3799.73
sg_LacZ_1739	AACCCGTGGTCGGCTTACGG	4792.03	4973.8	4637.01	9591.85	11911.4	9596.04	10630.5	9884.57	10711
sg_LacZ_2496	TGATTACGACCGCTCACGCG	2885.89	2868.45	2843.07	6596.39	7217.07	6206.35	7252.19	6451.23	8496.32
sg_LacZ_336	GTGAGCGAGTAACAACCCGT	2403.43	2639.07	2845.07	6395.63	6131.31	5254.39	6414.49	5420.89	5293.27
sg_LacZ_838	CAGACGTAGTGTGACGCGAT	3104.39	3567.97	3273.54	6768.47	8100.57	6030.89	6685.86	6231.87	6391.46
sg_LacZ_904	AATCCCGAATCTCTATCGTG	1079.61	1126.49	1031.11	2437.8	2969.85	1900.17	2540.63	1395.94	2445.3
sg_LacZ_907	CCCGAATCTCTATCGTGCGG	1000.52	1176.45	951.027	2839.32	2629.23	2014.03	3236.74	1661.83	2785.74
sg_Luc_1058	AGCTATTCTGATTACACCCG	3370.34	3422.61	3325.59	8046.32	7706.72	6842.85	10017	6162.07	7716.61
sg_Luc_1158	ACGCTGGGCGTTAATCAAAG	2459.78	2514.15	2478.68	6067.4	5301.03	4866.15	5820.63	5503.98	6029.06
sg_Luc_1189	ACATAACCGGACATAATCAT	1567.02	1651.12	1739.88	3859.05	3235.97	3329.96	3905.33	3582.91	3448.31
sg_Luc_1451	GTGCTCCAAAACAACAACGG	5408.95	5957.21	6060.55	13355.3	12975.8	12076.7	14689.2	12809.4	11959.3
sg_Luc_1536	ACAACCGCGAAAAAGTTGCG	774.119	926.626	922.997	2342.2	2096.99	1795.64	2088.35	1266.32	2196.38
sg_Luc_1539	ACCGCGAAAAAGTTGCGCGG	167.083	224.843	178.192	315.48	479.009	210.922	200.576	229.333	303.832
sg_Luc_371	GGGCATTTCGCAGCCTACCG	7626.51	7710.53	8076.72	17322.7	16243.7	15315.2	17544.5	16458.8	16029.9
sg_Luc_474	GATTCTAAAACGGATTACCA	1392.03	1610.24	1631.76	3208.97	3704.33	2792.39	3354.73	2924.82	4352.49
sg_Luc_560	TGTGCCAGAGTCCTTCGATA	7335.84	8194.28	7890.52	17482	18010.7	14777.6	17225.9	15797.4	16824.3
sg_Luc_650	GGCATGCGAGAATCTCACGC	2946.2	2943.4	3433.71	5477.87	4960.4	5245.06	6064.47	4520.18	4714.89
sg_Ren_158	TATTTTTTTACATGGTAACG	1617.44	1396.75	1571.7	3285.45	3193.39	2771.86	3283.94	3034.5	2774.76
sg_Ren_170	ATGTCGCCATAAATAAGAAG	947.134	1028.83	969.047	1956.61	2522.78	2083.09	1785.52	1844.63	2635.65
sg_Ren_211	GGTATAATACACCGCGCTAC	297.586	254.368	290.314	905.012	713.191	490.908	747.243	255.922	530.791
sg_Ren_307	ATTACAAATATCTTACTGCA	1856.7	1771.49	1789.93	4107.61	3981.1	3339.29	5655.45	3250.54	3865.63
sg_Ren_55	GGATGATAACTGGTCCGCAG	4625.93	4776.21	5013.41	10445.9	10857.5	9758.43	9887.21	9944.4	11135.6
sg_Ren_58	TTACATCTGGCCCACCACTG	5953.7	5898.16	6713.25	13826.9	14838.6	14488.3	14571.2	14590.9	14364.3
sg_Ren_649	TCACGAGGCCATGATAATGT	2271.94	2337.01	2486.69	4856.47	5620.37	5114.4	5152.04	4892.43	6735.56
sg_Ren_664	TTTACTAACGGGATTTCACG	1055.89	13.6269	1101.19	2147.81	2693.09	1963.63	2296.79	2180.32	3100.55
sg_Ren_681	GAAATCCCGTTAGTAAAAGG	86.0133	90.8457	88.0951	254.933	234.182	147.459	176.979	192.772	201.335
sg_Ren_794	GGCACCTTCAACAATAGCAT	3352.54	3672.44	4198.53	8495.64	8132.5	7934.79	8896.13	8285.89	7119.93
sg_ROSA26_1	GAAGATGGGCGGGAGTCTTC	1784.53	1916.84	1725.86	3256.77	3363.71	3363.56	2886.72	2522.66	3470.28
sg_PCNA_1	GGACTCGTCCCACGTCTCTT	4559.69	4353.78	4787.17	3913.22	3363.71	3647.28	2300.72	2263.41	2489.23
sg_PCNA_2	CTACCGCTGCGACCGCAACC	11381.4	10753.9	10849.7	4391.22	4130.12	3850.73	2222.06	1891.16	2024.33
sg_POLR2D_1	TGAGAGTGCAGAGGACGAAC	1571.97	1498.95	1555.68	1013.36	745.125	1211.4	723.646	1502.29	475.882
sg_POLR2D_2	TGGGCAAAGGTTGGCCAAAC	1161.67	1126.49	1299.4	965.559	787.703	925.819	448.346	432.076	431.954
sg_POLR2A_1	AAGCGAATGTCTGTGACGGA	4200.81	4094.87	4378.73	1019.73	1064.46	1078.88	696.116	538.433	680.877
sg_POLR2A_2	CAGGGGGTGATTGAGCGGAC	950.1	883.474	1011.09	1067.53	1107.04	912.753	908.49	584.964	798.017
sg_PRL9_1	GGACGCACAGTTATCGTGAA	3930.9	4115.31	4460.82	1937.49	2171.51	2266.02	943.886	1193.19	1200.69
sg_PRL9_2	AATGTAGAACTCAGCCTTCT	462.692	401.992	492.532	124.28	159.67	115.727	94.3886	43.2076	29.285
sg_RPL23A_1	TGCGGATCTTCTTCTTTTTG	13877.8	14315	13536.6	23457	20512.2	22391.4	24407.3	24315.9	22622.7
sg_RPL23A_2	GTCGCAGTGTCTTCGGCCGC	8282.98	8734.81	8591.28	1121.7	1128.33	989.282	542.734	468.636	409.991
sg_CDK9_1	CTGGCCGGTCTTGCGGTGCC	4253.21	4183.44	3862.17	4298.81	4183.34	3589.41	3354.73	2353.15	2331.82
sg_CDK9_2	GATCTCCCGCAAGGCTGTAA	5401.04	5391.69	5632.08	6236.3	5332.96	6075.69	4314.35	3533.05	4034.01
sg_CDK1_1	GGGTTCCTAGTACTGCAATT	2555.68	2466.46	2562.77	2654.49	2512.13	2801.72	1734.39	1977.58	1720.5
sg_CDK1_2	AATCCATGTACTGACCAGGA	730.618	769.917	820.887	567.226	383.207	580.503	755.109	904.036	190.353
sg_RPA3_1	CCGGCGTTGATGCGCGACCT	7825.23	7951.27	8092.74	2396.37	2043.77	2350.01	2108.01	1804.75	1940.13
sg_RPA3_2	GCCGGCGTTGATGCGCGACC	1323.81	1237.77	1275.38	723.372	1117.69	815.691	235.971	368.926	538.113
sg_hBRD4_309	TAAGATCATTAAAACGCCTA	1016.34	965.236	1109.2	653.266	510.943	436.777	385.42	312.424	314.814
sg_hBRD4_336	GGGAACAATAAAGAAGCGCT	2106.83	2146.23	2014.18	2151	2192.8	2116.69	1274.25	1073.54	1321.49
sg_hMYC_1138	ACAACGTCTTGGAGCGCCAG	6145.5	6182.05	5678.13	1296.97	1138.98	1078.88	617.459	378.897	369.724
sg_hMYC_122	GCCGTATTTCTACTGCGACG	5106.42	4989.7	5185.6	363.279	489.653	309.851	180.911	159.536	172.05
sg_hRPS20_172	AAGCCGCAACGTAAAATCCT	8057.56	8198.82	8615.3	2507.9	2767.61	2579.6	1451.22	1262.99	1471.57
sg_hRPS20_90	ACCAGTTCGAATGCCTACCA	7568.18	8064.83	7856.49	675.572	723.835	634.634	554.533	222.685	431.954

## Sheet: CRISPR score
gRNA_id	sequence	ED0180301A_0204_BE_d12_1	ED0180301A_0204_BE_d12_2	ED0180301A_0204_BE_d12_3	ED0180301A_0204_BE_d22_1	ED0180301A_0204_BE_d22_2	ED0180301A_0204_BE_d22_3
sg_hGSPT1_3_s	GGCCCCCCCGATCATGGATC	1.18875	1.08334	1.39987	1.25098	1.34594	1.31141
sg_hGSPT1_4_s	GCCCCCCCGATCATGGATCC	0.961311	0.793608	1.28029	1.00918	0.867281	0.837565
sg_hGSPT1_10_s	CCGATCATGGATCCGGGCAG	0.930822	0.781152	0.997974	0.672162	1.21953	1.27616
sg_hGSPT1_11_a	CCGCCGCCGCCGCCACTGCC	0.121924	0.10615	0.125585	0.0666531	0.0560897	0.0601691
sg_hGSPT1_13_s	ATCATGGATCCGGGCAGTGG	0.847984	0.643675	0.895296	0.854622	0.952794	0.728637
sg_hGSPT1_16_s	ATGGATCCGGGCAGTGGCGG	0.863392	0.839015	0.96924	0.946942	0.79495	1.00881
sg_hGSPT1_19_s	GATCCGGGCAGTGGCGGCGG	0.102835	0.226123	0.155991	0.0713894	0.0930691	0.115171
sg_hGSPT1_22_s	CCGGGCAGTGGCGGCGGCGG	0.135105	0.132026	0.146431	0.0397004	0.0618351	0.0191449
sg_hGSPT1_25_s	GGCAGTGGCGGCGGCGGCGG	0.0119822	0.0387348	0.0423762	0.029576	0.0241889	0.0474893
sg_hGSPT1_28_s	AGTGGCGGCGGCGGCGGCGG	0.0242956	0.0334779	0.0415055	0.00999491	0.0104531	0.00626143
sg_hGSPT1_31_s	GGCGGCGGCGGCGGCGGCGG	0.0134733	0.0207385	0.00747017	0.0204655	0.00323768	0.00366254
sg_hGSPT1_41_s	GCGGCGGCGGCGGCGGCGGC	0.0326402	0.0236713	0.0168993	0.0100708	0.0221732	0.016571
sg_hGSPT1_52_s	GGCGGCGGCGGGAGCAGCAG	0.0648405	0.0946416	0.0481797	0.0224066	0.0295507	0.0303711
sg_hGSPT1_72_s	CGGCAGCAGCAGCAGCGACT	0.511897	0.367786	0.511249	0.588023	0.463974	0.332168
sg_hGSPT1_86_a	TCCGCCTGGTCCCAGCAGTC	0.757113	0.878624	0.882639	0.889236	0.926326	1.04436
sg_hGSPT1_86_s	GCGACTCGGCGCCTGACTGC	1.28033	1.33003	1.38311	1.16909	1.37167	1.31874
sg_hGSPT1_87_s	CGACTCGGCGCCTGACTGCT	1.27863	1.43786	1.54035	1.34072	1.42792	1.68672
sg_hGSPT1_93_s	GGCGCCTGACTGCTGGGACC	0.522355	0.458522	0.667304	0.540868	0.563436	0.442598
sg_hGSPT1_96_s	GCCTGACTGCTGGGACCAGG	0.787785	0.642823	0.982657	1.02563	1.06031	0.768461
sg_hGSPT1_100_a	CGGGGGCTTCCATGTCCGCC	1.36737	1.15836	1.43355	2.26449	1.76947	1.47871
sg_hGSPT1_102_s	CTGCTGGGACCAGGCGGACA	0.931396	0.940742	1.01065	0.799964	0.8882	0.885685
sg_hGSPT1_112_s	CAGGCGGACATGGAAGCCCC	0.631827	0.639812	0.634033	0.68959	0.777817	0.572398
sg_hGSPT1_113_s	AGGCGGACATGGAAGCCCCC	0.76192	0.616063	0.789446	0.799744	0.799607	0.849027
sg_hGSPT1_117_a	GCCGCAAGGGCCCGGCCCGG	0.966966	1.18784	1.1572	0.823565	1.07242	1.64277
sg_hGSPT1_117_s	GGACATGGAAGCCCCCGGGC	1.49567	1.02054	1.42463	1.25922	1.35328	1.25614
sg_hGSPT1_118_a	CGCCGCAAGGGCCCGGCCCG	1.38057	1.63376	1.51089	1.23095	1.4363	1.23708
sg_hGSPT1_118_s	GACATGGAAGCCCCCGGGCC	1.84542	1.838	2.10963	1.82925	2.13616	1.99071
sg_hGSPT1_119_a	CCGCCGCAAGGGCCCGGCCC	1.23342	1.2367	1.29261	0.996933	1.0535	1.45338
sg_hGSPT1_120_a	GCCGCCGCAAGGGCCCGGCC	2.27397	2.86858	2.31966	2.35346	2.41784	3.34835
sg_hGSPT1_125_a	CCGCCGCCGCCGCAAGGGCC	1.07568	0.96559	1.25034	1.06944	0.910692	0.977428
sg_hGSPT1_127_s	GCCCCCGGGCCGGGCCCTTG	0.588821	0.633527	0.705687	0.628659	0.744738	0.650007
sg_hGSPT1_130_s	CCCGGGCCGGGCCCTTGCGG	0.630061	0.535302	0.610459	0.658381	0.596306	0.592095
sg_hGSPT1_130_a	GGGAGCCGCCGCCGCCGCAA	0.601497	0.679398	0.755226	0.650962	0.841693	0.809249
sg_hGSPT1_131_a	AGGGAGCCGCCGCCGCCGCA	0.873394	0.996259	1.18562	0.84662	1.34152	0.882031
sg_hGSPT1_133_s	GGGCCGGGCCCTTGCGGCGG	0.715091	0.735078	0.825671	0.61166	0.700328	0.606713
sg_hGSPT1_136_s	CCGGGCCCTTGCGGCGGCGG	1.38	2.0905	1.72309	1.61382	1.86878	1.94867
sg_hGSPT1_144_s	TTGCGGCGGCGGCGGCTCCC	0.04508	0.0349769	0.0440242	0.0123636	0.019112	0.0228542
sg_hGSPT1_147_s	CGGCGGCGGCGGCTCCCTGG	0.148287	0.14951	0.186671	0.0903563	0.0961946	0.0790023
sg_hGSPT1_150_s	CGGCGGCGGCTCCCTGGCGG	0.399962	0.288615	0.421624	0.348436	0.384343	0.332919
sg_hGSPT1_150_a	GGCCTCGGCCGCCGCCGCCA	0.630744	0.648404	0.667568	0.753304	0.839902	0.893945
sg_hGSPT1_151_a	GGGCCTCGGCCGCCGCCGCC	1.87072	2.11142	1.91522	1.8754	2.13886	2.00559
sg_hGSPT1_153_s	CGGCGGCTCCCTGGCGGCGG	0.773643	0.665274	1.04841	0.851112	1.13312	1.00881
sg_hGSPT1_159_s	CTCCCTGGCGGCGGCGGCCG	1.96979	1.89409	2.12138	1.8776	2.06678	1.971
sg_hGSPT1_165_a	GAGGTTCTCCCGCTGGGCCT	2.17172	2.00017	2.2439	1.98165	2.20102	2.13747
sg_hGSPT1_167_s	CGGCGGCGGCCGAGGCCCAG	0.441265	0.383976	0.520208	0.467571	0.532021	0.872595
sg_hGSPT1_168_s	GGCGGCGGCCGAGGCCCAGC	0.393076	0.572447	0.459674	0.376335	0.698202	0.642313
sg_hGSPT1_171_a	CGCGCTGAGGTTCTCCCGCT	0.609081	0.567769	0.751001	0.751099	0.869823	0.741265
sg_hGSPT1_172_a	CCGCGCTGAGGTTCTCCCGC	0.628972	0.646752	0.705415	0.877691	0.669496	0.921869
sg_hGSPT1_183_s	CCAGCGGGAGAACCTCAGCG	0.662447	0.522506	0.617073	1.08701	0.72097	0.892771
sg_hGSPT1_184_a	GCCGGCTGAAGGCCGCGCTG	1.95689	2.01527	1.83488	1.31199	1.99072	1.90049
sg_hGSPT1_194_s	ACCTCAGCGCGGCCTTCAGC	0.752076	0.879148	0.856023	0.893257	1.18336	1.03742
sg_hGSPT1_195_a	GACGTTGAGTTGCCGGCTGA	0.918342	0.985774	0.802486	0.855605	0.903802	0.91516
sg_hGSPT1_202_a	TGGCGTTGACGTTGAGTTGC	0.673448	0.810786	0.753476	0.789837	0.763916	1.01327
sg_hGSPT1_222_a	GACGTTGGGCACGAAGGGCT	0.769079	0.880031	0.767514	1.03626	1.00495	0.972624
sg_hGSPT1_227_a	GCGTGGACGTTGGGCACGAA	0.99227	0.640856	0.878205	1.15371	1.14868	1.15795
sg_hGSPT1_228_a	GGCGTGGACGTTGGGCACGA	0.986995	0.757972	1.12989	1.16714	1.32664	0.927848
sg_hGSPT1_236_a	AACTCGGCGGCGTGGACGTT	0.626552	0.713859	0.723921	0.81148	1.10992	0.706923
sg_hGSPT1_237_a	GAACTCGGCGGCGTGGACGT	0.938214	1.0034	1.10687	0.901114	1.21312	1.05648
sg_hGSPT1_244_a	ACGGCACGAACTCGGCGGCG	1.23984	1.03562	1.13969	1.82163	1.06247	1.44726
sg_hGSPT1_249_a	GAAGGACGGCACGAACTCGG	0.720783	0.749137	0.935877	0.66404	0.863664	1.2989
sg_hGSPT1_252_a	CAGGAAGGACGGCACGAACT	0.659549	0.591552	0.846081	0.708218	0.760132	0.756247
sg_hGSPT1_263_a	GCCGGGCCCCGCAGGAAGGA	0.613854	0.472575	0.702126	0.776715	0.804483	0.651966
sg_hGSPT1_266_s	AGTTCGTGCCGTCCTTCCTG	0.442693	0.454533	0.51885	0.525234	0.702633	0.724308
sg_hGSPT1_267_a	CGCTGCCGGGCCCCGCAGGA	0.668852	0.592581	0.699339	0.924506	0.775025	0.760865
sg_hGSPT1_267_s	GTTCGTGCCGTCCTTCCTGC	0.883167	0.945381	0.941366	0.933863	1.02974	1.04022
sg_hGSPT1_268_s	TTCGTGCCGTCCTTCCTGCG	0.374793	0.434652	0.456039	0.446975	0.505252	0.291372
sg_hGSPT1_271_a	GCGGCGCTGCCGGGCCCCGC	1.57057	1.6054	1.73475	1.46227	1.76337	1.69855
sg_hGSPT1_273_s	GCCGTCCTTCCTGCGGGGCC	1.60145	1.4182	1.46713	1.75278	1.35479	1.33391
sg_hGSPT1_280_a	CTGGGGGTGGCGGCGCTGCC	1.18794	1.15196	1.35475	0.982191	1.4458	1.00977
sg_hGSPT1_281_a	ACTGGGGGTGGCGGCGCTGC	0.680254	0.964952	1.02488	0.695864	0.853668	0.829501
sg_hGSPT1_290_a	GCGCCGCCAACTGGGGGTGG	0.739456	0.638543	0.567926	0.997619	0.530344	0.52854
sg_hGSPT1_293_a	GCGGCGCCGCCAACTGGGGG	1.31825	1.30075	1.45055	1.2788	1.29704	1.33581
sg_hGSPT1_295_s	GCAGCGCCGCCACCCCCAGT	2.01925	2.13279	2.04644	2.06206	2.04891	2.35539
sg_hGSPT1_296_a	TTGGCGGCGCCGCCAACTGG	2.39102	3.07726	2.75887	2.4601	2.9446	2.4626
sg_hGSPT1_297_a	ATTGGCGGCGCCGCCAACTG	2.17002	2.29573	1.93948	2.13869	2.4367	2.51647
sg_hGSPT1_298_s	GCGCCGCCACCCCCAGTTGG	0.759472	0.743411	0.84106	0.754732	0.747611	0.695557
sg_hGSPT1_298_a	TATTGGCGGCGCCGCCAACT	1.9176	1.95288	1.92026	2.0254	1.8727	2.0629
sg_hGSPT1_299_a	TTATTGGCGGCGCCGCCAAC	1.89736	2.12739	1.63808	2.28404	1.81113	2.15714
sg_hGSPT1_312_a	GCCGGCTCCGTGGTTATTGG	0.543456	0.514059	0.649385	0.714793	0.692309	0.644896
sg_hGSPT1_315_a	GCTGCCGGCTCCGTGGTTAT	0.645149	0.578861	0.715316	0.724864	0.819055	0.811015
sg_hGSPT1_316_s	GGCGGCGCCGCCAATAACCA	0.770282	0.696297	0.811383	1.10643	1.06613	0.919131
sg_hGSPT1_322_a	CCGCGCCGCTGCCGGCTCCG	0.937555	0.875005	0.957577	1.03791	1.18872	1.12317
sg_hGSPT1_322_s	GCCGCCAATAACCACGGAGC	0.805296	0.763307	0.883351	0.958056	0.966275	0.965948
sg_hGSPT1_328_s	AATAACCACGGAGCCGGCAG	0.95596	1.12846	1.12413	1.14359	1.567	1.25945
sg_hGSPT1_330_a	ACGGCCTCCCGCGCCGCTGC	0.927448	0.982019	1.1293	1.17725	1.3589	1.19005
sg_hGSPT1_333_s	CCACGGAGCCGGCAGCGGCG	1.09214	0.92588	1.01157	1.23269	1.0666	1.05318
sg_hGSPT1_334_s	CACGGAGCCGGCAGCGGCGC	0.778712	0.756813	0.850654	0.921413	0.985754	1.05556
sg_hGSPT1_337_s	GGAGCCGGCAGCGGCGCGGG	0.367867	0.356962	0.357495	0.390501	0.306507	0.342732
sg_hGSPT1_345_s	CAGCGGCGCGGGAGGCCGTG	0.618844	0.580517	0.779071	0.606701	1.16388	0.788444
sg_hGSPT1_346_s	AGCGGCGCGGGAGGCCGTGC	0.31082	0.439591	0.314385	0.310999	0.270648	0.297613
sg_hGSPT1_349_a	GTCCCGGGCCTTTACCCGCA	0.301887	0.330168	0.363473	0.248161	0.426762	0.423319
sg_hGSPT1_354_s	TTTCTGTTAAACAGCACCTG	1.25882	1.10735	1.00704	1.24683	1.17396	1.1384
sg_hGSPT1_359_a	TCCTCTTGAGAGGATTCCAC	0.839853	1.11988	0.861085	0.924459	1.06196	0.924142
sg_hGSPT1_369_s	ACCTGTGGAATCCTCTCAAG	0.931508	1.10095	1.06231	1.27325	0.917346	1.39118
sg_hGSPT1_369_a	CAATGACTGTTCCTCTTGAG	1.00475	0.898324	1.27351	0.988304	1.1359	0.854753
sg_hGSPT1_388_s	GAGGAACAGTCATTGTGTGA	0.28028	1.00434	0.717136	0.0864777	1.56796	1.12513
sg_hGSPT1_411_s	TTCAAATTCAGCTGTTAGCA	1.60362	1.45096	1.80427	1.81749	2.04359	2.13236
sg_hGSPT1_430_s	ATGGAACTTTCAGAACCTAT	1.23839	1.25382	1.027	0.984026	1.57529	1.19282
sg_hGSPT1_434_a	TCAGAAATTTTCTTACCAAT	2.08417	1.97631	1.89324	2.11003	1.75612	2.17432
sg_hGSPT1_439_s	TGTCTTTCTTCAGTAGAAAA	5.0139	0.781152	3.12587	7.29296	1.46343	0.322648
sg_hGSPT1_467_a	TTGTGCTCCCATGATTCTTC	0.923009	0.872116	0.913491	1.02982	1.11237	0.886793
sg_hGSPT1_470_s	AAATGTCTCCAGAAGAATCA	1.11233	1.17173	0.388449	0.748795	0.379929	1.10039
sg_hGSPT1_471_s	AATGTCTCCAGAAGAATCAT	0.544769	0.520768	0.568905	0.518866	0.823441	0.592373
sg_hGSPT1_505_s	GAAATAAGTGAAGCAGAGCC	2.02943	2.49968	1.43427	3.16765	1.85368	0.914169
sg_hGSPT1_506_s	AAATAAGTGAAGCAGAGCCA	1.07441	0.493359	1.15731	1.01399	1.19385	0.630462
sg_hGSPT1_507_s	AATAAGTGAAGCAGAGCCAG	0.451461	0.84881	0.814338	0.570133	0.737477	1.21155
sg_hGSPT1_508_s	ATAAGTGAAGCAGAGCCAGG	0.525525	0.419723	0.199205	0.497247	0.371318	0.562566
sg_hGSPT1_511_s	AGTGAAGCAGAGCCAGGGGG	0.79426	1.01425	1.1614	0.729486	0.990066	0.863812
sg_hGSPT1_512_a	TCTCCCAAGGAACCACCCCC	0.449006	0.57841	0.521586	0.506648	0.580904	0.573199
sg_hGSPT1_519_s	AGAGCCAGGGGGTGGTTCCT	1.13073	1.12892	1.10169	0.818052	0.907127	1.1139
sg_hGSPT1_520_s	GAGCCAGGGGGTGGTTCCTT	1.0716	0.908513	1.13043	1.58219	0.858971	0.723054
sg_hGSPT1_525_a	TGGCGGCCTTCCATCTCCCA	0.549615	0.542009	0.525348	0.691734	0.5267	0.7531
sg_hGSPT1_526_s	GGGGGTGGTTCCTTGGGAGA	0.519874	0.937382	0.223747	0.513287	0.329272	0.292534
sg_hGSPT1_530_s	GTGGTTCCTTGGGAGATGGA	0.448058	0.614982	0.654578	0.376715	0.381132	0.523393
sg_hGSPT1_540_s	GGGAGATGGAAGGCCGCCAG	0.82035	0.816558	0.62697	0.852082	0.642583	1.45626
sg_hGSPT1_542_a	TCATGGGCACTTTCCTCTGG	0.795624	0.752028	0.804862	0.806974	0.75455	0.668636
sg_hGSPT1_545_a	ATTTCATGGGCACTTTCCTC	0.466859	0.536981	0.445267	0.616576	0.605055	0.449213
sg_hGSPT1_558_a	TTCCTCCTCCATCATTTCAT	0.588342	0.612028	0.657847	0.576139	0.570065	0.64507
sg_hGSPT1_559_a	CTTCCTCCTCCATCATTTCA	0.942213	0.9571	1.02083	0.799318	0.848222	0.87118
sg_hGSPT1_561_s	GGAAAGTGCCCATGAAATGA	0.482434	0.854384	0.574062	0.35379	0.625007	0.585429
sg_hGSPT1_564_s	AAGTGCCCATGAAATGATGG	0.788936	0.55576	0.453008	0.883995	0.37598	0.849791
sg_hGSPT1_567_s	TGCCCATGAAATGATGGAGG	0.581842	0.490491	0.820404	1.35639	0.799782	0.417906
sg_hGSPT1_573_s	TGAAATGATGGAGGAGGAAG	6.44644	2.34345	0.233069	23.8679	0.365858	0.457085
sg_hGSPT1_589_a	CAACCACAGACTTAGGTTTT	2.08724	2.43657	1.92395	2.13147	2.08854	2.42597
sg_hGSPT1_590_a	GCAACCACAGACTTAGGTTT	1.2021	1.43211	0.987412	1.13035	0.822051	1.47447
sg_hGSPT1_596_a	GGCGGTGCAACCACAGACTT	0.865784	1.03807	0.807225	0.988057	0.905603	1.02945
sg_hGSPT1_597_s	AATCCCAAAACCTAAGTCTG	0.813443	0.856029	0.874412	0.652784	1.22079	0.937286
sg_hGSPT1_610_s	AAGTCTGTGGTTGCACCGCC	0.476925	0.256985	0.431352	0.402212	0.328603	0.327464
sg_hGSPT1_614_a	TCTTTCTTAGGAGCACCTGG	0.572464	0.616699	0.616206	0.430051	0.563229	0.656327
sg_hGSPT1_617_a	TGCTCTTTCTTAGGAGCACC	1.91708	1.23805	1.83399	1.22199	0.911193	2.39782
sg_hGSPT1_626_a	ACATTTACATGCTCTTTCTT	0.520536	0.695645	0.558783	0.433558	0.570168	0.43491
sg_hGSPT1_649_s	CATGTAAATGTAGTATTCAT	0.656053	0.711716	0.747871	0.387237	0.411929	0.649629
sg_hGSPT1_650_s	ATGTAAATGTAGTATTCATT	0.33554	0.571574	0.427294	0.263525	0.130876	0.259015
sg_hGSPT1_658_s	GTAGTATTCATTGGGCACGT	0.072229	0.0884322	0.15538	0.0334284	0.0276119	0.0435319
sg_hGSPT1_679_s	GATGCTGGCAAGTCAACCAT	0.129568	0.165699	0.0967263	0.076668	0.10717	0.0443967
sg_hGSPT1_682_s	GCTGGCAAGTCAACCATTGG	0.397044	0.341592	0.369059	0.236172	0.173839	0.169576
sg_hGSPT1_684_a	TTACATTATTTGTCCTCCAA	1.87606	2.08986	1.7583	1.95084	2.13695	1.78426
sg_hGSPT1_703_s	AATGTTTTCAGGTATTTGAC	0.829059	0.821556	0.639349	0.623898	0.433142	0.59446
sg_hGSPT1_708_s	TTTCAGGTATTTGACTGGAA	0.778643	0.871435	0.590049	0.476761	0.507421	0.563159
sg_hGSPT1_719_s	TGACTGGAATGGTTGACAAA	1.01985	1.0226	0.380369	0.341857	0.359206	0.497308
sg_hGSPT1_770_s	AAGAGAAAAACAGAGAAACT	0.515715	0.390576	0.343471	0.318238	0.121953	0.0962283
sg_hGSPT1_782_s	ATTATTTCAGGTACTTGTCT	0.667944	0.653987	0.842471	0.412176	1.08907	0.587081
sg_hGSPT1_783_s	TTATTTCAGGTACTTGTCTT	1.27108	1.52941	1.37087	1.24092	1.71651	1.05248
sg_hGSPT1_795_a	TTCTTCCTGATTTGTGTCTA	1.17997	1.16758	1.24552	1.03376	1.12683	1.02912
sg_hGSPT1_801_s	TTGGGCCTTAGACACAAATC	0.140917	0.0998543	0.144206	0.0734848	0.0779457	0.114116
sg_hGSPT1_816_s	AAATCAGGAAGAACGAGACA	0.270239	0.133435	0.202669	0.194048	0.104159	0.143087
sg_hGSPT1_817_s	AATCAGGAAGAACGAGACAA	0.0563008	0.203779	0.103586	0.0173711	0.0159069	0.0923403
sg_hGSPT1_834_s	CAAGGGTAAAACAGTAGAAG	0.262355	0.218722	0.178304	0.175771	0.0585373	0.0599455
sg_hGSPT1_835_s	AAGGGTAAAACAGTAGAAGT	0.103975	0.292932	0.186455	0.128322	0.0914645	0.121889
sg_hGSPT1_852_a	CTTCTTTTCGGTTTCAAAAT	0.910221	1.00617	1.10026	0.58301	1.03867	0.89394
sg_hGSPT1_864_a	AATTGTGAAATGCTTCTTTT	1.5392	1.87625	1.5753	1.24989	1.55605	2.2012
sg_hGSPT1_889_s	TTCACAATTCTAGATGCCCC	0.187457	0.180493	0.186236	0.0974679	0.0683674	0.0700306
sg_hGSPT1_894_a	GACAAAACTCTTGTGGCCAG	0.116152	0.0973061	0.109182	0.0443704	0.0441272	0.0398367
sg_hGSPT1_895_a	GGACAAAACTCTTGTGGCCA	0.797573	0.961417	0.820037	0.586989	0.555353	0.858016
sg_hGSPT1_896_a	GGGACAAAACTCTTGTGGCC	2.00172	0.928742	1.75337	2.10738	1.47018	1.4677
sg_hGSPT1_901_a	TATTTGGGACAAAACTCTTG	0.239025	0.255228	0.231263	0.143028	0.163006	0.0708658
sg_hGSPT1_916_a	AGGCACCACCAATCATATTT	0.187408	0.190986	0.234454	0.1689	0.124639	0.124303
sg_hGSPT1_917_a	GAGGCACCACCAATCATATT	0.368206	0.75222	0.249531	0.230709	0.126469	0.16992
sg_hGSPT1_919_s	AGTTTTGTCCCAAATATGAT	0.236318	0.295076	0.237802	0.109968	0.134987	0.10441
sg_hGSPT1_922_s	TTTGTCCCAAATATGATTGG	0.12967	0.0545783	0.164289	0.0533445	0.0404734	0.0511423
sg_hGSPT1_936_a	CACAGCCAAATCAGCTTGAG	0.163478	0.143717	0.186546	0.0790296	0.0959373	0.0588923
sg_hGSPT1_942_s	TGGTGCCTCTCAAGCTGATT	0.393097	0.426211	0.47029	0.233747	0.356494	0.245183
sg_hGSPT1_951_s	TCAAGCTGATTTGGCTGTGC	0.879891	0.870805	0.922027	0.747457	0.818708	0.762099
sg_hGSPT1_965_s	GGAATTAGGTAATCTCAGCC	1.97935	2.05342	1.98706	2.02873	1.39098	2.19482
sg_hGSPT1_970_s	TAGGTAATCTCAGCCAGGAA	0.675493	0.595794	0.620509	0.282266	0.434069	0.279
sg_hGSPT1_972_a	AGTTTCAAACTCTCCTTTCC	0.392702	0.284231	0.354179	0.180436	0.172062	0.122452
sg_hGSPT1_985_s	AGGAAAGGAGAGTTTGAAAC	0.56056	0.407557	0.388449	0.259433	0.127255	0.457085
sg_hGSPT1_997_s	TTTGAAACTGGATTTGAAAA	1.36367	3.22225	2.21416	0.611996	3.56711	0.799898
sg_hGSPT1_1000_s	GAAACTGGATTTGAAAAAGG	0.87906	1.5623	0.582673	0.361634	1.46343	0.228542
sg_hGSPT1_1026_s	GACAAGAGAACATGCAATGT	0.397737	0.262962	0.204024	0.286873	0.0482981	0.105588
sg_hGSPT1_1039_s	GCAATGTTGGCAAAGACAGC	0.706501	1.01294	0.920442	0.589399	0.697523	0.633848
sg_hGSPT1_1060_a	TCTTATTAATTAGCACAATT	1.66204	1.79395	1.92352	2.19736	2.39195	1.49792
sg_hGSPT1_1074_s	AATTGTGCTAATTAATAAGA	1.37848	1.08159	1.40447	1.4761	1.7336	0.973531
sg_hGSPT1_1091_a	TCATTGCTCCAATTTACTGT	1.2047	1.09866	1.35607	1.03494	1.18633	1.22292
sg_hGSPT1_1094_s	TGGATGATCCAACAGTAAAT	0.90653	0.565874	0.78885	0.78565	0.418672	0.391787
sg_hGSPT1_1106_s	CAGTAAATTGGAGCAATGAG	0.243021	0.250637	0.30942	0.173642	0.211298	0.118212
sg_hGSPT1_1122_s	TTGCAGATATGAAGAATGTA	0.453795	0.438453	0.563702	0.334987	0.363497	0.321933
sg_hGSPT1_1145_a	AAGCCAACTTTTTTCAAAAA	2.551	2.40411	2.01579	2.18682	2.35182	2.27134
sg_hGSPT1_1153_s	GTGCCATTTTTGAAAAAAGT	2.45558	1.90275	1.96155	2.52811	2.3546	2.0767
sg_hGSPT1_1170_s	AGTTGGCTTCAATCCCAAAA	1.00178	0.732105	0.921492	0.859334	0.727234	0.719173
sg_hGSPT1_1172_a	ATAAAGTGAATGTCCTTTTT	2.23136	2.35027	1.92785	2.40387	2.11637	2.55129
sg_hGSPT1_1173_a	CATAAAGTGAATGTCCTTTT	1.82084	1.94117	1.92424	1.85872	2.15328	2.09521
sg_hGSPT1_1195_s	ATTCACTTTATGCCCTGCTC	0.214324	0.290834	0.293785	0.0980623	0.194426	0.170286
sg_hGSPT1_1196_a	GCTCCAGTAAGTCCTGAGCA	0.17609	0.166055	0.150723	0.0535436	0.082958	0.0677696
sg_hGSPT1_1197_a	TGCTCCAGTAAGTCCTGAGC	0.264818	0.38818	0.325055	0.0933797	0.139161	0.265618
sg_hGSPT1_1204_s	ATGCCCTGCTCAGGACTTAC	0.321757	0.435531	0.315876	0.236867	0.197803	0.312117
sg_hGSPT1_1227_s	AGCAAATCTCAAAGAGCAGT	0.89394	1.62418	0.733012	0.637098	0.637534	2.59596
sg_hGSPT1_1241_s	AGCAGTCGGATTTCTGTCCT	1.21126	1.10866	1.13601	0.824893	1.03364	0.974335
sg_hGSPT1_1247_a	ACAGTTACTTACATGTACCA	0.150794	0.173589	0.450065	0.023263	0.234872	0.0420308
sg_hGSPT1_1265_a	TTATCCAGATATGGAATAAA	0.521075	0.48569	0.383879	0.303171	0.212311	0.166213
sg_hGSPT1_1272_s	ATTACCGTTTATTCCATATC	0.762035	0.73504	0.937864	0.631129	0.679496	0.666843
sg_hGSPT1_1274_a	TTCGGCAAATTATCCAGATA	1.72488	1.70041	1.73325	2.02316	1.69723	1.95793
sg_hGSPT1_1292_a	TCAACTGATCTATTGAAGTT	0.552552	0.669558	0.877437	0.340969	0.940777	0.537747
sg_hGSPT1_1306_s	AACTTCAATAGATCAGTTGA	1.08021	0.937382	0.683055	1.09663	0.606279	0.832709
sg_hGSPT1_1316_s	GATCAGTTGATGGACCAATC	0.217342	0.218894	0.128133	0.116404	0.0763879	0.0693209
sg_hGSPT1_1319_a	TCCACAATTGGCAGCCTGAT	0.575019	0.712781	0.631992	0.365426	0.464241	0.503142
sg_hGSPT1_1329_s	ACCAATCAGGCTGCCAATTG	0.656681	0.712442	0.710107	0.446689	0.429906	0.489811
sg_hGSPT1_1331_a	ACCTTGTACTTATCCACAAT	0.382967	0.521178	0.471059	0.257008	0.225055	0.280491
sg_hGSPT1_1341_s	GCCAATTGTGGATAAGTACA	0.136577	0.160694	0.205773	0.0589954	0.0919871	0.0247073
sg_hGSPT1_1348_s	TTTACATTTGATCAGGATAT	0.976949	43.7445	0.785776	0.695266	46.8298	0.818399
sg_hGSPT1_1356_s	TGATCAGGATATGGGCACTG	0.181495	0.225875	0.232346	0.128589	0.0987375	0.158822
sg_hGSPT1_1362_s	GGATATGGGCACTGTGGTCC	1.19965	0.935768	1.23588	0.754251	1.04531	1.01106
sg_hGSPT1_1363_s	GATATGGGCACTGTGGTCCT	0.317038	0.37124	0.303551	0.170963	0.188362	0.241386
sg_hGSPT1_1369_a	ATCCTGATTCCAGCTTTCCC	0.435952	0.445341	0.481433	0.246624	0.305143	0.261037
sg_hGSPT1_1371_s	CACTGTGGTCCTGGGAAAGC	0.927852	0.805716	0.945775	0.533542	0.546102	0.617682
sg_hGSPT1_1378_s	GTCCTGGGAAAGCTGGAATC	0.30421	0.251084	0.328014	0.108376	0.134035	0.112258
sg_hGSPT1_1393_s	GAATCAGGATCTATTTGTAA	0.770371	0.813927	0.808321	0.419817	0.469049	0.606722
sg_hGSPT1_1405_a	TTGGCATCATCACAAGCTGC	1.22671	1.348	1.50396	1.45836	1.21518	1.66068
sg_hGSPT1_1422_s	GCTTGTGATGATGCCAAACA	0.347035	0.334215	0.392034	0.157599	0.156121	0.213945
sg_hGSPT1_1424_a	TAACCGATTCTTACCTTGTT	0.483305	0.582121	0.510666	0.280069	0.279392	0.376782
sg_hGSPT1_1431_s	TTTTCTTTTAAAGCACAACG	1.80845	182.789	1.21344	1.5259	152.929	1.04476
sg_hGSPT1_1441_s	AAGCACAACGTGGAAGTTCT	0.784026	0.209862	0.9517	0.501727	0.546056	0.99035
sg_hGSPT1_1461_a	GGTATCAGTCTCTACATCAT	0.931585	0.870268	0.734482	1.12703	0.787559	0.844043
sg_hGSPT1_1482_a	GAGGTTTTCACCTGGGGCTA	1.4755	1.38185	1.29938	1.2416	1.11203	0.958194
sg_hGSPT1_1483_s	GAGACTGATACCGTAGCCCC	0.242426	0.289819	0.345857	0.128685	0.370453	0.433065
sg_hGSPT1_1488_a	GATTTTGAGGTTTTCACCTG	0.770648	0.701633	0.76419	0.590101	0.642625	0.418003
sg_hGSPT1_1489_a	TGATTTTGAGGTTTTCACCT	0.419916	0.38634	0.585562	0.239465	0.342843	0.158657
sg_hGSPT1_1490_a	CTGATTTTGAGGTTTTCACC	0.715443	0.345939	0.630979	0.432289	0.515685	0.269755
sg_hGSPT1_1501_a	TTCCTTTCAGTCTGATTTTG	1.92307	1.65795	1.98688	2.37114	2.02889	1.87492
sg_hGSPT1_1510_s	AACCTCAAAATCAGACTGAA	1.6406	1.59284	1.53797	1.36486	1.44803	1.25826
sg_hGSPT1_1524_s	ACTGAAAGGAATTGAAGAAG	0.826466	0.48357	0.858287	0.713996	0.638799	0.725531
sg_hGSPT1_1537_s	GAAGAAGAGGAGATTCTTCC	3.22322	4.68691	0.932277	3.97798	1.46343	1.82834
sg_hGSPT1_1538_s	AAGAAGAGGAGATTCTTCCA	0.358135	1.5623	0.0932277	0.441997	0.243905	0.182834
sg_hGSPT1_1544_a	GGATCACAAAGTATAAACCC	0.173401	0.169406	0.277323	0.113297	0.0969744	0.0347153
sg_hGSPT1_1565_a	CCAGAATGACAAAGATTATT	0.888093	0.870733	0.731983	1.07689	0.761924	0.603495
sg_hGSPT1_1576_s	CCTAATAATCTTTGTCATTC	1.39834	1.60546	1.53978	1.43922	1.37988	2.30361
sg_hGSPT1_1596_s	TGGACGCACATTTGATGCCC	0.454972	0.512459	0.498126	0.288175	0.23143	0.293264
sg_hGSPT1_1629_a	ATTATAGCCTGGGCAGATGA	0.1771	0.483187	0.234964	0.0582854	0.150869	0.252697
sg_hGSPT1_1633_s	CACAAATCCATCATCTGCCC	0.202949	0.18136	0.20325	0.110607	0.0988205	0.0867094
sg_hGSPT1_1639_a	GCAGCACCGCATTATAGCCT	1.14942	1.03025	1.10207	0.921251	0.843625	0.86412
sg_hGSPT1_1640_a	TGCAGCACCGCATTATAGCC	1.53979	1.5316	1.57184	1.66739	1.84101	1.90476
sg_hGSPT1_1644_s	CATCTGCCCAGGCTATAATG	0.149477	0.110477	0.130404	0.0875692	0.0522654	0.0987078
sg_hGSPT1_1671_s	GCATATTCATACCTGTATTG	0.371765	0.338813	0.34725	0.177006	0.14889	0.180064
sg_hGSPT1_1671_a	TATTTCCACCTCCTCAATAC	0.144475	0.21549	0.134607	0.125567	0.0480601	0.0464418
sg_hGSPT1_1674_s	TATTCATACCTGTATTGAGG	0.221823	0.146466	0.349604	0.307287	0.118904	0.100984
sg_hGSPT1_1677_s	TCATACCTGTATTGAGGAGG	1.2477	0.937382	1.9854	1.75373	0.904667	1.21889
sg_hGSPT1_1698_a	TTTGTCTACCAAGCAGATTA	0.942172	0.528102	1.16176	0.550797	0.329787	0.562566
sg_hGSPT1_1701_s	TGGTTAGGCCTTAATCTGCT	0.169797	0.231193	0.144941	0.191492	0.0656247	0.119316
sg_hGSPT1_1717_s	TGCTTGGTAGACAAAAAATC	0.912724	0.69032	0.763302	0.69518	0.941588	0.411376
sg_hGSPT1_1743_a	TTGTTTGACAAAACGGGGTC	2.45146	2.99655	2.59416	1.70885	2.49503	4.69009
sg_hGSPT1_1744_a	CTTGTTTGACAAAACGGGGT	2.03719	2.40006	1.2571	2.14397	1.64724	2.72183
sg_hGSPT1_1748_a	TGATCTTGTTTGACAAAACG	1.85887	1.33346	1.69382	1.86365	1.35213	1.43503
sg_hGSPT1_1749_a	TTGATCTTGTTTGACAAAAC	2.18503	1.89279	1.52272	1.65377	2.2655	1.47791
sg_hGSPT1_1750_a	CTTGATCTTGTTTGACAAAA	1.62721	1.69922	1.73297	1.89678	2.04494	1.76633
sg_hGSPT1_1781_s	AAGTATGCATTGCTCGCTTA	0.323009	0.358806	0.236954	0.195082	0.154045	0.129507
sg_hGSPT1_1789_s	ATTGCTCGCTTAAGGACAGC	1.14496	1.63823	1.24209	0.979651	1.37043	1.64245
sg_hGSPT1_1803_a	TTTAAAGGTCTCAAGGCAGA	1.0768	57.8052	1.0727	0.912542	36.098	0.688496
sg_hGSPT1_1810_a	GGAAGTCTTTAAAGGTCTCA	0.874093	1.24984	1.07353	0.269693	0.682935	1.16349
sg_hGSPT1_1818_a	CATCTGAGGGAAGTCTTTAA	0.476673	0.187476	0.330808	0.308153	0.0585373	0.176936
sg_hGSPT1_1830_s	CTTTAAAGACTTCCCTCAGA	1.45448	1.32648	1.17456	1.03511	1.21492	1.26279
sg_hGSPT1_1831_a	AGGTGAAACGACCCATCTGA	0.28184	0.452937	0.249826	0.139134	0.147573	0.250948
sg_hGSPT1_1831_s	TTTAAAGACTTCCCTCAGAT	0.85121	117.173	1.01878	0.554972	85.3181	0.584314
sg_hGSPT1_1832_a	AAGGTGAAACGACCCATCTG	0.305229	0.375744	0.270275	0.203419	0.194507	0.154318
sg_hGSPT1_1851_a	GCTCTTACCCTCATCTCTTA	0.827818	0.700916	0.893642	0.530343	0.617527	0.550629
sg_hGSPT1_1854_s	TCGTTTCACCTTAAGAGATG	0.557865	0.366165	0.520027	0.284141	0.370431	0.295916
sg_hGSPT1_1855_s	CGTTTCACCTTAAGAGATGA	0.748619	0.835291	0.679604	0.205315	0.144894	0.393007
sg_hGSPT1_1872_a	CAGAACTTTTCCAATTGCAA	2.19093	1.63971	1.90668	2.51428	2.24569	1.97754
sg_hGSPT1_1873_s	CTAGGTAAGACCATTGCAAT	1.48859	1.70433	1.37926	1.38166	1.29713	1.35247
sg_hGSPT1_1890_s	AATTGGAAAAGTTCTGAAAC	1.91144	1.20952	1.31023	3.51542	1.79388	0.642389
sg_hGSPT1_1904_a	GAAAATGCTTAGTCTTTCTC	0.892637	1.08437	0.792117	1.20025	1.17375	0.85378
sg_Neg_1	GTAGCGAACGTGTCCGGCGT	2.19954	2.16175	1.81555	1.92028	1.87413	1.75177
sg_Neg_2	GACCGGAACGATCTCGCGTA	2.03313	1.99593	1.63172	2.00982	1.72069	1.92833
sg_Neg_3	GGCAGTCGTTCGGTTGATAT	2.24372	2.08808	1.49418	2.00079	1.58069	2.21019
sg_Neg_4	GCTTGAGCACATACGCGAAT	2.3063	1.67456	1.59532	2.59799	1.58586	1.32886
sg_Neg_5	GTGGTAGAATAACGTATTAC	2.64764	0.976439	1.56575	4.90143	1.11282	1.42985
sg_Neg_6	GTCATACATGGATAAGGCTA	2.29624	2.20466	2.01935	2.27898	1.97347	2.54278
sg_Neg_7	GATACACGAAGCATCACTAG	2.91685	2.35101	1.83873	2.98151	1.38318	1.99358
sg_Neg_8	GAACGTTGGCACTACTTCAC	3.04415	2.54388	1.60868	3.12934	2.09887	1.09303
sg_Neg_9	GATCCATGTAATGCGTTCGA	1.53762	1.5561	1.49665	1.63522	1.75283	1.59444
sg_Neg_10	GTCGTGAAGTGCATTCGATC	1.87589	1.82919	1.2677	1.62725	1.24613	1.6107
sg_LacZ_1465	CATCGGGCAAATAATATCGG	2.21572	1.8398	1.72641	1.88942	1.66878	1.51114
sg_LacZ_1583	TCGCGTGGGCGTATTCGCAA	1.82256	1.98001	1.78039	1.85187	1.76138	1.82494
sg_LacZ_1659	ACGAAGCCGCCCTGTAAACG	2.14353	2.14572	1.94757	2.42557	2.22264	1.95643
sg_LacZ_1725	ATGATGAAAACGGCAACCCG	2.78531	3.64206	1.92385	2.71325	2.561	2.23535
sg_LacZ_1739	AACCCGTGGTCGGCTTACGG	2.00163	2.39482	2.06945	2.21838	1.98733	2.3099
sg_LacZ_2496	TGATTACGACCGCTCACGCG	2.28574	2.51601	2.18297	2.51298	2.24903	2.98843
sg_LacZ_336	GTGAGCGAGTAACAACCCGT	2.66105	2.32329	1.84684	2.66889	2.05409	1.8605
sg_LacZ_838	CAGACGTAGTGTGACGCGAT	2.18029	2.27036	1.84232	2.15368	1.74662	1.95246
sg_LacZ_904	AATCCCGAATCTCTATCGTG	2.25802	2.63639	1.84283	2.35327	1.2392	2.37151
sg_LacZ_907	CCCGAATCTCTATCGTGCGG	2.83783	2.23488	2.11774	3.23505	1.41258	2.92919
sg_Luc_1058	AGCTATTCTGATTACACCCG	2.38739	2.25171	2.05763	2.9721	1.8004	2.32037
sg_Luc_1158	ACGCTGGGCGTTAATCAAAG	2.46664	2.10847	1.9632	2.36632	2.1892	2.43237
sg_Luc_1189	ACATAACCGGACATAATCAT	2.46266	1.95986	1.9139	2.4922	2.16998	1.98193
sg_Luc_1451	GTGCTCCAAAACAACAACGG	2.46911	2.17817	1.99268	2.71573	2.15023	1.9733
sg_Luc_1536	ACAACCGCGAAAAAGTTGCG	3.02563	2.26304	1.94545	2.69771	1.36659	2.37962
sg_Luc_1539	ACCGCGAAAAAGTTGCGCGG	1.88816	2.13041	1.18368	1.20045	1.01997	1.70508
sg_Luc_371	GGGCATTTCGCAGCCTACCG	2.27138	2.10669	1.89622	2.30046	2.13458	1.9847
sg_Luc_474	GATTCTAAAACGGATTACCA	2.30524	2.30049	1.71127	2.40995	1.81639	2.66736
sg_Luc_560	TGTGCCAGAGTCCTTCGATA	2.3831	2.19796	1.87283	2.34819	1.92785	2.13221
sg_Luc_650	GGCATGCGAGAATCTCACGC	1.8593	1.68526	1.52752	2.0584	1.5357	1.37312
sg_Ren_158	TATTTTTTTACATGGTAACG	2.03126	2.2863	1.76361	2.03032	2.17254	1.76545
sg_Ren_170	ATGTCGCCATAAATAAGAAG	2.06582	2.45209	2.14963	1.88518	1.79295	2.71984
sg_Ren_211	GGTATAATACACCGCGCTAC	3.04118	2.80378	1.69096	2.51101	1.00611	1.82834
sg_Ren_307	ATTACAAATATCTTACTGCA	2.21232	2.24731	1.8656	3.04597	1.83492	2.15965
sg_Ren_55	GGATGATAACTGGTCCGCAG	2.25811	2.27325	1.94646	2.13734	2.08207	2.22117
sg_Ren_58	TTACATCTGGCCCACCACTG	2.32241	2.51581	2.15817	2.44743	2.4738	2.1397
sg_Ren_649	TCACGAGGCCATGATAATGT	2.13759	2.40494	2.05671	2.26769	2.09346	2.70865
sg_Ren_664	TTTACTAACGGGATTTCACG	2.03413	197.631	1.78319	2.17522	160.002	2.81564
sg_Ren_681	GAAATCCCGTTAGTAAAAGG	2.96388	2.5778	1.67386	2.05757	2.12198	2.28542
sg_Ren_794	GGCACCTTCAACAATAGCAT	2.53409	2.21447	1.8899	2.65355	2.25624	1.69581
sg_ROSA26_1	GAAGATGGGCGGGAGTCTTC	1.825	1.75481	1.94891	1.61764	1.31605	2.01075
sg_PCNA_1	GGACTCGTCCCACGTCTCTT	0.858221	0.772594	0.761886	0.504578	0.519873	0.519979
sg_PCNA_2	CTACCGCTGCGACCGCAACC	0.385823	0.384059	0.354916	0.195236	0.175859	0.186579
sg_POLR2D_1	TGAGAGTGCAGAGGACGAAC	0.644644	0.497096	0.778697	0.460344	1.00223	0.3059
sg_POLR2D_2	TGGGCAAAGGTTGGCCAAAC	0.831179	0.699257	0.712495	0.385948	0.383561	0.332425
sg_POLR2A_1	AAGCGAATGTCTGTGACGGA	0.242747	0.259951	0.246391	0.16571	0.13149	0.155497
sg_POLR2A_2	CAGGGGGTGATTGAGCGGAC	1.1236	1.25306	0.90274	0.956204	0.662118	0.789263
sg_PRL9_1	GGACGCACAGTTATCGTGAA	0.492887	0.527665	0.507982	0.240119	0.28994	0.269163
sg_PRL9_2	AATGTAGAACTCAGCCTTCT	0.268602	0.397196	0.234964	0.203999	0.107484	0.0594582
sg_RPL23A_1	TGCGGATCTTCTTCTTTTTG	1.69026	1.43292	1.65413	1.75873	1.69863	1.67122
sg_RPL23A_2	GTCGCAGTGTCTTCGGCCGC	0.135423	0.129176	0.11515	0.0655241	0.0536515	0.0477217
sg_CDK9_1	CTGGCCGGTCTTGCGGTGCC	1.01072	0.999976	0.929377	0.788753	0.562492	0.603759
sg_CDK9_2	GATCTCCCGCAAGGCTGTAA	1.15465	0.989108	1.07876	0.798799	0.655277	0.716256
sg_CDK1_1	GGGTTCCTAGTACTGCAATT	1.03866	1.01852	1.09324	0.678641	0.801788	0.671343
sg_CDK1_2	AATCCATGTACTGACCAGGA	0.776364	0.497725	0.707166	1.03352	1.1742	0.231887
sg_RPA3_1	CCGGCGTTGATGCGCGACCT	0.306236	0.257037	0.290385	0.269387	0.226976	0.239738
sg_RPA3_2	GCCGGCGTTGATGCGCGACC	0.546431	0.902983	0.639568	0.178251	0.298057	0.421924
sg_hBRD4_309	TAAGATCATTAAAACGCCTA	0.642763	0.529345	0.393778	0.379223	0.323677	0.283821
sg_hBRD4_336	GGGAACAATAAAGAAGCGCT	1.02096	1.0217	1.0509	0.604817	0.500199	0.656094
sg_hMYC_1138	ACAACGTCTTGGAGCGCCAG	0.211044	0.184239	0.190006	0.100473	0.0612899	0.0651136
sg_hMYC_122	GCCGTATTTCTACTGCGACG	0.0711417	0.0981328	0.0597521	0.0354282	0.031973	0.0331783
sg_hRPS20_172	AAGCCGCAACGTAAAATCCT	0.311248	0.337561	0.299421	0.180107	0.154045	0.170809
sg_hRPS20_90	ACCAGTTCGAATGCCTACCA	0.0892649	0.0897521	0.0807783	0.0732717	0.0276119	0.0549806

## Sheet: smoothen d22 CRISPR score
pep.pos	bp.pos	smoothen CRISPR	note
1	3	0.377749
2	5	0.332747
3	8	0.268136
4	11	0.208772
5	14	0.157088
6	17	0.11462	high_GC
7	20	0.0816872	high_GC
8	23	0.0574891	high_GC
9	26	0.0405294	high_GC
10	29	0.0291036	high_GC
11	32	0.0216744	high_GC
12	35	0.017049	high_GC
13	38	0.0144018	high_GC
14	41	0.0132559	high_GC
15	44	0.01339	high_GC
16	47	0.0149174	high_GC
17	50	0.0184124	high_GC
18	53	0.0254153	high_GC
19	56	0.0395911	high_GC
20	59	0.0688867	high_GC
21	62	0.127527	high_GC
22	65	0.230855
23	68	0.378147
24	71	0.542672
25	74	0.6912
26	77	0.805568
27	80	0.885178
28	83	0.93756
29	86	0.971315
30	89	0.993739
31	92	1.01008
32	95	1.02483
33	98	1.04057
34	101	1.05797
35	104	1.07565
36	107	1.09057
37	110	1.09878
38	113	1.0967
39	116	1.08158
40	119	1.05157
41	122	1.00564
42	125	0.944023
43	128	0.868869
44	131	0.785064
45	134	0.700379
46	137	0.624334
47	140	0.565596
48	143	0.529873
49	146	0.519371
50	149	0.533415
51	152	0.569135
52	155	0.621624
53	158	0.683952
54	161	0.747916
55	164	0.806017
56	167	0.853754
57	170	0.890615
58	173	0.918982
59	176	0.942288
60	179	0.962921
61	182	0.981241
62	185	0.995788
63	188	1.00456
64	191	1.00659
65	194	1.00227
66	197	0.993806
67	200	0.984457
68	203	0.977875
69	206	0.97743
70	209	0.985297
71	212	1.00043
72	215	1.01871
73	218	1.03497
74	221	1.04632
75	224	1.05232
76	227	1.05371
77	230	1.051
78	233	1.04424
79	236	1.03293
80	239	1.01631
81	242	0.993961
82	245	0.966593
83	248	0.936798
84	251	0.908692
85	254	0.886429
86	257	0.872889
87	260	0.869194
88	263	0.875081
89	266	0.889943
90	269	0.913675
91	272	0.947046
92	275	0.991427
93	278	1.04785
94	281	1.11534
95	284	1.18953
96	287	1.26268
97	290	1.32583
98	293	1.37105
99	296	1.39283
100	299	1.3881
101	302	1.35667
102	305	1.30249
103	308	1.2339
104	311	1.16208
105	314	1.097
106	317	1.04362
107	320	1.00104
108	323	0.96464
109	326	0.928965
110	329	0.890287
111	332	0.84769
112	335	0.803073
113	338	0.760303
114	341	0.723943
115	344	0.698144
116	347	0.685972
117	350	0.688903
118	353	0.706857
119	356	0.738318
120	359	0.780262
121	362	0.828389
122	365	0.877893
123	368	0.924405
124	371	0.965
125	374	0.998764
126	377	1.02692
127	380	1.05345
128	383	1.0869
129	386	1.14406
130	389	1.25208
131	392	1.42892
132	395	1.63572
133	398	1.79247
134	401	1.86909
135	404	1.88683
136	407	1.87137
137	410	1.83696
138	413	1.7925
139	416	1.74475
140	419	1.69962
141	422	1.66229
142	425	1.63519
143	428	1.61833
144	431	1.6088
145	434	1.60127
146	437	1.5871
147	440	1.55215
148	443	1.47683
149	446	1.34779
150	449	1.18254
151	452	1.02861
152	455	0.919626
153	458	0.854905
154	461	0.81919
155	464	0.799025
156	467	0.786502
157	470	0.777541
158	473	0.770017
159	476	0.762624
160	479	0.754136
161	482	0.743193
162	485	0.729129
163	488	0.713752
164	491	0.701662
165	494	0.695984
166	497	0.695895
167	500	0.699081
168	503	0.703878
169	506	0.709226
170	509	0.714364
171	512	0.718568
172	515	0.721105
173	518	0.721387
174	521	0.719105
175	524	0.714492
176	527	0.708389
177	530	0.702047
178	533	0.69664
179	536	0.692757
180	539	0.690208
181	542	0.688332
182	545	0.686605
183	548	0.684852
184	551	0.683634
185	554	0.683761
186	557	0.686228
187	560	0.692241
188	563	0.703546
189	566	0.722959
190	569	0.75484
191	572	0.804455
192	575	0.874849
193	578	0.960683
194	581	1.04376
195	584	1.10134
196	587	1.12033
197	590	1.10196
198	593	1.05468
199	596	0.987483
200	599	0.908253
201	602	0.824165
202	605	0.742072
203	608	0.668294
204	611	0.606791
205	614	0.558761
206	617	0.523085
207	620	0.496259
208	623	0.473384
209	626	0.448591
210	629	0.416383
211	632	0.374527
212	635	0.326493
213	638	0.279645
214	641	0.239438
215	644	0.206906
216	647	0.181006
217	650	0.160072
218	653	0.143176
219	656	0.130287
220	659	0.122235
221	662	0.120504
222	665	0.12693
223	668	0.142761
224	671	0.167649
225	674	0.199161
226	677	0.233931
227	680	0.269465
228	683	0.304929
229	686	0.340577
230	689	0.37662
231	692	0.412099
232	695	0.444314
233	698	0.469607
234	701	0.485243
235	704	0.491234
236	707	0.489558
237	710	0.482867
238	713	0.473551
239	716	0.46314
240	719	0.452605
241	722	0.442545
242	725	0.433388
243	728	0.425298
244	731	0.418075
245	734	0.412107
246	737	0.408106
247	740	0.407375
248	743	0.416755
249	746	0.459828
250	749	0.581558
251	752	0.757367
252	755	0.86703
253	758	0.903739
254	761	0.912918
255	764	0.912247
256	767	0.906606
257	770	0.894839
258	773	0.875701
259	776	0.848028
260	779	0.808738
261	782	0.755723
262	785	0.688064
263	788	0.606875
264	791	0.516235
265	794	0.422778
266	797	0.334244
267	800	0.257398
268	803	0.196092
269	806	0.150752
270	809	0.119237
271	812	0.0984136
272	815	0.0853552
273	818	0.0779006
274	821	0.0747128
275	824	0.075264
276	827	0.079859
277	830	0.0897243
278	833	0.107535
279	836	0.137633
280	839	0.186432
281	842	0.261203
282	845	0.366553
283	848	0.499366
284	851	0.646751
285	854	0.789377
286	857	0.906011
287	860	0.974928
288	863	0.972751
289	866	0.881939
290	869	0.71619
291	872	0.531036
292	875	0.384749
293	878	0.294583
294	881	0.247447
295	884	0.225708
296	887	0.217214
297	890	0.214669
298	893	0.213647
299	896	0.211237
300	899	0.205466
301	902	0.195419
302	905	0.18151
303	908	0.165474
304	911	0.149629
305	914	0.135919
306	917	0.12531
307	920	0.118103
308	923	0.114334
309	926	0.114314
310	929	0.118747
311	932	0.128828
312	935	0.146137
313	938	0.172437
314	941	0.20937
315	944	0.257832
316	947	0.317068
317	950	0.382496
318	953	0.444802
319	956	0.492158
320	959	0.51618
321	962	0.516577
322	965	0.499699
323	968	0.473459
324	971	0.444127
325	974	0.415332
326	977	0.388805
327	980	0.365004
328	983	0.343919
329	986	0.324973
330	989	0.307217
331	992	0.288434
332	995	0.264022
333	998	0.228434
334	1001	0.18982
335	1004	0.166087
336	1007	0.159326
337	1010	0.161635
338	1013	0.168208
339	1016	0.178271
340	1019	0.191375
341	1022	0.208374
342	1025	0.230247
343	1028	0.258287
344	1031	0.294225
345	1034	0.340554
346	1037	0.40104
347	1040	0.481253
348	1043	0.588505
349	1046	0.730047
350	1049	0.907561
351	1052	1.11151
352	1055	1.31873
353	1058	1.49937
354	1061	1.62409
355	1064	1.67107
356	1067	1.62146
357	1070	1.47445
358	1073	1.26775
359	1076	1.0633
360	1079	0.903957
361	1082	0.792329
362	1085	0.712277
363	1088	0.648364
364	1091	0.591053
365	1094	0.535946
366	1097	0.482118
367	1100	0.430963
368	1103	0.38475
369	1106	0.346285
370	1109	0.318071
371	1112	0.301786
372	1115	0.298811
373	1118	0.311116
374	1121	0.34286
375	1124	0.402631
376	1127	0.505653
377	1130	0.671016
378	1133	0.910509
379	1136	1.20672
380	1139	1.50662
381	1142	1.75045
382	1145	1.90524
383	1148	1.97112
384	1151	1.96313
385	1154	1.90698
386	1157	1.82233
387	1160	1.7259
388	1163	1.62535
389	1166	1.51718
390	1169	1.38986
391	1172	1.22933
392	1175	1.03037
393	1178	0.807317
394	1181	0.593791
395	1184	0.422741
396	1187	0.305875
397	1190	0.234779
398	1193	0.194783
399	1196	0.174168
400	1199	0.165614
401	1202	0.165662
402	1205	0.173734
403	1208	0.192012
404	1211	0.226186
405	1214	0.285814
406	1217	0.380446
407	1220	0.504823
408	1223	0.623754
409	1226	0.689361
410	1229	0.685175
411	1232	0.630799
412	1235	0.555486
413	1238	0.479983
414	1241	0.414874
415	1244	0.36453
416	1247	0.330461
417	1250	0.313978
418	1253	0.316185
419	1256	0.337642
420	1259	0.377163
421	1262	0.431012
422	1265	0.493555
423	1268	0.559327
424	1271	0.624191
425	1274	0.685981
426	1277	0.743056
427	1280	0.792485
428	1283	0.827109
429	1286	0.832037
430	1289	0.789383
431	1292	0.698408
432	1295	0.589734
433	1298	0.496182
434	1301	0.427747
435	1304	0.379203
436	1307	0.343995
437	1310	0.317955
438	1313	0.298673
439	1316	0.284504
440	1319	0.274002
441	1322	0.265824
442	1325	0.258941
443	1328	0.252683
444	1331	0.247187
445	1334	0.24333
446	1337	0.242442
447	1340	0.245697
448	1343	0.253544
449	1346	0.265285
450	1349	0.279117
451	1352	0.292678
452	1355	0.303931
453	1358	0.311682
454	1361	0.315609
455	1364	0.31598
456	1367	0.31342
457	1370	0.308947
458	1373	0.303942
459	1376	0.300407
460	1379	0.301192
461	1382	0.310008
462	1385	0.331269
463	1388	0.369053
464	1391	0.424732
465	1394	0.494055
466	1397	0.564768
467	1400	0.618871
468	1403	0.640796
469	1406	0.62678
470	1409	0.588036
471	1412	0.542708
472	1415	0.505517
473	1418	0.483547
474	1421	0.478016
475	1424	0.487618
476	1427	0.51049
477	1430	0.545194
478	1433	0.591007
479	1436	0.6476
480	1439	0.714088
481	1442	0.786708
482	1445	0.854385
483	1448	0.900301
484	1451	0.91129
485	1454	0.889862
486	1457	0.847334
487	1460	0.792536
488	1463	0.732011
489	1466	0.672251
490	1469	0.619548
491	1472	0.577974
492	1475	0.548625
493	1478	0.530683
494	1481	0.522906
495	1484	0.524547
496	1487	0.535871
497	1490	0.558156
498	1493	0.593472
499	1496	0.644115
500	1499	0.711122
501	1502	0.792386
502	1505	0.879137
503	1508	0.954923
504	1511	0.999171
505	1514	0.995783
506	1517	0.940548
507	1520	0.841379
508	1523	0.713356
509	1526	0.57411
510	1529	0.441385
511	1532	0.330019
512	1535	0.247524
513	1538	0.19396
514	1541	0.165102
515	1544	0.156944
516	1547	0.168649
517	1550	0.203597
518	1553	0.268384
519	1556	0.368416
520	1559	0.500806
521	1562	0.650107
522	1565	0.7937
523	1568	0.911656
524	1571	0.990691
525	1574	1.02216
526	1577	1.00094
527	1580	0.928342
528	1583	0.816721
529	1586	0.689177
530	1589	0.569528
531	1592	0.472413
532	1595	0.400079
533	1598	0.347631
534	1601	0.308237
535	1604	0.275809
536	1607	0.247354
537	1610	0.224588
538	1613	0.211366
539	1616	0.209001
540	1619	0.215039
541	1622	0.226346
542	1625	0.240566
543	1628	0.256157
544	1631	0.271893
545	1634	0.286604
546	1637	0.298968
547	1640	0.307371
548	1643	0.309749
549	1646	0.30351
550	1649	0.286121
551	1652	0.257119
552	1655	0.220939
553	1658	0.186284
554	1661	0.160154
555	1664	0.143869
556	1667	0.135057
557	1670	0.130837
558	1673	0.129156
559	1676	0.128778
560	1679	0.129114
561	1682	0.129961
562	1685	0.131486
563	1688	0.13431
564	1691	0.139714
565	1694	0.148931
566	1697	0.163209
567	1700	0.183551
568	1703	0.21099
569	1706	0.246602
570	1709	0.291633
571	1712	0.348086
572	1715	0.419638
573	1718	0.51414
574	1721	0.644687
575	1724	0.826029
576	1727	1.05744
577	1730	1.30425
578	1733	1.51447
579	1736	1.65877
580	1739	1.74278
581	1742	1.78445
582	1745	1.79942
583	1748	1.7962
584	1751	1.77479
585	1754	1.72784
586	1757	1.63849
587	1760	1.48287
588	1763	1.24703
589	1766	0.961151
590	1769	0.704246
591	1772	0.536698
592	1775	0.458066
593	1778	0.440296
594	1781	0.45973
595	1784	0.502348
596	1787	0.559468
597	1790	0.624137
598	1793	0.688234
599	1796	0.742206
600	1799	0.77725
601	1802	0.787403
602	1805	0.771436
603	1808	0.732881
604	1811	0.679296
605	1814	0.62075
606	1817	0.566414
607	1820	0.521831
608	1823	0.488133
609	1826	0.463665
610	1829	0.445828
611	1832	0.432122
612	1835	0.42096
613	1838	0.411562
614	1841	0.404145
615	1844	0.399957
616	1847	0.401226
617	1850	0.410842
618	1853	0.432266
619	1856	0.469459
620	1859	0.526961
621	1862	0.608947
622	1865	0.717458
623	1868	0.849661
624	1871	0.996205
625	1874	1.14247
626	1877	1.27239
627	1880	1.37145
628	1883	1.42636
629	1886	1.4295
630	1889	1.38234
631	1892	1.30399
632	1895	1.22393
633	1898	1.16257
634	1901	1.12366
635	1903.5	1.10388

## Sheet: Structure score
aa	pep.pos	bp.pos	Structural Score	sd	RONN	IUPred short	DISPROT(VSL2)
M	1	3	0.960667	0.0613297	0.89	0.992	1
D	2	6	0.957333	0.0590028	0.89	0.982	1
P	3	9	0.96	0.0458258	0.91	0.97	1
G	4	12	0.958333	0.040104	0.92	0.955	1
S	5	15	0.951667	0.0425245	0.92	0.935	1
G	6	18	0.944	0.0486621	0.92	0.912	1
G	7	21	0.937333	0.0593408	0.93	0.882	1
G	8	24	0.927333	0.074036	0.93	0.852	1
G	9	27	0.918	0.0886115	0.93	0.824	1
G	10	30	0.909	0.109832	0.94	0.787	1
G	11	33	0.894	0.135011	0.94	0.742	1
G	12	36	0.895333	0.13276	0.94	0.746	1
G	13	39	0.888	0.137884	0.93	0.734	1
G	14	42	0.880333	0.150766	0.93	0.711	1
G	15	45	0.883	0.146277	0.93	0.719	1
G	16	48	0.887333	0.132066	0.92	0.742	1
S	17	51	0.888667	0.129867	0.92	0.746	1
S	18	54	0.880667	0.136387	0.91	0.732	1
S	19	57	0.888	0.124467	0.91	0.754	1
G	20	60	0.894	0.114839	0.91	0.772	1
S	21	63	0.862333	0.159863	0.9	0.687	1
S	22	66	0.854	0.166937	0.89	0.672	1
S	23	69	0.857	0.155779	0.88	0.691	1
S	24	72	0.858333	0.142507	0.86	0.715	1
D	25	75	0.844667	0.153053	0.84	0.694	1
S	26	78	0.845	0.144135	0.82	0.715	1
A	27	81	0.831	0.14599	0.8	0.703	0.99
P	28	84	0.831	0.140616	0.78	0.723	0.99
D	29	87	0.819333	0.152123	0.77	0.698	0.99
C	30	90	0.823	0.146072	0.76	0.719	0.99
W	31	93	0.816333	0.142584	0.75	0.719	0.98
D	32	96	0.820667	0.13799	0.74	0.742	0.98
Q	33	99	0.818	0.140328	0.74	0.734	0.98
A	34	102	0.818	0.132182	0.73	0.754	0.97
D	35	105	0.790667	0.157992	0.73	0.672	0.97
M	36	108	0.780667	0.160129	0.73	0.652	0.96
E	37	111	0.775667	0.156577	0.73	0.647	0.95
A	38	114	0.786	0.14652	0.74	0.668	0.95
P	39	117	0.771333	0.152267	0.73	0.644	0.94
G	40	120	0.765333	0.159954	0.73	0.626	0.94
P	41	123	0.775	0.138112	0.73	0.665	0.93
G	42	126	0.773333	0.140119	0.73	0.66	0.93
P	43	129	0.755667	0.153122	0.73	0.617	0.92
C	44	132	0.740667	0.179001	0.74	0.562	0.92
G	45	135	0.735	0.177553	0.74	0.555	0.91
G	46	138	0.729	0.176757	0.74	0.547	0.9
G	47	141	0.714333	0.17403	0.73	0.533	0.88
G	48	144	0.705	0.172988	0.72	0.525	0.87
S	49	147	0.702667	0.146018	0.7	0.558	0.85
L	50	150	0.690333	0.13476	0.7	0.551	0.82
A	51	153	0.681667	0.122712	0.69	0.555	0.8
A	52	156	0.643333	0.158219	0.68	0.47	0.78
A	53	159	0.638333	0.15365	0.66	0.475	0.78
A	54	162	0.610667	0.182212	0.65	0.412	0.77
E	55	165	0.621667	0.142683	0.63	0.475	0.76
A	56	168	0.579667	0.177455	0.61	0.389	0.74
Q	57	171	0.571667	0.178209	0.59	0.385	0.74
R	58	174	0.569667	0.175728	0.58	0.389	0.74
E	59	177	0.562667	0.156017	0.56	0.408	0.72
N	60	180	0.527	0.185572	0.55	0.331	0.7
L	61	183	0.535	0.147564	0.54	0.385	0.68
S	62	186	0.513667	0.175072	0.53	0.331	0.68
A	63	189	0.514333	0.153546	0.51	0.363	0.67
A	64	192	0.502667	0.146018	0.5	0.358	0.65
F	65	195	0.511333	0.129326	0.49	0.394	0.65
S	66	198	0.514667	0.134705	0.49	0.394	0.66
R	67	201	0.506333	0.166103	0.49	0.349	0.68
Q	68	204	0.472	0.207007	0.47	0.266	0.68
L	69	207	0.469667	0.201222	0.45	0.279	0.68
N	70	210	0.458667	0.202646	0.44	0.266	0.67
V	71	213	0.430667	0.239001	0.43	0.192	0.67
N	72	216	0.452	0.203892	0.42	0.266	0.67
A	73	219	0.434333	0.220514	0.4	0.233	0.67
K	74	222	0.429667	0.213285	0.39	0.239	0.66
P	75	225	0.444	0.201762	0.38	0.282	0.67
F	76	228	0.437333	0.205235	0.36	0.282	0.67
V	77	231	0.416333	0.22786	0.35	0.229	0.67
P	78	234	0.426	0.225805	0.35	0.248	0.68
N	79	237	0.419667	0.240604	0.34	0.229	0.69
V	80	240	0.421	0.239025	0.34	0.233	0.69
H	81	243	0.414667	0.268897	0.35	0.184	0.71
A	82	246	0.455	0.241919	0.36	0.275	0.73
A	83	249	0.458667	0.249129	0.37	0.266	0.74
E	84	252	0.488333	0.230561	0.4	0.315	0.75
F	85	255	0.480667	0.24187	0.41	0.282	0.75
V	86	258	0.477667	0.271655	0.43	0.233	0.77
P	87	261	0.525333	0.232003	0.47	0.326	0.78
S	88	264	0.567333	0.197791	0.5	0.412	0.79
F	89	267	0.582667	0.20611	0.53	0.408	0.81
L	90	270	0.596667	0.197569	0.56	0.42	0.81
R	91	273	0.631667	0.184549	0.6	0.465	0.83
G	92	276	0.650333	0.204696	0.64	0.451	0.86
P	93	279	0.674333	0.193536	0.67	0.483	0.87
A	94	282	0.690667	0.194168	0.7	0.492	0.88
A	95	285	0.695333	0.220421	0.74	0.456	0.89
P	96	288	0.735667	0.183919	0.77	0.537	0.9
P	97	291	0.766667	0.162583	0.8	0.59	0.91
P	98	294	0.778333	0.173373	0.83	0.585	0.92
P	99	297	0.781667	0.174952	0.84	0.585	0.92
A	100	300	0.807667	0.155262	0.86	0.633	0.93
G	101	303	0.825333	0.13276	0.87	0.676	0.93
G	102	306	0.825	0.142916	0.87	0.665	0.94
A	103	309	0.828333	0.144597	0.88	0.665	0.94
A	104	312	0.821	0.166532	0.88	0.633	0.95
N	105	315	0.835333	0.159202	0.89	0.656	0.96
N	106	318	0.843	0.146277	0.89	0.679	0.96
H	107	321	0.837333	0.148665	0.88	0.672	0.96
G	108	324	0.829	0.169921	0.89	0.637	0.96
A	109	327	0.814667	0.19633	0.88	0.594	0.97
G	110	330	0.818	0.190714	0.88	0.604	0.97
S	111	333	0.811333	0.194744	0.87	0.594	0.97
G	112	336	0.812333	0.179489	0.85	0.617	0.97
A	113	339	0.809	0.17853	0.84	0.617	0.97
G	114	342	0.812333	0.167201	0.83	0.637	0.97
G	115	345	0.819333	0.151001	0.82	0.668	0.97
R	116	348	0.825667	0.141585	0.82	0.687	0.97
A	117	351	0.832667	0.131458	0.82	0.708	0.97
A	118	354	0.832667	0.131458	0.82	0.708	0.97
P	119	357	0.833667	0.13004	0.82	0.711	0.97
V	120	360	0.832667	0.13602	0.83	0.698	0.97
E	121	363	0.811333	0.163173	0.82	0.644	0.97
S	122	366	0.819333	0.156209	0.81	0.668	0.98
S	123	369	0.817333	0.15473	0.8	0.672	0.98
Q	124	372	0.817	0.14801	0.78	0.691	0.98
E	125	375	0.810333	0.150932	0.76	0.691	0.98
E	126	378	0.807	0.152699	0.75	0.691	0.98
Q	127	381	0.790667	0.165715	0.72	0.672	0.98
S	128	384	0.776667	0.17673	0.69	0.66	0.98
L	129	387	0.769667	0.173754	0.66	0.679	0.97
C	130	390	0.754	0.187158	0.64	0.652	0.97
E	131	393	0.762667	0.183743	0.62	0.698	0.97
G	132	396	0.744667	0.195513	0.62	0.644	0.97
S	133	399	0.741333	0.198759	0.61	0.644	0.97
N	134	402	0.748333	0.193929	0.61	0.665	0.97
S	135	405	0.749333	0.193291	0.61	0.668	0.97
A	136	408	0.730667	0.20756	0.6	0.622	0.97
V	137	411	0.709	0.226325	0.59	0.567	0.97
S	138	414	0.716667	0.228108	0.59	0.58	0.98
M	139	417	0.713667	0.230847	0.59	0.571	0.98
E	140	420	0.737333	0.210241	0.61	0.622	0.98
L	141	423	0.763667	0.190684	0.62	0.691	0.98
S	142	426	0.758667	0.193715	0.62	0.676	0.98
E	143	429	0.768	0.186365	0.63	0.694	0.98
P	144	432	0.766333	0.186065	0.64	0.679	0.98
I	145	435	0.772333	0.180794	0.65	0.687	0.98
V	146	438	0.786	0.16908	0.67	0.708	0.98
E	147	441	0.806333	0.151659	0.7	0.739	0.98
N	148	444	0.830333	0.134389	0.72	0.791	0.98
G	149	447	0.841667	0.121895	0.75	0.795	0.98
E	150	450	0.828667	0.131245	0.76	0.746	0.98
T	151	453	0.838	0.131879	0.77	0.754	0.99
E	152	456	0.853667	0.118196	0.78	0.791	0.99
M	153	459	0.848	0.123661	0.79	0.764	0.99
S	154	462	0.853	0.119654	0.8	0.769	0.99
P	155	465	0.857333	0.116453	0.81	0.772	0.99
E	156	468	0.862333	0.112634	0.82	0.777	0.99
E	157	471	0.870667	0.103351	0.81	0.812	0.99
S	158	474	0.868667	0.105382	0.8	0.816	0.99
W	159	477	0.868667	0.105382	0.8	0.816	0.99
E	160	480	0.873667	0.101933	0.8	0.831	0.99
H	161	483	0.876	0.0991363	0.81	0.828	0.99
K	162	486	0.878333	0.0975107	0.81	0.835	0.99
E	163	489	0.880333	0.0951332	0.82	0.831	0.99
E	164	492	0.887333	0.0903401	0.82	0.852	0.99
I	165	495	0.89	0.0888819	0.82	0.86	0.99
S	166	498	0.882667	0.0929588	0.83	0.828	0.99
E	167	501	0.884667	0.0915715	0.84	0.824	0.99
A	168	504	0.887	0.0893141	0.84	0.831	0.99
E	169	507	0.893	0.0841843	0.85	0.839	0.99
P	170	510	0.905	0.0736546	0.86	0.865	0.99
G	171	513	0.904333	0.0742047	0.86	0.863	0.99
G	172	516	0.903667	0.0755006	0.85	0.871	0.99
G	173	519	0.911333	0.0752684	0.84	0.904	0.99
S	174	522	0.909333	0.0756395	0.84	0.898	0.99
L	175	525	0.906333	0.0764875	0.84	0.889	0.99
G	176	528	0.914667	0.0706069	0.85	0.904	0.99
D	177	531	0.916667	0.0702377	0.85	0.91	0.99
G	178	534	0.922333	0.0712484	0.86	0.907	1
R	179	537	0.921333	0.0715914	0.86	0.904	1
P	180	540	0.908333	0.071122	0.86	0.875	0.99
P	181	543	0.907	0.0720902	0.86	0.871	0.99
E	182	546	0.907	0.0720902	0.86	0.871	0.99
E	183	549	0.907	0.0720902	0.86	0.871	0.99
S	184	552	0.903667	0.0755006	0.85	0.871	0.99
A	185	555	0.901667	0.078475	0.84	0.875	0.99
H	186	558	0.888667	0.0895842	0.82	0.856	0.99
E	187	561	0.888667	0.0895842	0.82	0.856	0.99
M	188	564	0.871333	0.0943681	0.81	0.824	0.98
M	189	567	0.871333	0.0943681	0.81	0.824	0.98
E	190	570	0.876333	0.0909414	0.81	0.839	0.98
E	191	573	0.869333	0.0876432	0.81	0.828	0.97
E	192	576	0.847333	0.107151	0.8	0.772	0.97
E	193	579	0.829667	0.128103	0.8	0.719	0.97
E	194	582	0.817	0.135303	0.8	0.691	0.96
I	195	585	0.812667	0.13402	0.78	0.698	0.96
P	196	588	0.816333	0.119709	0.78	0.719	0.95
K	197	591	0.807	0.118899	0.77	0.711	0.94
P	198	594	0.785333	0.123957	0.76	0.676	0.92
K	199	597	0.782667	0.104887	0.75	0.698	0.9
S	200	600	0.767667	0.0896456	0.73	0.703	0.87
V	201	603	0.741	0.0861568	0.7	0.683	0.84
V	202	606	0.727667	0.0713886	0.69	0.683	0.81
A	203	609	0.713	0.0668356	0.67	0.679	0.79
P	204	612	0.680667	0.0810021	0.66	0.612	0.77
P	205	615	0.666333	0.0768136	0.65	0.599	0.75
G	206	618	0.65	0.0754983	0.64	0.58	0.73
A	207	621	0.611	0.0938243	0.62	0.513	0.7
P	208	624	0.580333	0.117347	0.61	0.451	0.68
K	209	627	0.534333	0.151381	0.59	0.363	0.65
K	210	630	0.517333	0.127441	0.57	0.372	0.61
E	211	633	0.503667	0.10635	0.56	0.381	0.57
H	212	636	0.476	0.103286	0.55	0.358	0.52
V	213	639	0.464667	0.0631295	0.53	0.404	0.46
N	214	642	0.417	0.0720902	0.5	0.381	0.37
V	215	645	0.386	0.074081	0.47	0.358	0.33
V	216	648	0.363333	0.0680686	0.44	0.34	0.31
F	217	651	0.338667	0.0700381	0.41	0.336	0.27
I	218	654	0.334667	0.0671218	0.39	0.354	0.26
G	219	657	0.298667	0.0708896	0.38	0.266	0.25
H	220	660	0.3	0.0608276	0.37	0.27	0.26
V	221	663	0.301667	0.05058	0.36	0.275	0.27
D	222	666	0.306667	0.0472582	0.36	0.27	0.29
A	223	669	0.289333	0.0900074	0.36	0.188	0.32
G	224	672	0.308667	0.0715914	0.35	0.226	0.35
K	225	675	0.289	0.106127	0.34	0.167	0.36
S	226	678	0.266667	0.092376	0.32	0.16	0.32
T	227	681	0.273333	0.0635085	0.31	0.2	0.31
I	228	684	0.29	0.02	0.31	0.27	0.29
G	229	687	0.295	0.0132288	0.3	0.305	0.28
G	230	690	0.257667	0.0280416	0.29	0.243	0.24
Q	231	693	0.249667	0.0349333	0.29	0.229	0.23
I	232	696	0.257333	0.0590028	0.3	0.282	0.19
M	233	699	0.245333	0.077106	0.31	0.266	0.16
Y	234	702	0.258667	0.105097	0.34	0.296	0.14
L	235	705	0.243	0.110666	0.36	0.229	0.14
T	236	708	0.257667	0.121887	0.39	0.233	0.15
G	237	711	0.270333	0.12268	0.41	0.221	0.18
M	238	714	0.267667	0.144521	0.43	0.153	0.22
V	239	717	0.312333	0.122132	0.45	0.217	0.27
D	240	720	0.336	0.131103	0.47	0.208	0.33
K	241	723	0.364	0.137579	0.48	0.212	0.4
R	242	726	0.384667	0.174429	0.5	0.184	0.47
T	243	729	0.424333	0.157119	0.51	0.243	0.52
L	244	732	0.448667	0.15851	0.53	0.266	0.55
E	245	735	0.487667	0.145727	0.54	0.323	0.6
K	246	738	0.524667	0.11707	0.56	0.394	0.62
Y	247	741	0.528333	0.127704	0.57	0.385	0.63
E	248	744	0.543	0.1367	0.59	0.389	0.65
R	249	747	0.55	0.113578	0.6	0.42	0.63
E	250	750	0.560667	0.131154	0.61	0.412	0.66
A	251	753	0.541333	0.162927	0.62	0.354	0.65
K	252	756	0.513333	0.176163	0.62	0.31	0.61
E	253	759	0.514333	0.166001	0.6	0.323	0.62
K	254	762	0.484333	0.209061	0.6	0.243	0.61
N	255	765	0.497	0.169815	0.6	0.301	0.59
R	256	768	0.454333	0.177838	0.59	0.253	0.52
E	257	771	0.433333	0.16563	0.59	0.26	0.45
T	258	774	0.44	0.14	0.6	0.34	0.38
W	259	777	0.44	0.147986	0.61	0.34	0.37
Y	260	780	0.438	0.140328	0.6	0.354	0.36
L	261	783	0.423	0.153971	0.6	0.349	0.32
S	262	786	0.424	0.166217	0.61	0.372	0.29
W	263	789	0.444333	0.143479	0.61	0.363	0.36
A	264	792	0.439333	0.165715	0.63	0.358	0.33
L	265	795	0.459333	0.156848	0.64	0.358	0.38
D	266	798	0.479333	0.145056	0.64	0.358	0.44
T	267	801	0.496	0.141096	0.64	0.358	0.49
N	268	804	0.516	0.151486	0.66	0.358	0.53
Q	269	807	0.51	0.180278	0.66	0.31	0.56
E	270	810	0.536333	0.133717	0.65	0.389	0.57
E	271	813	0.535	0.133323	0.64	0.385	0.58
R	272	816	0.557333	0.102963	0.64	0.442	0.59
D	273	819	0.559333	0.114723	0.64	0.428	0.61
K	274	822	0.587333	0.0827124	0.63	0.492	0.64
G	275	825	0.549333	0.106964	0.63	0.428	0.59
K	276	828	0.519667	0.106397	0.6	0.399	0.56
T	277	831	0.502667	0.084388	0.57	0.408	0.53
V	278	834	0.474667	0.0681567	0.54	0.404	0.48
E	279	837	0.450667	0.0601775	0.52	0.412	0.42
V	280	840	0.426333	0.0738941	0.51	0.399	0.37
G	281	843	0.413	0.0778267	0.5	0.389	0.35
R	282	846	0.409667	0.0755667	0.49	0.399	0.34
A	283	849	0.382	0.076629	0.47	0.346	0.33
Y	284	852	0.385333	0.0564388	0.45	0.346	0.36
F	285	855	0.365333	0.0671218	0.43	0.296	0.37
E	286	858	0.345333	0.104429	0.42	0.226	0.39
T	287	861	0.351	0.0936643	0.4	0.243	0.41
E	288	864	0.342667	0.118327	0.39	0.208	0.43
K	289	867	0.355667	0.0594671	0.39	0.287	0.39
K	290	870	0.336333	0.0499032	0.37	0.279	0.36
H	291	873	0.353333	0.0152753	0.37	0.34	0.35
F	292	876	0.333667	0.0151767	0.35	0.331	0.32
T	293	879	0.332	0.0131149	0.33	0.346	0.32
I	294	882	0.313	0.0294449	0.33	0.279	0.33
L	295	885	0.317333	0.0310054	0.34	0.282	0.33
D	296	888	0.361333	0.0320208	0.36	0.394	0.33
A	297	891	0.361667	0.0284312	0.37	0.385	0.33
P	298	894	0.353	0.0252389	0.38	0.349	0.33
G	299	897	0.318667	0.0674191	0.39	0.256	0.31
H	300	900	0.322	0.0628649	0.39	0.266	0.31
K	301	903	0.329667	0.0561278	0.39	0.279	0.32
S	302	906	0.319667	0.0760285	0.39	0.239	0.33
F	303	909	0.341667	0.0332916	0.37	0.305	0.35
V	304	912	0.347667	0.021362	0.36	0.323	0.36
P	305	915	0.356333	0.0118462	0.35	0.349	0.37
N	306	918	0.371667	0.0464579	0.34	0.425	0.35
M	307	921	0.345333	0.00503322	0.34	0.346	0.35
I	308	924	0.339333	0.0190088	0.34	0.358	0.32
G	309	927	0.298667	0.0377536	0.34	0.266	0.29
G	310	930	0.279333	0.0666433	0.34	0.208	0.29
A	311	933	0.263333	0.100167	0.36	0.16	0.27
S	312	936	0.247333	0.129466	0.37	0.112	0.26
Q	313	939	0.248333	0.132508	0.38	0.115	0.25
A	314	942	0.254333	0.109208	0.37	0.153	0.24
D	315	945	0.262333	0.0846542	0.36	0.217	0.21
L	316	948	0.247	0.0983209	0.36	0.181	0.2
A	317	951	0.239	0.0963483	0.35	0.177	0.19
V	318	954	0.248667	0.0823731	0.34	0.226	0.18
L	319	957	0.239	0.0919946	0.34	0.217	0.16
V	320	960	0.235333	0.0903622	0.33	0.226	0.15
I	321	963	0.243667	0.0872372	0.34	0.221	0.17
S	322	966	0.274333	0.0869847	0.37	0.253	0.2
A	323	969	0.268	0.120466	0.4	0.164	0.24
R	324	972	0.291333	0.128005	0.42	0.164	0.29
K	325	975	0.326	0.127703	0.44	0.188	0.35
G	326	978	0.350333	0.148763	0.46	0.181	0.41
E	327	981	0.397667	0.125683	0.46	0.253	0.48
F	328	984	0.430667	0.133422	0.47	0.282	0.54
E	329	987	0.472	0.127953	0.49	0.336	0.59
T	330	990	0.499667	0.105832	0.49	0.399	0.61
G	331	993	0.536667	0.0907377	0.5	0.47	0.64
F	332	996	0.567	0.0831084	0.5	0.541	0.66
E	333	999	0.561	0.0857496	0.51	0.513	0.66
K	334	1002	0.564333	0.0746749	0.53	0.513	0.65
G	335	1005	0.544	0.104058	0.54	0.442	0.65
G	336	1008	0.533333	0.110151	0.54	0.42	0.64
Q	337	1011	0.533333	0.110151	0.54	0.42	0.64
T	338	1014	0.519333	0.106402	0.53	0.408	0.62
R	339	1017	0.525	0.044441	0.54	0.475	0.56
E	340	1020	0.501667	0.0317543	0.52	0.465	0.52
H	341	1023	0.464	0.0461303	0.5	0.412	0.48
A	342	1026	0.446333	0.0409919	0.47	0.399	0.47
M	343	1029	0.464	0.0262298	0.46	0.492	0.44
L	344	1032	0.435	0.0132288	0.45	0.425	0.43
A	345	1035	0.405333	0.0273008	0.43	0.376	0.41
K	346	1038	0.378667	0.0480139	0.42	0.326	0.39
T	347	1041	0.34	0.07	0.41	0.27	0.34
A	348	1044	0.291333	0.0935165	0.39	0.204	0.28
G	349	1047	0.266	0.0902663	0.37	0.208	0.22
V	350	1050	0.243333	0.0929157	0.35	0.2	0.18
K	351	1053	0.211333	0.103467	0.33	0.164	0.14
H	352	1056	0.195667	0.100729	0.31	0.157	0.12
L	353	1059	0.192333	0.0909744	0.29	0.177	0.11
I	354	1062	0.203667	0.0863153	0.28	0.221	0.11
V	355	1065	0.229	0.0944616	0.28	0.287	0.12
L	356	1068	0.217667	0.078143	0.28	0.243	0.13
I	357	1071	0.239333	0.0654319	0.3	0.248	0.17
N	358	1074	0.22	0.0781025	0.31	0.17	0.18
K	359	1077	0.239333	0.0707201	0.32	0.188	0.21
M	360	1080	0.260667	0.0745743	0.34	0.192	0.25
D	361	1083	0.287667	0.0556447	0.35	0.243	0.27
D	362	1086	0.292	0.0432666	0.34	0.256	0.28
P	363	1089	0.275667	0.0867544	0.34	0.177	0.31
T	364	1092	0.307	0.0751465	0.34	0.221	0.36
V	365	1095	0.331667	0.0529937	0.34	0.275	0.38
N	366	1098	0.324333	0.0815864	0.35	0.233	0.39
W	367	1101	0.353667	0.0563057	0.37	0.291	0.4
S	368	1104	0.387667	0.0235867	0.39	0.363	0.41
N	369	1107	0.394667	0.0355715	0.41	0.354	0.42
E	370	1110	0.377	0.0744782	0.42	0.291	0.42
R	371	1113	0.383333	0.0981495	0.44	0.27	0.44
Y	372	1116	0.400333	0.0948174	0.45	0.291	0.46
E	373	1119	0.378667	0.132308	0.45	0.226	0.46
E	374	1122	0.347667	0.16866	0.44	0.153	0.45
C	375	1125	0.347667	0.169252	0.43	0.153	0.46
K	376	1128	0.354667	0.130864	0.42	0.204	0.44
E	377	1131	0.321	0.145578	0.41	0.153	0.4
K	378	1134	0.325333	0.0873232	0.39	0.226	0.36
L	379	1137	0.282333	0.111384	0.37	0.157	0.32
V	380	1140	0.261	0.103793	0.36	0.153	0.27
P	381	1143	0.267667	0.0987235	0.37	0.173	0.26
F	382	1146	0.262333	0.0965212	0.36	0.167	0.26
L	383	1149	0.293	0.0684617	0.37	0.239	0.27
K	384	1152	0.302667	0.0619785	0.37	0.248	0.29
K	385	1155	0.288	0.0922605	0.36	0.184	0.32
V	386	1158	0.316	0.0597327	0.36	0.248	0.34
G	387	1161	0.292333	0.108657	0.36	0.167	0.35
F	388	1164	0.289333	0.131154	0.36	0.138	0.37
N	389	1167	0.306667	0.130512	0.35	0.16	0.41
P	390	1170	0.303667	0.16447	0.35	0.121	0.44
K	391	1173	0.31	0.134536	0.35	0.16	0.42
K	392	1176	0.306	0.148553	0.36	0.138	0.42
D	393	1179	0.291333	0.145001	0.37	0.124	0.38
I	394	1182	0.283333	0.112398	0.38	0.16	0.31
H	395	1185	0.274667	0.113072	0.39	0.164	0.27
F	396	1188	0.251667	0.128873	0.39	0.135	0.23
M	397	1191	0.262333	0.128399	0.41	0.177	0.2
P	398	1194	0.247333	0.157357	0.42	0.112	0.21
C	399	1197	0.26	0.130767	0.41	0.17	0.2
S	400	1200	0.268	0.115724	0.4	0.184	0.22
G	401	1203	0.270333	0.114936	0.4	0.181	0.23
L	402	1206	0.288	0.108222	0.4	0.184	0.28
T	403	1209	0.306667	0.100664	0.4	0.2	0.32
G	404	1212	0.295667	0.147432	0.4	0.127	0.36
A	405	1215	0.296333	0.162235	0.39	0.109	0.39
N	406	1218	0.320667	0.157611	0.38	0.142	0.44
L	407	1221	0.310667	0.148194	0.37	0.142	0.42
K	408	1224	0.286333	0.153657	0.37	0.109	0.38
E	409	1227	0.245	0.164848	0.35	0.055	0.33
Q	410	1230	0.249333	0.119001	0.35	0.118	0.28
S	411	1233	0.202667	0.13602	0.34	0.068	0.2
D	412	1236	0.183	0.123843	0.32	0.079	0.15
F	413	1239	0.167667	0.124001	0.31	0.083	0.11
C	414	1242	0.143667	0.136163	0.3	0.051	0.08
P	415	1245	0.137333	0.141001	0.3	0.062	0.05
W	416	1248	0.129333	0.139145	0.29	0.048	0.05
Y	417	1251	0.116	0.142155	0.28	0.028	0.04
I	418	1254	0.124333	0.143932	0.29	0.053	0.03
G	419	1257	0.130333	0.147039	0.3	0.051	0.04
L	420	1260	0.125667	0.15977	0.31	0.027	0.04
P	421	1263	0.129333	0.165231	0.32	0.028	0.04
F	422	1266	0.136	0.168369	0.33	0.028	0.05
I	423	1269	0.134	0.171429	0.33	0.012	0.06
P	424	1272	0.147667	0.168986	0.34	0.023	0.08
Y	425	1275	0.167	0.162194	0.35	0.041	0.11
L	426	1278	0.178	0.15985	0.35	0.034	0.15
D	427	1281	0.188333	0.163274	0.36	0.035	0.17
N	428	1284	0.214	0.154039	0.37	0.062	0.21
L	429	1287	0.248	0.134358	0.37	0.104	0.27
P	430	1290	0.266	0.134268	0.38	0.118	0.3
N	431	1293	0.271667	0.141451	0.39	0.115	0.31
F	432	1296	0.289667	0.167004	0.41	0.099	0.36
N	433	1299	0.299	0.177491	0.43	0.097	0.37
R	434	1302	0.327667	0.138443	0.44	0.173	0.37
S	435	1305	0.312333	0.190726	0.46	0.097	0.38
V	436	1308	0.304667	0.182278	0.46	0.104	0.35
D	437	1311	0.315667	0.141585	0.46	0.177	0.31
G	438	1314	0.299	0.136722	0.44	0.167	0.29
P	439	1317	0.270667	0.16426	0.44	0.112	0.26
I	440	1320	0.279	0.133428	0.43	0.177	0.23
R	441	1323	0.269	0.133428	0.42	0.167	0.22
L	442	1326	0.255333	0.137715	0.41	0.146	0.21
P	443	1329	0.283	0.110395	0.41	0.229	0.21
I	444	1332	0.286333	0.107193	0.41	0.229	0.22
V	445	1335	0.278	0.117695	0.41	0.184	0.24
D	446	1338	0.269333	0.13624	0.41	0.138	0.26
K	447	1341	0.278667	0.137205	0.42	0.146	0.27
Y	448	1344	0.279333	0.141001	0.42	0.138	0.28
K	449	1347	0.284	0.144042	0.43	0.142	0.28
D	450	1350	0.256333	0.17091	0.42	0.079	0.27
M	451	1353	0.278667	0.137205	0.42	0.146	0.27
G	452	1356	0.274333	0.129098	0.41	0.153	0.26
T	453	1359	0.287667	0.0886924	0.39	0.233	0.24
V	454	1362	0.287333	0.0853307	0.38	0.212	0.27
V	455	1365	0.292667	0.086031	0.38	0.208	0.29
L	456	1368	0.296	0.0860697	0.38	0.208	0.3
G	457	1371	0.302	0.0982446	0.39	0.196	0.32
K	458	1374	0.314	0.108573	0.4	0.192	0.35
L	459	1377	0.348333	0.068252	0.41	0.275	0.36
E	460	1380	0.360667	0.0744401	0.43	0.282	0.37
S	461	1383	0.346667	0.128582	0.44	0.2	0.4
G	462	1386	0.343667	0.143075	0.45	0.181	0.4
S	463	1389	0.323333	0.145717	0.44	0.16	0.37
I	464	1392	0.317333	0.155825	0.44	0.142	0.37
C	465	1395	0.342333	0.114045	0.44	0.217	0.37
K	466	1398	0.355	0.0776209	0.43	0.275	0.36
G	467	1401	0.363667	0.0489932	0.42	0.331	0.34
Q	468	1404	0.362	0.0416173	0.41	0.336	0.34
Q	469	1407	0.350333	0.0433628	0.4	0.331	0.32
L	470	1410	0.343	0.0403361	0.38	0.349	0.3
V	471	1413	0.348	0.0353836	0.38	0.354	0.31
M	472	1416	0.340333	0.0552298	0.4	0.291	0.33
M	473	1419	0.332	0.0982446	0.42	0.226	0.35
P	474	1422	0.350333	0.114762	0.44	0.221	0.39
N	475	1425	0.354333	0.100977	0.44	0.243	0.38
K	476	1428	0.343	0.0966282	0.43	0.239	0.36
H	477	1431	0.341	0.083863	0.42	0.253	0.35
N	478	1434	0.338667	0.0773649	0.42	0.266	0.33
V	479	1437	0.331667	0.0700595	0.41	0.275	0.31
E	480	1440	0.301333	0.0980068	0.4	0.204	0.3
V	481	1443	0.325667	0.064392	0.4	0.287	0.29
L	482	1446	0.345333	0.0650026	0.41	0.346	0.28
G	483	1449	0.358	0.0858604	0.42	0.394	0.26
I	484	1452	0.37	0.0781025	0.41	0.42	0.28
L	485	1455	0.346	0.0647148	0.42	0.318	0.3
S	486	1458	0.344	0.0768635	0.43	0.282	0.32
D	487	1461	0.372	0.0679117	0.45	0.326	0.34
D	488	1464	0.392	0.0670224	0.46	0.326	0.39
V	489	1467	0.408667	0.0620108	0.47	0.346	0.41
E	490	1470	0.439333	0.0368963	0.48	0.408	0.43
T	491	1473	0.416667	0.0929157	0.48	0.31	0.46
D	492	1476	0.428667	0.0715914	0.47	0.346	0.47
T	493	1479	0.418667	0.0804073	0.47	0.326	0.46
V	494	1482	0.405	0.0867468	0.46	0.305	0.45
A	495	1485	0.392	0.0855102	0.46	0.296	0.42
P	496	1488	0.408667	0.0620108	0.47	0.346	0.41
G	497	1491	0.403333	0.0650641	0.47	0.34	0.4
E	498	1494	0.369333	0.112434	0.47	0.248	0.39
N	499	1497	0.364333	0.104386	0.46	0.253	0.38
L	500	1500	0.382	0.0530283	0.44	0.336	0.37
K	501	1503	0.376667	0.0472582	0.43	0.34	0.36
I	502	1506	0.374667	0.0307463	0.41	0.354	0.36
R	503	1509	0.353333	0.0832666	0.42	0.26	0.38
L	504	1512	0.323667	0.12446	0.41	0.181	0.38
K	505	1515	0.360667	0.0681273	0.4	0.282	0.4
G	506	1518	0.375	0.0576628	0.38	0.315	0.43
I	507	1521	0.338	0.121211	0.37	0.204	0.44
E	508	1524	0.316	0.158076	0.37	0.138	0.44
E	509	1527	0.293	0.187742	0.37	0.079	0.43
E	510	1530	0.258667	0.185864	0.34	0.046	0.39
E	511	1533	0.244333	0.139808	0.33	0.083	0.32
I	512	1536	0.231667	0.108666	0.33	0.115	0.25
L	513	1539	0.233333	0.085049	0.33	0.17	0.2
P	514	1542	0.221	0.103697	0.34	0.173	0.15
G	515	1545	0.21	0.113578	0.34	0.16	0.13
F	516	1548	0.185667	0.13415	0.34	0.097	0.12
I	517	1551	0.180333	0.138601	0.34	0.091	0.11
L	518	1554	0.197333	0.133871	0.35	0.142	0.1
C	519	1557	0.202333	0.127892	0.35	0.127	0.13
D	520	1560	0.208667	0.133811	0.36	0.106	0.16
P	521	1563	0.211333	0.13574	0.36	0.094	0.18
N	522	1566	0.198	0.15301	0.35	0.044	0.2
N	523	1569	0.208	0.133011	0.34	0.074	0.21
L	524	1572	0.212333	0.116518	0.33	0.097	0.21
C	525	1575	0.213	0.126361	0.33	0.079	0.23
H	526	1578	0.208667	0.146442	0.33	0.046	0.25
S	527	1581	0.209333	0.145332	0.33	0.048	0.25
G	528	1584	0.202	0.140897	0.32	0.046	0.24
R	529	1587	0.192	0.137884	0.32	0.046	0.21
T	530	1590	0.189333	0.112256	0.31	0.088	0.17
F	531	1593	0.176667	0.115902	0.3	0.07	0.16
D	532	1596	0.164333	0.119148	0.29	0.053	0.15
A	533	1599	0.156333	0.106444	0.27	0.059	0.14
Q	534	1602	0.146	0.111122	0.26	0.038	0.14
I	535	1605	0.137	0.0996845	0.24	0.041	0.13
V	536	1608	0.120333	0.101046	0.23	0.031	0.1
I	537	1611	0.117	0.0925041	0.22	0.041	0.09
I	538	1614	0.116333	0.0933292	0.22	0.039	0.09
E	539	1617	0.113	0.101129	0.22	0.019	0.1
H	540	1620	0.116333	0.10065	0.22	0.019	0.11
K	541	1623	0.114667	0.0981088	0.21	0.014	0.12
S	542	1626	0.112667	0.0960278	0.21	0.018	0.11
I	543	1629	0.106	0.101134	0.21	0.008	0.1
I	544	1632	0.11	0.1	0.21	0.01	0.11
C	545	1635	0.108667	0.102007	0.21	0.006	0.11
P	546	1638	0.106333	0.0955528	0.2	0.009	0.11
G	547	1641	0.111333	0.0933024	0.2	0.014	0.12
Y	548	1644	0.107333	0.0940284	0.2	0.012	0.11
N	549	1647	0.100667	0.0944528	0.2	0.012	0.09
A	550	1650	0.0966667	0.0960902	0.2	0.01	0.08
V	551	1653	0.094	0.0962705	0.2	0.012	0.07
L	552	1656	0.0893333	0.0993042	0.2	0.008	0.06
H	553	1659	0.0926667	0.104887	0.21	0.008	0.06
I	554	1662	0.096	0.103479	0.21	0.008	0.07
H	555	1665	0.101333	0.0997263	0.21	0.014	0.08
T	556	1668	0.111	0.0903493	0.21	0.033	0.09
C	557	1671	0.114667	0.0981088	0.21	0.014	0.12
I	558	1674	0.123	0.103184	0.21	0.009	0.15
E	559	1677	0.125667	0.108565	0.22	0.007	0.15
E	560	1680	0.128	0.111499	0.22	0.004	0.16
V	561	1683	0.124667	0.113778	0.23	0.004	0.14
E	562	1686	0.122333	0.121969	0.25	0.007	0.11
I	563	1689	0.117333	0.128146	0.26	0.012	0.08
T	564	1692	0.124	0.146656	0.29	0.012	0.07
A	565	1695	0.135333	0.160827	0.32	0.026	0.06
L	566	1698	0.142333	0.171978	0.34	0.027	0.06
I	567	1701	0.153	0.180436	0.36	0.029	0.07
C	568	1704	0.171667	0.172651	0.37	0.055	0.09
L	569	1707	0.220667	0.157992	0.4	0.102	0.16
V	570	1710	0.259	0.166682	0.43	0.097	0.25
D	571	1713	0.302667	0.192513	0.46	0.088	0.36
K	572	1716	0.367333	0.203866	0.49	0.132	0.48
K	573	1719	0.429	0.239819	0.52	0.157	0.61
S	574	1722	0.483667	0.239521	0.54	0.221	0.69
G	575	1725	0.479	0.290109	0.56	0.157	0.72
E	576	1728	0.496333	0.336601	0.57	0.129	0.79
K	577	1731	0.521333	0.312162	0.58	0.184	0.8
S	578	1734	0.541	0.270616	0.58	0.253	0.79
K	579	1737	0.569667	0.175728	0.58	0.389	0.74
T	580	1740	0.585	0.11758	0.59	0.465	0.7
R	581	1743	0.565	0.0901388	0.59	0.465	0.64
P	582	1746	0.502	0.13547	0.59	0.346	0.57
R	583	1749	0.449	0.145887	0.57	0.287	0.49
F	584	1752	0.415333	0.142567	0.55	0.266	0.43
V	585	1755	0.392	0.132408	0.53	0.266	0.38
K	586	1758	0.354667	0.153053	0.51	0.204	0.35
Q	587	1761	0.339333	0.148194	0.5	0.208	0.31
D	588	1764	0.329333	0.138352	0.48	0.208	0.3
Q	589	1767	0.307	0.135303	0.45	0.181	0.29
V	590	1770	0.290667	0.117053	0.42	0.192	0.26
C	591	1773	0.267333	0.0994049	0.38	0.192	0.23
I	592	1776	0.252	0.107014	0.36	0.146	0.25
A	593	1779	0.219333	0.142131	0.35	0.068	0.24
R	594	1782	0.204333	0.146787	0.33	0.043	0.24
L	595	1785	0.204	0.124772	0.32	0.072	0.22
R	596	1788	0.209667	0.1005	0.31	0.109	0.21
T	597	1791	0.198	0.124467	0.31	0.064	0.22
A	598	1794	0.208	0.128265	0.31	0.064	0.25
G	599	1797	0.202667	0.120421	0.3	0.068	0.24
T	600	1800	0.192	0.138391	0.3	0.036	0.24
I	601	1803	0.203333	0.115902	0.28	0.07	0.26
C	602	1806	0.222667	0.0748421	0.28	0.138	0.25
L	603	1809	0.224667	0.0631295	0.29	0.164	0.22
E	604	1812	0.242667	0.0619785	0.31	0.188	0.23
T	605	1815	0.253667	0.0745676	0.33	0.181	0.25
F	606	1818	0.253333	0.0862168	0.33	0.16	0.27
K	607	1821	0.255667	0.0923381	0.34	0.157	0.27
D	608	1824	0.244667	0.126749	0.35	0.104	0.28
F	609	1827	0.253667	0.118745	0.35	0.121	0.29
P	610	1830	0.256	0.124531	0.36	0.118	0.29
Q	611	1833	0.261333	0.122659	0.36	0.124	0.3
M	612	1836	0.281	0.0968143	0.36	0.173	0.31
G	613	1839	0.304333	0.0487476	0.35	0.253	0.31
R	614	1842	0.324333	0.0250267	0.35	0.323	0.3
F	615	1845	0.299333	0.0469184	0.34	0.248	0.31
T	616	1848	0.298667	0.0631295	0.34	0.226	0.33
L	617	1851	0.304333	0.053351	0.33	0.243	0.34
R	618	1854	0.317667	0.0594671	0.33	0.253	0.37
D	619	1857	0.324333	0.0747418	0.34	0.243	0.39
E	620	1860	0.335	0.0576628	0.34	0.275	0.39
G	621	1863	0.293333	0.107858	0.34	0.17	0.37
K	622	1866	0.285667	0.103857	0.33	0.167	0.36
T	623	1869	0.258333	0.10681	0.32	0.135	0.32
I	624	1872	0.228	0.116155	0.3	0.094	0.29
A	625	1875	0.222667	0.0918767	0.29	0.118	0.26
I	626	1878	0.239333	0.0447363	0.27	0.188	0.26
G	627	1881	0.234	0.0367151	0.26	0.192	0.25
K	628	1884	0.256667	0.0152753	0.26	0.27	0.24
V	629	1887	0.275	0.035	0.25	0.315	0.26
L	630	1890	0.306	0.054111	0.25	0.358	0.31
K	631	1893	0.339667	0.0868351	0.24	0.399	0.38
L	632	1896	0.390667	0.123294	0.25	0.442	0.48
V	633	1899	0.439	0.158187	0.26	0.497	0.56
P	634	1902	0.473667	0.170295	0.28	0.541	0.6
E	635	1905	0.535333	0.203827	0.3	0.656	0.65
K	636	1908	0.569667	0.225722	0.31	0.719	0.68
D	637	1911	0.612667	0.224502	0.38	0.828	0.63
