# Supplementary material for: Degradation of GSPT1 causes TP53-independent cell death in leukemia while sparing normal hematopoietic stem cells
Source: J Clin Invest. 2022 Aug 15;132(16):e153514. doi: 10.1172/JCI153514 (PMC9374383; doi:10.1172/JCI153514)
Supplement: Supplemental table 2 [file jci-132-153514-s085.xlsx]

## Sheet: Results concentration
Time	Codon	t.test.p.val	Comparison
24	TAA	0.121268	0.01 vs. 0.1
24	TAG	0.0994996	0.01 vs. 0.1
24	TGA	0.0774825	0.01 vs. 0.1
48	TAA	0.106979	0.01 vs. 0.1
48	TAG	0.0551428	0.01 vs. 0.1
48	TGA	0.0113673	0.01 vs. 0.1
72	TAA	0.00807885	0.01 vs. 0.1
72	TAG	3.19157e-05	0.01 vs. 0.1
72	TGA	0.0158667	0.01 vs. 0.1
24	TAA	0.0670366	0.01 vs. 1
24	TAG	0.028398	0.01 vs. 1
24	TGA	0.0679253	0.01 vs. 1
48	TAA	0.0615293	0.01 vs. 1
48	TAG	0.0693822	0.01 vs. 1
48	TGA	0.0279034	0.01 vs. 1
72	TAA	0.00592155	0.01 vs. 1
72	TAG	4.78351e-05	0.01 vs. 1
72	TGA	0.0101301	0.01 vs. 1
24	TAA	0.675208	0.1 vs. 1
24	TAG	0.468763	0.1 vs. 1
24	TGA	0.641634	0.1 vs. 1
48	TAA	0.795469	0.1 vs. 1
48	TAG	0.798917	0.1 vs. 1
48	TGA	0.377583	0.1 vs. 1
72	TAA	0.130208	0.1 vs. 1
72	TAG	0.00305762	0.1 vs. 1
72	TGA	0.407451	0.1 vs. 1
Time

## Sheet: Results codon
Time	Concentration	t.test.p.val	Comparison
24	0.01	0.056717	TAA vs. TGA
24	0.1	0.271685	TAA vs. TGA
24	1	0.312847	TAA vs. TGA
48	0.01	0.00349163	TAA vs. TGA
48	0.1	0.150965	TAA vs. TGA
48	1	0.0941389	TAA vs. TGA
72	0.01	0.00340964	TAA vs. TGA
72	0.1	0.0064917	TAA vs. TGA
72	1	0.0110239	TAA vs. TGA
24	0.01	0.620881	TAA vs. TAG
24	0.1	0.97405	TAA vs. TAG
24	1	0.892982	TAA vs. TAG
48	0.01	0.898497	TAA vs. TAG
48	0.1	0.822555	TAA vs. TAG
48	1	0.77438	TAA vs. TAG
72	0.01	0.176865	TAA vs. TAG
72	0.1	0.00927259	TAA vs. TAG
72	1	0.00418455	TAA vs. TAG
24	0.01	0.0818299	TGA vs. TAG
24	0.1	0.209965	TGA vs. TAG
24	1	0.311553	TGA vs. TAG
48	0.01	0.00610469	TGA vs. TAG
48	0.1	0.0404977	TGA vs. TAG
48	1	0.055304	TGA vs. TAG
72	0.01	0.00306966	TGA vs. TAG
72	0.1	0.0506998	TGA vs. TAG
72	1	0.287488	TGA vs. TAG

## Sheet: Results time
Codon	Concentration	t.test.p.val	Comparison
TAA	0.01	0.966891	24 vs. 48
TAA	0.1	0.947848	24 vs. 48
TAA	1	0.908706	24 vs. 48
TAG	0.01	0.640787	24 vs. 48
TAG	0.1	0.897124	24 vs. 48
TAG	1	0.543124	24 vs. 48
TGA	0.01	0.866724	24 vs. 48
TGA	0.1	0.65353	24 vs. 48
TGA	1	0.556516	24 vs. 48
TAA	0.01	0.0368048	24 vs. 72
TAA	0.1	0.528273	24 vs. 72
TAA	1	0.911553	24 vs. 72
TAG	0.01	0.0384165	24 vs. 72
TAG	0.1	0.199515	24 vs. 72
TAG	1	0.0194113	24 vs. 72
TGA	0.01	0.275329	24 vs. 72
TGA	0.1	0.0994035	24 vs. 72
TGA	1	0.0970062	24 vs. 72
TAA	0.01	0.0157706	48 vs. 72
TAA	0.1	0.476628	48 vs. 72
TAA	1	0.980197	48 vs. 72
TAG	0.01	0.0939732	48 vs. 72
TAG	0.1	0.106579	48 vs. 72
TAG	1	0.0135952	48 vs. 72
TGA	0.01	0.125809	48 vs. 72
TGA	0.1	0.126022	48 vs. 72
TGA	1	0.209948	48 vs. 72
