# Supplementary material for: Degradation of GSPT1 causes TP53-independent cell death in leukemia while sparing normal hematopoietic stem cells
Source: J Clin Invest. 2022 Aug 15;132(16):e153514. doi: 10.1172/JCI153514 (PMC9374383; doi:10.1172/JCI153514)
Supplement: Supplemental table 3 [file jci-132-153514-s086.xlsx]

## Sheet: Two-sample mod T
id	adj.P.Val.G575N_DMSO.over.G575N_CC885	adj.P.Val.OvEx_CC885.over.G575N_CC885	adj.P.Val.OvEx_DMSO.over.G575N_CC885	adj.P.Val.WT293T_CC885.over.G575N_CC885	adj.P.Val.OvEx_CC885.over.G575N_DMSO	adj.P.Val.OvEx_DMSO.over.G575N_DMSO	adj.P.Val.WT293T_CC885.over.G575N_DMSO	adj.P.Val.OvEx_DMSO.over.OvEx_CC885	adj.P.Val.WT293T_CC885.over.OvEx_CC885	adj.P.Val.WT293T_CC885.over.OvEx_DMSO	Log.P.Value.G575N_DMSO.over.G575N_CC885	Log.P.Value.OvEx_CC885.over.G575N_CC885	Log.P.Value.OvEx_DMSO.over.G575N_CC885	Log.P.Value.WT293T_CC885.over.G575N_CC885	Log.P.Value.OvEx_CC885.over.G575N_DMSO	Log.P.Value.OvEx_DMSO.over.G575N_DMSO	Log.P.Value.WT293T_CC885.over.G575N_DMSO	Log.P.Value.OvEx_DMSO.over.OvEx_CC885	Log.P.Value.WT293T_CC885.over.OvEx_CC885	Log.P.Value.WT293T_CC885.over.OvEx_DMSO	logFC.G575N_DMSO.over.G575N_CC885	logFC.OvEx_CC885.over.G575N_CC885	logFC.OvEx_DMSO.over.G575N_CC885	logFC.WT293T_CC885.over.G575N_CC885	logFC.OvEx_CC885.over.G575N_DMSO	logFC.OvEx_DMSO.over.G575N_DMSO	logFC.WT293T_CC885.over.G575N_DMSO	logFC.OvEx_DMSO.over.OvEx_CC885	logFC.WT293T_CC885.over.OvEx_CC885	logFC.WT293T_CC885.over.OvEx_DMSO	P.Value.G575N_DMSO.over.G575N_CC885	P.Value.OvEx_CC885.over.G575N_CC885	P.Value.OvEx_DMSO.over.G575N_CC885	P.Value.WT293T_CC885.over.G575N_CC885	P.Value.OvEx_CC885.over.G575N_DMSO	P.Value.OvEx_DMSO.over.G575N_DMSO	P.Value.WT293T_CC885.over.G575N_DMSO	P.Value.OvEx_DMSO.over.OvEx_CC885	P.Value.WT293T_CC885.over.OvEx_CC885	P.Value.WT293T_CC885.over.OvEx_DMSO	t.G575N_DMSO.over.G575N_CC885	t.OvEx_CC885.over.G575N_CC885	t.OvEx_DMSO.over.G575N_CC885	t.WT293T_CC885.over.G575N_CC885	t.OvEx_CC885.over.G575N_DMSO	t.OvEx_DMSO.over.G575N_DMSO	t.WT293T_CC885.over.G575N_DMSO	t.OvEx_DMSO.over.OvEx_CC885	t.WT293T_CC885.over.OvEx_CC885
PLEC	0.813104	0.00253473	0.0284929	0.418071	0.00124555	0.0334608	0.172513	0.0110794	0.0502049	0.0116982	3.34035	37.4729	31.3106	4.63363	45.1938	38.8503	9.75561	25.9848	31.6532	26.8411	-0.049	0.6845	0.468	0.0875	0.7335	0.517	0.1365	-0.2165	-0.597	-0.3805	0.463409	0.000178941	0.000739506	0.344063	3.02427e-05	0.000130307	0.105789	0.00252071	0.000683401	0.00206961	-0.810337	11.9661	8.51476	1.10422	16.3682	12.5415	2.25253	-6.02811	-10.963
EPPK1	0.96157	0.0025674	0.0622972	0.050134	0.0024933	0.0985008	0.0681825	0.00400817	0.0757049	0.21864	0.639125	37.391	19.0237	17.1025	37.6896	18.8425	16.0066	34.2596	19.7053	7.97761	-0.009	0.517	0.1695	0.2505	0.526	0.1785	0.2595	-0.3475	-0.2665	0.081	0.863152	0.000182346	0.0125207	0.0194873	0.000170231	0.0130541	0.0250807	0.000375006	0.010702	0.159308	-0.18367	11.8214	4.11633	4.1989	11.1406	4.02397	4.03927	-9.44291	-4.87252
DYNC1H1	0.91106	0.0155165	0.471193	0.0177892	0.0136804	0.707285	0.0252376	0.0106453	0.0875925	0.00930884	1.50571	22.5333	4.58591	26.6256	23.8704	2.69784	25.7995	26.2409	18.1771	28.9061	-0.0145	0.2045	-0.0405	0.449	0.219	-0.026	0.4635	-0.245	0.2445	0.4895	0.707016	0.0055805	0.347863	0.00217489	0.00410164	0.537299	0.00263059	0.00237637	0.0152156	0.00128645	-0.403615	5.10252	-1.05252	8.47921	5.30317	-0.668408	8.75608	-6.11513	4.35984
PRKDC	0.913916	0.0202719	0.0670217	0.0845118	0.0338269	0.145293	0.13861	0.366302	0.85735	0.631165	1.40568	20.9088	18.4135	13.6244	18.2935	15.116	11.1233	5.36229	1.06149	2.44743	0.0155	0.185	0.141	0.1685	0.1695	0.1255	0.153	-0.044	-0.0165	0.0275	0.723489	0.00811179	0.0144094	0.043407	0.0148131	0.0307894	0.07721	0.290918	0.78316	0.569189	0.379497	4.62044	3.95656	3.15652	3.80062	3.13242	2.59368	-1.19463	-0.296512
SPTAN1	0.774942	0.0780482	0.190618	0.426115	0.493817	0.975524	0.841315	0.419958	0.514201	0.717127	7.44906	13.3169	10.2879	4.53396	3.84603	0.216275	0.968557	4.64352	4.57076	1.77902	-0.077	-0.125	-0.08	-0.0585	-0.048	-0.003	0.0185	0.045	0.0665	0.0215	0.179926	0.0465918	0.0935861	0.35205	0.412474	0.951421	0.8001	0.343279	0.349079	0.663893	-1.62078	-2.7571	-2.144	-1.07787	-0.900796	-0.064468	0.275482	1.05756	1.07516
SPTAN1_1	0.774942	0.0899157	0.250397	0.0961254	0.455173	0.988837	0.2149	0.493324	0.543603	0.214218	9.00389	12.5628	8.49255	12.8403	4.27567	0.104856	8.47923	3.8172	4.18579	8.08807	-0.101	-0.148	-0.1025	-0.2105	-0.047	-0.0015	-0.1095	0.0455	-0.0625	-0.108	0.12578	0.0554267	0.141496	0.0519955	0.373622	0.976145	0.141931	0.415221	0.381435	0.155308	-1.9271	-2.60367	-1.79677	-2.94978	-0.985104	-0.0316365	-1.95215	0.896071	-0.996039
MACF1	0.843485	0.0124482	0.321664	0.0361301	0.0104026	0.258239	0.0434442	0.0243978	0.523857	0.033296	2.70682	23.9912	6.91838	19.8218	25.7597	10.1604	19.8834	20.5837	4.43206	18.9583	-0.024	0.2135	0.053	0.2705	0.2375	0.077	0.2945	-0.1605	0.057	0.2175	0.536189	0.00398911	0.203311	0.010419	0.00265476	0.0963734	0.0102721	0.0087424	0.360408	0.0127108	-0.67547	5.56692	1.49819	5.1733	5.89867	2.10814	5.5427	-4.40609	1.04672
MACF1_1	0.956545	0.0249482	0.923107	0.0753381	0.0099528	0.856783	0.0541507	0.0460741	0.667408	0.113572	0.709165	19.6505	0.521884	14.3593	26.0561	1.29463	17.9738	16.6282	2.81642	11.508	-0.0185	0.337	0.0175	0.376	0.3555	0.036	0.3945	-0.3195	0.039	0.3585	0.849344	0.0108379	0.886771	0.0366497	0.00247965	0.742228	0.0159449	0.0217362	0.522827	0.0706651	-0.202703	4.31831	0.151274	3.45686	5.9967	0.350746	4.75442	-3.47642	0.706701
DST	0.953802	0.00520999	0.0279299	0.0514397	0.00501735	0.0411086	0.0626921	0.586332	0.255853	0.162901	0.737035	30.5035	32.0761	16.931	31.4742	32.5762	16.6759	2.90506	9.40266	9.53749	-0.0075	0.3405	0.3125	0.2185	0.348	0.32	0.226	-0.028	-0.122	-0.094	0.843911	0.000890529	0.000620001	0.0202721	0.000712164	0.000552561	0.0214987	0.512264	0.114745	0.111237	-0.209941	8.08862	8.88685	4.14258	8.04487	8.9339	4.27251	-0.710428	-2.0723
DST_1	0.774942	0.197657	0.462104	0.130644	0.74445	0.765462	0.272482	0.385243	0.395896	0.0849922	5.96207	8.41897	4.71288	11.0295	1.66557	2.14161	7.16213	5.09564	6.31954	13.1695	0.0905	0.1155	0.063	0.208	0.025	-0.0275	0.1175	-0.0525	0.0925	0.145	0.253392	0.143914	0.337841	0.0788958	0.681464	0.610716	0.192215	0.30934	0.233371	0.0482007	1.33437	1.78769	1.07781	2.53671	0.437651	-0.547349	1.65643	-1.14407	1.43056
RANBP2	0.774942	0.2746	0.0574502	0.818088	0.505195	0.373238	0.364626	0.0441578	0.562851	0.0468696	8.98894	6.70292	20.1337	1.09455	3.72935	7.3002	5.54915	16.8677	3.93649	16.7271	-0.128	-0.0755	-0.2185	-0.021	0.0525	-0.0905	0.107	-0.143	0.0545	0.1975	0.126214	0.213652	0.00969674	0.777223	0.423706	0.1862	0.278667	0.0205698	0.403972	0.0212465	-1.93033	-1.45604	-4.41797	-0.306443	0.877625	-1.56483	1.30729	-3.48508	0.94442
RGPD8	0.774942	0.100324	0.0316793	0.226516	0.802908	0.0765065	0.868808	0.0380271	0.791315	0.0440919	13.3755	11.9819	29.7122	7.90686	1.24973	21.9833	0.784681	17.7535	1.61588	17.1355	-0.106	-0.1235	-0.313	-0.0935	-0.0175	-0.207	0.0125	-0.1895	0.03	0.2195	0.0459679	0.0633597	0.00106852	0.161925	0.749941	0.00633381	0.834703	0.0167744	0.689305	0.0193397	-2.8517	-2.47922	-7.78276	-1.78528	-0.338468	-4.88863	0.226598	-3.69274	0.433594
MDN1	0.774942	0.00511871	0.0269772	0.0592789	0.0088525	0.0411086	0.0563598	0.0871902	0.0502049	0.00687632	6.58555	30.6904	35.5796	15.9418	26.8619	32.4968	17.6055	13.0292	29.3859	31.8991	-0.054	-0.3145	-0.42	0.2005	-0.2605	-0.366	0.2545	-0.1055	0.515	0.6205	0.219506	0.000853028	0.000276718	0.0254578	0.00205973	0.000562756	0.0173558	0.049783	0.00115189	0.000645781	-1.45275	-8.17361	-10.7887	3.82833	-6.26997	-8.89516	4.61354	-2.65531	9.44263
UBR4	0.865047	0.0110831	0.142305	0.079505	0.0208244	0.356231	0.149545	0.0396783	0.554256	0.222836	2.34729	24.8017	12.2781	14.0074	21.1969	7.62647	10.6545	17.5051	4.04756	7.87469	0.024	0.223	0.0905	0.1705	0.199	0.0665	0.1465	-0.1325	-0.0525	0.08	0.582466	0.00331002	0.059182	0.0397429	0.00759116	0.172724	0.0860098	0.017762	0.393771	0.163129	0.596994	5.83913	2.54472	3.26186	4.53971	1.6261	2.47425	-3.6338	-0.96746
TLN1	0.839363	0.0503511	0.881613	0.0616227	0.0923999	0.806573	0.0955025	0.0519488	0.488186	0.0425283	2.79093	15.6684	0.814983	15.7047	12.6413	1.76111	13.5306	15.9432	4.91965	17.3624	0.0245	0.1315	0.008	0.1965	0.107	-0.0165	0.172	-0.1235	0.065	0.1885	0.525905	0.0271117	0.828899	0.0268862	0.0544345	0.666637	0.0443547	0.0254493	0.322133	0.0183551	0.693546	3.27686	0.229566	3.75561	2.56737	-0.461042	3.25554	-3.2754	1.1464
TLN2	0.96973	0.018298	0.0402191	0.200257	0.0174465	0.0597289	0.236038	0.539059	0.0655477	0.0151035	0.528312	21.5484	25.2956	8.58543	22.2909	25.938	7.94668	3.33715	21.3876	24.7475	0.006	-0.1965	-0.226	0.1065	-0.2025	-0.232	0.1005	-0.0295	0.303	0.3325	0.88546	0.00700096	0.00295419	0.138502	0.00590073	0.00254803	0.160447	0.463751	0.00726505	0.00335155	0.153407	-4.80603	-6.03876	1.93275	-4.84168	-6.16563	1.83108	-0.799549	5.49052
HUWE1	0.978957	0.0266488	0.129762	0.101002	0.032015	0.198587	0.125434	0.337817	0.901302	0.545571	0.381426	19.2485	12.9609	12.5573	18.6216	12.31	11.7477	5.77573	0.726478	3.18495	0.004	0.162	0.109	0.1505	0.158	0.105	0.1465	-0.053	-0.0115	0.0415	0.91592	0.0118892	0.0505718	0.0554976	0.0137354	0.0587485	0.0668695	0.264501	0.845965	0.480291	0.112358	4.16245	2.6873	2.87364	3.87996	2.53494	2.75723	-1.2725	-0.208694
GOLGB1	0.774942	0.00766514	0.569127	0.0519942	0.00477605	0.185354	0.0446516	0.0105842	0.61596	0.0489429	8.98038	27.2983	3.47205	16.8626	31.9862	12.9064	19.6578	26.3008	3.32101	16.466	-0.069	0.263	0.031	0.2185	0.332	0.1	0.2875	-0.232	-0.0445	0.1875	0.126463	0.00186283	0.449567	0.0205941	0.000632959	0.0512111	0.0108198	0.00234379	0.465478	0.0225633	-1.92241	6.74731	0.830802	4.12026	8.26658	2.6576	5.44424	-6.13565	-0.815203
GOLGB1_1	0.774942	0.00976749	0.597487	0.0327708	0.00835927	0.1785	0.0478732	0.0333893	0.558812	0.0575507	11.5949	25.658	3.19086	20.7254	27.2762	13.2293	19.0168	18.5572	3.98918	15.4909	-0.1495	0.241	0.04	0.2935	0.3905	0.1895	0.443	-0.201	0.0525	0.2535	0.0692641	0.00271769	0.479638	0.00846172	0.00187232	0.0475416	0.0125405	0.0139404	0.3991	0.0282429	-2.46985	6.13839	0.773062	5.53453	6.41441	2.72492	5.17252	-3.88726	0.955359
GCN1L1	0.910047	0.0043689	0.107334	0.0352035	0.00496624	0.198569	0.0517927	0.0118536	0.452952	0.071959	1.54318	32.1879	14.3547	20.0538	31.6479	12.3163	18.3506	25.4959	5.42758	14.1471	0.015	0.3465	0.1155	0.278	0.3315	0.1005	0.263	-0.231	-0.0685	0.1625	0.700941	0.000604234	0.0366881	0.00987686	0.000684238	0.0586637	0.0146198	0.00282107	0.286577	0.0384849	0.412579	8.88447	2.9881	5.26414	8.11949	2.53622	4.90213	-5.86478	-1.24963
SPTBN1	0.774942	0.0423282	0.119762	0.168394	0.202046	0.665421	0.622452	0.312952	0.623269	0.878449	7.30848	16.6507	13.5639	9.54718	8.47618	3.10965	2.63163	6.17291	3.24691	0.708322	-0.074	-0.1705	-0.1085	-0.118	-0.0965	-0.0345	-0.044	0.062	0.0525	-0.0095	0.185846	0.0216237	0.0440157	0.11099	0.142031	0.488692	0.545553	0.241384	0.473488	0.849509	-1.59337	-3.50741	-2.81575	-2.1472	-1.77083	-0.754906	-0.67596	1.34683	0.799435
SPTBN1_1	0.797095	0.817555	0.21447	0.193801	0.249004	0.453725	0.0907964	0.0573586	0.179864	0.032621	3.77227	1.10276	9.50268	8.76823	7.39122	5.83158	13.89	15.3758	12.0837	19.0888	-0.064	0.0195	-0.1395	0.1745	0.0835	-0.0755	0.2385	-0.159	0.155	0.314	0.419539	0.775755	0.112133	0.132794	0.182338	0.261121	0.0408324	0.0290014	0.061891	0.0123345	-0.899761	0.303493	-2.00639	2.00369	1.57018	-1.28851	3.3622	-3.15003	2.67868
SPTBN2	0.774942	0.0450176	0.307833	0.0418642	0.0208629	0.156477	0.0446516	0.137088	0.256499	0.0414082	7.07003	16.3055	7.19397	18.502	21.1838	14.3806	19.6679	10.5424	9.38326	17.5459	-0.058	0.132	0.054	0.245	0.19	0.112	0.303	-0.078	0.113	0.191	0.196335	0.0234129	0.190811	0.0141189	0.00761411	0.03647	0.0107947	0.0882588	0.115259	0.0175958	-1.54693	3.42539	1.55031	4.68048	4.53618	2.97056	5.44862	-2.16487	2.06811
SPTBN4	0.996545	0.525594	0.663304	0.0343938	0.751561	0.846235	0.179696	0.973291	0.103358	0.0666194	0.0489123	3.37893	2.57922	20.2368	1.61516	1.38992	9.52875	0.158179	16.6764	14.6103	-0.0015	0.041	0.038	0.302	0.0425	0.0395	0.3035	-0.003	0.261	0.264	0.988801	0.459311	0.552177	0.00946943	0.68942	0.72612	0.111462	0.964233	0.0214962	0.0345918	-0.0149411	0.811341	0.644329	5.33669	0.42634	0.373906	2.19797	-0.0473677	3.89645
SPTB	0.947048	0.417781	0.202553	0.503232	0.897562	0.558593	0.962694	0.0962085	0.919015	0.154963	0.839557	4.54725	9.8735	3.64931	0.639892	4.37434	0.221693	12.4763	0.593721	9.81541	0.035	0.063	-0.1195	0.049	0.028	-0.1545	0.014	-0.1825	-0.014	0.1685	0.824222	0.350974	0.102956	0.431587	0.863	0.36523	0.950234	0.0565412	0.872224	0.104342	0.237243	1.04606	-2.06471	0.891633	0.183651	-1.01763	0.0677154	-2.55176	-0.172616
AHNAK	0.774942	0.00252202	0.0269772	0.786018	0.00290643	0.0411086	0.73553	0.450493	0.0502049	0.0141788	5.40721	37.5147	34.9695	1.31197	36.2711	33.1361	1.71792	4.28785	27.0306	25.2466	-0.0435	-0.4575	-0.4175	-0.019	-0.414	-0.374	0.0245	0.04	0.4385	0.3985	0.287925	0.000177226	0.000318453	0.739269	0.000235987	0.000485719	0.673299	0.372576	0.00198126	0.00298771	-1.22339	-11.9012	-10.4325	-0.361396	-10.3504	-9.21152	0.463468	0.988663	8.07374
MYH9	0.95484	0.00814587	0.904821	0.0260027	0.0097836	0.848539	0.0377847	0.0086474	0.408737	0.0164116	0.72666	26.8219	0.645686	22.8655	26.1881	1.36675	21.1952	27.875	6.10978	24.1103	0.0075	0.261	-0.007	0.339	0.2535	-0.0145	0.3315	-0.268	0.078	0.346	0.845929	0.00207881	0.861849	0.00516957	0.00240542	0.730003	0.00759413	0.00163119	0.244919	0.00388128	0.207177	6.56543	-0.184659	6.47625	6.04078	-0.367843	6.14609	-6.69519	1.38797
MYH10	0.941261	0.10101	0.228735	0.0575688	0.0880286	0.356903	0.0676427	0.0255956	0.308164	0.0223993	0.927822	11.9474	9.06939	16.174	12.9126	7.61446	16.0601	20.2705	8.05756	21.7224	-0.0095	0.1035	-0.071	0.2075	0.113	-0.0615	0.217	-0.1745	0.104	0.2785	0.80764	0.0638645	0.123897	0.0241322	0.0511374	0.173202	0.0247736	0.00939609	0.156403	0.0067261	-0.259972	2.47219	-1.90725	3.90052	2.62175	-1.62384	4.05755	-4.3231	1.78732
MYH14	0.990728	0.0118334	0.317066	0.0260027	0.0115797	0.371439	0.0349503	0.0186092	0.253443	0.0171925	0.165813	24.3436	7.01347	22.8661	25.0146	7.34734	22.0731	22.3978	9.47896	23.7825	-0.002	0.243	0.057	0.362	0.245	0.059	0.364	-0.186	0.119	0.305	0.96254	0.00367824	0.198908	0.00516878	0.00315164	0.18419	0.00620433	0.0057573	0.112747	0.00418548	-0.0499534	5.68398	1.51617	6.47657	5.65785	1.57368	6.58125	-4.9089	2.08879
MYH11	0.94302	0.0581559	0.333618	0.159158	0.100516	0.588983	0.267684	0.0925699	0.890062	0.165101	0.895322	14.8883	6.68931	9.87468	12.1766	4.00289	7.26172	12.6966	0.816652	9.45956	0.02	0.1915	0.0805	0.177	0.1715	0.0605	0.157	-0.111	-0.0145	0.0965	0.813707	0.0324464	0.214323	0.102928	0.0605819	0.397842	0.187857	0.0537458	0.828581	0.113252	0.251802	3.12166	1.45486	2.24487	2.47512	0.935739	1.67838	-2.58793	-0.232764
MYH6	0.83456	0.0337039	0.460805	0.125243	0.0386785	0.985055	0.162142	0.0183374	0.737382	0.0516031	2.88487	17.9084	4.72955	11.2784	17.5368	0.133753	10.1222	22.5111	2.09367	16.1257	-0.036	0.1675	-0.038	0.134	0.2035	-0.002	0.17	-0.2055	-0.0335	0.172	0.514652	0.0161868	0.336547	0.0745014	0.0176327	0.969672	0.0972263	0.005609	0.617495	0.0244023	-0.713619	3.81584	-1.08049	2.55332	3.6213	-0.0402266	2.34183	-4.94162	-0.545439
MYH7B	0.774942	0.0985419	0.663753	0.488214	0.802908	0.162682	0.23012	0.102738	0.411312	0.466176	16.9731	12.0681	2.57444	3.81569	1.25029	14.0149	8.09471	12.1038	6.05493	4.00158	0.176	0.205	-0.046	0.0485	0.029	-0.222	-0.1275	-0.251	-0.1565	0.0945	0.0200764	0.0621144	0.552785	0.415366	0.749844	0.0396742	0.15507	0.061605	0.248031	0.397962	3.72934	2.51198	-0.644652	0.926957	0.338716	-2.89155	-1.86451	-2.49943	-1.39078
MYH1	0.777733	0.170779	0.249532	0.278337	0.670176	0.809199	0.722525	0.919571	0.964492	0.879674	4.66676	9.18392	8.51252	6.79054	2.23161	1.73307	1.81167	0.484728	0.262338	0.699867	-0.056	-0.0855	-0.0795	-0.09	-0.0295	-0.0235	-0.034	0.006	-0.0045	-0.0105	0.341447	0.120672	0.140847	0.209385	0.598189	0.670955	0.65892	0.894391	0.941383	0.851164	-1.07774	-1.92671	-1.80058	-1.548	-0.565603	-0.45455	-0.485967	0.14036	-0.078793
MYH8	0.774942	0.399608	0.221156	0.371152	0.903889	0.93722	0.522586	0.968025	0.643004	0.293573	5.51418	4.77594	9.28663	5.25631	0.598287	0.560726	3.59118	0.190656	3.05581	6.4153	-0.633	-0.491	-0.5255	0.1385	0.142	0.1075	0.7715	-0.0345	0.6295	0.664	0.28092	0.332971	0.117852	0.298105	0.871307	0.878876	0.437403	0.95705	0.494788	0.228281	-1.2472	-1.09123	-1.96391	1.23929	0.177035	0.165683	0.940569	-0.0582243	0.818179
FLNB	0.835409	0.0200076	0.684549	0.0388977	0.0127278	0.977596	0.0409322	0.0149666	0.505475	0.0227544	2.86938	20.994	2.37624	19.0854	24.3433	0.199921	20.3939	23.9441	4.6807	21.599	-0.029	0.217	-0.0265	0.2835	0.246	0.0025	0.3125	-0.2435	0.0665	0.31	0.51649	0.00795432	0.578597	0.0123441	0.00367853	0.95501	0.00913301	0.00403261	0.340354	0.00691994	-0.710318	4.64484	-0.599981	4.89346	5.44758	0.0596974	5.77111	-5.3696	1.09764
FLNA	0.774942	0.00739336	0.0224936	0.639445	0.0152441	0.0342789	0.664453	0.0116296	0.08102	0.00750567	7.34721	27.542	40.4339	2.39289	23.1684	37.6667	2.27666	25.6315	19.0805	30.945	-0.071	-0.314	-0.554	-0.0355	-0.243	-0.483	0.0355	-0.24	0.2785	0.5185	0.184196	0.00176115	9.04917e-05	0.576383	0.00482129	0.00017113	0.592017	0.0027343	0.012358	0.000804453	-1.60092	-6.84203	-14.0642	-0.617025	-5.09417	-11.7703	0.595034	-5.90974	4.65763
FLNC	0.910047	0.00200065	0.0272079	0.0274416	0.00156538	0.0381325	0.0343259	0.0139546	0.0970753	0.738334	1.52248	40.0934	33.732	22.3598	42.0707	35.187	22.2789	24.4327	17.2026	1.62844	-0.015	0.569	0.3575	0.338	0.584	0.3725	0.353	-0.2115	-0.231	-0.0195	0.704291	9.78721e-05	0.000423448	0.00580791	6.20765e-05	0.000302903	0.00591711	0.00360354	0.0190433	0.687316	-0.40763	13.6872	9.74324	6.24209	13.9567	10.2976	6.68716	-5.52182	-4.0547
DSP	0.774942	0.00182243	0.0435388	0.0090033	0.00241868	0.0583475	0.0196007	0.000852695	0.162827	0.00399812	7.8469	41.343	23.8373	35.3674	37.941	26.3187	29.8126	49.2331	12.8644	41.1561	-0.077	-0.663	0.201	-0.841	-0.586	0.278	-0.764	0.864	-0.178	-1.042	0.164176	7.34007e-05	0.00413306	0.000290574	0.000160659	0.00233415	0.00104408	1.19314e-05	0.0517082	7.66287e-05	-1.69855	-14.6425	5.54056	-15.6001	-11.2863	6.30149	-11.8404	20.5249	-2.86764
AKAP9	0.972377	0.928188	0.195398	0.769399	0.993018	0.297599	0.727267	0.179408	0.779613	0.1568	0.488869	0.415181	10.109	1.42556	0.0381585	8.98343	1.77773	9.10539	1.72066	9.75046	0.0055	0.005	0.0775	-0.021	-0.0005	0.072	-0.0265	0.0725	-0.026	-0.0985	0.893538	0.908828	0.0975211	0.720185	0.991252	0.126374	0.66409	0.122874	0.672874	0.105914	0.142493	0.121346	2.10891	-0.389539	-0.0115732	1.88232	-0.477843	1.89254	-0.458559
FASN	0.917916	0.00227649	0.0300119	0.0243607	0.000974354	0.0310031	0.0206033	0.00478323	0.119764	0.102085	1.32411	38.6921	30.563	23.484	48.7655	39.6115	29.0918	32.7463	15.4219	12.1083	0.0225	0.8145	0.5	0.6225	0.792	0.4775	0.6	-0.3145	-0.192	0.1225	0.737206	0.000135143	0.000878413	0.0044833	1.32878e-05	0.000109357	0.00123261	0.000531342	0.0286951	0.0615412	0.359903	13.0373	8.24054	7.14784	19.6237	13.0626	11.219	-8.7137	-3.53626
PRPF8	0.774942	0.00704248	0.0578708	0.0822761	0.0313015	0.415843	0.442652	0.0385802	0.203016	0.90479	7.93925	27.9425	19.964	13.7978	18.763	6.50377	4.49063	17.673	11.0875	0.551284	-0.1025	-0.3425	-0.1815	-0.189	-0.24	-0.079	-0.0865	0.161	0.1535	-0.0075	0.160722	0.00160601	0.0100833	0.041708	0.0132953	0.223678	0.35558	0.0170885	0.0778491	0.880789	-1.72067	-7.00012	-4.37089	-3.20395	-3.91447	-1.41526	-1.08132	3.67357	2.44627
TPR	0.774942	0.0344688	0.0383184	0.157203	0.682422	0.254728	0.839463	0.182591	0.597082	0.0918095	12.558	17.7945	26.2769	9.94362	2.13468	10.3054	0.981469	9.01346	3.5206	12.7029	-0.155	-0.1875	-0.2705	-0.1335	-0.0325	-0.1155	0.0215	-0.083	0.054	0.137	0.0554884	0.0166168	0.00235673	0.101307	0.61169	0.0932104	0.797725	0.125503	0.44457	0.0536677	-2.67714	-3.78727	-6.39422	-2.23774	-0.544187	-2.13627	0.278867	-1.8753	0.857428
EIF3A	0.774942	0.00298096	0.0481657	0.0171598	0.00401269	0.120905	0.0295508	0.0094861	0.652844	0.021622	6.47582	35.7736	22.2809	26.9763	33.643	16.6821	23.8994	27.1378	2.94896	21.9923	0.051	0.4145	0.1795	0.4545	0.3635	0.1285	0.4035	-0.235	0.04	0.275	0.225122	0.000264633	0.00591445	0.00200617	0.000432215	0.0214678	0.00407434	0.00193294	0.507112	0.00632078	1.43144	10.8232	5.04542	8.69229	9.02201	3.49162	7.57621	-6.4281	0.735474
SNRNP200	0.774942	0.00928716	0.0611109	0.0477568	0.0288002	0.267467	0.132438	0.0787205	0.826457	0.209163	7.30191	25.9599	19.2937	17.4395	19.2411	9.88617	11.4025	13.5826	1.3139	8.21492	-0.0915	-0.3015	-0.1945	-0.2815	-0.21	-0.103	-0.19	0.107	0.02	-0.087	0.186127	0.0025352	0.0117659	0.0180323	0.0119094	0.102656	0.0724023	0.0438272	0.738941	0.150837	-1.59421	-6.24686	-4.18838	-4.31125	-4.03255	-2.05512	-2.66616	2.7688	0.360052
NUMA1	0.774942	0.0168949	0.0341257	0.343152	0.181531	0.149052	0.57296	0.391133	0.181222	0.0351918	11.1924	22.0356	28.404	5.67399	9.04754	14.8695	3.08683	5.01761	12.0201	18.5659	-0.1375	-0.254	-0.308	-0.077	-0.1165	-0.1705	0.0605	-0.054	0.177	0.231	0.0759902	0.00625811	0.00144411	0.27077	0.124522	0.0325876	0.491266	0.314948	0.0628046	0.0139126	-2.38055	-4.95102	-7.22593	-1.31492	-1.87703	-3.0777	0.777498	-1.12921	2.66355
CENPF	0.774942	0.0015168	0.0341173	0.00754158	0.00177155	0.183646	0.0177179	0.00182803	0.679239	0.00483214	11.9887	43.919	28.7129	39.6501	40.7284	12.9753	30.9775	40.733	2.69569	37.312	-0.145	-1.106	-0.294	-1.164	-0.961	-0.149	-1.019	0.812	-0.058	-0.87	0.0632597	4.05604e-05	0.00134496	0.00010839	8.45583e-05	0.050405	0.000798455	8.44698e-05	0.537565	0.000185694	-2.55045	-17.3684	-7.35416	-20.9478	-13.0497	-2.67191	-12.9154	13.2501	-0.680302
CAD	0.774942	0.00437683	0.361909	0.0534174	0.00661797	0.901483	0.112097	0.0052947	0.210074	0.0529266	7.08174	32.1683	6.17817	16.6691	29.1934	0.88077	12.4843	31.9317	10.852	15.9746	0.0575	0.347	0.0485	0.217	0.2895	-0.009	0.1595	-0.2985	-0.13	0.1685	0.195806	0.000606968	0.241092	0.0215322	0.0012041	0.816438	0.0564384	0.000640966	0.0821867	0.0252659	1.54921	8.87481	1.35804	4.05764	7.11969	-0.246406	2.95717	-8.3427	-2.39265
TRRAP	0.774942	0.00329977	0.0417941	0.0151905	0.00875287	0.290768	0.0350231	0.0110794	0.213588	0.0138885	14.2502	34.6775	24.5011	28.2305	26.9493	9.19059	22.0076	25.9787	10.7399	25.4391	-0.157	-0.4585	-0.243	-0.587	-0.3015	-0.086	-0.43	0.2155	-0.1285	-0.344	0.0375818	0.0003406	0.00354727	0.00150297	0.0020187	0.120487	0.0062986	0.00252423	0.0843347	0.00285821	-3.05343	-10.1924	-5.76302	-9.49593	-6.30021	-1.92177	-6.54786	6.02607	-2.3673
TRRAP_1	0.774942	0.003682	0.397983	0.0140475	0.0211795	0.801224	0.0561078	0.0100991	0.197079	0.01866	6.97297	33.7727	5.61154	29.191	21.0841	1.81593	17.6736	26.6676	11.3241	23.126	-0.125	-0.479	-0.0825	-0.6305	-0.354	0.0425	-0.5055	0.3965	-0.1515	-0.548	0.200772	0.000419494	0.274692	0.00120477	0.00779087	0.658274	0.0170861	0.00215398	0.0737206	0.0048686	-1.53256	-9.69778	-1.25539	-10.1581	-4.52176	0.473856	-4.63931	6.26241	-2.50065
UTRN	0.774942	0.22853	0.843693	0.112177	0.697332	0.342337	0.0747453	0.157908	0.114226	0.087061	6.10639	7.66723	1.08268	11.9324	2.02117	7.94336	15.2898	9.78291	15.829	13.0202	-0.0515	-0.075	0.0115	0.15	-0.0235	0.063	0.2015	0.0865	0.225	0.1385	0.24511	0.171111	0.779349	0.0640857	0.62789	0.16057	0.0295815	0.105126	0.0261277	0.0498862	-1.35965	-1.6381	0.298211	2.71474	-0.518862	1.68569	3.8001	2.02018	3.6506
DMD	0.853193	0.146691	0.11227	0.111854	0.259155	0.780954	0.303382	0.0159621	0.459699	0.0259828	2.55533	9.99472	13.99	11.9563	7.18923	1.98643	6.56841	23.502	5.31228	20.6868	-0.0675	0.086	-0.1195	0.153	0.1535	-0.052	0.2205	-0.2055	0.067	0.2725	0.555223	0.100122	0.0399023	0.0637339	0.191019	0.632933	0.220373	0.00446473	0.294288	0.00853725	-0.643512	2.08348	-2.90804	2.72074	1.53724	-0.513242	1.52668	-5.23468	1.22623
PRRC2C	0.925892	0.00377707	0.0676111	0.0260027	0.00442129	0.121187	0.0390922	0.0175614	0.768987	0.0666194	1.17062	33.4665	18.3365	22.8577	32.7343	16.6659	20.8443	22.8084	1.80759	14.6083	0.012	0.367	0.1605	0.341	0.355	0.1485	0.329	-0.2065	-0.026	0.1805	0.763726	0.000450146	0.0146674	0.00517885	0.000532802	0.0215484	0.00823323	0.00523792	0.65954	0.0346073	0.321651	9.53545	3.93667	6.47259	8.60032	3.48778	5.97935	-5.02821	-0.479072
PRRC2A	0.847556	0.00401184	0.0773524	0.0166836	0.00639889	0.230315	0.0323981	0.00867986	0.272484	0.0133221	2.64618	32.9444	16.9633	27.2646	29.4501	11.1193	22.8945	27.8182	8.94948	25.7598	0.0305	0.376	0.132	0.485	0.3455	0.1015	0.4545	-0.244	0.109	0.353	0.543728	0.000507649	0.0201221	0.00187733	0.00113499	0.077281	0.00513515	0.00165266	0.127365	0.00265473	0.662375	9.2645	3.59272	8.87117	7.21896	2.29584	7.01309	-6.67428	1.97514
PRRC2B	0.809154	0.022215	0.959744	0.0365317	0.0202273	0.692511	0.0520983	0.0265878	0.367762	0.0303706	3.49283	20.323	0.268091	19.7449	21.3771	2.84721	18.3119	20.0054	6.82646	19.6081	-0.039	0.191	-0.0035	0.2805	0.23	0.0355	0.3195	-0.1945	0.0895	0.284	0.447421	0.00928317	0.940137	0.0106051	0.00728262	0.519133	0.0147507	0.00998766	0.20766	0.0109443	-0.840958	4.45504	-0.0795646	5.14348	4.58851	0.700057	4.88679	-4.25366	1.53374
CLTC	0.885849	0.0133737	0.571338	0.0436559	0.00809461	0.379859	0.0434414	0.0115117	0.648319	0.024566	1.91958	23.5105	3.44921	18.1661	27.5188	7.16741	19.8893	25.7149	2.9992	21.0788	-0.024	0.2535	0.037	0.294	0.2775	0.061	0.318	-0.2165	0.0405	0.257	0.64275	0.00445601	0.451938	0.0152542	0.00177062	0.191981	0.0102581	0.00268233	0.50128	0.00780053	-0.500652	5.4103	0.826143	4.56122	6.50025	1.5399	5.54531	-5.9375	0.746326
CLTCL1	0.774942	0.241584	0.392373	0.315044	0.468426	0.980113	0.787236	0.476028	0.75633	0.770697	5.18246	7.36628	5.70272	6.12655	4.12619	0.170248	1.34592	4.00982	1.91577	1.39843	0.052	0.1345	0.0545	0.0755	0.0825	0.0025	0.0235	-0.08	-0.059	0.021	0.303217	0.183389	0.268985	0.243975	0.386706	0.961557	0.733513	0.397208	0.643314	0.724698	1.17937	1.58671	1.26763	1.40908	0.956476	0.0509995	0.372139	-0.936944	-0.506851
CKAP5	0.993988	0.525787	0.897167	0.0790157	0.559014	0.935135	0.0914889	0.629153	0.177589	0.063589	0.131789	3.37627	0.706541	14.0541	3.1971	0.578826	13.8367	2.5314	12.1851	14.8897	-0.0015	-0.0325	-0.008	-0.1795	-0.031	-0.0065	-0.178	0.0245	-0.147	-0.1715	0.97011	0.459592	0.849857	0.0393177	0.47895	0.87522	0.0413359	0.55829	0.0604628	0.0324359	-0.0398506	-0.810797	-0.200945	-3.27486	-0.770164	-0.166385	-3.34626	0.631259	-2.70287
MKI67	0.774942	0.00200274	0.0442195	0.0119226	0.0126435	0.613956	0.0442215	0.00139601	0.0915584	0.00478899	9.02319	39.9982	23.533	31.4312	24.385	3.68913	19.7531	43.3364	17.8047	37.6846	-0.273	-0.995	-0.3825	-1.2425	-0.722	-0.1095	-0.9695	0.6125	-0.2475	-0.86	0.125222	0.000100041	0.00443306	0.000719258	0.00364335	0.427648	0.0105849	4.6383e-05	0.0165778	0.000170428	-1.9385	-14.0096	-5.57375	-12.8532	-5.76701	-0.877655	-5.48566	15.1598	-4.24134
MKI67_1	0.774942	0.00285897	0.031037	0.00852378	0.00606837	0.307689	0.0242062	0.00683854	0.486864	0.00510352	15.564	36.1092	30.2383	36.7717	29.9133	8.74449	26.4533	29.7756	4.93777	36.1309	-0.263	-1.035	-0.3895	-1.1725	-0.772	-0.1265	-0.9095	0.6455	-0.1375	-0.783	0.0277717	0.00024495	0.000946614	0.000210296	0.00102017	0.133522	0.00226294	0.00105302	0.320792	0.000243731	-3.39539	-11.3012	-8.01721	-17.1859	-7.55232	-1.83696	-9.20022	7.64236	-1.1604
CHD4	0.774942	0.101309	0.158656	0.0884497	0.311929	0.558856	0.207599	0.636712	0.605336	0.211963	4.71194	11.9331	11.52	13.3381	6.22161	4.3714	8.67925	2.47325	3.4309	8.14494	-0.0535	-0.1275	-0.099	-0.183	-0.074	-0.0455	-0.1295	0.0285	-0.0555	-0.084	0.337914	0.0640755	0.0704696	0.0463653	0.238693	0.365477	0.135542	0.565815	0.453848	0.153287	-1.08669	-2.46927	-2.38967	-3.07912	-1.35365	-1.00829	-1.99823	0.618738	-0.838494
CHD3	0.774942	0.224987	0.202673	0.357598	0.748519	0.831971	0.778231	0.940825	0.985193	0.91889	11.4335	7.74256	9.86636	5.44748	1.63632	1.52645	1.41137	0.348396	0.111962	0.464588	-0.089	-0.0705	-0.0745	-0.0685	0.0185	0.0145	0.0205	-0.004	0.002	0.006	0.0718874	0.168168	0.103125	0.285267	0.686069	0.703647	0.722542	0.922912	0.974549	0.898548	-2.42596	-1.65234	-2.0615	-1.26788	0.430833	0.406095	0.388465	-0.102262	0.0341742
CHD5	0.774942	0.636895	0.0856003	0.130944	0.171628	0.755189	0.560605	0.145628	0.47596	0.520099	10.7112	2.39327	16.0149	11.0155	9.33608	2.23419	3.20323	10.2127	5.09935	3.43096	-0.3375	0.09	-0.251	-0.177	0.4275	0.0865	0.1605	-0.341	-0.267	0.074	0.0848949	0.576333	0.0250328	0.0791492	0.116518	0.597835	0.478274	0.0952212	0.309076	0.453842	-2.28515	0.604312	-3.41564	-2.49154	2.03573	0.571135	0.804521	-2.16694	-1.23576
EPRS	0.774942	0.097984	0.0801757	0.552608	0.244097	0.210693	0.285169	0.769125	0.19258	0.0510523	4.85783	12.0989	16.6086	3.15966	7.49124	11.8283	6.91308	1.46048	11.5342	16.193	0.0415	0.1125	0.1285	-0.043	0.071	0.087	-0.0845	0.016	-0.1555	-0.1715	0.326751	0.0616748	0.0218341	0.483096	0.178187	0.0656395	0.20356	0.714417	0.0702388	0.0240272	1.11552	2.50315	3.50694	-0.786516	1.58865	2.43733	-1.60178	0.389633	-2.54935
USP9X	0.996545	0.00554666	0.0515399	0.389649	0.00553296	0.0765065	0.396159	0.0380588	0.0840033	0.120924	0.0444495	29.9053	21.5151	5.00194	30.6945	21.9109	5.08444	17.7478	18.6514	11.1725	-0.0005	0.3085	0.1755	0.0635	0.309	0.176	0.064	-0.133	-0.245	-0.112	0.989817	0.00102205	0.00705484	0.316087	0.000852226	0.00644033	0.310138	0.0167965	0.0136413	0.076339	-0.0135721	7.8218	4.81462	1.17533	7.71739	4.86733	1.20806	-3.69138	-4.51433
SYNE2	0.793997	0.00364819	0.0442743	0.0105343	0.00328597	0.0747333	0.0177179	0.0175614	0.580673	0.0381087	3.84733	33.8585	23.4992	32.7055	35.1259	22.5652	31.0023	22.806	3.71016	18.0859	-0.0355	-0.8295	-0.3475	-0.7275	-0.794	-0.312	-0.692	0.482	0.102	-0.38	0.412351	0.000411295	0.0044677	0.000536347	0.000307192	0.00553965	0.000793901	0.00524087	0.425583	0.0155386	-0.913501	-9.96901	-5.50217	-12.9766	-9.8149	-5.0623	-12.9393	5.13	0.903145
SYNE1	0.86321	0.0109196	0.441808	0.0330834	0.0186878	0.432389	0.0735468	0.0302154	0.860968	0.0555307	2.38722	24.893	4.98551	20.6448	21.8814	6.1964	15.4131	19.177	1.02949	15.6841	0.036	-0.27	-0.0535	-0.2885	-0.306	-0.0895	-0.3245	0.2165	-0.0185	-0.235	0.577136	0.00324119	0.317285	0.0086203	0.00648425	0.240082	0.0287532	0.0120865	0.788952	0.027014	0.60635	-5.87045	-1.13008	-5.50147	-4.72702	-1.3574	-3.8405	4.04148	-0.288305
BIRC6	0.973234	0.00268159	0.0365555	0.0217373	0.0024933	0.0560707	0.0304501	0.0120432	0.530424	0.0644371	0.466624	36.8191	26.9541	24.6111	37.7145	27.0205	23.5781	25.4031	4.34902	14.8011	0.005	0.452	0.2415	0.396	0.447	0.2365	0.391	-0.2105	-0.056	0.1545	0.898127	0.000208012	0.00201645	0.00345852	0.000169259	0.00198585	0.00438723	0.00288197	0.367365	0.0331048	0.136302	11.4589	6.64963	7.34559	11.1549	6.55844	7.39183	-5.8342	-1.02966
SPEN	0.774942	0.021142	0.0566085	0.0331226	0.200241	0.405016	0.106817	0.645869	0.254242	0.0773784	9.93245	20.6526	20.4141	20.6307	8.52573	6.68951	12.8069	2.40289	9.4474	13.7084	-0.1045	-0.194	-0.1715	-0.311	-0.0895	-0.067	-0.2065	0.0225	-0.117	-0.1395	0.101568	0.00860469	0.00909045	0.00864823	0.140419	0.214313	0.0523971	0.575057	0.113569	0.0425751	-2.11416	-4.54758	-4.49652	-5.49573	-1.78002	-1.45017	-3.04732	0.603508	-2.08196
IQGAP1	0.986746	0.0947867	0.218548	0.312191	0.117404	0.290266	0.367405	0.0199608	0.767549	0.0668295	0.244459	12.2701	9.36788	6.17575	11.3586	9.20708	5.51042	21.9513	1.82189	14.588	0.003	0.105	-0.0725	0.078	0.102	-0.0755	0.075	-0.1775	-0.027	0.1505	0.945266	0.0592911	0.115668	0.241227	0.0731376	0.120031	0.281163	0.00638073	0.657372	0.0347694	0.0730309	2.5383	-1.96478	1.41933	2.31523	-1.92491	1.29901	-4.78152	-0.482432
IQGAP2	0.777733	0.0450176	0.0858626	0.0345471	0.0240462	0.0858019	0.0382077	0.735673	0.185555	0.0582308	4.67032	16.2984	15.9821	20.209	20.291	20.3338	21.0899	1.71907	11.8181	15.4144	-0.04	0.1395	0.1225	0.2865	0.1795	0.1625	0.3265	-0.017	0.147	0.164	0.341168	0.0234508	0.0252225	0.00953009	0.00935201	0.00926025	0.00778061	0.673122	0.0657946	0.0287448	-1.07844	3.42373	3.35829	5.32564	4.29981	4.41993	6.09561	-0.450394	2.6158
IQGAP3	0.843601	0.00164052	0.0578096	0.0090033	0.00133967	0.131211	0.0160583	0.00132321	0.60754	0.00447605	2.70501	42.8318	20.0449	35.71	44.2098	15.9058	32.353	44.0198	3.40482	38.9392	-0.0415	-1.1725	-0.209	-1.0995	-1.131	-0.1675	-1.058	0.9635	0.073	-0.8905	0.536413	5.20975e-05	0.00989712	0.000268536	3.79334e-05	0.0256695	0.000581697	3.96299e-05	0.456581	0.000127667	-0.675767	-16.3658	-4.39329	-15.9732	-15.5811	-3.31099	-14.307	15.7036	0.833771
IGF2R	0.915658	0.0527356	0.0447571	0.13576	0.0403748	0.0639982	0.122488	0.235529	0.945395	0.265388	1.37868	15.4152	23.2603	10.8007	17.2823	25.0856	11.9	7.67107	0.398974	6.94526	-0.014	0.141	0.2085	0.134	0.155	0.2225	0.148	0.0675	-0.007	-0.0745	0.728001	0.0287397	0.00472035	0.0831637	0.018697	0.00310058	0.0645653	0.17096	0.912226	0.202057	-0.372937	3.21878	5.35277	2.43834	3.56211	5.87023	2.79793	1.62523	-0.118179
ACACA	0.92887	0.00509189	0.204678	0.0374695	0.00592673	0.326422	0.05505	0.0168264	0.532625	0.0865069	1.10637	30.7637	9.79376	19.4736	30.1602	8.2962	17.8285	23.1015	4.31292	13.0608	0.011	0.32	0.09	0.2635	0.309	0.079	0.2525	-0.23	-0.0565	0.1735	0.77511	0.000838754	0.104863	0.0112885	0.00096379	0.14804	0.0164873	0.00489605	0.370432	0.0494218	0.30553	8.20716	2.04736	5.03942	7.49983	1.75218	4.69843	-5.1147	-1.02224
ACACB	0.898733	0.0172792	0.631267	0.337019	0.0742026	0.863442	0.881027	0.140178	0.0782291	0.916296	1.72241	21.8942	2.87118	5.77179	13.8506	1.23534	0.70423	10.4226	19.3973	0.480527	-0.045	0.2305	-0.105	-0.073	0.2755	-0.06	-0.028	-0.3355	-0.3035	0.032	0.672603	0.00646514	0.516276	0.264741	0.041204	0.752429	0.850309	0.0907283	0.0114888	0.895256	-0.455463	4.90862	-0.708184	-1.33525	2.8255	-0.338185	-0.204787	-2.20787	-4.76562
HEATR1	0.774942	0.0273922	0.107441	0.0676132	0.354285	0.89187	0.345537	0.274831	0.614691	0.176659	9.23853	19.0978	14.3424	15.0767	5.56605	0.98341	5.84698	6.8623	3.33255	9.10649	-0.153	-0.233	-0.171	-0.2785	-0.08	-0.018	-0.1255	0.062	-0.0455	-0.1075	0.119165	0.0123088	0.0367927	0.0310693	0.277584	0.797368	0.260197	0.205954	0.464243	0.122843	-1.98194	-4.13484	-2.98585	-3.61753	-1.23122	-0.27275	-1.37108	1.47515	-0.817654
SMC1A	0.774942	0.0132192	0.36491	0.0368401	0.0375584	0.940834	0.0920181	0.0264484	0.85244	0.0416007	6.13013	23.5736	6.12075	19.659	17.6869	0.523254	13.8006	20.0435	1.09764	17.52	-0.0655	-0.2665	-0.058	-0.2865	-0.201	0.0075	-0.221	0.2085	-0.02	-0.2285	0.243774	0.00439181	0.244301	0.0108168	0.0170336	0.886492	0.041681	0.00990024	0.776669	0.0177011	-1.36426	-5.43063	-1.34714	-5.11036	-3.65647	0.151208	-3.33548	4.26361	-0.305739
DYNC2H1	0.990204	0.321656	0.627097	0.220854	0.333878	0.692514	0.21184	0.60727	0.163318	0.10036	0.171118	5.89443	2.90792	8.05408	5.87019	2.84502	8.56024	2.71826	12.8388	12.2086	-0.002	-0.054	-0.0285	0.1025	-0.052	-0.0265	0.1045	0.0255	0.1565	0.131	0.961365	0.25737	0.511927	0.156528	0.25881	0.519396	0.139308	0.534779	0.0520136	0.0601365	-0.0515221	-1.30304	-0.714017	1.81704	-1.28817	-0.699594	1.97077	0.671116	2.86135
MYCBP2	0.996545	0.00580457	0.648061	0.0374695	0.00626011	0.707472	0.0505903	0.00727374	0.735113	0.0296426	0.0459713	29.4788	2.71189	19.4692	29.6664	2.69414	18.5407	29.2233	2.11384	19.7942	0.0005	-0.294	-0.0245	-0.264	-0.2945	-0.025	-0.2645	0.2695	0.03	-0.2395	0.989471	0.00112751	0.535563	0.0113001	0.00107983	0.537757	0.0139936	0.00119582	0.614634	0.0104854	0.0140344	-7.63638	-0.672478	-5.03774	-7.30356	-0.667621	-4.97807	7.20814	0.550056
LRPPRC	0.774942	0.386867	0.0532043	0.242128	0.362341	0.131947	0.070941	0.0062497	0.0696007	0.00657679	7.95356	4.93846	21.1128	7.54276	5.44416	15.8602	15.6801	30.4991	20.6482	32.2957	0.1755	0.0935	0.395	-0.2	-0.082	0.2195	-0.3755	0.3015	-0.2935	-0.595	0.160193	0.320741	0.00773963	0.176086	0.285486	0.0259408	0.0270388	0.000891434	0.00861354	0.000589432	1.72529	1.12282	4.79585	-1.72964	-1.20831	3.30053	-3.92901	7.7244	-5.21153
POLR2A	0.774942	0.00448067	0.0607414	0.0180399	0.0067404	0.379837	0.0331949	0.0086474	0.859325	0.0132865	11.5644	31.9437	19.4	26.5079	29.0051	7.16859	22.6591	27.8925	1.04083	25.7738	-0.123	-0.521	-0.187	-0.542	-0.398	-0.064	-0.419	0.334	-0.021	-0.355	0.0697519	0.000639188	0.0114815	0.00223465	0.00125745	0.191929	0.0054211	0.00162463	0.786895	0.00264621	-2.45382	-8.87184	-4.21697	-8.40877	-7.04764	-1.54012	-6.88683	6.70163	-0.291217
GOLGA4	0.878271	0.0102303	0.123211	0.0173374	0.0195098	0.318863	0.0330736	0.0395856	0.113055	0.014457	2.11179	25.3242	13.3461	26.8823	21.6134	8.47755	22.6973	17.5195	15.9525	25.0598	0.0235	0.2455	0.102	0.456	0.222	0.0785	0.4325	-0.1435	0.2105	0.354	0.614923	0.00293483	0.0462792	0.00205006	0.006897	0.141986	0.00537371	0.0177032	0.0253953	0.00311904	0.544391	6.02026	2.76907	8.63471	4.65304	1.78643	6.90715	-3.6372	3.68576
SMCHD1	0.781118	0.0208518	0.0857257	0.356656	0.040451	0.230172	0.672929	0.219802	0.254242	0.380451	4.3787	20.7403	16.0048	5.46243	17.2705	11.1353	2.20278	8.0363	9.44653	5.05954	-0.036	-0.186	-0.12	-0.0665	-0.15	-0.084	-0.0305	0.066	0.1195	0.0535	0.364863	0.00843267	0.0250912	0.284287	0.0187479	0.0769967	0.602174	0.15717	0.113592	0.311922	-1.02046	-4.57243	-3.36361	-1.27098	-3.55937	-2.299	-0.57796	1.69306	2.08177
BPTF	0.774942	0.0415315	0.0697037	0.449247	0.130428	0.267467	0.948662	0.584476	0.304689	0.180147	6.5564	16.752	17.9842	4.25407	10.7898	9.88825	0.305274	2.92184	8.15087	9.00558	-0.063	-0.1795	-0.1465	-0.0575	-0.1165	-0.0835	0.0055	0.033	0.122	0.089	0.220984	0.0211251	0.0159068	0.375486	0.0833715	0.102606	0.932122	0.510289	0.153078	0.125731	-1.44709	-3.53169	-3.84657	-1.01932	-2.20573	-2.05552	0.0921884	0.713934	1.80678
MAP1B	0.916677	0.00495116	0.0279299	0.538393	0.00438351	0.0411086	0.643198	0.245064	0.0607401	0.0180901	1.34531	31.0316	31.7073	3.30056	32.8323	33.3232	2.45427	7.46141	22.3741	23.3675	-0.0155	-0.479	-0.394	-0.0495	-0.4635	-0.3785	-0.034	0.085	0.4295	0.3445	0.733616	0.000788563	0.000674941	0.467675	0.000520919	0.000465241	0.568293	0.179415	0.00578879	0.00460525	-0.364801	-8.38122	-8.70581	-0.816965	-8.6449	-9.30601	-0.635745	1.58633	5.88189
MAP1A	0.994265	0.0164261	0.790357	0.0202491	0.0195386	0.867321	0.0310328	0.0113496	0.0974915	0.00937665	0.119911	22.2082	1.47733	25.304	21.6018	1.20204	23.3406	25.8113	17.1698	28.7556	-0.0015	0.201	-0.0145	0.422	0.2025	-0.013	0.4235	-0.2155	0.221	0.4365	0.972767	0.00601419	0.711651	0.00294846	0.00691551	0.758222	0.00463382	0.00262343	0.0191876	0.0013318	-0.0363063	5.00319	-0.394909	7.71884	4.64985	-0.327583	7.2582	-5.96975	4.04472
RIF1	0.774942	0.00302746	0.0279299	0.0131564	0.017179	0.126077	0.0469081	0.0965119	0.182357	0.026831	12.6092	35.6129	32.7793	30.1378	22.4092	16.3109	19.1839	12.459	11.9486	20.4761	-0.181	-0.4985	-0.395	-0.6525	-0.3175	-0.214	-0.4715	0.1035	-0.154	-0.2575	0.0548374	0.000274606	0.000527309	0.000968764	0.00574225	0.0233837	0.0120673	0.0567674	0.063847	0.00896164	-2.69326	-10.7285	-9.24172	-10.8535	-4.87516	-3.40458	-5.24222	2.54019	-2.6466
UTP20	0.774942	0.036937	0.0431578	0.467584	0.110693	0.0723804	0.567513	0.0712002	0.185935	0.02663	9.66166	17.4159	24.021	4.04324	11.6754	23.4855	3.137	14.1568	11.7974	20.5333	-0.126	-0.2245	-0.3305	-0.0825	-0.0985	-0.2045	0.0435	-0.106	0.142	0.248	0.108102	0.0181307	0.00396189	0.394163	0.0679923	0.00448174	0.485624	0.0383989	0.0661086	0.00884437	-2.06564	-3.72086	-5.62297	-0.982033	-2.3768	-5.34653	0.788562	-2.88855	2.61093
HECTD1	0.843179	0.00337037	0.0364849	0.165243	0.00346242	0.0597289	0.123416	0.0205072	0.0502049	0.010445	2.72042	34.5053	27.0108	9.64898	34.7811	25.9217	11.8518	21.7713	31.1066	27.6762	0.031	0.4505	0.277	-0.1315	0.4195	0.246	-0.1625	-0.1735	-0.582	-0.4085	0.534513	0.000354378	0.0019903	0.108418	0.000332576	0.00255756	0.0652853	0.00665074	0.000775069	0.00170759	0.678399	10.0965	6.6714	-2.17032	9.57669	6.1599	-2.78502	-4.73086	-10.5766
RNF213	0.95334	0.15487	0.702966	0.189871	0.102876	0.598918	0.197709	0.166618	0.0970753	0.061844	0.746952	9.69692	2.22264	8.87963	12.054	3.86308	8.96732	9.48876	17.2026	15.0562	0.0105	-0.1	-0.0255	0.131	-0.1105	-0.036	0.1205	0.0745	0.231	0.1565	0.841986	0.107228	0.599427	0.12943	0.0623154	0.410859	0.126843	0.112493	0.0190433	0.0312164	0.212579	-2.02564	-0.566158	1.99762	-2.45098	-0.907938	2.0652	1.96461	4.0547
MTOR	0.891621	0.0746948	0.779308	0.188342	0.123642	0.97397	0.270223	0.0922908	0.979944	0.174292	1.84002	13.5467	1.5685	8.93028	11.0767	0.235022	7.21036	12.7145	0.151155	9.17913	0.017	0.1075	0.0145	0.105	0.0905	-0.0025	0.088	-0.093	-0.0025	0.0905	0.654633	0.0441905	0.696867	0.12793	0.0780418	0.947322	0.190092	0.0535245	0.965794	0.120806	0.482317	2.80609	0.416585	2.00885	2.26081	-0.0699169	1.66706	-2.59155	-0.0459396
MLLT4	0.869187	0.0806438	0.79233	0.0326789	0.0572057	0.58033	0.0399047	0.0989724	0.147048	0.0210905	2.2928	13.1469	1.46381	20.7448	15.3081	4.10308	20.6401	12.3174	13.696	22.2033	-0.021	0.113	0.014	0.292	0.134	0.035	0.313	-0.099	0.179	0.278	0.589821	0.0484518	0.71387	0.00842402	0.0294571	0.388769	0.00862958	0.0586488	0.0426972	0.00602104	-0.584911	2.72109	0.391673	5.54251	3.12072	0.955564	5.88416	-2.51187	3.07625
MLLT4_1	0.912777	0.159034	0.968448	0.0634986	0.198454	0.850674	0.145335	0.132795	0.3618	0.0380352	1.42364	9.56897	0.211897	15.5084	8.57328	1.34698	10.8265	10.7161	6.94136	18.0965	-0.026	0.1025	-0.0025	0.2085	0.1285	0.0235	0.2345	-0.105	0.106	0.211	0.720504	0.110434	0.95238	0.0281293	0.13889	0.733334	0.0826708	0.0847993	0.202239	0.0155005	-0.38419	2.00089	-0.0632615	3.69613	1.78884	0.363055	2.51774	-2.19823	1.5572
VCL	0.470283	0.00138908	0.0173126	0.0112016	0.00682363	0.108394	0.0806292	0.0289261	0.293808	0.371261	36.9635	45.3343	43.3446	31.8862	28.8535	17.8158	14.7254	19.4718	8.40188	5.19473	0.5275	0.829	0.666	0.7205	0.3015	0.1385	0.193	-0.163	-0.1085	0.0545	0.000201212	2.92797e-05	4.62952e-05	0.000647702	0.0013021	0.0165358	0.0336868	0.0112932	0.144481	0.302362	12.8864	18.1474	16.4661	12.2591	6.99009	3.76524	3.61909	-4.11619	-1.85934
CNOT1	0.911816	0.0311195	0.129371	0.884525	0.041959	0.225459	0.958123	0.292531	0.182003	0.191501	1.4801	18.3619	12.9865	0.673103	17.0587	11.2802	0.24966	6.53029	11.9789	8.68415	0.0145	0.1555	0.102	0.0105	0.141	0.0875	-0.004	-0.0535	-0.145	-0.0915	0.711198	0.0145818	0.0502745	0.856426	0.0196847	0.0744697	0.944135	0.222316	0.0634036	0.135389	0.397466	3.93097	2.69271	0.19518	3.51057	2.32774	-0.0758273	-1.41343	-2.65377
AKAP12	0.791354	0.576808	0.0883948	0.0577277	0.252095	0.213198	0.0565745	0.0304998	0.133369	0.0172628	4.00666	2.91284	15.7664	16.1576	7.33067	11.7334	17.5542	19.1199	14.5641	23.7513	-0.035	0.0285	-0.13	0.21	0.0635	-0.095	0.245	-0.1585	0.1815	0.34	0.397497	0.511347	0.0265072	0.0242235	0.184898	0.0670905	0.0175621	0.0122466	0.0349611	0.0042157	-0.945774	0.714705	-3.30793	3.89539	1.55899	-2.41824	4.59418	-4.0271	3.30281
TOP2B	0.774942	0.0308911	0.302361	0.0597646	0.040091	0.870308	0.0671839	0.0272505	0.333877	0.0242212	5.26502	18.407	7.30647	15.888	17.3298	1.18339	16.1215	19.8639	7.49688	21.1941	-0.1035	-0.3135	-0.1215	-0.4165	-0.21	-0.018	-0.313	0.192	-0.103	-0.295	0.297508	0.014431	0.185931	0.0257751	0.0184935	0.761484	0.0244259	0.0103184	0.177956	0.00759615	-1.19824	-3.98323	-1.58078	-3.93648	-3.57312	-0.32297	-4.07861	4.21691	-1.67117
TOP2B_1	0.781118	0.00776596	0.216087	0.0243583	0.0124034	0.65308	0.042786	0.0151636	0.597605	0.0198391	4.39547	27.1996	9.45578	23.4884	24.4974	3.24185	20.0191	23.847	3.51056	22.6483	-0.1075	-0.6595	-0.1815	-0.7445	-0.552	-0.074	-0.637	0.478	-0.085	-0.563	0.363457	0.00190563	0.11335	0.00447876	0.00355028	0.47404	0.00995601	0.00412378	0.445599	0.0054346	-1.02577	-6.82517	-1.99716	-7.15021	-5.56047	-0.783008	-5.60267	5.4544	-0.857548
TOP2A	0.774942	0.018276	0.0918409	0.0642545	0.00825892	0.11478	0.0435928	0.0512279	0.745621	0.067301	5.94231	21.5561	15.5243	15.4185	27.3946	17.2262	19.8578	16.0248	2.00675	14.545	-0.1425	-0.497	-0.3375	-0.5295	-0.3545	-0.195	-0.387	0.1595	-0.0325	-0.192	0.254547	0.00698863	0.0280267	0.0287179	0.00182197	0.0189402	0.0103328	0.0249756	0.629977	0.0351155	-1.33107	-4.86928	-3.298	-3.78451	-6.45618	-3.62142	-5.53145	3.29364	-0.525452
PCNT	0.774942	0.0542742	0.405254	0.591856	0.0199335	0.156847	0.666951	0.138148	0.155583	0.216248	8.6053	15.2627	5.50592	2.80571	21.4786	14.3597	2.25505	10.5025	13.2034	8.03752	-0.0705	0.1245	0.0445	-0.0375	0.195	0.115	0.033	-0.08	-0.162	-0.082	0.13787	0.029767	0.281454	0.524118	0.00711438	0.0366463	0.59497	0.0890743	0.0478251	0.157126	-1.84788	3.18407	1.23006	-0.709159	4.61616	2.96601	0.590049	-2.15721	-2.95174
PDCD11	0.774942	0.309908	0.121507	0.361414	0.335338	0.799886	0.674551	0.105509	0.770042	0.28935	9.84743	6.08603	13.4442	5.3944	5.84976	1.82733	2.18714	11.9599	1.79535	6.48884	-0.1595	-0.091	-0.183	-0.118	0.0685	-0.0235	0.0415	-0.092	-0.027	0.065	0.103575	0.246262	0.0452455	0.288775	0.26003	0.656549	0.604347	0.0636806	0.661401	0.224448	-2.10593	-1.34321	-2.81612	-1.26851	1.28435	-0.476298	0.574332	-2.44083	-0.476195
HERC2	0.852121	0.355951	0.61682	0.030246	0.664347	0.429955	0.0463998	0.161521	0.0801053	0.0143448	2.59374	5.37192	3.00594	21.5246	2.27882	6.23936	19.3207	9.66425	19.1912	25.1282	-0.0245	-0.049	0.0265	-0.314	-0.0245	0.051	-0.2895	0.0755	-0.265	-0.3405	0.550333	0.290274	0.500502	0.00703944	0.591723	0.237719	0.011693	0.108038	0.0120471	0.00307028	-0.651007	-1.20348	0.734588	-5.87142	-0.575966	1.36549	-5.29989	1.99773	-4.69514
SMC3	0.774942	0.0292225	0.654554	0.0524545	0.0974517	0.535298	0.138329	0.0338619	0.834307	0.0368313	7.11792	18.7148	2.65126	16.7955	12.3558	4.6736	11.1418	18.4677	1.24953	18.3029	-0.0745	-0.216	-0.027	-0.24	-0.1415	0.0475	-0.1655	0.189	-0.024	-0.213	0.194182	0.0134438	0.543093	0.0209147	0.0581333	0.34091	0.0768803	0.0142308	0.749975	0.0147814	-1.55625	-4.02432	-0.659516	-4.09847	-2.51057	1.06711	-2.59847	3.8653	-0.34404
DNMT1	0.792566	0.636581	0.878045	0.10246	0.859385	0.768319	0.183459	0.815293	0.22538	0.121377	3.94096	2.39592	0.838033	12.4688	0.876269	2.11547	9.4074	1.14035	10.3944	11.1533	0.0335	0.0235	0.01	0.1495	-0.01	-0.0235	0.116	-0.0135	0.126	0.1395	0.403556	0.57598	0.824512	0.0566398	0.817284	0.614402	0.11462	0.769068	0.0913186	0.0766772	0.932489	0.604019	0.235586	2.85085	-0.244652	-0.541521	2.16901	-0.311711	2.28978
DNMT1_1	0.774942	0.127941	0.477305	0.0429453	0.0682902	0.650114	0.268825	0.0600885	0.05942	0.0574503	6.84615	10.7073	4.51111	18.2782	14.3003	3.27822	7.23862	15.1091	22.8273	15.5023	0.0965	-0.089	0.0445	0.247	-0.1855	-0.052	0.1505	0.1335	0.336	0.2025	0.206721	0.0849701	0.353907	0.0148655	0.0371509	0.470086	0.188859	0.030838	0.00521519	0.028169	1.50684	-2.22329	1.0379	4.60076	-2.90639	-0.789677	1.67329	3.09193	6.06941
UBR5	0.814555	0.00404444	0.0279299	0.723636	0.00537443	0.0512871	0.944785	0.314521	0.05942	0.0198391	3.30982	32.8872	31.862	1.75083	30.9062	29.0473	0.329207	6.14639	22.8227	22.6518	0.03	0.3575	0.3085	0.0245	0.3275	0.2785	-0.0055	-0.049	-0.333	-0.284	0.466679	0.000514369	0.000651329	0.668215	0.000811671	0.00124529	0.926999	0.242863	0.00522077	0.00543025	0.803053	9.23529	8.78133	0.468257	7.80514	7.35117	-0.0991749	-1.34188	-6.06746
EIF4G1	0.774942	0.00252202	0.0446808	0.0429453	0.00216505	0.077032	0.0609858	0.00542677	0.0850329	0.372429	4.73161	37.5158	23.3585	18.2794	38.8512	21.843	16.8932	31.5777	18.5128	5.17938	0.045	0.517	0.2205	0.2745	0.472	0.1755	0.2295	-0.2965	-0.2425	0.054	0.336387	0.000177181	0.0046148	0.0148613	0.000130282	0.00654192	0.0204495	0.000695397	0.014084	0.303433	1.09058	11.9019	5.38437	4.60119	11.8295	4.8474	4.3504	-8.18595	-4.46874
EIF4G1_1	0.812826	0.693972	0.433311	0.243164	0.888527	0.924802	0.555094	0.763525	0.709644	0.437065	3.36354	1.94521	5.1121	7.51847	0.695929	0.668477	3.26032	1.51026	2.37428	4.34024	-0.2155	-0.129	-0.297	0.1475	0.0865	-0.0815	0.363	-0.168	0.2765	0.4445	0.460942	0.638968	0.30817	0.177073	0.851936	0.857338	0.472029	0.706275	0.578858	0.368109	-0.815495	-0.504362	-1.15926	1.72431	0.203694	-0.195606	0.860077	-0.412552	0.64721
EIF4G3	0.977791	0.361323	0.145857	0.299893	0.36232	0.245329	0.321484	0.0422891	0.768189	0.0548027	0.398449	5.29265	12.0947	6.39735	5.445	10.625	6.24883	17.137	1.81665	15.7654	-0.0045	0.0495	-0.0885	0.0775	0.054	-0.084	0.082	-0.138	0.028	0.166	0.912337	0.295621	0.0617344	0.229226	0.28543	0.086596	0.237201	0.0193329	0.658166	0.0265133	-0.117172	1.1883	-2.50692	1.4656	1.20847	-2.1986	1.45752	-3.5475	0.481201
EIF4G3_1	0.869952	0.34845	0.740788	0.250221	0.558313	0.58049	0.515424	0.268469	0.988274	0.210241	2.2509	5.47696	1.9037	7.36688	3.20494	4.09937	3.6645	6.992	0.0899273	8.18872	0.0345	0.1015	-0.0295	0.1045	0.067	-0.064	0.07	-0.131	0.003	0.134	0.595539	0.283337	0.645104	0.183363	0.478086	0.389102	0.430081	0.199894	0.979506	0.15175	0.576122	1.22671	-0.494644	1.6698	0.772132	-0.954831	0.903751	-1.50653	0.027605
EIF4G1_2	0.774942	0.94575	0.58106	0.0791471	0.681277	0.816683	0.479501	0.839976	0.847651	0.458755	5.0416	0.307292	3.34855	14.0404	2.14457	1.66896	4.05973	0.975908	1.14165	4.08381	-0.3495	-0.032	-0.161	0.171	0.3175	0.1885	0.5205	-0.129	0.203	0.332	0.313213	0.931689	0.462536	0.0394423	0.6103	0.680933	0.392669	0.798747	0.768839	0.390499	-1.15419	-0.0908947	-0.807944	3.27103	0.570326	0.453275	1.05398	-0.277186	0.333443
DHX9	0.846626	0.0993117	0.328269	0.483398	0.0239266	0.511698	0.199434	0.0110794	0.447737	0.0638995	2.66372	12.0284	6.7907	3.87187	20.3294	4.99476	8.91586	25.99	5.49554	14.8557	-0.039	0.1465	-0.0825	0.0755	0.1855	-0.0435	0.1145	-0.229	-0.071	0.158	0.541537	0.0626846	0.209377	0.410027	0.00926965	0.316609	0.128355	0.00251768	0.282128	0.0326913	-0.666694	2.49733	-1.47404	0.943437	4.3098	-1.12907	2.05318	-6.02988	-1.26341
PARP1	1	0.782988	0.567397	0.950902	0.782074	0.603704	0.951772	0.763876	0.901787	0.602944	4.82164e-16	1.32626	3.48822	0.270516	1.39298	3.79641	0.28822	1.50626	0.723646	2.67763	6.93889e-18	-0.018	-0.035	-0.005	-0.018	-0.035	-0.005	-0.017	0.013	0.03	1	0.736841	0.447897	0.939612	0.725608	0.417214	0.935789	0.706926	0.846516	0.539805	1.5224e-16	-0.358338	-0.834095	-0.0815425	-0.373205	-0.894624	-0.0871905	-0.400523	0.207932
BOD1L1	0.891621	0.0471009	0.0525798	0.0275203	0.0356954	0.0725193	0.0404171	0.668833	0.0502049	0.00711672	1.83881	16.0445	21.2904	22.3357	17.9916	23.0215	20.5393	2.21685	27.3015	31.5944	0.02	-0.157	-0.1805	0.3515	-0.177	-0.2005	0.3315	-0.0235	0.5085	0.532	0.654816	0.0248629	0.00742957	0.00584022	0.0158795	0.00498718	0.0088322	0.600226	0.00186143	0.000692717	0.482036	-3.36411	-4.74839	6.23112	-3.72847	-5.20172	5.83766	-0.562809	8.22131
BOD1	0.774942	0.00268159	0.449013	0.0246009	0.00207681	0.870652	0.030402	0.00361349	0.272808	0.0222996	4.95599	36.7927	4.88671	23.3564	39.117	1.18008	23.6138	35.1631	8.94227	21.7718	0.04	-0.464	0.0565	-0.351	-0.504	0.0165	-0.391	0.5205	0.113	-0.4075	0.319449	0.000209281	0.324585	0.00461703	0.000122547	0.762065	0.0043513	0.00030457	0.127577	0.00665003	1.13486	-11.4424	1.11097	-6.71095	-11.9927	0.322151	-7.41212	9.90451	1.9736
MDC1	0.774942	0.0124384	0.0383184	0.0210906	0.120273	0.174959	0.0561613	0.762422	0.114685	0.0445229	11.8146	23.9983	26.279	24.9013	11.2203	13.4227	17.6675	1.51979	15.8003	17.0718	-0.1245	-0.236	-0.2505	-0.4345	-0.1115	-0.126	-0.31	-0.0145	-0.1985	-0.184	0.0658479	0.00398264	0.00235557	0.00323499	0.0755037	0.0454708	0.0171101	0.704727	0.0263007	0.0196255	-2.50734	-5.56924	-6.39501	-7.49985	-2.28849	-2.76556	-4.637	-0.403731	-3.64248
POLR1A	0.774942	0.038143	0.11113	0.0355523	0.601507	0.972427	0.12691	0.365098	0.133558	0.031198	10.3466	17.2227	14.0777	19.9813	2.80101	0.24679	11.6743	5.38304	14.5487	19.4227	-0.144	-0.183	-0.14	-0.362	-0.039	0.004	-0.218	0.043	-0.179	-0.222	0.0923301	0.0189552	0.039105	0.0100432	0.524686	0.944759	0.0680095	0.289532	0.0350858	0.0114218	-2.20727	-3.64577	-2.92719	-5.23561	-0.68797	0.0733267	-2.73773	1.19855	-3.2987
POLR3A	0.777827	0.00682158	0.0476108	0.0432696	0.00998244	0.0985857	0.0716212	0.0869035	0.691494	0.316896	4.63584	28.159	22.4425	18.2243	26.0288	18.8294	15.609	13.0451	2.5773	6.02558	0.0395	0.283	0.1855	0.247	0.2435	0.146	0.2075	-0.0975	-0.036	0.0615	0.343887	0.0015279	0.00569839	0.0150511	0.00249527	0.0130936	0.0274852	0.0496007	0.552421	0.249714	1.07161	7.08689	5.09518	4.58172	5.98762	4.02059	3.90529	-2.65855	-0.654223
SF3B1	0.827741	0.867931	0.217194	0.98579	0.64567	0.574851	0.673877	0.159447	0.925609	0.209348	3.07505	0.782305	9.42129	0.0765797	2.42462	4.17699	2.19528	9.73173	0.54853	8.20978	-0.042	-0.0105	-0.0905	-0.0015	0.0315	-0.0485	0.0405	-0.08	0.009	0.089	0.492601	0.83516	0.114254	0.982521	0.572187	0.382209	0.603215	0.106372	0.881347	0.151016	-0.754262	-0.22092	-1.9751	-0.0235704	0.607709	-0.970139	0.57622	-2.01049	0.160151
KTN1	0.911816	0.0126137	0.625223	0.259054	0.0197794	0.898284	0.390637	0.0160999	0.214957	0.323575	1.46631	23.8948	2.92282	7.17206	21.5368	0.91009	5.16502	23.4316	10.6986	5.91734	-0.0155	-0.2145	-0.0255	-0.086	-0.199	-0.01	-0.0705	0.189	0.1285	-0.0605	0.713459	0.00407865	0.510174	0.191776	0.00701979	0.810944	0.304437	0.00453773	0.0851414	0.256015	-0.394148	-5.53522	-0.717152	-1.62848	-4.63204	-0.253973	-1.22525	5.21343	2.35798
SUPT6H	0.830361	0.0147107	0.0389211	0.215935	0.0208267	0.067576	0.35076	0.95766	0.243805	0.0875699	3.02303	22.8792	26.0978	8.1733	21.1952	24.2939	5.7652	0.251526	9.75624	12.9857	-0.028	-0.229	-0.232	-0.1005	-0.201	-0.204	-0.0725	-0.003	0.1285	0.1315	0.498536	0.00515323	0.00245597	0.152289	0.00759421	0.00372061	0.265143	0.943729	0.105773	0.0502835	-0.742933	-5.20988	-6.32806	-1.84285	-4.53924	-5.60624	-1.35354	-0.0745726	2.14903
ASNSD1	0.77875	1	0.36461	0.324729	0.445238	0.884516	0.664887	0.2983	0.406129	0.738603	4.54299	1.92865e-15	6.13168	5.96517	4.38739	1.05031	2.2706	6.43058	6.15623	1.62635	0.0425	2.08167e-17	0.0545	0.076	-0.0425	0.012	0.0335	0.0545	0.076	0.0215	0.351319	1	0.243687	0.253211	0.364134	0.78518	0.592844	0.227479	0.242313	0.687646	1.05318	5.15298e-16	1.34922	1.37547	-1.00679	0.289707	0.593637	1.39487	1.3974
ECM29	0.941372	0.00142404	0.0224936	0.642459	0.00110089	0.0279441	0.735144	0.011527	0.0502049	0.00816842	0.923318	44.9279	39.7134	2.36886	47.1192	41.0179	1.72122	25.698	34.0532	29.9994	0.01	0.7495	0.5255	0.0345	0.7395	0.5155	0.0245	-0.224	-0.715	-0.491	0.808478	3.21521e-05	0.000106822	0.57958	1.94123e-05	7.91053e-05	0.672787	0.0026928	0.000393261	0.00100014	0.258808	17.7561	13.5241	0.611589	18.0515	14.0806	0.464263	-5.93186	-12.8251
USP24	0.973234	0.0174136	0.268577	0.162834	0.0204185	0.378508	0.196338	0.0494857	0.414318	0.409038	0.471201	21.8459	8.05141	9.73804	21.3195	7.19576	9.01143	16.2153	5.99542	4.67854	0.005	0.1905	0.064	0.116	0.1855	0.059	0.111	-0.1265	-0.0745	0.052	0.897181	0.00653755	0.156624	0.106218	0.00737983	0.190732	0.125562	0.0239039	0.251453	0.340523	0.137578	4.89418	1.71278	2.19062	4.57288	1.54522	2.07552	-3.3364	-1.36478
YLPM1	0.774942	0.0318807	0.0274934	0.854708	0.331345	0.0668123	0.389046	0.0168355	0.194209	0.0154982	9.75922	18.2172	33.3262	0.863001	5.90899	24.5008	5.18692	23.0913	11.4606	24.5333	-0.091	-0.1515	-0.3365	-0.013	-0.0605	-0.2455	0.078	-0.185	0.1385	0.3235	0.105701	0.0150759	0.000464918	0.819785	0.256508	0.00354747	0.302906	0.00490757	0.071439	0.00352103	-2.07897	-3.89399	-9.52663	-0.246165	-1.29541	-5.67431	1.22992	-5.11167	2.53225
LRBA	0.994265	0.480235	0.0959307	0.0250124	0.536749	0.151574	0.0370272	0.0308006	0.0610489	0.010962	0.0831549	3.84218	15.2168	23.2297	3.41502	14.7333	21.4076	19.0563	22.2552	27.3318	0.001	0.036	-0.137	0.357	0.035	-0.138	0.356	-0.173	0.321	0.494	0.981035	0.412841	0.0300832	0.00475368	0.455511	0.0336254	0.00723167	0.012427	0.00594955	0.00184849	0.0252801	0.905049	-3.18145	6.64968	0.814536	-3.04768	6.24898	-4.01116	5.83349
NBEA	0.876981	0.0343512	0.972429	0.283042	0.0141991	0.717051	0.154038	0.0168021	0.369105	0.13818	2.13698	17.8151	0.179407	6.70109	23.629	2.59696	10.4682	23.1178	6.80242	10.4399	-0.026	0.187	-0.0025	0.1025	0.213	0.0235	0.1285	-0.1895	-0.0845	0.105	0.611367	0.0165381	0.959532	0.213742	0.00433613	0.549926	0.0897802	0.00487774	0.208813	0.0903661	-0.550067	3.79243	-0.0537487	1.52921	5.23057	0.646844	2.42752	-5.11954	-1.52883
GTF3C1	0.774942	0.0136029	0.133374	0.033888	0.0313205	0.556915	0.0690128	0.0358875	0.635183	0.0322114	5.57931	23.402	12.7387	20.3829	18.7582	4.39823	15.8898	18.1235	3.13256	19.1712	-0.0645	-0.279	-0.1105	-0.3295	-0.2145	-0.046	-0.265	0.1685	-0.0505	-0.219	0.276738	0.00456875	0.053227	0.00915608	0.0133101	0.363226	0.0257645	0.0154045	0.48612	0.0121028	-1.25701	-5.37543	-2.64057	-5.39523	-3.91329	-1.01354	-3.99955	3.78155	-0.774999
VCP	0.829115	0.00451633	0.106099	0.0271598	0.00684003	0.310478	0.0504166	0.00912816	0.817971	0.0299761	3.04533	31.8404	14.4413	22.4573	28.8334	8.68713	18.5624	27.4575	1.38787	19.7072	0.031	0.3535	0.106	0.332	0.3225	0.075	0.301	-0.2475	-0.0215	0.226	0.495983	0.000654576	0.0359642	0.00567893	0.00130816	0.135297	0.013924	0.00179577	0.726462	0.0106974	0.747642	8.71468	3.00725	6.28667	6.98247	1.82609	4.98679	-6.5428	-0.378298
NUP205	0.774942	0.0184389	0.0420304	0.0373421	0.0596786	0.102579	0.0753526	0.515457	0.280579	0.240275	6.72909	21.4969	24.4326	19.5156	15.0751	18.461	15.2207	3.58315	8.74079	7.48009	-0.0935	-0.259	-0.292	-0.369	-0.1655	-0.1985	-0.2755	-0.033	-0.11	-0.077	0.212369	0.00708445	0.00360364	0.0111799	0.0310809	0.0142528	0.0300556	0.438213	0.133635	0.178645	-1.48381	-4.7941	-5.73975	-5.09621	-3.07055	-3.92656	-3.77762	-0.849305	-1.93081
AGL	0.818637	0.0588471	0.882407	0.0303335	0.122434	0.562547	0.0464291	0.0432982	0.124643	0.0163264	3.23228	14.8212	0.8052	21.4945	11.1297	4.32606	19.3053	16.9911	15.0961	24.1585	0.028	0.1195	-0.008	0.308	0.0915	-0.036	0.28	-0.1275	0.1885	0.316	0.475086	0.0329516	0.830768	0.00708842	0.0770956	0.369313	0.0117345	0.0199934	0.0309307	0.00383842	0.786888	3.08467	-0.227004	5.85842	2.27101	-0.999417	5.29338	-3.51361	3.44642
EEA1	0.937536	0.00862871	0.335727	0.0241681	0.0110371	0.515639	0.0364198	0.0167236	0.280357	0.0196705	0.974824	26.4424	6.65515	23.5529	25.3574	4.93198	21.5998	23.1511	8.74964	22.7229	0.01	0.25	0.0535	0.3565	0.24	0.0435	0.3465	-0.1965	0.1065	0.303	0.798946	0.00226862	0.216015	0.00441277	0.00291245	0.32122	0.00691857	0.00484052	0.133363	0.00534211	0.272078	6.42354	1.44839	6.80698	5.76764	1.117	6.3434	-5.12943	1.93268
EEF2	0.774942	0.00623334	0.106183	0.0524449	0.0139191	0.523872	0.139152	0.0145721	0.351291	0.109491	6.66366	28.9116	14.4347	16.7985	23.7675	4.81646	11.1018	24.1419	7.14326	11.7112	0.0705	0.3295	0.119	0.2375	0.259	0.0485	0.167	-0.2105	-0.092	0.1185	0.215592	0.00128481	0.0360186	0.0209	0.0042	0.329879	0.0775919	0.00385307	0.193052	0.0674349	1.46793	7.39583	3.00579	4.09946	5.27213	1.09474	2.58816	-5.43083	-1.59851
EFTUD2	0.774942	0.035312	0.0760229	0.194054	0.14969	0.314961	0.633433	0.69099	0.513275	0.49374	7.08383	17.6771	17.1434	8.7612	10.0649	8.57698	2.53928	2.04386	4.58806	3.70022	-0.0895	-0.199	-0.177	-0.1345	-0.1095	-0.0875	-0.045	0.022	0.0645	0.0425	0.195712	0.0170724	0.0193046	0.133009	0.0985176	0.138772	0.557278	0.624618	0.347692	0.426558	-1.55176	-3.75896	-3.63674	-1.97144	-2.06788	-1.80523	-0.655072	0.524356	1.0787
SRRM2	0.774942	0.47529	0.0578693	0.179105	0.0740699	0.33504	0.0955486	0.0114056	0.36896	0.0188974	9.06961	3.89686	20.0134	9.19974	13.8621	8.10587	13.5245	25.7741	6.80494	23.0281	-0.1	0.0395	-0.182	0.1225	0.1395	-0.082	0.2225	-0.2215	0.083	0.3045	0.123891	0.407675	0.00996926	0.120234	0.0410953	0.154672	0.0444169	0.00264602	0.208692	0.00497951	-1.94022	0.915981	-4.38455	2.06892	2.81526	-1.71629	3.25375	-5.95728	1.52935
HSPA4	0.781118	0.00448067	0.352011	0.0224834	0.00668056	0.89187	0.038671	0.00600972	0.652514	0.0158433	4.42941	31.931	6.33782	24.2634	29.1364	0.981256	20.9426	30.8368	2.95473	24.3768	0.039	0.336	0.0495	0.376	0.297	0.0105	0.337	-0.2865	0.04	0.3265	0.360628	0.000641063	0.23239	0.00374682	0.00122	0.797764	0.00804899	0.000824738	0.506439	0.00365027	1.03057	8.75865	1.38831	7.16453	7.09782	0.272201	6.02565	-7.86638	0.736721
HSPA4L	0.853736	0.00544292	0.399558	0.0227322	0.0067558	0.74836	0.0349729	0.00720859	0.429538	0.0153935	2.54138	30.0803	5.58617	24.078	28.9696	2.29364	22.0537	29.2981	5.76086	24.591	0.025	0.316	0.0475	0.3875	0.291	0.0225	0.3625	-0.2685	0.0715	0.34	0.557008	0.00098168	0.276301	0.00391017	0.00126778	0.589707	0.00623208	0.00117542	0.265408	0.00347452	0.639613	7.89903	1.24539	7.06968	7.03411	0.580987	6.57135	-7.23752	1.31722
HSPH1	0.900802	0.00508767	0.567645	0.0680667	0.00461565	0.833334	0.0825051	0.00418359	0.148036	0.044162	1.64464	30.7729	3.48573	15.0276	32.2663	1.51056	14.5517	33.9113	13.6281	17.1209	0.0215	0.4095	0.038	0.231	0.388	0.0165	0.2095	-0.3715	-0.1785	0.193	0.684757	0.000836962	0.448154	0.0314222	0.000593433	0.706226	0.0350618	0.000406321	0.0433704	0.019405	0.436661	8.21143	0.833589	3.55315	8.39012	0.402322	3.5646	-9.27031	-3.05891
HTT	0.930082	0.00766514	0.0814371	0.0769197	0.00962751	0.154191	0.108694	0.0344144	0.362364	0.372444	1.09707	27.2965	16.4704	14.2301	26.2894	14.5397	12.6963	18.3655	6.9282	5.17807	0.011	0.2585	0.121	0.174	0.2475	0.11	0.163	-0.1375	-0.0845	0.053	0.776771	0.00186361	0.0225401	0.0377564	0.00234998	0.0351582	0.0537484	0.0145697	0.202852	0.303524	0.303186	6.74661	3.47384	3.32409	6.07479	3.00524	3.01624	-3.84031	-1.55451
SMC4	0.774942	1	0.712641	0.102203	0.482211	0.402674	0.21599	0.699806	0.189591	0.0753687	4.72562	9.64327e-16	2.13893	12.4831	3.97219	6.73582	8.45062	1.9775	11.6506	13.8629	0.041	1.38778e-17	-0.0225	0.1495	-0.041	-0.0635	0.1085	-0.0225	0.1495	0.172	0.336851	1	0.611092	0.0564528	0.400665	0.21204	0.142869	0.634234	0.0683816	0.0410874	1.08939	3.36871e-16	-0.547539	2.85454	-0.925709	-1.45887	1.94559	-0.509441	2.5765
RRBP1	0.789645	0.00129188	0.0711334	0.0145726	0.000974354	0.19253	0.025175	0.000967103	0.0502049	0.0112577	4.10178	47.0118	17.7039	28.7809	48.5023	12.5695	25.8601	47.5747	27.5143	27.1168	-0.036	-1.1935	-0.1325	-0.52	-1.1575	-0.0965	-0.484	1.061	0.6735	-0.3875	0.388886	1.98985e-05	0.0169673	0.00132406	1.41178e-05	0.0553418	0.00259415	1.74795e-05	0.00177245	0.00194232	-0.964952	-20.2743	-3.77581	-9.87022	-19.3637	-2.58805	-8.79637	18.8525	8.33891
TP53BP1	0.774942	0.0705636	0.0354526	0.100008	0.521997	0.0853004	0.0616549	0.0491448	0.0810237	0.011826	10.6172	13.8441	27.4839	12.6146	3.55169	20.487	16.8207	16.2643	19.0773	26.7699	-0.081	-0.117	-0.2505	0.151	-0.036	-0.1695	0.232	-0.1335	0.268	0.4015	0.086753	0.0412661	0.00178488	0.0547698	0.441399	0.00893917	0.0207934	0.0236358	0.0123672	0.00210384	-2.25478	-2.87002	-6.85544	2.88845	-0.842093	-4.46206	4.32432	-3.34744	4.65653
DOCK7	0.953802	0.03888	0.650579	0.30821	0.0370213	0.621468	0.294057	0.0623128	0.456666	0.424704	0.737804	17.115	2.68556	6.24827	17.7855	3.60178	6.74577	14.9116	5.35702	4.48529	-0.008	0.146	0.026	0.0775	0.154	0.034	0.0855	-0.12	-0.0685	0.0515	0.843761	0.0194313	0.53882	0.237232	0.0166515	0.436337	0.211555	0.0322728	0.291272	0.356017	-0.210146	3.61947	0.666856	1.43446	3.67966	0.855521	1.56525	-3.04924	-1.23531
DOCK6	0.875696	0.150589	0.301529	0.176627	0.109035	0.280015	0.176141	0.477529	0.845737	0.306007	2.16829	9.85301	7.32676	9.27966	11.7497	9.51577	9.63956	3.99392	1.15791	6.20285	-0.031	0.108	0.0665	0.129	0.139	0.0975	0.16	-0.0415	0.021	0.0625	0.606976	0.103443	0.185065	0.118041	0.066839	0.111795	0.108654	0.398665	0.765965	0.239726	-0.557323	2.05592	1.57543	2.08684	2.39131	1.98392	2.22455	-0.93105	0.321026
DOCK8	0.774942	0.106678	0.298192	0.071988	0.214356	0.26976	0.0607559	0.0851619	0.110497	0.972708	5.24311	11.6621	7.40013	14.632	8.16611	9.83162	16.9247	13.1559	16.1123	0.156561	0.0645	0.2105	-0.215	-0.2245	0.146	-0.2795	-0.289	-0.4255	-0.435	-0.0095	0.299012	0.0682012	0.181965	0.0344194	0.152542	0.103953	0.0203018	0.0483516	0.0244775	0.964593	1.19134	2.42827	-1.59873	-3.43828	1.71521	-2.07354	-4.36178	-2.79089	-3.85165
COPA	0.831998	0.00817046	0.388128	0.083579	0.00564222	0.258707	0.068563	0.013898	0.315456	0.122121	2.97153	26.803	5.76823	13.6969	30.5307	10.1451	15.9679	24.4611	7.89406	11.1179	-0.03	0.282	0.0565	0.186	0.312	0.0865	0.216	-0.2255	-0.096	0.1295	0.504483	0.00208784	0.264958	0.042688	0.000884971	0.0967141	0.0253051	0.0035801	0.162403	0.077305	-0.732035	6.55832	1.28012	3.17631	7.65013	2.10517	4.02609	-5.53075	-1.75331
SMC2	0.830332	0.529219	0.255017	0.047204	0.943321	0.224101	0.0827728	0.104761	0.126668	0.022085	3.02396	3.34376	8.38811	17.5334	0.350643	11.3339	14.531	12.0029	14.9464	21.8481	0.028	0.0325	-0.0675	0.227	0.0045	-0.0955	0.199	-0.1	0.1945	0.2945	0.49843	0.463045	0.14494	0.0176466	0.922435	0.0735548	0.0352287	0.0630536	0.0320158	0.00653409	0.743128	0.80414	-1.77685	4.34295	0.102835	-2.3384	3.55817	-2.44933	3.40561
LARP1	0.916677	0.00777973	0.0828509	0.0448209	0.00929366	0.15404	0.0641996	0.0371266	0.720081	0.130742	1.34796	27.1788	16.3087	17.9437	26.5084	14.5619	16.4802	17.9121	2.26611	10.7439	0.013	0.2685	0.1245	0.2355	0.2555	0.1115	0.2225	-0.144	-0.033	0.111	0.733169	0.00191477	0.0233956	0.0160557	0.00223442	0.0349796	0.0224894	0.016173	0.593456	0.0842573	0.365449	6.70132	3.43532	4.48356	6.14885	3.01007	4.20329	-3.73065	-0.584677
LARP1B	0.989815	0.0277471	0.194752	0.0328128	0.0260029	0.240362	0.0414424	0.104163	0.233487	0.0315739	0.200796	19.0175	10.1349	20.7109	19.8195	10.7628	20.3015	12.0324	10.111	19.3311	-0.0025	0.1855	0.085	0.317	0.188	0.0875	0.3195	-0.1005	0.1315	0.232	0.954817	0.0125385	0.0969409	0.00849011	0.0104244	0.0838916	0.00932934	0.0626268	0.0974755	0.011665	-0.0602654	4.10132	2.11398	5.52856	4.1784	2.22561	5.72919	-2.45518	2.22691
ASCC3	0.902267	0.609208	0.617213	0.123931	0.471506	0.9278	0.151453	0.302058	0.272484	0.063589	1.63152	2.62756	3.00095	11.3392	4.0922	0.644412	10.5729	6.36126	8.94948	14.8843	-0.0185	0.0255	-0.0265	0.1345	0.044	-0.008	0.153	-0.052	0.109	0.161	0.686828	0.546065	0.501077	0.0734649	0.389745	0.862102	0.0876418	0.231139	0.127365	0.0324766	-0.433562	0.654132	-0.733544	2.56813	0.949283	-0.184109	2.45372	-1.38196	1.97514
CHD8	0.781118	0.00762675	0.330681	0.0159863	0.00612778	0.828686	0.0230374	0.00530167	0.164571	0.00718093	4.399	27.3388	6.74347	27.7771	29.8316	1.56015	27.2342	31.8869	12.771	31.5076	0.0365	-0.3035	0.0515	-0.482	-0.34	0.015	-0.5185	0.355	-0.1785	-0.5335	0.363162	0.00184552	0.211667	0.00166837	0.00103954	0.698209	0.00189053	0.00064761	0.0528327	0.000706707	1.02451	-6.76298	1.4651	-9.19768	-7.36871	0.414074	-9.75853	8.32272	-2.84469
CHD1	0.774942	0.0326972	0.289639	0.0417699	0.0776976	0.785424	0.0705573	0.0938706	0.315177	0.0419846	4.76132	18.0721	7.5709	18.5239	13.5954	1.94619	15.72	12.6256	7.90721	17.4551	-0.039	-0.1505	-0.057	-0.247	-0.1115	-0.018	-0.208	0.0935	-0.0965	-0.19	0.334094	0.0155879	0.174948	0.0140478	0.0436981	0.638824	0.026792	0.0546315	0.161912	0.0179677	-1.09645	-3.85716	-1.62165	-4.68836	-2.76038	-0.503424	-3.94234	2.57363	-1.75604
CHD7	0.774942	0.190336	0.0279299	0.0187101	0.147588	0.0725193	0.0215814	0.00758268	0.0502049	0.00650468	18.8716	8.61362	31.6045	26.1188	10.1383	23.3547	28.4289	28.89	28.5544	32.3742	0.1735	0.078	0.4715	-0.445	-0.0955	0.298	-0.6185	0.3935	-0.523	-0.9165	0.012967	0.137606	0.000691111	0.00244413	0.0968659	0.00461877	0.00143584	0.00129122	0.00139494	0.000578874	4.25109	1.81763	8.65593	-8.17978	-2.08176	5.3054	-10.6754	7.07829	-8.93655
CHD2	0.774942	0.0025674	0.0314467	0.0525128	0.0030447	0.057727	0.100002	0.0176505	0.0845577	0.301322	5.21751	37.4031	29.9039	16.7849	35.8142	26.4214	13.2103	22.7562	18.5666	6.28293	-0.045	-0.463	-0.2825	-0.219	-0.418	-0.2375	-0.174	0.1805	0.244	0.0635	0.30078	0.000181841	0.00102238	0.0209657	0.000262165	0.0022796	0.0477493	0.00530129	0.0139106	0.235346	-1.18625	-11.8291	-7.86748	-4.09504	-10.1072	-6.33855	-3.16233	5.01292	4.48639
CHD9	0.821072	0.119226	0.0459311	0.914611	0.240794	0.0878289	0.629261	0.141296	0.314	0.0419846	3.19424	11.085	22.8788	0.485352	7.5629	20.0444	2.57644	10.3773	7.93409	17.4551	0.0275	0.0975	0.183	-0.0075	0.07	0.1555	-0.035	0.0855	-0.105	-0.1905	0.479266	0.077894	0.00515368	0.894262	0.175271	0.00989824	0.55253	0.0916784	0.160913	0.0179677	0.778935	2.29827	5.2314	-0.143204	1.60189	4.34112	-0.663489	2.13325	-1.76163
CHD6	0.774942	0.00450543	0.421568	0.0359591	0.00725202	0.884327	0.0860627	0.00541147	0.228322	0.0299246	5.65557	31.8758	5.2853	19.8808	28.3546	1.05348	14.2572	31.6206	10.2792	19.7198	-0.0545	-0.4255	-0.042	-0.272	-0.371	0.0125	-0.2175	0.3835	0.1535	-0.23	0.271921	0.000649257	0.296121	0.0102783	0.00146064	0.784608	0.0375218	0.000688554	0.0937742	0.0106664	-1.27188	-8.73185	-1.18779	-5.19629	-6.80344	0.290507	-3.47354	8.20483	2.26414
ACTN4	0.978943	0.0542347	0.136433	0.0355622	0.0629087	0.185354	0.0485049	0.0140185	0.227902	0.0138885	0.384932	15.2683	12.5728	19.9784	14.7684	12.9074	18.8835	24.3862	10.3004	25.4459	0.004	0.137	-0.0965	0.274	0.133	-0.1005	0.27	-0.2335	0.137	0.3705	0.915181	0.0297286	0.0552997	0.0100498	0.0333553	0.0511993	0.0129314	0.00364231	0.0933159	0.0028537	0.11335	3.18534	-2.6059	5.23449	3.00508	-2.65781	5.11746	-5.50719	2.26886
ACTN1	0.994265	0.015832	0.197169	0.0302717	0.0175608	0.263436	0.0409322	0.00811168	0.280509	0.0143801	0.0931206	22.418	10.0529	21.5067	22.2516	10.006	20.3942	28.3505	8.74556	25.111	0.001	0.199	-0.0825	0.3065	0.198	-0.0835	0.3055	-0.2815	0.1075	0.389	0.978786	0.00573063	0.0987893	0.00706847	0.0059544	0.0998626	0.00913229	0.00146199	0.133488	0.00308245	0.0282784	5.06712	-2.09792	5.8637	4.83059	-2.07824	5.77127	-6.87242	1.93182
RAD50	0.781118	0.371468	0.0857257	0.637818	0.851106	0.236412	0.372051	0.188196	0.412479	0.0721899	4.39702	5.14466	16.0046	2.41117	0.929068	10.9208	5.4422	8.84572	6.02941	14.1291	-0.0375	-0.049	-0.127	0.0325	-0.0115	-0.0895	0.07	-0.078	0.0815	0.1595	0.363328	0.305868	0.0250924	0.573961	0.807408	0.0808945	0.285614	0.130445	0.249493	0.0386451	-1.02411	-1.1599	-3.36356	0.621157	-0.258227	-2.25666	1.28443	-1.84391	1.37167
DNAJC13	0.886404	0.045187	0.870227	0.0951207	0.0373398	0.913835	0.0975771	0.0400619	0.792115	0.0691269	1.91136	16.2769	0.89323	12.9026	17.7277	0.761573	13.3866	17.4427	1.60298	14.3933	-0.018	0.1315	-0.0095	0.155	0.1495	0.0085	0.173	-0.141	0.0235	0.1645	0.643968	0.0235674	0.814099	0.0512559	0.0168746	0.839156	0.0458505	0.0180191	0.691357	0.0363639	-0.498764	3.41865	-0.249915	2.96352	3.66605	0.215286	3.21341	-3.61909	0.4305
STXBP3	0.779268	0.0210314	0.0844856	0.572568	0.0324908	0.218269	1	0.136861	0.162827	0.191798	4.49246	20.6905	16.1536	2.9738	18.5348	11.5393	2.89298e-15	10.5507	12.8634	8.67456	-0.041	-0.264	-0.1405	-0.041	-0.223	-0.0995	5.52394e-17	0.1235	0.223	0.0995	0.35543	0.00853001	0.0242459	0.50422	0.0140125	0.0701572	1	0.0880913	0.0517202	0.135689	-1.04313	-4.57791	-3.39863	-0.74606	-3.85888	-2.37935	9.98748e-16	2.16645	2.86739
CMIP	0.938557	0.0103784	0.0709539	0.0351932	0.0134906	0.163018	0.0573498	0.0033276	0.696538	0.0101758	0.955378	25.2424	17.7363	20.0613	23.9747	13.9993	17.4175	35.7415	2.52608	27.9647	0.0135	-0.263	0.156	-0.3	-0.2765	0.1425	-0.3135	0.419	-0.037	-0.456	0.802532	0.00299061	0.016841	0.00985988	0.00400432	0.0398172	0.0181239	0.000266592	0.558974	0.00159784	0.26708	-5.99162	3.78396	-5.26709	-5.33477	2.88819	-4.54289	10.2109	-0.642879
PLEKHA6	0.774942	0.0913198	0.0573033	0.497819	0.241731	0.104585	0.873964	0.131091	0.418586	0.086333	6.77977	12.479	20.1678	3.71093	7.54223	18.2446	0.753186	10.786	5.92877	13.0735	-0.074	-0.1615	-0.3225	-0.062	-0.0875	-0.2485	0.012	-0.161	0.0995	0.2605	0.209905	0.0565071	0.00962091	0.425507	0.176107	0.0149808	0.840778	0.0834442	0.255342	0.0492771	-1.49049	-2.59772	-4.5156	-0.904736	-1.59807	-3.872	0.218092	-2.21853	1.35126
HDLBP	0.888144	0.0625099	0.546174	0.560031	0.0994936	0.82302	0.751264	0.146918	0.398268	0.929543	1.88353	14.4964	3.7166	3.08846	12.2354	1.61316	1.5997	10.163	6.28257	0.402212	0.0175	0.121	0.0345	0.0405	0.1035	0.017	0.023	-0.0865	-0.0805	0.006	0.648108	0.0355108	0.424952	0.491082	0.0597664	0.689738	0.691879	0.096316	0.235365	0.911546	0.492361	3.01251	0.880351	0.771058	2.48675	0.426566	0.434813	-2.09235	-1.42305
VPS13C	0.974002	0.0496667	0.888557	0.0140794	0.0552418	0.974574	0.0234683	0.0339643	0.0502049	0.00685962	0.438681	15.7417	0.765127	29.1423	15.5074	0.224939	26.8254	18.4469	27.0507	31.9295	-0.006	0.141	-0.009	0.5865	0.147	-0.003	0.5925	-0.15	0.4455	0.5955	0.903924	0.0266582	0.83847	0.00121834	0.0281359	0.949524	0.00207712	0.0142992	0.00197211	0.000641278	-0.128491	3.29376	-0.21647	10.1235	3.16394	-0.066989	9.46239	-3.86019	8.08461
TRIP11	0.778967	0.00425759	0.93025	0.0182645	0.00564688	0.514398	0.0311492	0.00412018	0.538938	0.0101765	4.51593	32.4958	0.463333	26.3126	30.5193	4.95888	23.2634	34.0522	4.24446	27.9392	-0.039	-0.377	0.005	-0.436	-0.338	0.044	-0.397	0.382	-0.059	-0.441	0.353514	0.000562882	0.898808	0.00233746	0.000887289	0.319236	0.00471699	0.000393347	0.376317	0.00160724	-1.0478	-9.03739	0.134821	-8.29309	-7.64549	1.12218	-7.21521	9.3398	-1.00814
DCTN1	0.832692	0.0265201	1	0.0791504	0.0455951	0.717007	0.125434	0.0300437	0.968365	0.0674593	2.93416	19.2737	0	14.0383	16.595	2.60026	11.7477	19.2224	0.234193	14.5304	0.026	0.1685	0	0.1725	0.1425	-0.026	0.1465	-0.1685	0.004	0.1725	0.508843	0.0118204	1	0.0394609	0.0219026	0.549509	0.0668695	0.0119609	0.947503	0.0352341	0.724106	4.16915	0	3.27046	3.40499	-0.647551	2.75723	-4.05292	0.0705475
ANKRD17	0.996545	0.00619752	0.859133	0.0441758	0.00694572	0.90149	0.0618852	0.00651222	0.554121	0.0307746	0.042479	28.9723	0.978167	18.06	28.6898	0.869987	16.7784	30.143	4.04997	19.5097	0.0005	0.295	0.01	0.2415	0.2945	0.0095	0.241	-0.285	-0.0535	0.2315	0.990267	0.00126698	0.798332	0.0156316	0.00135215	0.818467	0.0209969	0.000967605	0.393553	0.0111952	0.0129734	7.42123	0.271733	4.52403	6.92835	0.243614	4.30914	-7.57715	-0.967958
ANKHD1	0.991508	0.0367499	0.057008	0.0243393	0.0444284	0.0980105	0.0367945	0.00504249	0.10201	0.0071978	0.155705	17.4502	20.3422	23.4943	16.7476	18.9534	21.4995	32.3149	16.7923	31.4322	-0.002	0.1535	-0.1695	0.3735	0.1555	-0.1675	0.3755	-0.323	0.22	0.543	0.964783	0.0179879	0.00924233	0.00447267	0.0211465	0.012725	0.00708028	0.000586825	0.0209302	0.000719087	-0.0469598	3.70167	-4.47627	6.77824	3.43954	-4.05256	6.29395	-8.51544	3.93093
ANKHD1_1	0.774942	0.177277	0.667275	0.16411	0.393042	0.806722	0.205965	0.282482	0.560717	0.162995	4.72553	8.99104	2.53708	9.68524	5.01613	1.75838	8.7264	6.72202	3.96328	9.53429	-0.067	-0.1225	-0.043	-0.183	-0.0555	0.024	-0.116	0.0795	-0.0605	-0.14	0.336858	0.126153	0.557561	0.107517	0.315056	0.667055	0.134079	0.212715	0.401488	0.111319	-1.09102	-1.89785	-0.636558	-2.21142	-1.12738	0.460412	-2.00914	1.44909	-0.949983
IARS	0.774942	0.0450176	0.0344713	0.835802	0.102061	0.0666976	0.68284	0.170992	0.231683	0.028874	5.52413	16.3027	27.9865	0.981022	12.094	24.5646	2.1196	9.35701	10.1739	19.9584	0.044	0.164	0.254	0.0145	0.12	0.21	-0.0295	0.09	-0.1495	-0.2395	0.280277	0.0234279	0.00158982	0.797807	0.0617452	0.00349576	0.613819	0.115957	0.0960753	0.0100962	1.24623	3.42473	7.05573	0.277132	2.45884	5.69542	-0.558627	1.9398	-2.2408
UBA1	0.774942	0.00656935	0.0609419	0.0458119	0.0133596	0.280015	0.111732	0.0297371	0.411312	0.197315	10.3158	28.4789	19.347	17.7794	24.0343	9.51526	12.5073	19.2868	6.04981	8.52784	0.079	0.32	0.1505	0.2355	0.241	0.0715	0.1565	-0.1695	-0.0845	0.085	0.0929869	0.00141941	0.0116226	0.0166747	0.00394971	0.111808	0.0561393	0.0117848	0.248324	0.140351	2.19258	7.2168	4.20269	4.42685	5.3529	1.98382	2.96356	-4.0692	-1.37581
GAPVD1	0.870853	0.00181683	0.0279299	0.0676731	0.00171605	0.0475763	0.109338	0.00788143	0.0521822	0.0841482	2.23439	41.5086	32.4226	15.0698	41.0343	30.4184	12.6522	28.5773	25.1501	13.2309	0.022	0.578	0.3255	0.19	0.556	0.3035	0.168	-0.2525	-0.388	-0.1355	0.597806	7.06541e-05	0.000572452	0.0311185	7.88081e-05	0.000908154	0.0542977	0.00138762	0.00305482	0.0475241	0.571904	14.7739	9.06012	3.56554	13.2349	7.93359	3.00388	-6.95833	-7.11406
PHF3	0.774942	0.00679435	0.0544567	0.0269245	0.0394768	0.525929	0.113736	0.0322079	0.8923	0.0416638	8.98452	28.1868	20.8766	22.5442	17.4197	4.78765	12.3833	18.7847	0.796882	17.5016	-0.1295	-0.3745	-0.196	-0.3895	-0.245	-0.0665	-0.26	0.1785	-0.015	-0.1935	0.126342	0.00151817	0.00817229	0.00556651	0.0181148	0.332074	0.0577662	0.0132291	0.832361	0.0177763	-1.92945	-7.10167	-4.62821	-6.32659	-3.59399	-1.08918	-2.92928	3.94343	-0.227515
MIA3	0.791616	0.114208	0.210856	0.62395	0.0714231	0.189305	0.400075	0.511524	0.477323	0.515727	3.99299	11.3072	9.61307	2.52475	14.0529	12.7332	5.03105	3.62243	5.08174	3.47241	-0.04	0.113	0.073	0.034	0.153	0.113	0.074	-0.04	-0.079	-0.039	0.39875	0.0740079	0.109318	0.559145	0.0393289	0.0532946	0.313975	0.434267	0.310332	0.44953	-0.943013	2.34273	2.01224	0.646709	2.85479	2.62176	1.19667	-0.857191	-1.17939
CEP170	0.890636	0.0195743	0.197139	0.0589075	0.0337031	0.421767	0.0994056	0.0591713	0.84524	0.0852886	1.85114	21.1229	10.0547	15.9832	18.3127	6.38122	13.2587	15.1968	1.16521	13.1437	0.0205	0.192	0.077	0.21	0.1715	0.0565	0.1895	-0.115	0.018	0.133	0.65296	0.00772168	0.0987488	0.0252164	0.0147477	0.23008	0.0472201	0.0302218	0.764678	0.0484874	0.484887	4.68196	2.09827	3.84113	3.80523	1.3922	3.17631	-3.11097	0.32287
CEP170B	0.918861	0.00855484	0.0482076	0.0984995	0.0113628	0.0890739	0.150978	0.121746	0.254242	0.596596	1.28553	26.4939	22.2368	12.7027	25.1509	19.9014	10.598	11.1838	9.4481	2.73398	0.016	0.289	0.1985	0.1675	0.273	0.1825	0.1515	-0.0905	-0.1215	-0.031	0.743785	0.00224188	0.0059747	0.0536695	0.00305432	0.0102296	0.0871365	0.0761419	0.113551	0.532846	0.350141	6.44264	5.03193	2.91132	5.70128	4.30254	2.46003	-2.28867	-2.08211
EIF5B	0.809154	0.00327945	0.0548824	0.0178892	0.00406437	0.112583	0.0290396	0.0135762	0.563213	0.0268851	3.508	34.738	20.752	26.5861	33.5382	17.4696	24.0745	24.6016	3.93176	20.4585	0.033	0.4085	0.186	0.46	0.3755	0.153	0.427	-0.2225	0.0515	0.274	0.445862	0.000335889	0.0084101	0.00219477	0.000442768	0.0179078	0.00391338	0.0034661	0.404412	0.00899811	0.844084	10.2263	4.59246	8.4555	8.97245	3.68039	7.67842	-5.57521	0.943437
ZNF638	0.774942	0.0437045	0.105016	0.0499855	0.28445	0.586482	0.148375	0.554419	0.280579	0.0870452	6.91973	16.4656	14.5239	17.1166	6.68939	4.03653	10.7	3.19462	8.74267	13.0234	-0.094	-0.174	-0.144	-0.283	-0.08	-0.05	-0.189	0.03	-0.109	-0.139	0.203248	0.0225651	0.035287	0.0194242	0.214319	0.394773	0.0851142	0.479223	0.133578	0.0498492	-1.52098	-3.4633	-3.02556	-4.20355	-1.44043	-0.942404	-2.48571	0.77041	-1.93121
PDS5A	0.774942	0.388228	0.290225	0.36849	0.916106	0.834186	0.820306	0.681296	0.802228	1	6.02474	4.91985	7.55905	5.2951	0.522669	1.50394	1.10878	2.11963	1.51536	3.85731e-15	-0.0585	-0.052	-0.0755	-0.0755	0.0065	-0.017	-0.017	-0.0235	-0.0235	5.94886e-17	0.249762	0.322118	0.175427	0.295454	0.886611	0.707305	0.77468	0.613815	0.705447	1	-1.34377	-1.11659	-1.6194	-1.23624	0.150698	-0.400746	-0.311933	-0.541274	-0.409386
PDS5B	0.774942	0.0154313	0.033605	0.0429453	0.0545549	0.0644444	0.0953145	0.0873311	0.622333	0.336569	10.2724	22.5765	29.0278	18.2705	15.5797	24.9289	13.5462	13.0157	3.25606	5.71068	-0.111	-0.259	-0.3745	-0.3055	-0.148	-0.2635	-0.1945	-0.1155	-0.0465	0.069	0.0939212	0.00552518	0.00125089	0.014892	0.0276713	0.00321448	0.044196	0.0499382	0.472491	0.268492	-2.18366	-5.11585	-7.48693	-4.59802	-3.17969	-5.81721	-3.26012	-2.65256	-0.801386
BAZ1B	0.853193	0.604576	0.831067	0.0674553	0.98813	0.556103	0.0419469	0.43339	0.0643747	0.0609558	2.56695	2.6716	1.1749	15.0919	0.068613	4.41132	20.1785	4.48186	21.5945	15.1462	-0.051	-0.052	0.034	-0.3895	-0.001	0.085	-0.3385	0.086	-0.3375	-0.4235	0.553739	0.540555	0.762975	0.0309606	0.984325	0.362133	0.00959732	0.356299	0.00692705	0.0305762	-0.646047	-0.664576	0.321886	-3.6813	-0.0207385	1.01622	-5.67378	1.02957	-5.57075
SON	0.774942	0.0060995	0.0440992	0.0631469	0.046734	0.347888	0.438569	0.0749519	0.268832	0.941541	9.73783	29.1256	23.6202	15.5444	16.4513	7.80868	4.54419	13.8756	9.03194	0.333741	-0.1305	-0.3325	-0.2265	-0.222	-0.202	-0.096	-0.0915	0.106	0.1105	0.0045	0.106223	0.00122304	0.00434495	0.0278975	0.0226397	0.165627	0.351221	0.0409674	0.12497	0.926032	-2.08129	-7.48578	-5.4693	-3.70697	-3.37261	-1.66035	-1.09276	2.82965	1.99272
SON_1	0.919039	0.285433	0.11497	0.983173	0.356435	0.143338	0.879592	0.056627	0.532832	0.140231	1.2829	6.49623	13.8397	0.0927716	5.53416	15.2082	0.713254	15.4549	4.30994	10.3575	0.0125	0.089	-0.101	0.0015	0.0765	-0.1135	-0.011	-0.19	-0.0875	0.1025	0.744235	0.224066	0.0413076	0.978865	0.27963	0.0301424	0.848544	0.028478	0.370686	0.0920971	0.349494	1.42131	-2.87533	0.0285026	1.22523	-3.15301	-0.207247	-3.16736	-1.0218
TNKS1BP1	0.878271	0.0137365	0.518683	0.137277	0.0118292	0.41823	0.125008	0.0266158	0.385305	0.220164	2.10935	23.3253	4.00829	10.735	24.8627	6.45371	11.7712	19.9982	6.50641	7.94298	-0.0195	0.208	0.037	0.1275	0.2275	0.0565	0.147	-0.171	-0.0805	0.0905	0.615269	0.00465014	0.397348	0.0844307	0.00326382	0.226271	0.0665089	0.0100041	0.223542	0.160584	-0.54384	5.35089	0.938745	2.42272	5.60973	1.40584	2.76349	-4.2518	-1.46854
NIPBL	0.774942	0.0020603	0.0272079	0.0269333	0.00281946	0.0483107	0.0632855	0.0593529	0.0916191	0.187799	9.91216	39.6311	34.6841	22.5335	36.5236	29.7497	16.5878	15.178	17.7836	8.78977	-0.0905	-0.6075	-0.4575	-0.3465	-0.517	-0.367	-0.256	0.15	0.261	0.111	0.102043	0.000108866	0.00034009	0.00558025	0.000222661	0.00105933	0.0219391	0.0303526	0.0166585	0.132136	-2.11003	-13.3491	-10.2695	-6.32166	-10.487	-7.64463	-4.24125	3.1069	4.2347
GABPA	0.973234	0.108057	0.821074	0.133465	0.185953	0.830706	0.219883	0.0700254	0.696538	0.0752199	0.460227	11.5983	1.25077	10.8983	8.92341	1.53856	8.34641	14.2481	2.52343	13.8771	-0.006	-0.0945	0.012	-0.13	-0.0885	0.018	-0.124	0.1065	-0.0355	-0.142	0.89945	0.0692102	0.749761	0.0813151	0.128133	0.701688	0.146338	0.0376005	0.559316	0.040953	-0.134518	-2.40132	0.34	-2.46165	-1.85391	0.408966	-1.92175	2.90777	-0.64229
ROCK2	0.994265	0.0719161	0.668319	0.0843416	0.083709	0.723684	0.107467	0.0473849	0.564143	0.0538569	0.0862503	13.7468	2.52553	13.6375	13.1923	2.53582	12.7721	16.4755	3.91055	15.8679	0.001	0.116	-0.0255	0.169	0.115	-0.0265	0.168	-0.1415	0.053	0.1945	0.980336	0.0422004	0.559046	0.0432759	0.0479476	0.557722	0.0528195	0.022514	0.406392	0.0258944	0.0262121	2.84905	-0.632454	3.1601	2.67823	-0.633696	3.0375	-3.39527	0.939027
ROCK1	0.928689	0.00725693	0.0316793	0.402003	0.00636301	0.0455327	0.335561	0.903197	0.0944192	0.0280061	1.11078	27.7255	29.7765	4.83783	29.5147	31.3295	6.00454	0.578542	17.478	20.1782	0.0125	-0.302	-0.3085	-0.065	-0.3145	-0.321	-0.0775	-0.0065	0.237	0.2435	0.774323	0.00168829	0.00105281	0.328259	0.00111824	0.000736288	0.250926	0.875277	0.017873	0.00959799	0.30664	-6.91408	-7.81111	-1.1412	-7.24412	-8.34294	-1.40491	-0.166026	4.13933
UGGT1	0.774942	0.184043	0.069064	0.173147	0.950329	0.379168	0.716019	0.208942	0.714068	0.545723	9.01438	8.79253	18.1125	9.38769	0.311853	7.18451	1.8586	8.29995	2.32287	3.18182	-0.087	-0.0825	-0.156	-0.118	0.0045	-0.069	-0.031	-0.0735	-0.0355	0.038	0.125476	0.132053	0.0154438	0.115141	0.930711	0.191227	0.651839	0.147913	0.585751	0.480638	-1.92919	-1.85176	-3.87923	-2.11115	0.0918229	-1.54311	-0.49716	-1.74209	-0.597476
UGGT2	0.881958	0.0483028	0.534118	0.93192	0.0561045	0.75769	0.685817	0.157042	0.171718	0.523979	2.01755	15.9048	3.84591	0.383072	15.4198	2.20889	2.09296	9.81169	12.4516	3.39123	-0.0225	-0.174	-0.053	0.007	-0.1515	-0.0305	0.0295	0.121	0.181	0.06	0.628413	0.0256757	0.412486	0.915573	0.0287094	0.601328	0.617595	0.104431	0.056864	0.458012	-0.523041	-3.33155	-0.906728	0.11416	-3.1449	-0.56229	0.552411	2.02562	2.76694
KDM3B	0.947687	0.00663307	0.90299	0.0299686	0.0067404	0.985055	0.040341	0.00695915	0.55209	0.0181882	0.826419	28.3814	0.65692	21.6012	29.0195	0.134452	20.5616	29.5561	4.07772	23.3177	-0.0085	-0.389	-0.007	-0.317	-0.3805	0.0015	-0.3085	0.382	0.072	-0.31	0.826719	0.00145163	0.859623	0.00691634	0.00125328	0.969515	0.00878691	0.00110763	0.391046	0.0046583	-0.233565	-7.18669	-0.187678	-5.90462	-7.05313	0.040434	-5.84793	7.33979	0.973704
KDM3A	0.787796	0.00229832	0.523517	0.0334487	0.00186132	0.314212	0.0396907	0.00223969	0.103328	0.0273925	4.14321	38.5808	3.9577	20.5217	40.3092	8.60229	20.7083	38.8974	16.6807	20.3537	0.0355	-0.5065	-0.034	-0.2855	-0.542	-0.0695	-0.321	0.4725	0.221	-0.2515	0.385194	0.000138651	0.402004	0.00886812	9.31269e-05	0.137966	0.00849515	0.000128901	0.0214746	0.00921785	0.973288	-12.6107	-0.928669	-5.45132	-12.7514	-1.81002	-5.9158	12.0446	3.89775
KIF5B	0.79157	0.00377707	0.0416698	0.0339504	0.00436093	0.0749863	0.0521841	0.0418328	0.303601	0.475149	4.00242	33.4826	24.6307	20.3594	32.8855	22.5442	18.3031	17.1984	8.17567	3.8987	0.035	0.3955	0.2435	0.293	0.3605	0.2085	0.258	-0.152	-0.1025	0.0495	0.397885	0.000448482	0.00344291	0.00920572	0.000514575	0.00556643	0.0147806	0.0190617	0.152207	0.407503	0.944918	9.54391	5.80731	5.38579	8.66921	5.05597	4.88331	-3.56181	-1.81196
KIF5C	0.774942	0.0148515	0.147801	0.0180721	0.02584	0.477099	0.0290171	0.0453823	0.136801	0.0132865	5.75004	22.8206	11.9957	26.4669	19.8572	5.46747	24.1072	16.7181	14.3448	25.7771	0.0475	0.245	0.092	0.454	0.1975	0.0445	0.4065	-0.153	0.209	0.362	0.26607	0.00522319	0.0631581	0.00225587	0.0103343	0.283957	0.00388397	0.0212907	0.036772	0.00264418	1.2903	5.19158	2.48658	8.38435	4.18802	1.21943	7.69769	-3.45068	3.24469
KIF5A	0.864653	0.0129552	0.202698	0.399633	0.0237604	0.46482	0.646334	0.0391962	0.172672	0.809161	2.35648	23.7104	9.86448	4.86921	20.377	5.6734	2.42908	17.5787	12.4106	1.13438	-0.0235	-0.2105	-0.0745	-0.06	-0.187	-0.051	-0.0365	0.136	0.1505	0.0145	0.581236	0.00425557	0.10317	0.325896	0.00916856	0.270807	0.5716	0.0174636	0.0574033	0.770127	-0.599025	-5.47499	-2.06113	-1.14773	-4.32221	-1.25855	-0.629998	3.6512	2.75703
KIF18B	0.774942	0.00141357	0.0274934	0.0130971	0.00168357	0.0603577	0.0275527	0.00475142	0.247396	0.0379371	12.0212	45.1082	33.3651	30.2039	41.4202	25.7198	24.6877	32.8068	9.65332	18.1203	-0.101	-0.686	-0.3545	-0.5705	-0.585	-0.2535	-0.4695	0.3315	0.1155	-0.216	0.0627883	3.08448e-05	0.000460775	0.000954142	7.21071e-05	0.00267926	0.00339804	0.000523983	0.10831	0.0154159	-2.55188	-17.9286	-9.54719	-10.9037	-13.4994	-6.08891	-8.04657	8.74188	2.12661
USP7	0.975608	0.0683184	0.264123	0.267968	0.0589536	0.298665	0.252838	0.211167	0.635991	0.665972	0.423249	14.0172	8.15681	6.98951	15.1407	8.95629	7.56683	8.24232	3.12462	2.16767	0.0055	0.1475	0.0745	0.0995	0.142	0.069	0.094	-0.073	-0.048	0.025	0.907142	0.0396535	0.152869	0.200009	0.030615	0.127166	0.175112	0.149888	0.48701	0.607061	0.12416	2.90753	1.73282	1.5899	3.08463	1.87716	1.74601	-1.73137	-0.773297
USP7_1	0.774942	0.143636	0.314047	0.950917	0.800651	0.963059	0.606662	0.680711	0.501388	0.485259	5.2544	10.108	7.07209	0.269975	1.26706	0.332136	2.77194	2.12439	4.74503	3.79265	0.753	1.098	0.665	-0.0075	0.345	-0.088	-0.7605	-0.433	-1.1055	-0.6725	0.298236	0.0975447	0.196241	0.939729	0.746955	0.926374	0.528209	0.613142	0.335349	0.417575	1.19615	2.1159	1.53589	-0.081681	0.355395	-0.100326	-0.742489	-0.559185	-1.23668
DHX30	0.804324	0.126257	0.0416698	0.603508	0.283222	0.0689203	0.991505	0.0197854	0.433587	0.0252169	3.57765	10.7782	24.5693	2.70573	6.7156	23.9063	0.0477502	22.0064	5.70111	20.8792	0.0535	0.126	0.3115	0.0525	0.0725	0.258	-0.001	0.1855	-0.0735	-0.259	0.438768	0.0835954	0.00349195	0.536324	0.21303	0.00406787	0.989065	0.00630026	0.269084	0.00816737	0.859456	2.24059	5.7863	0.688559	1.44528	5.48052	-0.0148239	4.79711	-1.3051
NASP	0.774942	0.00588434	0.101782	0.042153	0.0102037	0.335296	0.0821586	0.0185217	0.560717	0.0921877	5.20985	29.3672	14.8013	18.4491	25.8729	8.09306	14.5776	22.449	3.96271	12.6795	0.0455	0.299	0.113	0.2465	0.2535	0.0675	0.201	-0.186	-0.0525	0.1335	0.301311	0.00115685	0.0331029	0.0142919	0.0025865	0.155129	0.034853	0.00568984	0.40154	0.0539578	1.18474	7.58852	3.08752	4.66154	5.93594	1.71388	3.5727	-4.92366	-0.949866
MAP4	0.933489	0.0446001	0.475439	0.0201158	0.0656151	0.468189	0.0316075	0.0250967	0.0814971	0.0107667	1.04292	16.3596	4.53439	25.3846	14.5306	5.60297	23.0841	20.401	19.0148	27.4555	0.011	0.1415	-0.0405	0.409	0.1305	-0.0515	0.398	-0.182	0.2675	0.4495	0.786517	0.023123	0.352015	0.0028943	0.0352324	0.275234	0.00491574	0.00911804	0.0125464	0.00179659	0.289472	3.43817	-1.04246	7.76331	2.95477	-1.24518	7.11635	-4.35754	4.63546
MAP4_1	0.836172	0.0417349	0.218843	0.0227359	0.193501	0.237599	0.0573092	0.00676455	0.0578173	0.00629059	2.8253	16.7266	9.35646	24.055	8.70634	10.8634	17.4299	29.8802	23.3732	32.6962	0.062	0.201	-0.111	0.5575	0.139	-0.173	0.4955	-0.312	0.3565	0.6685	0.521759	0.0212491	0.115972	0.00393101	0.1347	0.08197	0.0180721	0.00102796	0.00459917	0.000537505	0.701895	3.53506	-1.96257	7.24156	1.81396	-2.24538	4.54753	-7.47007	6.30207
MYBBP1A	0.774942	0.24164	0.498855	0.921266	0.0150391	0.773919	0.284415	0.031109	0.230523	0.44395	6.27291	7.36461	4.24699	0.446745	23.2579	2.06257	6.92947	18.9993	10.2169	4.25969	-0.0985	0.112	-0.074	-0.013	0.2105	0.0245	0.0855	-0.186	-0.125	0.061	0.23589	0.183459	0.376098	0.902247	0.00472296	0.621933	0.202793	0.0125913	0.0951285	0.375	-1.3957	1.5864	-0.989517	-0.132793	5.12046	0.529679	1.60537	-3.99687	-2.25032
DIAPH1	0.80581	0.0040901	0.0829952	0.0757836	0.00481573	0.193989	0.121378	0.00899989	0.130556	0.353291	3.55553	32.779	16.2793	14.3222	31.9253	12.5062	11.9634	27.567	14.7313	5.4578	0.031	0.363	0.1235	0.1795	0.332	0.0925	0.1485	-0.2395	-0.1835	0.056	0.441008	0.000527345	0.0235545	0.0369637	0.000641905	0.0561541	0.0636297	0.00175107	0.0336409	0.28459	0.853869	9.18019	3.42834	3.35006	8.2399	2.57506	2.81497	-6.58247	-3.34754
SUPT16H	0.899793	0.280997	0.333655	0.409729	0.426649	0.277651	0.533842	0.0612941	0.984563	0.108679	1.68601	6.57552	6.68809	4.74323	4.60739	9.61064	3.47322	15.0041	0.116147	11.7512	0.017	0.0605	-0.0545	0.0625	0.0435	-0.0715	0.0455	-0.115	0.002	0.117	0.678264	0.220013	0.214383	0.335488	0.346147	0.10938	0.449446	0.0315933	0.973611	0.0668167	0.446407	1.43198	-1.45463	1.12151	1.04926	-2.00211	0.862202	-3.06918	0.035435
TCOF1	0.774942	0.256836	0.0588738	0.525839	0.913025	0.218804	0.733829	0.0777612	0.819418	0.0894919	7.38499	7.04864	19.7347	3.4234	0.542498	11.5182	1.73052	13.6608	1.3698	12.8538	-0.0835	-0.0755	-0.194	-0.053	0.008	-0.1105	0.0305	-0.1185	0.0225	0.141	0.1826	0.197304	0.0106299	0.454632	0.882572	0.0704988	0.671349	0.0430451	0.729491	0.0518343	-1.60828	-1.52129	-4.30786	-0.843371	0.156119	-2.37513	0.466501	-2.78499	0.373855
ACLY	0.774942	0.0196561	0.203492	0.0400981	0.0318131	0.576241	0.0574994	0.047969	0.370845	0.036042	5.23055	21.1001	9.8379	18.8287	18.6642	4.15626	17.3827	16.4036	6.76805	18.4201	0.0495	0.2055	0.084	0.2885	0.156	0.0345	0.239	-0.1215	0.083	0.2045	0.299878	0.00776235	0.103803	0.0130956	0.0136011	0.384038	0.0182698	0.0228899	0.210472	0.0143875	1.1888	4.67538	2.05595	4.79884	3.89035	0.966055	4.5299	-3.37894	1.52182
ACLY_1	0.779268	0.0424021	0.0792199	0.152336	0.594247	0.826496	0.976289	0.56629	0.490008	0.428137	4.48704	16.6395	16.7157	10.1228	2.8644	1.58157	0.136389	3.08883	4.90066	4.44307	0.385	0.713	0.563	0.4095	0.328	0.178	0.0245	-0.15	-0.3035	-0.1535	0.355874	0.0216796	0.0213027	0.0972119	0.517082	0.694773	0.969083	0.49104	0.323545	0.359495	1.04408	3.53648	3.58776	2.32118	0.734656	0.431924	0.043235	-0.761148	-1.20972
XRN2	0.774942	0.165799	0.227512	0.376866	0.0597944	0.889144	0.201413	0.0250967	0.887598	0.0752219	5.83075	9.33353	9.09954	5.17579	15.0637	1.00887	8.85928	20.4016	0.83779	13.8762	-0.0675	0.085	-0.081	0.072	0.1525	-0.0135	0.1395	-0.166	-0.013	0.153	0.261171	0.116586	0.12304	0.303683	0.0311626	0.792707	0.130039	0.00911671	0.824558	0.0409621	-1.30602	1.95548	-1.91305	1.21146	3.0681	-0.279224	2.03999	-4.35771	-0.238358
NUP98	0.774942	0.607616	0.0515399	0.371483	0.220013	0.274477	0.697879	0.0130999	0.547454	0.0672984	9.08526	2.64099	21.5006	5.25072	8.0289	9.70313	2.00283	24.8206	4.13833	14.5496	-0.131	-0.0345	-0.2425	-0.0885	0.0965	-0.1115	0.0425	-0.208	-0.054	0.154	0.123445	0.544379	0.00707853	0.298489	0.157438	0.107075	0.630547	0.00329566	0.385627	0.0350781	-1.9497	-0.657011	-4.81031	-1.22836	1.68801	-2.01988	0.531283	-5.64505	-0.986237
IRS4	0.774942	0.343642	0.59389	0.0196758	0.968174	0.789813	0.026869	0.726145	0.0502049	0.010361	5.72916	5.55032	3.22461	25.6098	0.197041	1.90367	24.9587	1.78844	27.9875	27.7466	-0.0505	-0.048	-0.03	0.419	0.0025	0.0205	0.4695	0.018	0.467	0.449	0.267352	0.278591	0.475925	0.00274804	0.955643	0.645109	0.0031925	0.662455	0.00158945	0.0016801	-1.28623	-1.23756	-0.780039	7.88894	0.0587225	0.493758	8.2144	0.4664	8.60609
DIDO1	0.774942	0.792232	0.0641753	0.212692	0.141545	0.486251	0.967506	0.024544	0.294366	0.318112	10.5238	1.26592	18.7582	8.25185	10.3497	5.33936	0.188757	20.5392	8.38742	6.00305	-0.1265	-0.017	-0.183	-0.1225	0.1095	-0.0565	0.004	-0.166	-0.1055	0.0605	0.0886379	0.74715	0.01331	0.14956	0.092264	0.292458	0.957468	0.00883243	0.144963	0.251012	-2.23885	-0.343597	-4.04631	-1.8599	2.12183	-1.19503	0.0576991	-4.39423	-1.8563
MATR3	0.873403	0.122964	0.507829	0.284017	0.0736163	0.860765	0.21069	0.0371266	0.916104	0.0908536	2.1966	10.9176	4.12629	6.68431	13.8938	1.2595	8.59147	17.9133	0.615825	12.7635	-0.025	0.1	-0.0385	0.09	0.125	-0.0135	0.115	-0.1385	-0.01	0.1285	0.603031	0.0809547	0.386697	0.21457	0.0407965	0.748255	0.13831	0.0161685	0.867796	0.0529242	-0.563454	2.26495	-0.962174	1.52569	2.82181	-0.341726	1.97797	-3.73093	-0.178678
SMARCA5	0.774942	0.798063	0.423762	0.14748	0.0329943	0.556103	0.208332	0.0872579	0.077634	0.101636	8.38197	1.23112	5.25285	10.3081	18.4412	4.41131	8.65541	13.0226	19.459	12.1306	-0.1305	0.024	-0.0875	-0.2365	0.1545	0.043	-0.106	-0.1115	-0.2605	-0.149	0.145145	0.753162	0.298342	0.0931511	0.0143179	0.362134	0.136289	0.049859	0.0113265	0.0612273	-1.81022	0.335434	-1.18656	-2.36603	3.83621	1.01609	-1.99272	-2.65396	-4.78691
SMARCA1	0.774942	0.00267139	0.0395507	0.111625	0.00402674	0.136228	0.805631	0.0175614	0.0502049	0.0838855	16.5829	36.9283	25.5894	11.9714	33.6166	15.5843	1.21481	22.8162	26.9031	13.2519	-0.246	-0.826	-0.4685	-0.2215	-0.58	-0.2225	0.0245	0.3575	0.6045	0.247	0.0219637	0.000202846	0.00276099	0.0635119	0.000434847	0.0276419	0.755996	0.00522848	0.00204029	0.0472949	-3.65233	-11.8264	-6.31118	-2.76783	-9.00951	-3.23769	0.339064	5.06498	8.00513
SMARCA1_1	0.774942	0.00531949	0.0279299	0.119907	0.0600205	0.114769	0.0248927	0.880708	0.0502049	0.00650468	25.2249	30.2979	32.7373	11.5314	15.0378	17.2501	26.0007	0.717391	29.2995	32.3747	-0.298	-0.446	-0.4365	0.173	-0.148	-0.1385	0.471	0.0095	0.619	0.6095	0.00300266	0.000933713	0.000532436	0.0702845	0.0313488	0.018836	0.00251151	0.847737	0.00117505	0.000578807	-6.3952	-8.02887	-9.22016	2.6152	-3.06256	-3.6272	8.89056	0.203249	9.38879
CLASP1	0.86497	0.00429832	0.129262	0.0287923	0.00360878	0.12982	0.0347276	0.00759836	0.739018	0.0301822	2.34873	32.3641	12.993	21.9492	34.482	16.0191	22.1578	28.8701	2.06716	19.6623	-0.022	0.3575	0.099	0.328	0.3795	0.121	0.35	-0.2585	-0.0295	0.229	0.582274	0.00058022	0.0501996	0.0063838	0.000356284	0.0250086	0.00608448	0.00129714	0.621275	0.0108086	-0.59731	8.97165	2.69407	6.05741	9.42799	3.33702	6.62465	-7.07062	-0.53936
CLASP2	0.924831	0.0168465	0.165586	0.0535317	0.010979	0.1475	0.0506672	0.0439041	0.946593	0.0695488	1.1872	22.0531	11.2356	16.6534	25.3856	14.9707	18.519	16.9071	0.391064	14.3589	-0.014	0.2425	0.099	0.2495	0.2565	0.113	0.2635	-0.1435	0.007	0.1505	0.760817	0.00623297	0.0752392	0.0216101	0.00289361	0.0318372	0.0140637	0.0203839	0.913889	0.0366528	-0.325787	4.95629	2.3323	4.05259	5.77675	3.1001	4.96936	-3.49418	0.115927
HCFC1	0.92686	0.0661038	0.264617	0.610371	0.0897556	0.411232	0.736357	0.332017	0.383727	0.624994	1.14685	14.2016	8.14308	2.64318	12.8011	6.57914	1.71203	5.86698	6.54413	2.49616	0.0115	0.118	0.067	0.036	0.1065	0.0555	0.0245	-0.051	-0.082	-0.031	0.767917	0.0380049	0.153353	0.544104	0.052467	0.21983	0.674213	0.259001	0.221609	0.562839	0.315703	2.94773	1.73021	0.673157	2.59937	1.42943	0.462047	-1.28961	-1.47621
HCFC2	0.774942	0.264689	0.110892	0.114303	0.746072	0.341299	0.231527	0.583587	0.607581	0.731448	7.64303	6.89251	14.0973	11.8241	1.65409	7.96949	8.05928	2.92969	3.40391	1.67862	-0.0745	-0.1015	-0.1475	-0.1725	-0.027	-0.073	-0.098	-0.046	-0.071	-0.025	0.172067	0.204526	0.0389291	0.0657037	0.683268	0.159607	0.156341	0.509367	0.456677	0.67942	-1.65866	-1.49664	-2.93147	-2.68768	-0.434977	-1.69061	-1.85649	-0.715573	-0.832783
NCAPD2	0.934173	0.145252	0.892	0.0646425	0.198918	0.792333	0.0890049	0.107525	0.314635	0.0379971	1.02602	10.0457	0.740955	15.3635	8.56048	1.88423	14.0226	11.8634	7.92034	18.1089	0.0105	0.0895	-0.0075	0.194	0.079	-0.018	0.1835	-0.097	0.1045	0.2015	0.789583	0.0989526	0.843149	0.0290836	0.1393	0.648003	0.0396043	0.0651114	0.161423	0.0154565	0.285171	2.09342	-0.210082	3.65264	1.78646	-0.489325	3.40213	-2.42176	1.75877
DDX46	0.909601	0.0359244	0.64945	0.0833541	0.0471358	0.891072	0.109338	0.0530941	0.785225	0.0814629	1.55609	17.5736	2.69703	13.7179	16.4045	0.995303	12.6525	15.8192	1.67179	13.423	0.0165	0.155	0.0275	0.1795	0.1385	0.011	0.163	-0.1275	0.0245	0.152	0.698862	0.0174838	0.5374	0.0424827	0.0228847	0.795188	0.0542938	0.0261864	0.680489	0.0454672	0.415657	3.73222	0.669306	3.18204	3.36211	0.275777	3.00397	-3.2478	0.446947
SAFB	0.774942	0.460923	0.0751903	0.687518	0.0877054	0.815967	0.458152	0.0212236	0.464185	0.133183	9.19956	4.05406	17.2493	2.01515	12.9326	1.67461	4.30144	21.53	5.25705	10.6391	-0.1115	0.039	-0.1355	-0.029	0.1505	-0.024	0.0825	-0.1745	-0.068	0.1065	0.120239	0.393182	0.0188397	0.62876	0.0509027	0.680047	0.371412	0.00703065	0.298054	0.0863148	-1.96908	0.947269	-3.66277	-0.530441	2.62577	-0.440954	1.04085	-4.66356	-1.21501
SAFB2	0.774942	0.0482284	0.88121	0.528127	0.0173029	0.421835	0.228182	0.0549096	0.308164	0.577493	5.03673	15.9154	0.817956	3.40024	22.3579	6.37698	8.14178	15.6366	8.05847	2.89617	-0.049	0.1495	0.011	0.051	0.1985	0.06	0.1	-0.1385	-0.0985	0.04	0.313565	0.0256128	0.828332	0.457063	0.00581041	0.230304	0.153399	0.0273109	0.15637	0.513314	-1.15075	3.33402	0.230344	0.838402	4.86063	1.3914	1.87518	-3.20736	-1.78751
GCC2	0.85678	0.0255947	0.258122	0.022907	0.0272775	0.644386	0.036905	0.0102039	0.108877	0.00959912	2.49229	19.4941	8.31317	23.9888	19.5415	3.35869	21.4624	26.5859	16.2186	28.5213	-0.0275	0.1645	-0.0625	0.3705	0.192	-0.035	0.398	-0.227	0.206	0.433	0.563341	0.0112355	0.147463	0.0039914	0.0111135	0.461457	0.007141	0.00219488	0.0238855	0.00140563	-0.628891	4.22813	-1.76258	7.02438	4.10789	-0.806156	6.27577	-6.23399	3.76231
GEMIN5	0.994265	0.00819665	0.786625	0.0371166	0.00717714	0.836941	0.0441213	0.00814277	0.84947	0.0233261	0.124255	26.7737	1.50925	19.5672	28.445	1.47922	19.7801	28.298	1.12454	21.4308	0.0015	0.276	0.0165	0.293	0.2745	0.015	0.2915	-0.2595	0.017	0.2765	0.971795	0.00210199	0.70644	0.011048	0.00143054	0.711342	0.0105194	0.00147979	0.771874	0.0071932	0.0376037	6.54727	0.402523	5.07511	6.83695	0.394857	5.49742	-6.85265	0.312576
UPF1	0.90619	0.00676593	0.328597	0.0410794	0.00717714	0.52496	0.0561645	0.0100745	0.537185	0.0401246	1.59969	28.2112	6.78491	18.6327	28.4402	4.80082	17.6615	26.6939	4.26793	17.7474	0.016	0.3225	0.0565	0.2605	0.3065	0.0405	0.2445	-0.266	-0.062	0.204	0.69188	0.00150965	0.209657	0.0137004	0.00143213	0.331069	0.0171335	0.00214095	0.374289	0.0167982	0.426026	7.10795	1.47294	4.72753	6.83516	1.09172	4.63474	-6.27161	-1.01298
PFAS	0.774942	0.00447722	0.0774242	0.016351	0.0111666	0.689652	0.0351312	0.0117809	0.252555	0.0143932	12.2592	31.9624	16.9521	27.436	25.2822	2.87765	21.9847	25.5441	9.50674	25.1022	0.0995	0.351	0.127	0.4695	0.2515	0.0275	0.37	-0.224	0.1185	0.3425	0.0594398	0.000636448	0.0201739	0.00180467	0.00296333	0.515507	0.0063318	0.00278993	0.112028	0.00308876	2.60356	8.77392	3.59	8.97916	5.74341	0.706467	6.53626	-5.88072	2.0948
SCRIB	0.787796	0.186083	0.479429	0.0744156	0.0998784	0.307759	0.202164	0.507151	0.0755604	0.0342979	4.1457	8.73495	4.47979	14.4233	12.2141	8.74242	8.83306	3.67506	19.7586	18.7332	-0.049	0.0755	0.042	-0.19	0.1245	0.091	-0.141	-0.0335	-0.2655	-0.232	0.384973	0.133815	0.356468	0.0361133	0.0600602	0.133585	0.130826	0.429036	0.0105715	0.0133868	-0.973789	1.84077	1.03178	-3.37869	2.48254	1.83657	-2.03389	-0.867733	-4.8912
LRRC1	0.894405	0.479078	0.168899	0.192684	0.3666	0.209046	0.203886	0.38051	0.539089	0.912284	1.7884	3.85427	11.1078	8.79741	5.38163	11.8857	8.78045	5.15569	4.24219	0.505682	-0.0195	0.0405	0.0955	0.1035	0.06	0.115	0.123	0.055	0.063	0.008	0.662461	0.411693	0.0774861	0.131904	0.289626	0.0647777	0.13242	0.305092	0.376514	0.890086	-0.470342	0.907469	2.30666	1.97943	1.19654	2.4489	2.02167	1.15548	1.00767
LARS	0.774942	0.649306	0.202769	0.0583141	0.284375	0.13618	0.114272	0.511412	0.13636	0.0205057	5.55086	2.2951	9.86073	16.071	6.69116	15.5947	12.3494	3.62393	14.3745	22.4075	0.047	-0.031	-0.0745	0.2065	-0.078	-0.1215	0.1595	-0.0435	0.2375	0.281	0.278557	0.589508	0.103259	0.0247116	0.214232	0.0275757	0.0582178	0.434118	0.036522	0.0057444	1.25145	-0.581942	-2.0604	3.86837	-1.44076	-3.24005	2.91998	-0.85749	3.2525
AHCTF1	0.774942	0.0363691	0.119962	0.049849	0.126503	0.476815	0.0832277	0.432226	0.289392	0.0987121	8.61766	17.5078	13.5416	17.1382	10.9566	5.47256	14.4855	4.49467	8.52699	12.3023	-0.091	-0.1835	-0.142	-0.286	-0.0925	-0.051	-0.195	0.0415	-0.1025	-0.144	0.137478	0.0177508	0.044243	0.0193278	0.0802306	0.283625	0.0356003	0.355249	0.140379	0.0588535	-1.85033	-3.71591	-2.81094	-4.21069	-2.23771	-1.2204	-3.54399	1.02882	-1.88565
ADAR	0.832765	0.206095	0.171145	0.351824	0.395987	0.352726	0.554435	0.801991	0.957913	0.754666	2.93106	8.19298	11.0059	5.53101	4.98138	7.69343	3.26766	1.232	0.309708	1.5135	-0.0285	-0.078	-0.092	-0.0725	-0.0495	-0.0635	-0.044	-0.014	0.0055	0.0195	0.509206	0.151601	0.0793256	0.279833	0.317586	0.170081	0.471231	0.753008	0.93117	0.705749	-0.723447	-1.73765	-2.28628	-1.28522	-1.12077	-1.63868	-0.817283	-0.334351	0.0925668
GOLGA3	0.774942	0.0244133	0.0909431	0.433451	0.0106619	0.265624	0.924205	0.00525869	0.0858831	0.281207	6.12403	19.7932	15.5868	4.44211	25.568	9.942	0.44526	31.9796	18.3701	6.63683	-0.0535	0.1795	-0.13	-0.0605	0.233	-0.0765	-0.007	-0.3095	-0.24	0.0695	0.244116	0.0104876	0.0276263	0.359575	0.00277457	0.101344	0.902556	0.000633923	0.0145544	0.216929	-1.36308	4.30908	-3.26631	-1.05868	5.83594	-2.06589	-0.132607	-8.36415	-4.42221
ARID1A	0.774942	0.0184094	0.0514878	0.239042	0.0730977	0.17387	0.858582	0.840116	0.293403	0.192294	10.2095	21.5051	21.5516	7.61125	13.9329	13.4673	0.853059	0.973777	8.41692	8.66073	-0.077	-0.199	-0.1875	-0.09	-0.122	-0.1105	-0.013	0.0115	0.109	0.0975	0.0952897	0.00707116	0.00699577	0.173331	0.0404309	0.0450064	0.821664	0.799139	0.143982	0.136122	-2.17077	-4.79329	-4.82544	-1.72188	-2.8299	-2.77496	-0.244928	0.269814	1.86249
ARID1B	0.774942	0.504562	0.506851	0.695663	0.168962	0.238182	0.341004	1	0.942603	0.905619	5.47445	3.5883	4.1377	1.95791	9.42053	10.8385	5.92411	0	0.421455	0.545023	-0.046	0.035	0.035	0.028	0.081	0.081	0.074	0	-0.007	-0.007	0.283501	0.437694	0.385682	0.637102	0.114274	0.0824426	0.255616	1	0.907516	0.882059	-1.23653	0.853951	0.964435	0.517096	1.9467	2.24047	1.38763	0	-0.124562
TRIT1	0.774942	0.00577684	0.07843	0.243206	0.00481573	0.294433	0.14793	0.00290861	0.096021	0.034103	6.10948	29.5244	16.8045	7.51644	31.9294	9.06723	10.7203	36.8819	17.3206	18.7788	0.052	-0.3515	0.126	-0.089	-0.4035	0.074	-0.141	0.4775	0.2625	-0.215	0.244936	0.00111574	0.0208712	0.177156	0.000641305	0.123959	0.0847166	0.000205024	0.0185327	0.0132471	1.36025	-7.65601	3.55417	-1.70164	-8.24168	1.89826	-2.49084	10.8409	4.09082
SEC16A	0.774942	0.0108988	0.217871	0.343508	0.0063623	0.115983	0.154532	0.021725	0.148181	0.993921	6.85549	24.9059	9.38754	5.66826	29.5178	17.0909	10.4463	21.3632	13.6153	0.0370209	-0.059	0.2405	0.0735	0.073	0.2995	0.1325	0.132	-0.167	-0.1675	-0.0005	0.206277	0.00323151	0.115145	0.271127	0.00111744	0.0195394	0.090233	0.00730594	0.043498	0.991512	-1.50521	5.87491	1.96858	1.31374	7.24534	3.58889	2.42207	-4.61743	-3.05566
SMG1	0.912139	0.0266916	0.908658	0.175467	0.0515284	0.928714	0.292384	0.0401376	0.57062	0.201654	1.44076	19.2403	0.621945	9.31593	15.9071	0.634525	6.77565	17.4324	3.82037	8.40876	0.016	0.1605	0.0075	0.1105	0.1445	-0.0085	0.0945	-0.153	-0.05	0.103	0.717668	0.0119115	0.866574	0.117059	0.0256622	0.864067	0.210104	0.0180617	0.414919	0.144253	0.387988	4.16028	0.17826	2.09499	3.25147	-0.18145	1.57177	-3.61667	-0.920251
CPSF1	0.774942	0.154617	0.171145	0.240253	0.978152	0.991327	0.932844	0.984683	0.918442	0.879374	8.5724	9.71133	11.0041	7.58482	0.131386	0.0713299	0.396302	0.0860978	0.601146	0.70183	-0.094	-0.092	-0.093	-0.102	0.002	0.001	-0.008	-0.001	-0.01	-0.009	0.138919	0.106873	0.0793576	0.174389	0.9702	0.98371	0.912788	0.98037	0.870734	0.850779	-1.84136	-2.02843	-2.28593	-1.71623	0.0394359	0.0216018	-0.118591	-0.0259881	-0.174655
URB1	0.774942	0.0944832	0.0712215	0.0670737	0.590573	0.939487	0.584511	0.273965	0.248134	0.35548	10.9916	12.2907	17.6907	15.1236	2.89775	0.537375	2.97476	6.87676	9.63401	5.42349	-0.1695	-0.1235	-0.1795	-0.239	0.046	-0.01	-0.0695	-0.056	-0.1155	-0.0595	0.0795869	0.0590103	0.0170188	0.0307352	0.513127	0.883614	0.504109	0.205269	0.108792	0.286848	-2.34428	-2.54254	-3.77251	-3.5814	0.708244	-0.155079	-0.752696	-1.47783	-2.12241
NUP214	0.774942	0.0388372	0.479228	0.914212	0.00830244	0.326802	0.191435	0.0123813	0.163935	0.373759	11.4122	17.1229	4.48301	0.489622	27.3461	8.285	9.165	25.2292	12.8129	5.15763	-0.1125	0.1655	-0.044	0.009	0.278	0.0685	0.1215	-0.2095	-0.1565	0.053	0.0722409	0.0193958	0.356204	0.893383	0.00184244	0.148422	0.121199	0.0029997	0.0523246	0.304956	-2.42144	3.62141	-1.03241	0.144406	6.43904	1.75006	2.1116	-5.77722	-2.85499
VARS	0.803998	0.0038261	0.0392469	0.234306	0.00342813	0.0587541	0.358828	0.0200179	0.0609219	0.0642119	3.62659	33.3187	25.8362	7.71936	34.8437	26.1861	5.6401	21.9324	22.2743	14.8236	0.037	0.445	0.2605	0.107	0.408	0.2235	0.07	-0.1845	-0.338	-0.1535	0.433851	0.00046573	0.00260843	0.169069	0.000327815	0.0024065	0.272892	0.00640856	0.00592341	0.0329336	0.868459	9.45801	6.23249	1.74501	9.60809	6.2539	1.32675	-4.77618	-5.84125
YTHDC2	0.970632	0.00522146	0.0354715	0.140915	0.00521971	0.0534303	0.162319	0.111978	0.113305	0.104246	0.514205	30.4669	27.4468	10.5644	31.1418	27.6297	10.1158	11.6355	15.9244	11.9928	0.0055	0.343	0.25	0.129	0.3375	0.2445	0.1235	-0.093	-0.214	-0.121	0.888341	0.000898075	0.00180018	0.0878137	0.000768803	0.00172595	0.0973692	0.0686195	0.02556	0.063201	0.149512	8.07204	6.84087	2.38234	7.90382	6.7886	2.34026	-2.3769	-3.67775
HSP90AB1	0.774942	0.00439588	0.208011	0.0367978	0.0139191	0.928714	0.137794	0.00686532	0.335289	0.0419696	7.55445	32.1045	9.69723	19.6686	23.7705	0.63632	11.1671	29.7035	7.45768	17.461	0.0815	0.3645	0.0725	0.268	0.283	-0.009	0.1865	-0.292	-0.0965	0.1955	0.175612	0.00061596	0.10722	0.0107928	0.00419709	0.86371	0.0764341	0.00107066	0.179569	0.0179432	1.64135	8.84341	2.02858	5.11406	5.27304	-0.181933	2.605	-7.39878	-1.66309
HSP90B1	0.774942	0.131952	0.0459583	0.677667	0.928405	0.21032	0.19653	0.0728543	0.238384	0.0319485	10.2948	10.5489	22.8476	2.09003	0.446073	11.85	9.00479	14.0305	9.93994	19.2274	-0.104	-0.0975	-0.221	0.031	0.0065	-0.117	0.135	-0.1235	0.1285	0.252	0.093438	0.0881282	0.00519081	0.618011	0.902387	0.0653131	0.125754	0.0395325	0.101393	0.011947	-2.18826	-2.19201	-5.22158	0.547805	0.129577	-2.44169	2.07397	-2.86202	2.18924
HSP90AA1	0.774942	0.0077737	0.465159	0.0286485	0.0193424	0.657882	0.0607731	0.0108135	0.725966	0.0208275	8.17652	27.1917	4.66666	22.0032	21.6719	3.1882	16.9184	26.1251	2.20323	22.2937	0.0685	0.2845	0.038	0.3185	0.216	-0.0305	0.25	-0.2465	0.034	0.2805	0.152177	0.00190913	0.341455	0.00630495	0.00680469	0.479933	0.020331	0.00244054	0.602111	0.00589694	1.76325	6.70624	1.06826	6.08142	4.66912	-0.77115	4.35952	-6.07569	0.570431
TRAP1	0.774942	0.151623	0.0488796	0.664679	0.991507	0.111584	0.15251	0.00825122	0.0857963	0.00849701	7.6339	9.81586	22.1123	2.18734	0.047738	17.5578	10.5299	28.1931	18.3883	29.7035	0.174	0.173	0.4285	-0.0675	-0.001	0.2545	-0.2415	0.2555	-0.2405	-0.496	0.172429	0.104331	0.00614851	0.604318	0.989068	0.0175476	0.0885143	0.00151597	0.0144934	0.00107065	1.66225	2.05843	5.10618	-0.573018	-0.0144629	3.70191	-2.44294	6.81331	-4.42813
HSP90AA4P	0.793997	0.422478	0.193892	0.0636005	0.917947	0.921138	0.524793	0.721875	0.53386	0.214609	3.8569	4.49041	10.165	15.4915	0.508656	0.702288	3.5696	1.81761	4.30024	8.0776	-0.713	-0.5445	-0.921	0.4685	0.1685	-0.208	1.1815	-0.3765	1.013	1.3895	0.411444	0.355597	0.0962721	0.0282389	0.889476	0.85069	0.439582	0.658019	0.371515	0.155683	-0.91703	-1.03542	-2.13777	3.80787	0.151759	-0.204888	0.935357	-0.486931	1.12499
NEFM	0.793997	0.00295059	0.0241943	0.0245609	0.00441411	0.040852	0.0751322	0.111095	0.0475267	0.00400981	3.88165	35.8388	38.3202	23.3872	32.7477	34.2003	15.2459	11.6788	40.3856	40.5054	-0.0795	0.5765	0.675	-0.492	0.656	0.7545	-0.4125	0.0985	-1.0685	-1.167	0.409105	0.00026069	0.000147224	0.00458432	0.000531166	0.000380161	0.0298822	0.0679398	9.1505e-05	8.90142e-05	-0.92207	10.8693	12.5358	-6.79495	8.61673	9.76109	-3.78579	2.38539	-19.332
VIM	0.774942	0.0660242	0.077092	0.266684	0.0261885	0.297092	0.144456	0.00596145	0.666394	0.0228505	5.73186	14.2101	16.9926	7.01847	19.7724	8.99814	10.8618	30.899	2.8276	21.5748	-0.07	0.1425	-0.1575	0.102	0.2125	-0.0875	0.172	-0.3	-0.0405	0.2595	0.267186	0.0379309	0.0199869	0.198679	0.0105381	0.125947	0.0820013	0.000813013	0.521482	0.00695855	-1.28699	2.94958	-3.59985	1.59601	4.16639	-1.88512	2.52672	-7.89277	-0.709137
NEFL	0.774942	0.231697	0.671707	0.0898954	0.0591648	0.237713	0.531989	0.472268	0.0901141	0.0629101	8.24935	7.59217	2.49325	13.2489	15.1207	10.8551	3.49053	4.0504	17.9638	14.9471	-0.1175	0.0855	0.034	-0.192	0.203	0.1515	-0.0745	-0.0515	-0.2775	-0.226	0.149646	0.174094	0.563216	0.0473276	0.0307563	0.0821278	0.447659	0.393514	0.0159816	0.0320102	-1.78281	1.62404	0.625464	-3.05523	3.08033	2.24373	-0.865971	-0.942172	-4.29167
INA	0.774942	0.00549531	0.0766024	0.0387582	0.00371709	0.0687659	0.0387065	0.0128505	0.542578	0.0655465	8.55988	29.9879	17.0451	19.1312	34.2755	23.9461	20.9139	24.9654	4.2026	14.7027	-0.1005	0.3675	0.1585	0.3125	0.468	0.259	0.413	-0.209	-0.055	0.154	0.139319	0.00100278	0.0197467	0.0122146	0.000373641	0.00403077	0.00810232	0.00318754	0.379962	0.0338635	-1.83984	7.85819	3.61267	4.9105	9.32651	5.49332	6.01211	-5.69162	-0.999508
PRPH	0.774942	0.00315159	0.0440992	0.0105098	0.00241121	0.062534	0.0221376	0.349784	0.0330848	0.0149874	8.06721	35.1631	23.6408	32.7258	37.9614	25.4346	27.8527	5.59911	48.5079	24.8062	-0.146	0.626	0.7945	-1.144	0.772	0.9405	-0.998	0.1685	-1.77	-1.9385	0.156055	0.000304572	0.0043243	0.000533854	0.000159905	0.00286117	0.00163957	0.275479	1.40997e-05	0.0033066	-1.74777	10.6192	5.6106	-13.9519	11.2983	6.37146	-10.2234	1.25418	-32.5999
KNTC1	0.830489	0.00840965	0.0964747	0.197725	0.0110371	0.193878	0.314478	0.0725031	0.166061	0.656056	3.01354	26.6092	15.1682	8.65683	25.3557	12.5123	6.36661	14.0586	12.6979	2.24457	0.0275	0.262	0.138	0.106	0.2345	0.1105	0.0785	-0.124	-0.156	-0.032	0.499627	0.00218315	0.0304212	0.136244	0.00291363	0.0560752	0.230855	0.0392769	0.0537291	0.596408	0.740928	6.48557	3.1704	1.94844	5.76707	2.57631	1.48296	-2.86793	-2.8268
THOC2	0.774942	0.206043	0.341461	0.490982	0.81448	0.925506	0.886262	0.661267	0.779015	0.947125	6.42196	8.19472	6.53949	3.78568	1.16875	0.662166	0.670828	2.27819	1.72636	0.296267	-0.068	-0.0835	-0.06	-0.056	-0.0155	0.008	0.012	0.0235	0.0275	0.004	0.227931	0.15154	0.221846	0.418246	0.764056	0.858585	0.856874	0.591809	0.671991	0.934057	-1.42097	-1.73798	-1.4265	-0.920599	-0.318541	0.188873	0.195651	0.576299	0.459909
GTF2I	0.899542	0.0457331	0.336305	0.057044	0.046761	0.49721	0.0630853	0.0788152	0.652844	0.0416387	1.69047	16.2108	6.64508	16.2435	16.4469	5.18871	16.6204	13.5748	2.94666	17.5087	-0.021	-0.202	-0.0645	-0.255	-0.181	-0.0435	-0.234	0.1375	-0.053	-0.1905	0.677567	0.0239287	0.216517	0.0237491	0.0226628	0.302781	0.0217752	0.0439052	0.507381	0.017747	-0.447455	-3.42092	-1.44649	-3.92231	-3.37162	-1.16625	-4.25279	2.76721	-0.734976
KIF11	0.876826	0.256613	0.824628	0.570654	0.143876	0.936591	0.392692	0.186699	0.803288	0.424704	2.15007	7.05482	1.22084	2.99151	10.2674	0.569014	5.13509	8.88853	1.50758	4.48577	-0.022	0.066	-0.015	0.043	0.088	0.007	0.065	-0.081	-0.023	0.058	0.609527	0.197023	0.754946	0.502168	0.0940296	0.8772	0.306543	0.129166	0.706711	0.355978	-0.553012	1.52246	-0.332626	0.74993	2.10621	0.163716	1.21886	-1.85191	-0.407502
SKIV2L2	0.774942	0.00434493	0.0559286	0.0315939	0.00606837	0.161468	0.0598243	0.0124073	0.333669	0.0752973	6.02415	32.2528	20.5786	21.0776	29.8999	14.0904	17.0647	25.2049	7.50231	13.8693	-0.07	-0.465	-0.205	-0.3585	-0.395	-0.135	-0.2885	0.26	0.1065	-0.1535	0.249796	0.000595283	0.00875262	0.00780259	0.00102332	0.0389905	0.0196577	0.00301655	0.177733	0.0410273	-1.34366	-8.91646	-4.54305	-5.68092	-7.39579	-2.90778	-4.41264	5.76928	1.67228
MSH6	0.774942	0.500778	0.650282	0.579555	0.209045	0.335296	0.964557	0.81975	0.453515	0.329064	4.92071	3.6286	2.68865	2.90901	8.29601	8.09375	0.209065	1.10975	5.41755	5.83181	0.0425	-0.039	-0.0255	0.039	-0.0815	-0.068	-0.0035	0.0135	0.078	0.0645	0.322054	0.433651	0.538437	0.511798	0.148047	0.155105	0.953001	0.774506	0.28724	0.261107	1.12791	-0.862102	-0.667517	0.731875	-1.73744	-1.714	-0.0637689	0.304088	1.24759
PBRM1	0.774942	0.00670538	0.0364188	0.0435187	0.0167535	0.106111	0.142536	0.123197	0.347403	0.946024	12.2075	28.2807	27.0754	18.1874	22.5586	18.067	10.9519	11.1197	7.23214	0.304779	-0.153	-0.4355	-0.329	-0.325	-0.2825	-0.176	-0.172	0.1065	0.1105	0.004	0.060152	0.00148571	0.0019609	0.0151797	0.00554807	0.0156062	0.0803166	0.0772731	0.189141	0.932228	-2.601	-7.2354	-6.69629	-4.57485	-4.9177	-3.82756	-2.54971	2.27623	1.61673
MCM3	0.774942	0.385124	0.0588264	0.97775	0.138831	0.173761	0.527419	0.0153405	0.638597	0.063589	5.44146	4.96479	19.7434	0.123348	10.4483	13.4761	3.53724	23.7669	3.10141	14.8846	-0.047	0.045	-0.1525	0.002	0.092	-0.1055	0.049	-0.1975	-0.043	0.1545	0.285663	0.318802	0.0106088	0.971998	0.0901932	0.0449145	0.442869	0.00420063	0.48962	0.0324743	-1.23008	1.12527	-4.31022	0.0377693	2.14056	-2.77683	0.876133	-5.31519	-0.768317
GANAB	0.779268	0.567988	0.617533	0.111881	0.210859	0.732125	0.105307	0.218898	0.23501	0.0324653	4.49619	2.99025	2.99635	11.9496	8.24932	2.45423	12.8915	8.05682	10.0547	19.1222	-0.0715	0.042	-0.0355	0.188	0.1135	0.036	0.2595	-0.0775	0.146	0.2235	0.355124	0.502313	0.501609	0.0638328	0.149647	0.5683	0.0513865	0.156429	0.0987483	0.0122399	-1.04557	0.73137	-0.73258	2.71905	1.7288	0.616052	3.07122	-1.69687	2.21448
GANAB_1	0.774942	0.783983	0.0774242	0.0585802	0.307517	0.645169	0.0520138	0.187132	0.292573	0.0303252	14.5535	1.31877	16.9563	16.0289	6.30174	3.35067	18.3206	8.87444	8.44614	19.6223	-0.1625	-0.032	-0.2195	0.2025	0.1305	-0.057	0.365	-0.1875	0.2345	0.422	0.0350465	0.738113	0.0201542	0.0249524	0.234329	0.46231	0.0147212	0.129586	0.143016	0.0109085	-3.125	-0.356936	-3.60676	3.85529	1.37108	-0.804518	4.89024	-1.86495	1.8979
GART	0.774942	0.00487875	0.0539636	0.0334487	0.00735719	0.15895	0.0630292	0.0248689	0.480153	0.134207	8.14761	31.1876	20.9592	20.5313	28.253	14.2315	16.6316	20.4593	5.03416	10.5944	0.067	0.367	0.1825	0.2975	0.3	0.1155	0.2305	-0.1845	-0.0695	0.115	0.153193	0.00076074	0.00801831	0.00884859	0.0014952	0.0377439	0.021719	0.00899633	0.31375	0.0872082	1.75756	8.40373	4.65202	5.4552	6.76597	2.93823	4.25677	-4.37301	-1.16971
PRPF6	0.774942	0.0600445	0.0562734	0.852749	0.508828	0.265671	0.331605	0.327414	0.200842	0.0403001	9.15981	14.7106	20.4904	0.876357	3.69137	9.93555	6.06947	5.94193	11.1744	17.7151	-0.1205	-0.1695	-0.226	-0.0175	-0.049	-0.1055	0.103	-0.0565	0.152	0.2085	0.121344	0.0338019	0.00893228	0.817268	0.427428	0.101495	0.247202	0.25457	0.0763066	0.0169236	-1.964	-3.06425	-4.51804	-0.24971	-0.870055	-2.06464	1.41887	-1.30365	2.46619
SMARCA4	0.774942	0.0183156	0.0691603	0.109321	0.0832167	0.377966	0.40501	0.237655	0.564185	0.892195	8.88929	21.543	18.1027	12.0967	13.2236	7.20662	4.96893	7.62437	3.90684	0.628899	-0.0855	-0.2115	-0.1495	-0.1575	-0.126	-0.064	-0.072	0.062	0.054	-0.008	0.129143	0.00700966	0.0154785	0.0617059	0.0476032	0.190256	0.318498	0.172808	0.406739	0.865187	-1.90426	-4.80445	-3.87674	-2.75608	-2.68458	-1.54726	-1.18342	1.61657	0.938256
SMARCA4_1	0.804268	0.406691	0.922522	0.0699437	0.75958	0.775176	0.0497962	0.570936	0.110125	0.100539	3.58681	4.68129	0.528992	14.8156	1.55441	2.04801	18.6805	3.04515	16.1388	12.1978	0.0555	0.0755	0.0145	0.323	0.02	-0.041	0.2675	-0.061	0.2475	0.3085	0.437843	0.340307	0.885321	0.0329943	0.699132	0.624021	0.0135503	0.496004	0.0243289	0.0602866	0.861416	1.07278	0.15323	3.59552	0.411618	-0.526411	5.03454	-0.74113	3.73923
SMARCA2	0.774942	0.00627934	0.0781896	0.0619951	0.0172711	0.368999	0.222578	0.102528	0.30263	0.796512	12.8494	28.8527	16.8369	15.6637	22.3766	7.4029	8.27334	12.115	8.19699	1.21747	-0.098	-0.3025	-0.1765	-0.1985	-0.2045	-0.0785	-0.1005	0.126	0.104	-0.022	0.0518866	0.00130235	0.0207162	0.0271415	0.00578549	0.181848	0.148822	0.0614466	0.151461	0.755532	-2.73354	-7.37123	-3.56201	-3.74312	-4.86592	-1.58411	-1.90508	2.47157	1.81641
SACS	0.921502	0.0371249	0.992888	0.162116	0.0332873	0.865493	0.156495	0.0369521	0.768987	0.128894	1.24055	17.3815	0.0446747	9.76579	18.3921	1.21865	10.3614	17.9422	1.80672	10.8238	-0.012	0.141	0.0005	0.115	0.153	0.0125	0.127	-0.1405	-0.026	0.1145	0.751528	0.0182745	0.989766	0.105541	0.0144807	0.755328	0.0920154	0.0160611	0.659672	0.0827214	-0.339038	3.68474	0.0135849	2.19696	3.82435	0.331682	2.40093	-3.73788	-0.478869
SF3B3	0.774942	0.330491	0.100349	0.349479	0.629345	0.443151	0.936663	0.16603	0.823442	0.38644	9.43619	5.75026	14.9126	5.5694	2.56899	6.01415	0.372862	9.50548	1.3381	4.97362	-0.0785	-0.0525	-0.1335	-0.0725	0.026	-0.055	0.006	-0.081	-0.02	0.061	0.113863	0.266056	0.0322658	0.27737	0.553479	0.250372	0.917728	0.11206	0.734836	0.318155	-2.01371	-1.27565	-3.11254	-1.2932	0.638768	-1.32302	0.111836	-1.96777	-0.366038
DICER1	0.894405	0.00277447	0.0364849	0.0349758	0.00237714	0.0533134	0.0446516	0.0105842	0.134735	0.440324	1.79191	36.337	27.0275	20.1169	38.0513	27.6615	19.6543	26.2993	14.4753	4.30136	0.0195	0.4975	0.267	0.312	0.478	0.2475	0.2925	-0.2305	-0.1855	0.045	0.661925	0.000232432	0.00198267	0.00973442	0.000156628	0.00171335	0.0108285	0.00234463	0.0356835	0.371419	0.47116	11.1615	6.67781	5.28906	11.3509	6.80081	5.44273	-6.13512	-3.2792
PSMD2	0.774942	0.00995346	0.109658	0.0685855	0.0135847	0.304977	0.113485	0.030174	0.397077	0.20322	5.72948	25.5317	14.1791	14.9654	23.9164	8.80439	12.3996	19.1898	6.29872	8.36919	0.052	0.2965	0.1205	0.207	0.2445	0.0685	0.155	-0.176	-0.0895	0.0865	0.267333	0.00279791	0.0382025	0.0318755	0.00405842	0.131692	0.0575497	0.012051	0.234492	0.145573	1.28629	6.09346	2.94941	3.53493	5.31709	1.84832	2.93377	-4.0447	-1.42633
POLE	0.959836	0.00618705	0.0877456	0.0299186	0.00717719	0.156905	0.0433147	0.0216817	0.887061	0.0445383	0.668722	28.9961	15.823	21.6259	28.4289	14.3512	19.9293	21.3885	0.842919	17.0652	-0.007	-0.296	-0.119	-0.3095	-0.289	-0.112	-0.3025	0.177	-0.0135	-0.1905	0.85729	0.00126004	0.0261638	0.00687722	0.00143587	0.0367178	0.0101642	0.00726356	0.823584	0.0196553	-0.191657	-7.43124	-3.3211	-5.91533	-6.83096	-2.96417	-5.5629	4.6244	-0.239712
MTHFD1	0.774942	0.0056185	0.365215	0.0182722	0.00985561	0.952658	0.0319516	0.0108048	0.233318	0.0154467	7.60373	29.7392	6.11419	26.3052	26.1242	0.418043	22.9966	26.1333	10.118	24.5559	0.059	0.3095	0.054	0.435	0.2505	-0.005	0.376	-0.2555	0.1255	0.381	0.173631	0.0010619	0.24467	0.00234144	0.00244107	0.90823	0.00501584	0.00243595	0.0973203	0.00350274	1.65098	7.74911	1.3459	8.28875	6.01941	-0.122052	7.06851	-6.07846	2.22844
MTHFD1_1	0.812051	0.0589243	0.113829	0.536638	0.628073	0.721232	0.822019	0.979109	0.389725	0.27748	3.37928	14.8101	13.9045	3.31581	2.58042	2.5578	1.09767	0.12012	6.43292	6.70744	0.968	1.9735	1.9395	0.375	1.0055	0.9715	-0.593	-0.034	-1.5985	-1.5645	0.459274	0.0330359	0.0406962	0.466035	0.552024	0.554906	0.776664	0.97272	0.227357	0.21343	0.818769	3.10627	2.92505	0.825349	0.671988	0.662138	-0.319806	-0.0369643	-1.68109
SYMPK	0.774942	0.0694965	0.213149	0.350885	0.466383	0.923724	0.945098	0.529521	0.579347	0.829735	8.23332	13.9312	9.54424	5.54612	4.15081	0.677401	0.327296	3.44117	3.72707	1.00002	-0.082	-0.1255	-0.091	-0.076	-0.0435	-0.009	0.006	0.0345	0.0495	0.015	0.150199	0.0404461	0.111065	0.278861	0.38452	0.855578	0.927407	0.452775	0.423929	0.794324	-1.77443	-2.88888	-1.9989	-1.28836	-0.960754	-0.192949	0.0986181	0.820669	0.900767
SND1	0.928689	0.454368	0.218893	0.0443328	0.371591	0.347749	0.0546312	0.0894787	0.147078	0.0196327	1.11163	4.12772	9.35402	18.0296	5.31117	7.81201	17.9155	12.8858	13.6849	22.7415	-0.011	0.044	-0.0755	0.239	0.055	-0.0645	0.25	-0.1195	0.195	0.3145	0.774171	0.38657	0.116037	0.0157413	0.294363	0.165501	0.0161603	0.0514539	0.0428066	0.00531925	-0.306856	0.961863	-1.9621	4.51343	1.18325	-1.66097	4.73189	-2.62619	3.07341
TJP1	0.774942	0.0321974	0.0339494	0.58087	0.571552	0.106191	0.356609	0.0462622	0.253256	0.0304545	13.308	18.1625	28.8465	2.89706	3.0755	18.059	5.67485	16.6061	9.48321	19.5897	-0.1205	-0.1545	-0.291	-0.039	-0.034	-0.1705	0.0815	-0.1365	0.1155	0.252	0.0466873	0.015267	0.00130422	0.513208	0.492549	0.0156351	0.270717	0.021847	0.112636	0.0109909	-2.83642	-3.88008	-7.41022	-0.729253	-0.745154	-3.82556	1.33419	-3.42504	2.0897
TJP1_1	0.856334	0.809664	0.301336	0.741498	0.842169	0.941918	0.852167	0.635778	0.993894	0.422504	2.50714	1.1537	7.33408	1.62193	0.987474	0.512201	0.892432	2.48277	0.039625	4.51505	-0.21	-0.0825	-0.267	-0.0775	0.1275	-0.057	0.1325	-0.1845	0.005	0.1895	0.561417	0.766708	0.184753	0.688346	0.796622	0.888751	0.814248	0.564577	0.990918	0.353586	-0.632977	-0.316236	-1.58607	-0.439295	0.282168	-0.151999	0.263982	-0.638028	0.0127147
KIF4A	0.925892	0.0117652	0.0704224	0.132505	0.0106619	0.0958917	0.12907	0.108318	0.334469	0.946024	1.162	24.3807	17.8261	10.9411	25.5667	19.16	11.5708	11.8233	7.48396	0.303675	0.0115	-0.2225	-0.1355	-0.1315	-0.234	-0.147	-0.143	0.087	0.091	0.004	0.765245	0.00364698	0.0164964	0.0805178	0.0027754	0.0121339	0.0696498	0.065716	0.178486	0.932465	0.319494	-5.69641	-3.80657	-2.47189	-5.83552	-4.10619	-2.71036	2.41384	1.6685
KIF3A	0.787012	0.00505482	0.825067	0.0286741	0.00622765	0.746018	0.0449789	0.00562696	0.601662	0.0196421	4.18453	30.8152	1.21717	21.992	29.7123	2.3309	19.5701	31.3059	3.46811	22.7377	-0.035	-0.374	-0.0125	-0.3205	-0.339	0.0225	-0.2855	0.3615	0.0535	-0.308	0.381546	0.000828863	0.755585	0.00632125	0.00106849	0.584669	0.0110405	0.00074031	0.449975	0.00532388	-0.98159	-8.23083	-0.33172	-6.07642	-7.3216	0.589164	-5.40637	8.06739	0.846357
KIF3B	0.996545	0.0153263	0.455378	0.0741428	0.0444037	0.695345	0.189385	0.00943146	0.738547	0.0329271	0.0562991	22.6224	4.80779	14.4448	16.7547	2.81857	9.23082	27.188	2.07618	19.0298	0.001	0.2085	-0.0385	0.1775	0.2075	-0.0395	0.1765	-0.247	-0.031	0.216	0.98712	0.00546715	0.330538	0.0359354	0.0211118	0.522569	0.119376	0.00191074	0.619985	0.0125031	0.0171761	5.13001	-1.09568	3.38479	3.44116	-0.694013	2.12713	-6.44599	-0.541431
KIF16B	0.938557	0.149348	0.260201	0.777534	0.157806	0.482639	0.921919	0.0314248	0.295945	0.465582	0.954274	9.89979	8.25239	1.36799	9.78015	5.38877	0.4603	18.9348	8.35195	4.00875	0.0115	-0.0805	0.0625	0.02	-0.092	0.051	0.0085	0.143	0.1005	-0.0425	0.802736	0.102334	0.149541	0.729796	0.105193	0.28915	0.899435	0.0127797	0.146152	0.397306	0.266796	-2.06501	1.751	0.37532	-2.01419	1.20445	0.136887	3.98077	1.84886
KIF17	0.849201	0.0135998	0.283497	0.0372456	0.0130321	0.274477	0.0925367	0.0189828	0.0502049	0.0115919	2.62666	23.4096	7.70427	19.5409	24.1927	9.7007	13.7534	22.2821	27.1397	26.8912	0.046	-0.3885	-0.0795	0.3395	-0.4345	-0.1255	0.2935	0.309	0.728	0.419	0.546178	0.00456076	0.169657	0.0111151	0.0038083	0.107135	0.0421367	0.00591271	0.00193211	0.00204586	0.65904	-5.45394	-1.64691	5.06506	-5.42295	-2.01941	3.3214	4.87566	8.24094
KIF3C	0.774942	0.00260201	0.391698	0.0276773	0.00199538	0.249878	0.0341529	0.017081	0.0952749	0.263816	9.38406	37.2908	5.71159	22.2848	39.7245	10.4691	22.3415	23.0098	17.3869	6.97778	0.087	-0.636	-0.119	-0.332	-0.723	-0.206	-0.419	0.517	0.304	-0.213	0.115238	0.000186604	0.268436	0.00590906	0.000106548	0.0897611	0.00583244	0.00500061	0.0182519	0.20055	2.00323	-11.7733	-1.27512	-6.208	-12.3738	-2.17481	-6.71967	5.22843	4.1112
KIFC3	0.774942	0.0293863	0.445	0.027573	0.520275	0.909772	0.120424	0.368846	0.0578255	0.122657	5.9507	18.6724	4.94325	22.323	3.5685	0.799171	12.0252	5.31997	23.3045	11.0902	-0.1755	-0.298	-0.1355	0.3395	-0.1225	0.04	0.515	0.1625	0.6375	0.475	0.254056	0.0135757	0.320387	0.0058573	0.439694	0.831923	0.0627304	0.293767	0.00467253	0.0778003	-1.33271	-4.05321	-1.12641	6.22535	-0.853443	0.226672	2.83164	1.20021	6.40657
KIF6	0.774942	0.0414439	0.959692	0.0469973	0.440221	0.682128	0.159172	0.414382	0.332931	0.384691	11.4065	16.7625	0.268802	17.5824	4.44456	2.94155	10.2436	4.71239	7.51792	4.9984	0.106	0.1525	0.0105	0.2475	0.0465	-0.0955	0.1415	-0.142	0.095	0.237	0.0723351	0.0210744	0.939982	0.0174487	0.359372	0.507979	0.0945443	0.337879	0.177096	0.316344	2.42024	3.5342	0.0799122	4.35956	1.01786	-0.72311	2.37176	-1.08183	1.6755
KIF9	0.880938	0.585139	0.603455	0.180469	0.964983	0.982643	0.467551	0.982335	0.364396	0.227007	2.06766	2.84115	3.13556	9.15573	0.217973	0.155676	4.19153	0.103029	6.88784	7.77517	-0.2215	-0.1865	-0.1975	0.458	0.035	0.024	0.6795	-0.011	0.6445	0.6555	0.621204	0.519859	0.485785	0.121458	0.951048	0.964789	0.380932	0.976556	0.204746	0.16691	-0.535065	-0.700698	-0.763771	2.09278	0.0669364	0.0478976	1.08602	-0.0317645	1.76254
NUP153	0.774942	0.00980998	0.0300119	0.0550598	0.201825	0.165439	0.773629	0.423996	0.474856	0.119949	16.572	25.6296	30.6024	16.4753	8.48291	13.8895	1.44013	4.59345	5.11416	11.218	-0.2145	-0.3235	-0.3745	-0.245	-0.109	-0.16	-0.0305	-0.051	0.0785	0.1295	0.0220193	0.00273553	0.000870484	0.0225151	0.141811	0.0408364	0.717773	0.347261	0.308024	0.0755441	-3.64314	-6.13099	-8.18315	-3.99558	-1.77208	-2.86467	-0.395602	-1.04791	1.18598
POLD1	0.774942	0.0499222	0.55806	0.28265	0.0199117	0.627395	0.137035	0.0232118	0.587341	0.114857	7.38292	15.7134	3.59099	6.71019	21.4926	3.53877	11.2011	20.9235	3.62837	11.4494	0.064	-0.1315	0.0315	-0.0835	-0.1955	-0.0325	-0.1475	0.163	0.048	-0.115	0.182687	0.0268327	0.437422	0.213295	0.0070916	0.442713	0.0758391	0.0080844	0.433674	0.0716243	1.60788	-3.28721	0.854972	-1.53112	-4.61996	-0.842785	-2.61377	4.49737	0.88009
POLR2B	0.774942	0.00577277	0.0908595	0.0335328	0.0107875	0.536486	0.0687449	0.0131734	0.658179	0.0432939	9.54453	29.5338	15.5954	20.491	25.4806	4.6591	15.9095	24.7907	2.89515	17.2449	-0.0865	-0.358	-0.1275	-0.314	-0.2715	-0.041	-0.2275	0.2305	0.044	-0.1865	0.111057	0.00111331	0.0275718	0.00893108	0.00283101	0.34205	0.0256479	0.0033184	0.513434	0.0188587	-2.03554	-7.66009	-3.26829	-5.43886	-5.8075	-1.0643	-4.00623	5.63548	0.723818
SLK	0.979739	0.00375792	0.0373512	0.0332765	0.00382507	0.057727	0.0449924	0.0364872	0.353841	0.387277	0.370269	33.5706	26.6206	20.5908	34.0091	26.4018	19.5609	18.018	7.09139	4.9608	0.004	0.38	0.2395	0.2925	0.376	0.2355	0.2885	-0.1405	-0.0875	0.053	0.918276	0.000439481	0.00217739	0.00872817	0.000397277	0.00228994	0.011064	0.0157835	0.195371	0.319095	0.109193	9.59036	6.5228	5.47942	9.19712	6.33144	5.40239	-3.75608	-1.58789
STK10	0.774942	0.00625231	0.122395	0.0503183	0.0111759	0.500897	0.103412	0.0176921	0.455291	0.113824	7.70249	28.8939	13.3948	17.071	25.2681	5.1362	12.9904	22.7335	5.37522	11.4976	0.0605	0.292	0.1035	0.224	0.2315	0.043	0.1635	-0.1885	-0.068	0.1205	0.169727	0.00129005	0.0457634	0.0196289	0.002973	0.306464	0.0502295	0.00532903	0.290054	0.0708339	1.67028	7.38843	2.77948	4.18853	5.73886	1.1562	3.09931	-5.00629	-1.239
PTPRF	0.774942	0.314152	0.0354715	0.0334487	0.111609	0.0725193	0.0381327	0.00576901	0.0916191	0.00718093	5.49889	6.01469	27.4482	20.5272	11.6332	23.2333	21.1117	31.1526	17.7807	31.4567	0.0485	-0.0545	0.2545	-0.294	-0.103	0.206	-0.3425	0.309	-0.2395	-0.5485	0.281911	0.25034	0.0017996	0.00885692	0.068656	0.00474969	0.00774155	0.000766905	0.0166696	0.000715036	1.2413	-1.32587	6.84142	-5.45354	-2.36858	5.26746	-6.10605	8.0012	-4.23379
PTPRS	0.962143	0.0144717	0.129762	0.0124349	0.0198629	0.308956	0.032027	0.0128215	0.828036	0.0052947	0.622773	22.9716	12.9603	30.8352	21.5119	8.71808	22.9705	24.9773	1.30353	35.3772	-0.0105	-0.6645	0.094	-0.5985	-0.654	0.1045	-0.588	0.7585	0.066	-0.6925	0.866408	0.00504472	0.0505791	0.000825057	0.00706007	0.134336	0.00504608	0.00317886	0.740709	0.000289918	-0.17934	-5.31113	2.68717	-11.3945	-4.88922	1.83195	-7.0543	6.06907	0.363017
PTPRD	0.812826	0.549984	0.822044	0.294829	0.732969	0.718537	0.492301	0.722475	0.0850329	0.930059	3.34543	3.15437	1.24107	6.48818	1.74782	2.58252	3.91536	1.8135	18.5083	0.398826	-0.322	-0.115	0.189	0.2955	0.207	0.511	0.6175	0.304	0.4105	0.1065	0.462868	0.483685	0.751438	0.224482	0.66868	0.551757	0.405942	0.658643	0.0140984	0.912257	-0.811724	-0.766399	0.338285	1.50115	0.473988	0.667772	1.01897	0.485949	4.51255
NAA15	0.918861	0.00356188	0.159528	0.0260175	0.00400275	0.292636	0.0392907	0.00492107	0.562	0.0221936	1.28745	34.0709	11.4883	22.8529	33.6719	9.13038	20.8003	32.5116	3.94889	21.819	0.0155	0.424	0.095	0.371	0.4085	0.0795	0.3555	-0.329	-0.053	0.276	0.743455	0.000391658	0.0709849	0.00518458	0.000429351	0.122169	0.00831708	0.000560838	0.40282	0.00657808	0.350615	9.85828	2.38326	6.47033	9.03571	1.91029	5.95872	-8.60535	-0.946996
NAA16	0.973234	0.00457331	0.480226	0.0402379	0.0065822	0.698097	0.0749868	0.00478323	0.286606	0.0299761	0.464604	31.7426	4.45838	18.7935	29.2276	2.79462	15.2639	32.7253	8.59979	19.705	0.007	0.3835	0.0405	0.2735	0.3765	0.0335	0.2665	-0.343	-0.11	0.233	0.898545	0.000669486	0.35823	0.0132024	0.00119465	0.525458	0.0297582	0.000533912	0.138045	0.0107028	0.135739	8.66743	1.02758	4.78595	7.13286	0.688951	3.79167	-8.70398	-1.901
PI4KA	0.774942	0.0184094	0.710528	0.0387905	0.0945973	0.44752	0.102909	0.0255787	0.44572	0.0315298	8.78932	21.5083	2.16311	19.1142	12.5208	5.93389	13.0209	20.2873	5.52031	19.3498	-0.075	-0.187	-0.0205	-0.257	-0.112	0.0545	-0.182	0.1665	-0.07	-0.2365	0.13215	0.00706587	0.6077	0.0122626	0.0559651	0.255042	0.0498777	0.00935995	0.280524	0.011615	-1.88438	-4.79425	-0.552931	-4.90416	-2.54336	1.30786	-3.10801	4.3275	-1.26844
PI4KA_1	0.914566	0.0321989	0.0807598	0.0567851	0.0467203	0.180741	0.111732	0.326002	0.85143	0.428643	1.3994	18.1613	16.5417	16.2692	16.4548	13.1042	12.5081	5.96429	1.10535	4.43524	0.024	0.2885	0.194	0.26	0.2645	0.17	0.236	-0.0945	-0.0285	0.066	0.724536	0.0152711	0.0221731	0.0236093	0.0226213	0.0489308	0.0561292	0.253262	0.775292	0.360144	0.378277	3.91911	3.49089	3.93036	3.38014	2.69876	2.96378	-1.30969	-0.308079
CAND1	0.774942	0.00718865	0.251138	0.0338177	0.0104994	0.788178	0.0550215	0.0116353	0.945395	0.0299246	5.84475	27.7906	8.47314	20.4057	25.6735	1.91837	17.8339	25.6231	0.398974	19.7198	0.049	0.304	0.067	0.297	0.255	0.018	0.248	-0.237	-0.007	0.23	0.260331	0.00166318	0.14213	0.00910824	0.00270799	0.642929	0.016467	0.0027396	0.912226	0.0106664	1.30874	6.93979	1.79307	5.40439	5.87039	0.497104	4.70048	-5.90695	-0.118179
CAND2	0.797095	0.00716932	0.0603381	0.0308587	0.0103547	0.131947	0.0481814	0.0630701	0.749249	0.0803536	3.76032	27.8083	19.4627	21.3617	25.7887	15.8607	18.9467	14.8377	1.97523	13.4967	0.032	0.276	0.1575	0.305	0.244	0.1255	0.273	-0.1185	0.029	0.1475	0.420696	0.0016564	0.011317	0.00730858	0.00263713	0.0259376	0.0127446	0.0328269	0.634566	0.044702	0.895793	6.9468	4.23388	5.80136	5.90818	3.30065	5.1435	-3.03333	0.518167
IPO5	0.774942	0.00213646	0.0414571	0.0133122	0.00202595	0.0792959	0.0221284	0.00434644	0.563249	0.0111185	5.47388	39.2674	24.7121	29.9749	39.477	21.5611	28.0429	33.5904	3.93019	27.1951	0.053	0.58	0.236	0.633	0.527	0.183	0.58	-0.344	0.053	0.397	0.283539	0.000118375	0.003379	0.0010058	0.000112799	0.00698048	0.00156932	0.00043748	0.404558	0.0019076	1.23642	13.0889	5.83524	10.7307	12.2171	4.76541	10.3706	-9.11386	0.943111
RANBP6	0.774942	0.00518414	0.0224936	0.72735	0.00790795	0.035581	0.314191	0.0378247	0.0578514	0.00773347	6.87047	30.5699	39.4661	1.72458	27.6972	37.2935	6.37248	17.7904	23.2457	30.5382	-0.055	-0.336	-0.4805	0.0245	-0.281	-0.4255	0.0795	-0.1445	0.3605	0.505	0.205567	0.000877019	0.000113082	0.672268	0.00169933	0.000186487	0.230543	0.0166325	0.00473624	0.000883447	-1.50812	-8.11873	-13.3434	0.461997	-6.56401	-11.5366	1.48423	-3.70154	6.24704
TRIP12	0.983861	0.13087	0.551959	0.0375556	0.165638	0.682128	0.0565792	0.219686	0.092293	0.0216685	0.283848	10.5909	3.65655	19.4233	9.52195	2.94103	17.5371	8.03927	17.6691	21.9624	-0.005	-0.1075	-0.042	-0.3365	-0.1025	-0.037	-0.3315	0.0655	-0.229	-0.2945	0.936732	0.0872793	0.430869	0.0114202	0.111636	0.508039	0.0176314	0.157063	0.0171038	0.0063645	-0.0845008	-2.20029	-0.868236	-5.0203	-1.9657	-0.71977	-4.58774	1.69361	-4.19876
SRCAP	0.774942	0.0534292	0.0489497	0.449494	0.257912	0.141109	0.731072	0.406195	0.363016	0.0755829	9.5738	15.3457	22.0618	4.25057	7.21216	15.3247	1.7489	4.81617	6.91343	13.8486	-0.0865	-0.158	-0.2045	-0.061	-0.0715	-0.118	0.0255	-0.0465	0.097	0.1435	0.110311	0.0292035	0.0062204	0.375788	0.190013	0.029345	0.668514	0.3299	0.203544	0.0412233	-2.04145	-3.20294	-4.97857	-1.01858	-1.5371	-3.1791	0.470922	-1.09072	1.55149
ACIN1	0.774942	0.765989	0.0761597	0.498455	0.139816	0.435662	0.17229	0.0361424	0.737713	0.0481522	9.37667	1.43741	17.1246	3.7032	10.4116	6.13446	9.76426	18.0712	2.08533	16.5579	-0.0845	0.017	-0.1415	0.0495	0.1015	-0.057	0.134	-0.1585	0.0325	0.191	0.115434	0.718223	0.0193882	0.426265	0.0909576	0.243531	0.105578	0.0155912	0.618681	0.0220906	-2.00174	0.385201	-3.63214	0.903094	2.13359	-1.34572	2.25462	-3.76891	0.543529
ACIN1_1	0.930933	0.0383592	0.228873	0.156191	0.341066	0.423987	0.608317	0.0252368	0.800555	0.091736	1.08239	17.1935	9.06264	9.9809	5.76312	6.34822	2.75584	20.3738	1.52978	12.7079	0.028	0.142	-0.1135	0.1195	0.114	-0.1415	0.0915	-0.2555	-0.0225	0.233	0.779401	0.0190832	0.12409	0.100441	0.26527	0.231834	0.530171	0.00917531	0.703108	0.053605	0.299784	3.63862	-1.9085	2.24632	1.26914	-1.39023	0.703889	-4.35034	-0.412875
SPAG9	0.843485	0.0317793	0.980254	0.0341118	0.0618793	0.70519	0.0565519	0.0314899	0.234258	0.0225649	2.70946	18.2379	0.133319	20.3286	14.8655	2.72671	17.5683	18.9178	10.0731	21.6651	0.0255	0.1565	-0.0015	0.282	0.131	-0.027	0.2565	-0.158	0.1255	0.2835	0.535863	0.0150042	0.969769	0.00927139	0.0326175	0.533739	0.0175052	0.0128297	0.0983304	0.00681539	0.676039	3.89927	-0.0401417	5.37339	3.02574	-0.674551	4.59949	-3.97653	2.21854
EPB41L2	0.949982	0.0369004	0.958134	0.0408091	0.0354036	0.946725	0.0529751	0.0324717	0.323391	0.0257825	0.79104	17.4221	0.282667	18.6988	18.0388	0.46633	18.1713	18.7343	7.71373	20.7471	-0.008	0.1505	-0.003	0.249	0.1585	0.005	0.257	-0.1535	0.0985	0.252	0.833482	0.0181048	0.936987	0.0134933	0.015708	0.898188	0.0152359	0.0133834	0.169288	0.00841952	-0.224254	3.69473	-0.0837631	4.7515	3.73968	0.135503	4.8314	-3.93095	1.71594
EPB41L3	0.912092	0.402955	0.0570707	0.256492	0.595958	0.10387	0.35423	0.0660781	0.647537	0.261012	1.44328	4.72913	20.2922	7.23158	2.85031	18.3675	5.71146	14.5768	3.00603	7.03858	-0.014	-0.0435	-0.1565	-0.086	-0.0295	-0.1425	-0.072	-0.113	-0.0425	0.0705	0.717252	0.336579	0.00934923	0.189166	0.518762	0.014563	0.268444	0.034859	0.500492	0.197762	-0.388595	-1.07966	-4.46225	-1.64108	-0.69832	-3.90292	-1.34203	-2.97749	-0.747799
EPB41L1	0.935342	0.39173	0.865525	0.108266	0.50883	0.73006	0.125539	0.214656	0.230648	0.0434037	1.00763	4.87693	0.930981	12.1627	3.69047	2.47646	11.7389	8.15482	10.2112	17.2322	0.015	0.057	-0.0125	0.1875	0.042	-0.0275	0.1725	-0.0695	0.1305	0.2	0.792934	0.325317	0.807053	0.0607757	0.427517	0.565397	0.067006	0.152939	0.0952544	0.018914	0.280478	1.1083	-0.259646	2.77276	0.869875	-0.620872	2.75487	-1.71509	2.24905
UBE2O	0.869952	0.00589647	0.104713	0.0457998	0.00763658	0.219301	0.0722677	0.0213248	0.459699	0.132215	2.26827	29.3488	14.5536	17.7982	27.9561	11.4973	15.5395	21.4978	5.31293	10.6809	0.0225	0.3075	0.12	0.239	0.285	0.0975	0.2165	-0.1875	-0.0685	0.119	0.593162	0.00116176	0.0350463	0.0166026	0.00160099	0.0708385	0.0279284	0.00708307	0.294244	0.0854892	0.579456	7.58066	3.03217	4.43332	6.65745	2.37096	3.88222	-4.65461	-1.22636
PYGL	0.912139	0.406691	0.0489497	0.0247876	0.320575	0.0759116	0.0386912	0.0519674	0.055611	0.00764879	1.44116	4.6809	22.0583	23.3025	6.08249	22.413	20.9224	15.9407	24.0083	30.7135	0.015	-0.047	-0.188	0.3545	-0.062	-0.203	0.3395	-0.141	0.4015	0.5425	0.717603	0.340337	0.0062254	0.0046747	0.246463	0.00573715	0.00808651	0.025464	0.00397349	0.000848497	0.388083	-1.0703	-4.97751	6.68481	-1.32776	-5.01645	6.01611	-3.27485	6.5824
PYGB	0.774942	0.00739336	0.465159	0.073735	0.0118918	0.951486	0.141441	0.0101375	0.316847	0.0784514	5.23214	27.5494	4.6665	14.4795	24.8169	0.427605	11.0049	26.6352	7.86149	13.6242	0.042	0.2775	0.0375	0.1775	0.2355	-0.0045	0.1355	-0.24	-0.1	0.14	0.299769	0.00175816	0.341468	0.035649	0.00329848	0.906232	0.0793432	0.00217012	0.163626	0.0434088	1.18911	6.84492	1.06822	3.39468	5.59526	-0.124725	2.56326	-6.25112	-1.74655
HSPD1	0.774942	0.0283378	0.0628313	0.341409	0.0493415	0.119222	0.785529	0.976747	0.120466	0.0416387	9.34635	18.895	18.9421	5.70181	16.147	16.8212	1.35754	0.136689	15.3617	17.5092	0.186	0.3525	0.354	0.16	0.1665	0.168	-0.026	0.0015	-0.1925	-0.194	0.116243	0.0128973	0.0127583	0.269041	0.0242829	0.0207911	0.731554	0.969016	0.0290956	0.0177454	2.00377	4.11256	4.16979	1.33363	3.3046	3.52455	-0.375044	0.0410287	-3.51955
NF1	0.993988	0.313792	0.516238	0.342387	0.315441	0.568294	0.348628	0.668627	0.876855	0.522506	0.132142	6.02105	4.03305	5.6859	6.16268	4.25274	5.79845	2.21923	0.911727	3.40558	-0.0015	0.0565	0.0345	0.0715	0.058	0.036	0.073	-0.022	0.015	0.037	0.970031	0.249974	0.395089	0.270029	0.241954	0.375601	0.263121	0.599898	0.810639	0.456501	-0.0399558	1.32707	0.943672	1.3174	1.34269	0.985036	1.36067	-0.563332	0.257786
PTPN13	0.954385	0.00581559	0.195509	0.0473979	0.00544061	0.26976	0.0574994	0.00862162	0.383727	0.0528374	0.732735	29.4562	10.1038	17.5081	30.81	9.83009	17.3855	27.9214	6.54348	15.9859	-0.0085	-0.3355	-0.083	-0.252	-0.327	-0.0745	-0.2435	0.2525	0.0835	-0.169	0.844747	0.00113338	0.0976392	0.0177495	0.000829854	0.10399	0.0182579	0.00161385	0.221642	0.0252008	-0.208796	-7.62668	-2.10788	-4.33441	-7.76516	-2.04431	-4.53096	6.7123	1.47608
CUL4B	0.973234	0.407555	0.394127	0.306263	0.391202	0.518533	0.312123	0.136038	0.725966	0.138605	0.472835	4.66817	5.66961	6.28244	5.0394	4.88833	6.41066	10.5851	2.20946	10.423	-0.005	0.043	-0.053	0.0755	0.048	-0.048	0.0805	-0.096	0.0325	0.1285	0.896843	0.341337	0.271044	0.235373	0.313372	0.324464	0.228525	0.0873949	0.601248	0.0907184	-0.138033	1.06782	-1.26132	1.44159	1.1318	-1.1086	1.49249	-2.17306	0.571846
CUL4B_1	0.774942	0.00380373	0.064721	0.0220904	0.00496222	0.21424	0.035722	0.0079006	0.799895	0.0214962	7.47136	33.3709	18.6746	24.4643	31.6668	11.6989	21.7728	28.5552	1.53654	22.0415	0.075	0.425	0.1715	0.4475	0.35	0.0965	0.3725	-0.2535	0.0225	0.276	0.179004	0.000460158	0.0135686	0.00357738	0.000681272	0.0676247	0.00664844	0.00139469	0.702015	0.00624954	1.62513	9.48533	4.02443	7.26868	8.12763	2.41132	6.42943	-6.94992	0.414508
CUL4A	0.774942	0.0825504	0.119896	0.196222	0.0329642	0.0964243	0.116756	1	0.995321	0.993921	6.22249	13.0192	13.5464	8.70077	18.4473	19.0848	12.2197	0	0.0299107	0.034849	-0.0505	0.1045	0.1045	0.104	0.155	0.155	0.1545	0	-0.0005	-0.0005	0.238644	0.0498976	0.0441939	0.134872	0.0142978	0.0123457	0.059983	1	0.993136	0.992008	-1.38222	2.69417	2.81197	1.95811	3.83768	4.08663	2.88445	0	-0.00921391
TPP2	0.898733	0.00589047	0.0578096	0.0205079	0.00626909	0.0982328	0.029554	0.0240396	0.716342	0.0275229	1.7224	29.3603	20.0516	25.1707	29.6536	18.8792	23.8874	20.6909	2.30027	20.3193	0.017	0.378	0.168	0.418	0.361	0.151	0.401	-0.21	0.04	0.25	0.672605	0.00115869	0.00988193	0.00304043	0.00108304	0.0129443	0.00408562	0.00852919	0.588807	0.00929109	0.454942	7.58558	4.39514	7.64567	7.2985	4.03341	7.56924	-4.43475	0.592386
AQR	0.774942	0.0116093	0.0607414	0.102493	0.0286964	0.218297	0.301371	0.12197	0.302325	0.85888	5.17831	24.4808	19.4015	12.4649	19.2643	11.5367	6.60819	11.172	8.20417	0.826865	-0.0535	-0.271	-0.1645	-0.153	-0.2175	-0.111	-0.0995	0.1065	0.118	0.0115	0.303507	0.00356387	0.0114774	0.0566898	0.0118459	0.0701985	0.218364	0.0763484	0.151211	0.826634	-1.17856	-5.73009	-4.21738	-2.84986	-4.03834	-2.37884	-1.53532	2.28638	1.81791
CCAR2	0.989518	0.0120391	0.139703	0.0864844	0.0107192	0.182002	0.0924736	0.041445	0.521028	0.251518	0.207613	24.202	12.3897	13.4818	25.5286	13.0654	13.7615	17.2555	4.48607	7.2321	0.0025	0.2375	0.104	0.18	0.235	0.1015	0.1775	-0.1335	-0.0575	0.076	0.95332	0.00380011	0.0576805	0.0448565	0.00279991	0.0493698	0.0420577	0.0188127	0.355953	0.189143	0.0622659	5.63672	2.56783	3.11782	5.82309	2.69067	3.32383	-3.57515	-1.0578
EDC4	0.9232	0.00516261	0.14655	0.0273991	0.00580942	0.248171	0.0386912	0.0157214	0.858415	0.0399339	1.2191	30.6034	12.0479	22.3789	30.3076	10.5279	20.9336	23.6089	1.05356	17.7931	0.012	0.315	0.101	0.331	0.303	0.089	0.319	-0.214	0.016	0.23	0.755249	0.000870284	0.0624042	0.00578236	0.000931621	0.0885549	0.00806561	0.00435621	0.784593	0.0166223	0.333721	8.13395	2.49729	6.25082	7.55932	2.17962	6.02142	-5.26706	0.29448
EIF4B	0.774942	0.00188257	0.0594016	0.0112016	0.00226837	0.195852	0.0221376	0.0026862	0.301208	0.00768525	5.71757	40.6967	19.6397	31.8781	38.4494	12.4227	27.8927	37.4745	8.23233	30.6516	0.0575	0.5885	0.1675	0.689	0.531	0.11	0.6315	-0.421	0.1005	0.5215	0.268067	8.51776e-05	0.010865	0.000648915	0.00014291	0.0572444	0.00162455	0.000178876	0.150234	0.000860671	1.28397	14.1407	4.28193	12.2522	11.5867	2.55795	10.2542	-11.1825	1.8238
XPO1	0.894405	0.0186607	0.252378	0.0964581	0.0239877	0.433761	0.130221	0.0523891	0.731496	0.186512	1.79631	21.4221	8.44848	12.8168	20.3075	6.16628	11.5151	15.8971	2.15183	8.8256	0.0175	0.1905	0.068	0.16	0.173	0.0505	0.1425	-0.1225	-0.0305	0.092	0.661255	0.00720759	0.142939	0.0522787	0.00931653	0.241753	0.0705496	0.025721	0.60928	0.131051	0.472181	4.76895	1.78837	2.94104	4.3041	1.35172	2.69568	-3.26512	-0.558735
NUP155	0.774942	0.191022	0.0440992	0.165273	0.607119	0.28829	0.911563	0.0296522	0.562315	0.161253	9.11521	8.59479	23.6292	9.6475	2.75642	9.2751	0.523791	19.3004	3.94581	9.59597	-0.1195	-0.0805	-0.2265	-0.132	0.039	-0.107	-0.0125	-0.146	-0.0515	0.0945	0.122597	0.138204	0.0043359	0.108455	0.530101	0.118165	0.886382	0.011748	0.403106	0.10975	-1.95502	-1.81404	-5.47225	-2.16998	0.678579	-1.93789	-0.154832	-4.07264	-0.946356
DDX21	0.774942	0.022112	0.5462	0.111276	0.00517893	0.140485	0.0459555	0.0120432	0.650775	0.0496552	5.57823	20.3507	3.7158	11.9902	31.2107	15.3645	19.4014	25.3997	2.96996	16.3801	-0.079	0.276	0.052	0.2345	0.355	0.131	0.3135	-0.224	-0.0415	0.1825	0.276807	0.00922416	0.42503	0.0632378	0.000756703	0.0290768	0.0114778	0.00288424	0.504666	0.0230138	-1.25903	4.50885	0.880682	2.79135	7.93288	3.18807	5.33414	-5.83307	-0.740014
DDX50	0.774942	0.911402	0.174656	0.955933	0.0932567	0.905037	0.272811	0.0432343	0.863627	0.123192	8.42285	0.511558	10.8496	0.243837	12.5938	0.837351	7.15557	17.0006	1.01074	11.0683	-0.1395	0.0095	-0.154	-0.0065	0.149	-0.0145	0.133	-0.1635	-0.016	0.1475	0.143786	0.888882	0.0822324	0.945401	0.0550323	0.824641	0.192506	0.01995	0.792366	0.0781926	-1.81835	0.148269	-2.27566	-0.0739739	2.55791	-0.235137	1.65499	-3.5158	-0.28348
GMPS	0.774942	0.0025674	0.0570707	0.0224873	0.00289334	0.150154	0.0370073	0.00638019	0.287944	0.0440542	6.98726	37.3998	20.2267	24.2548	36.3488	14.8057	21.4193	30.3109	8.56608	17.1431	0.056	0.495	0.1765	0.386	0.439	0.1205	0.33	-0.3185	-0.109	0.2095	0.200112	0.000181979	0.00949133	0.00375426	0.000231801	0.0330695	0.00721226	0.000930921	0.139121	0.0193058	1.53083	11.827	4.44391	7.16009	10.3923	3.06363	6.25468	-7.64625	-1.89389
EXOSC10	0.774942	0.0228918	0.0760407	0.0379823	0.0660319	0.297092	0.0751398	0.233813	0.445023	0.0686876	7.07132	20.1537	17.1387	19.3215	14.4939	8.99414	15.24	7.71244	5.52931	14.4307	-0.072	-0.2195	-0.1495	-0.2995	-0.1475	-0.0775	-0.2275	0.07	-0.08	-0.15	0.196276	0.00965229	0.0193254	0.011691	0.035531	0.126062	0.0299225	0.169339	0.279943	0.036052	-1.54719	-4.40802	-3.6356	-4.98181	-2.94704	-1.88436	-3.78388	1.63291	-1.27026
CDC5L	0.774942	0.230078	0.0617053	0.629455	0.899249	0.201223	0.249358	0.118943	0.290087	0.0407586	6.88826	7.63047	19.1809	2.47883	0.629323	12.2024	7.64315	11.3103	8.50704	17.6382	-0.067	-0.0755	-0.1735	0.037	-0.0085	-0.1065	0.104	-0.098	0.1125	0.2105	0.204726	0.172565	0.0120756	0.565089	0.865103	0.0602228	0.172062	0.0739558	0.141025	0.0172259	-1.51158	-1.63115	-4.15818	0.636401	-0.179629	-2.51302	1.76302	-2.31329	1.88145
ILF3	0.943295	0.0201482	0.812543	0.110171	0.0197146	0.958727	0.122206	0.0176419	0.591223	0.0721164	0.891364	20.9494	1.31653	12.0508	21.5549	0.364717	11.9124	22.766	3.58719	14.1359	0.0105	0.2135	0.0145	0.1625	0.203	0.004	0.152	-0.199	-0.051	0.148	0.814448	0.00803642	0.738494	0.0623624	0.00699046	0.91945	0.0643816	0.00528937	0.437805	0.0385845	0.250524	4.63205	0.356097	2.74448	4.63702	0.107054	2.80125	-5.01578	-0.871442
ILF3_1	0.924219	0.909516	0.79922	0.639392	0.711581	0.733245	0.921804	0.797792	0.453734	0.497471	1.19553	0.521983	1.4163	2.39531	1.90778	2.44639	0.461318	1.26093	5.40782	3.66156	0.0395	-0.0105	-0.037	0.0595	-0.05	-0.0765	0.02	-0.0265	0.07	0.0965	0.759359	0.886751	0.721723	0.576062	0.644499	0.569326	0.899225	0.74801	0.287884	0.430372	0.328203	-0.151139	-0.381045	0.620742	-0.493859	-0.616852	0.137177	-0.341882	1.24562
STRBP	0.919039	0.138423	0.0931994	0.114963	0.0900667	0.104199	0.132844	0.499382	0.0864502	0.0204426	1.28185	10.3044	15.4241	11.787	12.7774	18.3397	11.3809	3.75311	18.3002	22.4326	-0.0145	0.098	0.1335	-0.158	0.1125	0.148	-0.1435	0.0355	-0.256	-0.2915	0.744414	0.0932303	0.0286806	0.0662676	0.0527549	0.0146563	0.0727628	0.421395	0.0147904	0.00571142	-0.349237	2.14398	3.22886	-2.67844	2.5946	3.89592	-2.66052	0.883316	-4.39955
ADNP	0.774942	0.0198641	0.0545387	0.0445326	0.106578	0.250575	0.130892	0.654172	0.522003	0.203507	8.4608	21.0356	20.8515	17.9886	11.8707	10.4368	11.4825	2.33595	4.46845	8.36177	-0.102	-0.229	-0.206	-0.29	-0.127	-0.104	-0.188	0.023	-0.061	-0.084	0.142535	0.0078785	0.00821959	0.0158905	0.0650025	0.090431	0.0710812	0.583989	0.3574	0.145822	-1.82144	-4.6568	-4.621	-4.49916	-2.41498	-2.16186	-2.68711	0.588938	-1.05419
KMT2D	0.774942	0.163892	0.393364	0.148432	0.558313	0.934494	0.35423	0.448346	0.706685	0.226559	6.38639	9.40014	5.68589	10.2706	3.20524	0.583295	5.71249	4.3109	2.40897	7.78628	-0.05	-0.084	-0.044	-0.121	-0.034	0.006	-0.071	0.04	-0.037	-0.077	0.229806	0.114812	0.270029	0.093959	0.478053	0.87432	0.26838	0.370604	0.574252	0.166484	-1.41406	-1.96831	-1.26442	-2.31346	-0.771831	0.1676	-1.34225	0.993153	-0.616794
UBA6	0.774942	0.0158201	0.277227	0.0374695	0.0301837	0.829007	0.0672569	0.0385829	0.811005	0.0479928	6.00313	22.4238	7.84593	19.4796	18.9605	1.5557	16.1066	17.6706	1.44079	16.5794	0.051	0.247	0.068	0.273	0.196	0.017	0.222	-0.179	0.026	0.205	0.251008	0.00572293	0.164213	0.0112731	0.0127043	0.698923	0.02451	0.017098	0.717664	0.0219815	1.33957	5.06891	1.67377	5.04169	3.96298	0.413024	4.07348	-3.673	0.391256
CLUH	0.91106	0.00371824	0.0600982	0.0239409	0.00300015	0.0871171	0.0300355	0.00920355	0.826457	0.0323339	1.50284	33.704	19.5051	23.622	35.971	20.1478	23.7614	27.3969	1.3139	19.1465	0.017	0.4345	0.1825	0.4145	0.4175	0.1655	0.3975	-0.252	-0.02	0.232	0.707482	0.000426187	0.0112071	0.00434311	0.000252874	0.00966545	0.00420595	0.00182102	0.738941	0.0121718	0.402928	9.66113	4.24536	6.84105	10.19	4.36916	7.49648	-6.52092	-0.360052
GBF1	0.926896	0.0125068	0.0877456	0.0801634	0.011877	0.119079	0.0883838	0.0785083	0.5794	0.373759	1.14287	23.9448	15.8282	13.958	24.8393	16.881	14.0634	13.6018	3.72578	5.15808	-0.0115	0.2225	0.1185	0.172	0.234	0.13	0.1835	-0.104	-0.0505	0.0535	0.768623	0.00403196	0.0261324	0.0401975	0.00328147	0.0205067	0.0392334	0.0436334	0.424054	0.304924	-0.314703	5.55164	3.32232	3.24816	5.60234	3.53877	3.4145	-2.77278	-0.900499
SRRT	0.946638	0.0271721	0.800553	0.159784	0.0233827	0.946363	0.151261	0.0188428	0.554118	0.0841482	0.848642	19.1422	1.40416	9.85197	20.4702	0.474226	10.5824	22.3173	4.05126	13.2309	-0.009	0.178	-0.014	0.1215	0.187	-0.005	0.1305	-0.192	-0.0565	0.1355	0.8225	0.0121837	0.723743	0.103467	0.0089739	0.896556	0.0874508	0.00586508	0.393436	0.0475241	-0.239387	4.13425	-0.377341	2.21669	4.34657	-0.137692	2.4561	-4.88574	-0.968225
FANCI	0.973234	0.00377707	0.0458392	0.0271373	0.00484632	0.0870841	0.047186	0.0195589	0.409451	0.115354	0.459837	33.4533	22.9892	22.4695	31.8636	20.1711	19.132	22.0886	6.09678	11.4217	-0.006	-0.423	-0.2095	-0.3385	-0.417	-0.2035	-0.3325	0.2135	0.0845	-0.129	0.899531	0.000451509	0.0050244	0.00566307	0.000651084	0.00961379	0.0122123	0.00618212	0.245653	0.0720822	-0.134409	-9.52855	-5.26629	-6.29224	-8.213	-4.37549	-5.2205	4.82044	1.38534
ANK3	0.996545	0.116527	0.0756899	0.136123	0.164207	0.148897	0.197689	0.380797	0.676342	0.923778	0.0366885	11.2036	17.1688	10.7822	9.56655	14.8782	8.9692	5.15069	2.7236	0.437766	0.0005	0.0935	0.1375	0.1315	0.093	0.137	0.131	0.044	0.038	-0.006	0.991588	0.0757944	0.019192	0.0835174	0.110496	0.032522	0.126788	0.305444	0.534121	0.904114	0.0112123	2.32198	3.64298	2.43396	1.97407	3.07964	2.06564	1.15453	0.686422
ANK2	0.774942	0.0212613	0.0622186	0.770478	0.0177782	0.0854287	0.393359	0.606951	0.153859	0.0983635	6.02896	20.6157	19.0622	1.41798	22.179	20.3696	5.12653	2.72212	13.3032	12.3215	-0.0695	0.2215	0.1855	0.0205	0.291	0.255	0.09	-0.036	-0.201	-0.165	0.249519	0.00867827	0.0124104	0.721442	0.00605474	0.00918412	0.307147	0.534304	0.0467385	0.058593	-1.34459	4.53713	4.12654	0.387674	4.81015	4.42976	1.21704	-0.671934	-2.97674
ANK1	0.824052	0.108719	0.204007	0.229556	0.172954	0.148374	0.316804	0.0201856	0.991514	0.0580102	3.13832	11.566	9.82318	7.82959	9.29718	14.9063	6.32385	21.8831	0.0579492	15.4346	0.0365	0.118	-0.1145	0.117	0.0815	-0.151	0.0805	-0.2325	-0.001	0.2315	0.485476	0.0697275	0.104155	0.164832	0.117566	0.0323125	0.233139	0.00648166	0.986745	0.0286114	0.767215	2.39479	-2.05309	1.76866	1.92363	-3.08584	1.47372	-4.76229	-0.0177945
SMARCC1	0.774942	0.182825	0.390601	0.677259	0.704956	0.855466	0.652655	0.49989	0.560717	0.727772	6.95861	8.82848	5.73123	2.09316	1.95952	1.30399	2.37789	3.74759	3.96582	1.704	-0.0685	-0.0925	-0.0545	-0.0335	-0.024	0.014	0.035	0.038	0.059	0.021	0.201437	0.130964	0.267225	0.617567	0.636866	0.740629	0.578377	0.421931	0.401253	0.67546	-1.52526	-1.85863	-1.27307	-0.548528	-0.504993	0.352603	0.618295	0.882215	0.95051
SMARCC2	0.774942	0.333446	0.407859	0.0384368	0.0943588	0.217104	0.0952388	0.906459	0.0502049	0.0154467	5.17315	5.69792	5.46807	19.2049	12.5334	11.5886	13.5537	0.559057	29.2157	24.5566	0.1175	-0.0905	-0.1005	0.487	-0.208	-0.218	0.3695	-0.01	0.5775	0.5875	0.303868	0.269282	0.283918	0.0120092	0.0558038	0.0693645	0.0441198	0.879213	0.00119794	0.00350218	1.18014	-1.26907	-1.22818	5.14606	-2.55028	-2.39479	3.26232	-0.16073	9.33688
SUPT5H	0.885849	0.14199	0.213103	0.105114	0.0961666	0.39123	0.0983344	0.0281955	0.51129	0.03158	1.91879	10.1669	9.54825	12.3277	12.4306	6.94296	13.3342	19.626	4.60763	19.3278	-0.019	0.0905	-0.0755	0.1535	0.1095	-0.0565	0.1725	-0.166	0.063	0.229	0.642867	0.0962293	0.110962	0.0585105	0.0571404	0.202164	0.0464062	0.0108994	0.346128	0.011674	-0.500471	2.11707	-1.99968	2.8147	2.52541	-1.49776	3.19819	-4.1556	1.0827
SUPT5H_1	0.774942	0.0680451	0.734747	0.124999	0.00230715	0.0759116	0.0230374	0.00595587	0.483996	0.0135775	13.3866	14.0445	1.95339	11.2902	38.3169	22.4392	27.2143	30.9065	4.97605	25.603	-0.295	0.2865	-0.0495	0.3535	0.5815	0.2455	0.6485	-0.336	0.067	0.403	0.0458501	0.0394049	0.637766	0.0742987	0.000147336	0.00570265	0.00189921	0.000811614	0.317977	0.0027523	-2.87211	2.93477	-0.506899	2.61014	11.5078	5.02432	9.74392	-7.89595	1.15788
DDB1	0.909364	0.651385	0.910351	0.938111	0.481685	0.932179	0.896543	0.594676	0.752502	0.979426	1.56085	2.27701	0.60743	0.346758	3.97916	0.604508	0.612099	2.82989	1.94929	0.117776	-0.015	0.023	-0.0075	-0.0055	0.038	0.0075	0.0095	-0.0305	-0.0285	0.002	0.698096	0.59197	0.869475	0.92326	0.400022	0.87006	0.868541	0.521208	0.638367	0.973245	-0.416791	0.577931	-0.174336	-0.103714	0.927082	0.173349	0.179467	-0.69467	-0.512157
IMMT	0.774942	0.188054	0.0804168	0.159864	0.808072	0.118547	0.0361079	0.0285278	0.0502049	0.00510352	6.94833	8.67693	16.5836	9.8447	1.21108	16.9086	21.6765	19.5559	27.9402	36.109	0.1845	0.2055	0.386	-0.345	0.021	0.2015	-0.5295	0.1805	-0.5505	-0.731	0.201914	0.135615	0.0219605	0.103641	0.756644	0.0203771	0.00679751	0.0110767	0.00160686	0.000244963	1.52774	1.83726	3.55494	-2.25455	0.328986	3.54532	-6.3814	4.13765	-8.57903
AARS	0.774942	0.260177	0.610776	0.324963	0.809013	0.489637	0.957832	0.511895	0.914408	0.469265	8.94009	6.97928	3.06533	5.96025	1.20455	5.29534	0.25216	3.61873	0.627798	3.96746	0.0775	0.0625	0.028	0.073	-0.015	-0.0495	-0.0045	-0.0345	0.0105	0.045	0.127641	0.200481	0.493704	0.253498	0.757784	0.295437	0.943591	0.434637	0.865407	0.401101	1.91438	1.5082	0.746992	1.37445	-0.327377	-1.18663	-0.0765666	-0.856449	0.181953
FLII	0.958117	0.0368	0.978787	0.0517946	0.0474553	0.940989	0.0707033	0.034007	0.412235	0.034103	0.688579	17.4387	0.140763	16.8816	16.3666	0.521556	15.7061	18.4376	6.03341	18.7771	0.007	0.1415	0.0015	0.216	0.1345	-0.0055	0.209	-0.14	0.0745	0.2145	0.853379	0.0180357	0.968108	0.020504	0.0230855	0.886838	0.0268777	0.0143298	0.249263	0.0132523	0.196993	3.69883	0.0423487	4.12646	3.35361	-0.150742	3.9377	-3.85792	1.37248
CTNND1	0.900975	0.671788	0.136806	0.654924	0.489368	0.255324	0.525243	0.058737	0.914053	0.101305	1.64113	2.11821	12.5491	2.26691	3.89425	10.2732	3.56173	15.2358	0.632923	12.1571	-0.0155	0.021	-0.0925	0.031	0.0365	-0.077	0.0465	-0.1135	0.01	0.1235	0.685309	0.614015	0.0556021	0.593348	0.40792	0.093904	0.44038	0.0299517	0.864386	0.0608545	-0.435834	0.54268	-2.60096	0.588417	0.910334	-2.13001	0.881454	-3.11946	0.183352
GIGYF2	0.900287	0.00274843	0.0807035	0.0169613	0.00264277	0.147263	0.0253746	0.00490518	0.746193	0.0146026	1.67814	36.5251	16.5559	27.099	37.0542	14.9926	25.7138	32.548	2.00177	25.0008	0.0165	0.4485	0.131	0.477	0.432	0.1145	0.4605	-0.3175	0.0285	0.346	0.679494	0.000222582	0.0221011	0.0019503	0.000197053	0.0316768	0.00268299	0.000556154	0.6307	0.00316169	0.444557	11.2766	3.49428	8.76799	10.7798	3.10497	8.6994	-8.62209	0.524302
PDCD6IP	0.774942	0.00386136	0.0468759	0.0144188	0.00501735	0.106111	0.0242563	0.0177373	0.151555	0.0142959	5.8481	33.2449	22.6	28.8756	31.4787	18.083	26.3632	22.7153	13.4211	25.1584	0.051	0.384	0.197	0.549	0.333	0.146	0.498	-0.187	0.165	0.352	0.26013	0.000473712	0.00549535	0.00129552	0.000711433	0.0155491	0.00231036	0.00535141	0.0454877	0.00304904	1.3094	9.41956	5.14405	9.93596	8.04678	3.83153	9.13781	-5.00097	3.0064
POLA1	0.918861	0.186827	0.745963	0.101098	0.271347	0.951486	0.132636	0.260405	0.396057	0.0815873	1.29948	8.71183	1.85613	12.5507	6.94631	0.426286	11.3909	7.14821	6.31398	13.4097	-0.013	-0.0745	-0.0175	-0.1545	-0.0615	-0.0045	-0.1415	0.057	-0.08	-0.137	0.7414	0.134529	0.652209	0.0555817	0.202008	0.906507	0.072596	0.192832	0.233669	0.0456065	-0.353572	-1.83636	-0.483559	-2.87194	-1.48796	-0.124357	-2.66313	1.52822	-1.42943
CCDC88A	0.778967	0.11898	0.293978	0.663151	0.323032	0.674105	0.919788	0.706473	0.501502	0.589746	4.5004	11.0954	7.48485	2.20092	6.04308	3.01366	0.47416	1.93158	4.74011	2.79299	-0.038	-0.093	-0.0705	-0.0305	-0.055	-0.0325	0.0075	0.0225	0.0625	0.04	0.354781	0.0777077	0.17845	0.602432	0.248709	0.499613	0.89657	0.640977	0.335729	0.525656	-1.04471	-2.30035	-1.60535	-0.573329	-1.32042	-0.73495	0.140822	0.499061	1.10978
HNRNPM	0.813433	0.0314622	0.205183	0.0687077	0.0599604	0.506297	0.116148	0.111663	0.792261	0.107974	3.33386	18.2982	9.77738	14.946	15.0439	5.06994	12.2551	11.6523	1.5994	11.7937	0.0315	0.167	0.0745	0.192	0.1355	0.043	0.1605	-0.0925	0.025	0.1175	0.464103	0.0147972	0.10526	0.0320183	0.0313046	0.311176	0.0594967	0.0683549	0.691926	0.0661656	0.80805	3.91467	2.04417	3.52925	3.06387	1.1435	2.8941	-2.38019	0.429644
MGA	0.774942	0.00238633	0.0917743	0.00957599	0.00417325	0.729448	0.0206033	0.00316697	0.0655477	0.00545851	10.1294	38.1029	15.5305	34.0321	33.2735	2.48813	29.1019	36.244	21.3886	34.7717	-0.099	-0.507	-0.126	-0.805	-0.408	-0.027	-0.706	0.381	-0.298	-0.679	0.0970637	0.000154778	0.0279868	0.000395177	0.000470594	0.563881	0.00122973	0.000237463	0.00726338	0.000333294	-2.15436	-12.2878	-3.25332	-14.2253	-8.84834	-0.623396	-11.2275	10.4842	-5.4909
BTAF1	0.953802	0.0463928	0.296071	0.316473	0.0586055	0.432246	0.380446	0.144734	0.505368	0.762636	0.737496	16.1348	7.44334	6.1051	15.1771	6.19867	5.31033	10.2458	4.68481	1.45448	0.0075	0.136	0.0565	0.074	0.1285	0.049	0.0665	-0.0795	-0.062	0.0175	0.843821	0.0243513	0.180163	0.245183	0.030359	0.239957	0.29442	0.0944973	0.340031	0.715405	0.210064	3.38524	1.59749	1.40461	3.09247	1.35782	1.25627	-2.10813	-1.09848
TCERG1	0.794172	0.0333055	0.898879	0.0939842	0.0214881	0.743378	0.081163	0.0347306	0.954475	0.0789612	3.84198	17.9746	0.688082	12.9883	20.9924	2.35638	14.6685	18.3137	0.337765	13.5919	-0.0325	0.1635	-0.008	0.1575	0.196	0.0245	0.19	-0.1715	-0.006	0.1655	0.412859	0.015942	0.853477	0.0502543	0.00795719	0.581248	0.0341312	0.0147444	0.925174	0.0437332	-0.912413	3.83251	-0.196023	2.98607	4.48478	0.594743	3.60118	-3.82769	-0.100664
SF3B2	0.774942	0.669122	0.21865	0.608311	0.805573	0.598886	0.323379	0.390606	0.550575	0.138562	4.7351	2.13904	9.36147	2.65942	1.22801	3.86631	6.21199	5.0252	4.09879	10.4251	-0.042	-0.026	-0.0785	0.037	0.016	-0.0365	0.079	-0.0525	0.063	0.1155	0.336117	0.611077	0.115838	0.542073	0.753701	0.410553	0.239222	0.314398	0.389154	0.0906755	-1.09127	-0.547333	-1.96354	0.67677	0.333145	-0.908582	1.44957	-1.13066	0.978063
ARFGEF1	0.956744	0.0062568	0.0639729	0.669409	0.00667332	0.104237	0.752728	0.0290564	0.0764705	0.108679	0.705774	28.8728	18.8102	2.15144	29.1495	18.3109	1.58973	19.4378	19.6014	11.7537	0.0075	0.297	0.1475	0.0305	0.2895	0.14	0.023	-0.1495	-0.2665	-0.117	0.850007	0.00129633	0.0131518	0.609334	0.00121632	0.0147539	0.693469	0.011382	0.0109612	0.066778	0.201599	7.37962	4.05994	0.561968	7.10286	3.88866	0.432382	-4.10753	-4.83625
ARFGEF2	0.970774	0.013728	0.372651	0.0508219	0.0178934	0.453692	0.0785936	0.0237651	0.968365	0.0528492	0.507775	23.3347	5.99778	16.9994	22.1374	5.83545	14.9127	20.7688	0.233049	15.9829	-0.007	0.2295	0.0525	0.2335	0.2365	0.0595	0.2405	-0.177	0.004	0.181	0.889657	0.00464011	0.251317	0.0199552	0.00611313	0.260889	0.0322646	0.00837756	0.947753	0.0252177	-0.147734	5.35389	1.32379	4.16499	4.79845	1.28924	3.67848	-4.45566	0.0702113
MYO6	0.96157	0.837487	0.344751	0.0335171	0.746221	0.361194	0.0449924	0.401042	0.0655477	0.014457	0.652851	0.96984	6.47503	20.5052	1.65272	7.5387	19.5609	4.88192	21.3792	25.0608	-0.007	0.011	0.053	-0.2955	0.018	0.06	-0.2885	0.042	-0.3065	-0.3485	0.860429	0.799864	0.225163	0.0089018	0.683484	0.176251	0.011064	0.324944	0.00727912	0.00311832	-0.187379	0.269514	1.4143	-5.44464	0.434657	1.60961	-5.40239	1.10331	-5.48728
RBBP6	0.774942	0.258668	0.0760407	0.176974	0.337443	0.706451	0.969687	0.1339	0.526863	0.695203	13.1406	7.01414	17.1394	9.26837	5.81748	2.71085	0.175227	10.6758	4.39238	1.94256	-0.1195	-0.0655	-0.145	-0.1225	0.054	-0.0255	-0.003	-0.0795	-0.057	0.0225	0.0485219	0.198878	0.0193225	0.118349	0.26197	0.535692	0.960456	0.0855903	0.363715	0.639358	-2.79867	-1.51478	-3.63576	-2.08431	1.27832	-0.671178	-0.0536408	-2.19047	-1.03857
XRCC6	0.774942	0.0433323	0.679569	0.0867161	0.15959	0.403764	0.195397	0.0406144	0.800578	0.0533415	8.31574	16.5163	2.42667	13.463	9.72226	6.71377	9.03945	17.3687	1.52758	15.9271	0.08	0.1695	0.026	0.194	0.0895	-0.054	0.114	-0.1435	0.0245	0.168	0.147376	0.0223035	0.571917	0.0450508	0.106604	0.213119	0.124754	0.0183287	0.703464	0.0255439	1.79067	3.47534	0.610994	3.11274	2.00331	-1.45472	2.08209	-3.60168	0.412343
ZC3HAV1	0.86989	0.00234665	0.113829	0.0273991	0.00221732	0.226749	0.0395043	0.00318289	0.164441	0.0310049	2.27545	38.3824	13.904	22.3702	38.6609	11.2463	20.7614	36.2037	12.7808	19.462	0.0215	0.492	0.1075	0.3375	0.4705	0.086	0.316	-0.3845	-0.1545	0.23	0.592182	0.000145131	0.0407002	0.00579398	0.000136115	0.0750541	0.00839186	0.000239678	0.0527133	0.0113188	0.581055	12.4757	2.88931	6.24684	11.714	2.321	5.94055	-10.462	-2.8471
KPNB1	0.91106	0.0148195	0.787476	0.0387402	0.0229846	0.671626	0.0630292	0.0152256	0.522736	0.0287903	1.49783	22.8419	1.50042	19.1381	20.58	3.04016	16.6318	23.8148	4.45286	19.9776	0.017	0.212	-0.0175	0.27	0.195	-0.0345	0.253	-0.2295	0.058	0.2875	0.7083	0.00519767	0.707878	0.0121951	0.00874983	0.496574	0.0217179	0.00415452	0.358686	0.0100518	0.401724	5.19822	-0.40042	4.91308	4.37539	-0.74047	4.25685	-5.32986	1.05099
COPB1	0.989826	0.00318231	0.217391	0.0305709	0.00318551	0.286045	0.0415426	0.00459183	0.31979	0.0301928	0.18126	35.0803	9.40907	21.4284	35.4216	9.33748	20.2717	33.1534	7.79146	19.656	-0.002	0.4015	0.072	0.3075	0.4035	0.074	0.3095	-0.3295	-0.094	0.2355	0.959122	0.000310436	0.114576	0.00719719	0.000286975	0.11648	0.00939364	0.000483797	0.166285	0.0108243	-0.054516	10.4201	1.97274	5.82995	9.90244	1.9498	5.71571	-8.90465	-1.73203
NSUN2	0.774942	0.0380237	0.565108	0.0557499	0.158463	0.214824	0.131055	0.021521	0.51411	0.027864	7.56511	17.2426	3.51579	16.3816	9.75654	11.6762	11.4736	21.4347	4.57415	20.2139	0.0605	0.1465	-0.0295	0.2075	0.086	-0.09	0.147	-0.176	0.061	0.237	0.175182	0.0188685	0.445063	0.023006	0.105766	0.0679804	0.0712256	0.00718672	0.348807	0.00951948	1.64343	3.65064	-0.839706	3.96585	2.00975	-2.40675	2.6848	-4.63715	1.07585
XRCC5	0.774942	0.0336677	0.655126	0.0782411	0.0974264	0.464729	0.158799	0.0359762	0.903855	0.0543128	8.14425	17.914	2.64635	14.1344	12.3577	5.67568	10.2696	18.1063	0.70727	15.8209	0.0735	0.1865	0.0275	0.199	0.113	-0.046	0.1255	-0.159	0.0125	0.1715	0.153312	0.0161658	0.543707	0.0385975	0.0581078	0.270665	0.0939819	0.0154657	0.849714	0.0261761	1.7569	3.81726	0.658464	3.29726	2.51094	-1.25898	2.37816	-3.77739	0.203522
CENPE	0.774942	0.00159635	0.0443921	0.0309518	0.00156538	0.133069	0.062157	0.00218003	0.0555413	0.137461	9.16998	43.2905	23.4477	21.3412	42.1544	15.8046	16.7353	39.101	24.1173	10.4676	-0.0715	-0.7085	-0.196	-0.304	-0.637	-0.1245	-0.2325	0.5125	0.4045	-0.108	0.12106	4.68763e-05	0.00452092	0.00734316	6.08919e-05	0.0262751	0.0212065	0.000123	0.00387502	0.0897928	-1.96028	-16.2614	-5.41323	-5.7926	-14.0165	-3.28781	-4.29371	12.1729	6.63159
COPG1	0.983861	0.00303137	0.0688946	0.0394406	0.00292336	0.108861	0.0532746	0.0062497	0.152549	0.108122	0.282194	35.5818	18.1357	18.9698	36.2079	17.7704	18.1048	30.4906	13.3732	11.7847	0.003	0.422	0.138	0.2565	0.419	0.135	0.2535	-0.284	-0.1655	0.1185	0.937088	0.000276581	0.0153615	0.0126772	0.000239447	0.0167093	0.0154712	0.000893192	0.0459915	0.0663027	0.0839724	10.7102	3.88515	4.85065	10.3164	3.75406	4.80535	-7.72083	-2.99434
COPG2	0.917916	0.00896716	0.332678	0.0206813	0.00807162	0.500897	0.0282397	0.00727374	0.179906	0.0122867	1.32322	26.2184	6.71024	25.0526	27.5354	5.1365	24.4191	29.2239	12.0746	26.3962	-0.013	0.2545	-0.063	0.404	0.2675	-0.05	0.417	-0.3175	0.1495	0.467	0.737357	0.00238872	0.213293	0.00312418	0.00176386	0.306443	0.00361485	0.00119567	0.0620214	0.00229286	-0.359397	6.34099	-1.45882	7.58147	6.50616	-1.15626	7.88335	-7.20836	2.6765
AP3D1	0.83546	0.0282851	0.941466	0.489475	0.0178417	0.659916	0.315119	0.0335725	0.250815	0.504714	2.84738	18.9092	0.39545	3.80231	22.1581	3.17046	6.35494	18.5249	9.54937	3.58753	-0.027	0.166	0.005	0.0515	0.193	0.032	0.0785	-0.161	-0.1145	0.0465	0.519113	0.0128552	0.912967	0.416648	0.006084	0.481896	0.231476	0.0140445	0.110934	0.437771	-0.705624	4.07284	0.115844	0.924123	4.80427	0.767489	1.48044	-3.87933	-2.10403
ANXA6	0.866746	0.0248956	0.585223	0.109349	0.0211629	0.967874	0.112965	0.0129174	0.727554	0.044513	2.33267	19.6697	3.30572	12.0932	21.0888	0.288162	12.4333	24.9289	2.1887	17.0738	-0.03	0.198	-0.034	0.165	0.228	-0.004	0.195	-0.232	-0.033	0.199	0.584431	0.0107901	0.467119	0.0617564	0.00778244	0.935802	0.057105	0.00321451	0.604129	0.0196164	-0.593756	4.27554	-0.796754	2.75518	4.51062	-0.0852494	2.94307	-5.67983	-0.567129
ANXA6_1	0.774942	0.89093	0.0395507	0.549518	0.213786	0.0716834	0.181693	0.00723048	0.651718	0.0147707	6.17712	0.631227	25.6918	3.192	8.179	23.5826	9.45982	29.2763	2.96307	24.928	-0.0825	0.011	-0.35	0.0595	0.0935	-0.2675	0.142	-0.361	0.0485	0.4095	0.241151	0.864724	0.00269661	0.479513	0.15209	0.00438263	0.113245	0.00118132	0.505467	0.00321514	-1.37604	0.180864	-6.18024	0.795143	1.71578	-5.37722	2.18151	-7.22897	0.738526
HSPA1A	0.774942	0.00166142	0.0254718	0.03837	0.00133967	0.0370429	0.0659861	0.00625627	0.0502049	0.0374006	8.22931	42.6315	36.5766	19.228	44.3098	36.3863	16.2536	30.4796	27.7928	18.2108	0.0935	0.8795	0.545	0.3405	0.786	0.4515	0.247	-0.3345	-0.539	-0.2045	0.150338	5.45571e-05	0.000219959	0.0119454	3.70695e-05	0.000229809	0.023694	0.000895456	0.00166234	0.0150979	1.77364	15.806	11.3957	4.94667	15.6475	10.9868	4.1242	-7.71625	-8.49521
HSPA5	0.774942	0.0666011	0.163452	0.864604	0.0229846	0.581218	0.363543	0.0128215	0.264875	0.138729	6.515	14.161	11.3289	0.795605	20.5811	4.09131	5.56511	24.9771	9.13852	10.4173	-0.0565	0.129	-0.091	0.013	0.1855	-0.0345	0.0695	-0.22	-0.116	0.104	0.2231	0.0383621	0.07364	0.832606	0.00874771	0.389825	0.277645	0.00317899	0.12194	0.0908377	-1.43905	2.93885	-2.35107	0.22824	4.37566	-0.953238	1.3107	-5.69539	-2.01551
HSPA8	0.774942	0.00477353	0.808338	0.0422938	0.0070591	0.473408	0.0832052	0.00460763	0.318136	0.0287101	7.04577	31.3473	1.34623	18.4152	28.5631	5.52491	14.4912	33.1092	7.82948	20.0085	0.0655	0.3645	0.015	0.2675	0.299	-0.0505	0.202	-0.3495	-0.097	0.2525	0.197434	0.000733284	0.733461	0.0144041	0.00139215	0.280227	0.0355535	0.000488743	0.164836	0.00998051	1.54222	8.47883	0.363323	4.64942	6.88094	-1.23035	3.54577	-8.88375	-1.73991
HSPA2	0.774942	0.00162875	0.0272079	0.0669187	0.00133872	0.0411086	0.113092	0.00703278	0.0502049	0.0378825	5.71215	43.0658	34.4067	15.1398	44.4026	33.8919	12.4238	29.4771	28.7915	18.1289	0.0525	0.7715	0.4405	0.21	0.719	0.388	0.1575	-0.331	-0.5615	-0.2305	0.268402	4.93649e-05	0.000362521	0.0306213	3.62863e-05	0.000408145	0.0572296	0.00112796	0.00132084	0.0153856	1.28291	16.0661	10.1135	3.58616	15.7217	9.59875	2.94045	-7.30834	-9.0782
HSPA1L	0.774942	0.00111637	0.013056	0.00960434	0.000916793	0.017305	0.0191961	0.00529672	0.05942	0.654394	6.5426	51.5708	48.3792	33.8973	51.5881	46.1865	30.2462	31.8956	22.8555	2.25763	0.0565	1.1245	0.777	0.751	1.068	0.7205	0.6945	-0.3475	-0.3735	-0.026	0.221687	6.96497e-06	1.45237e-05	0.000407631	6.93729e-06	2.4063e-05	0.000944884	0.000646312	0.00518146	0.594617	1.44441	25.3284	21.5974	14.0933	22.6377	18.5233	12.23	-8.3266	-6.08124
HSPA6	0.774942	0.0060472	0.11205	0.361907	0.0032496	0.0725193	0.121378	0.0095544	0.0655386	0.353578	7.67843	29.183	14.0061	5.38732	35.2343	22.951	11.9637	27.0731	21.427	5.45196	-0.101	0.474	0.1535	0.0915	0.575	0.2545	0.1925	-0.3205	-0.3825	-0.062	0.17067	0.00120698	0.039755	0.289247	0.000299621	0.00506873	0.0636254	0.00196194	0.0071995	0.284973	-1.6696	7.65253	2.91154	1.25782	9.80614	5.18001	2.81505	-6.40509	-5.50571
HYOU1	0.779268	0.827381	0.1457	0.329156	0.563717	0.447458	0.70293	0.122501	0.480153	0.674686	4.46317	1.03718	12.1016	5.89328	3.15043	5.93624	1.96483	11.1473	5.03468	2.09596	-0.056	-0.0155	-0.114	-0.09	0.0405	-0.058	-0.034	-0.0985	-0.0745	0.024	0.357835	0.787556	0.0616371	0.257438	0.484125	0.254904	0.636088	0.0767839	0.313713	0.617169	-1.0373	-0.286651	-2.50833	-1.36051	0.760587	-1.3083	-0.522332	-2.28158	-1.16981
ZFR	0.947367	0.309908	0.0990871	0.832368	0.478209	0.231416	0.96815	0.300718	0.636066	0.129007	0.835157	6.08637	14.9951	1.0028	4.01621	11.082	0.183521	6.38785	3.12289	10.8186	-0.0125	-0.065	-0.124	-0.0165	-0.0525	-0.1115	-0.004	-0.059	0.0485	0.1075	0.825058	0.246242	0.0316583	0.793817	0.396624	0.0779473	0.958623	0.229728	0.487204	0.0828215	-0.235856	-1.33946	-3.13116	-0.282789	-0.934371	-2.28846	-0.0561297	-1.38691	0.772926
TBCD	0.856175	0.0853889	0.420904	0.169642	0.133293	0.77403	0.274647	0.176869	0.80407	0.2828	2.51153	12.8334	5.29414	9.50313	10.6682	2.06039	7.11883	9.18088	1.50019	6.60688	0.023	0.142	0.043	0.112	0.119	0.02	0.089	-0.099	-0.03	0.069	0.56085	0.0520791	0.29552	0.112121	0.0857398	0.622245	0.194141	0.120757	0.707915	0.21843	0.633098	2.65566	1.18949	2.13722	2.18247	0.52919	1.6469	-1.9067	-0.40571
BAZ1A	0.774942	0.369868	0.989793	0.140785	0.0477573	0.317968	0.204113	0.111893	0.0578514	0.026831	4.97642	5.16679	0.0671266	10.5699	16.3295	8.49804	8.77221	11.6396	23.2201	20.4752	-0.097	0.0865	-0.0015	-0.252	0.1835	0.0955	-0.155	-0.088	-0.3385	-0.2505	0.317949	0.304314	0.984662	0.0877029	0.0232835	0.141317	0.132672	0.0685552	0.00476422	0.00896358	-1.14131	1.167	-0.0203966	-2.43	3.3453	1.7903	-2.01976	-2.3777	-6.23605
IKBKAP	0.884186	0.0215621	0.0936564	0.380388	0.0184591	0.115529	0.550658	0.330503	0.0864502	0.0530738	1.95248	20.5071	15.3884	5.12558	21.9603	17.1274	3.3061	5.88864	18.2949	15.9548	-0.019	0.178	0.1265	-0.064	0.197	0.1455	-0.045	-0.0515	-0.242	-0.1905	0.6379	0.00889789	0.0289172	0.307215	0.00636758	0.0193758	0.467079	0.257713	0.0148085	0.0253816	-0.508193	4.50656	3.22068	-1.20102	4.74894	3.59766	-0.825705	-1.29367	-4.39783
PSMD1	0.945633	0.00701275	0.277112	0.050255	0.0086118	0.418894	0.0737337	0.0209387	0.532602	0.107609	0.864505	27.9763	7.84915	17.0789	27.0548	6.43338	15.3971	21.6334	4.31382	11.8137	0.009	0.2765	0.071	0.2195	0.2675	0.062	0.2105	-0.2055	-0.057	0.1485	0.819501	0.00159358	0.164091	0.0195935	0.00197027	0.227333	0.0288593	0.00686537	0.370355	0.0658614	0.243531	7.01358	1.67438	4.19112	6.33687	1.40202	3.83525	-4.6923	-1.02242
DIS3	0.774942	0.0154348	0.919722	0.0767658	0.0324806	0.611959	0.147201	0.0180449	0.796703	0.0639403	4.81192	22.5696	0.546069	14.2416	18.5373	3.70595	10.7491	22.6018	1.56322	14.8502	0.0405	0.1985	0.006	0.1755	0.158	-0.0345	0.135	-0.1925	-0.023	0.1695	0.330223	0.00553399	0.881847	0.0376562	0.0140047	0.425995	0.0841577	0.00549319	0.697716	0.0327327	1.10645	5.11372	0.157633	3.32734	3.85947	-0.876494	2.49811	-4.96789	-0.420943
XPO5	0.990204	0.0122021	0.560126	0.0630789	0.0122929	0.597088	0.0761888	0.00822718	0.792782	0.031483	0.172031	24.1275	3.56823	15.5549	24.5641	3.88819	15.1554	28.2125	1.59549	19.36	0.002	0.2285	-0.0335	0.205	0.2265	-0.0355	0.203	-0.262	-0.0235	0.2385	0.961163	0.00386594	0.439721	0.0278299	0.00349613	0.40849	0.0305114	0.00150921	0.69255	0.0115876	0.0517917	5.61194	-0.850357	3.71015	5.51607	-0.912943	3.75642	-6.82057	-0.428704
ZNF318	0.774942	0.0139279	0.0467691	0.0353087	0.0653644	0.180717	0.0859535	0.696651	0.428064	0.184022	9.76344	23.2323	22.6298	20.0279	14.5489	13.1099	14.2637	2.00175	5.78533	8.89454	-0.0815	-0.2075	-0.1885	-0.2795	-0.126	-0.107	-0.198	0.019	-0.072	-0.091	0.105598	0.00475089	0.00545782	0.00993586	0.0350838	0.0488663	0.037465	0.630704	0.263917	0.128987	-2.07982	-5.32123	-5.15332	-5.25395	-2.95864	-2.69996	-3.47555	0.514901	-1.32218
RRP12	0.774942	0.0240158	0.925607	0.257677	0.00293599	0.10641	0.0414972	0.0086474	0.218624	0.089419	12.5119	19.8911	0.501016	7.20464	36.1587	18.0171	20.2894	27.8811	10.5878	12.861	-0.1625	0.276	-0.009	0.141	0.4385	0.1535	0.3035	-0.285	-0.135	0.15	0.0560797	0.0102539	0.891042	0.190343	0.000242175	0.0157868	0.00935533	0.00162887	0.0873421	0.0517487	-2.6702	4.38529	-0.14535	1.65577	10.29	3.81512	5.72373	-6.69746	-2.33304
NUP133	0.774942	0.0252608	0.0590083	0.0583961	0.118725	0.275254	0.169072	0.564078	0.753478	0.28935	8.62704	19.5755	19.7096	16.0571	11.2922	9.68299	9.86971	3.1078	1.94138	6.48884	-0.1155	-0.247	-0.2145	-0.2795	-0.1315	-0.099	-0.164	0.0325	-0.0325	-0.065	0.137182	0.0110268	0.0106915	0.0247905	0.0742639	0.107572	0.103045	0.4889	0.639531	0.224448	-1.85727	-4.26977	-4.301	-3.87941	-2.30239	-2.01601	-2.28017	0.75254	-0.510322
DHX38	0.914566	0.0143491	0.0460874	0.0961439	0.0135481	0.0718276	0.101314	0.6665	0.587341	0.633552	1.39908	23.0384	22.7495	12.8369	23.936	23.5481	13.1208	2.23773	3.62837	2.42795	0.0135	-0.202	-0.1815	-0.154	-0.2155	-0.195	-0.1675	0.0205	0.048	0.0275	0.72459	0.00496777	0.00530948	0.0520364	0.00404021	0.00441768	0.0487441	0.597348	0.433674	0.571749	0.377894	-5.25986	-5.19073	-2.94632	-5.32301	-5.36627	-3.13657	0.567408	0.88009
DHX8	0.774942	0.00526183	0.0860646	0.0487661	0.0065822	0.334502	0.0909644	0.00866262	0.192229	0.0876946	7.62176	30.4065	15.9665	17.3063	29.2246	8.11688	13.8782	27.8449	11.5496	12.9749	-0.089	-0.462	-0.1615	-0.295	-0.373	-0.0725	-0.206	0.3005	0.167	-0.1335	0.172911	0.000910647	0.0253134	0.0185938	0.00119548	0.154281	0.0409432	0.00164252	0.0699911	0.0504087	-1.6545	-8.09209	-3.35463	-4.26659	-7.1317	-1.71836	-3.35867	6.68411	2.55292
DH5	0.918861	0.200604	0.324362	0.604713	0.160703	0.597589	0.815299	0.0295878	0.218852	0.694871	1.30924	8.33676	6.86517	2.69563	9.68444	3.88183	1.1462	19.3192	10.5774	1.94565	-0.0215	0.089	-0.068	-0.0455	0.1105	-0.0465	-0.024	-0.157	-0.1345	0.0225	0.739734	0.146664	0.205818	0.537573	0.107537	0.409088	0.768033	0.0116972	0.08755	0.638904	-0.356248	1.76495	-1.48812	-0.684811	1.9962	-0.911676	-0.32155	-4.0774	-2.33073
DH6	0.975959	0.0285584	0.748811	0.113656	0.0338052	0.744336	0.138307	0.0191161	0.859208	0.0588813	0.41964	18.845	1.83151	11.8633	18.2974	2.34663	11.1442	22.2384	1.04205	15.3446	0.0045	0.1595	-0.017	0.1435	0.155	-0.0215	0.139	-0.1765	-0.016	0.1605	0.907896	0.0130466	0.655917	0.065113	0.0147999	0.582555	0.0768389	0.00597262	0.786674	0.0292108	0.123145	4.05604	-0.477905	2.69747	3.80154	-0.59261	2.59908	-4.86313	-0.29153
PKM	0.774942	0.00551824	0.104423	0.0223524	0.0142328	0.994939	0.046143	0.0129174	0.562554	0.0205057	14.2211	29.9394	14.575	24.3621	23.6141	0.0454693	19.3615	24.9279	3.94191	22.4075	0.113	0.338	0.1125	0.3935	0.225	-0.0005	0.2805	-0.2255	0.0555	0.281	0.0378348	0.00101405	0.034874	0.00366258	0.00435098	0.989585	0.0115839	0.00321519	0.403468	0.0057444	3.0466	7.8368	3.03694	7.21554	5.22614	-0.0138103	5.31716	-5.67953	0.945546
PKM_1	0.774942	0.0179097	0.841664	0.00957599	0.052718	0.258054	0.0195066	0.0140337	0.0502049	0.00480051	8.00226	21.6647	1.09968	34.0501	15.781	10.1729	29.9053	24.3749	26.642	37.4766	0.076	0.252	-0.0115	0.7985	0.176	-0.0875	0.7225	-0.2635	0.5465	0.81	0.158407	0.006816	0.776304	0.000393541	0.0264182	0.096096	0.00102204	0.00365183	0.0021667	0.000178787	1.72901	4.84035	-0.302481	14.243	3.22373	-2.11056	11.9227	-5.50363	7.86632
PKLR	0.774942	0.00529285	0.330681	0.197573	0.00626011	0.842411	0.591497	0.00645799	0.0768986	0.422547	8.76359	30.3436	6.7444	8.66421	29.6655	1.42314	2.90488	30.2176	19.5414	4.51405	0.089	0.444	0.073	0.129	0.355	-0.016	0.04	-0.371	-0.315	0.056	0.132935	0.000923942	0.211621	0.136012	0.00108007	0.720586	0.512285	0.000951119	0.0111138	0.353667	1.87927	8.04221	1.46528	1.95007	7.30319	-0.381434	0.737171	-7.6078	-4.81539
NCOR1	0.911816	0.448342	0.947851	0.593071	0.336624	0.809081	0.489075	0.515658	0.991514	0.612206	1.4744	4.19554	0.350704	2.79523	5.83043	1.73696	3.94956	3.58009	0.0590179	2.60157	0.014	-0.038	-0.004	-0.037	-0.052	-0.018	-0.051	0.034	0.001	-0.033	0.712132	0.38058	0.922422	0.525384	0.261191	0.670354	0.402758	0.438522	0.986503	0.549342	0.396095	-0.975266	-0.1032	-0.706848	-1.28074	-0.455452	-0.965306	0.848689	0.0181205
NCOR2	0.996474	0.155413	0.198955	0.174518	0.136314	0.232581	0.174722	0.847451	0.0963363	0.0275314	0.0596954	9.67904	9.99083	9.34407	10.5426	11.0423	9.68523	0.918966	17.281	20.3166	-0.001	0.111	0.1	-0.144	0.112	0.101	-0.143	-0.011	-0.255	-0.244	0.986349	0.10767	0.100211	0.116303	0.088256	0.078663	0.107517	0.809289	0.0187026	0.0092969	-0.0181989	2.02351	2.08579	-2.10132	2.15851	2.28062	-2.23554	-0.255804	-4.07866
NCOR1_1	0.894405	0.186509	0.694667	0.341409	0.302886	0.956923	0.252838	0.310782	0.154507	0.173882	1.79353	8.72307	2.28894	5.70318	6.37922	0.380167	7.5671	6.21037	13.2626	9.19472	-0.022	-0.0835	-0.027	0.081	-0.0615	-0.005	0.103	0.0565	0.1645	0.108	0.661678	0.134181	0.590345	0.268957	0.230186	0.916185	0.175102	0.239311	0.0471782	0.120373	-0.471536	-1.8385	-0.580813	1.32099	-1.38293	-0.111415	1.74607	1.35382	2.96654
EIF4G2	0.818934	0.00520974	0.803842	0.036067	0.00639052	0.852205	0.0547601	0.00613955	0.656483	0.0276248	3.22345	30.5197	1.37865	19.8366	29.4651	1.33348	17.8853	30.6304	2.91112	20.2717	0.0285	0.317	0.0145	0.2775	0.2885	-0.014	0.249	-0.3025	-0.0395	0.263	0.476052	0.000887215	0.728007	0.0103834	0.00113107	0.735618	0.0162732	0.000864883	0.51155	0.00939345	0.785045	8.09595	0.37118	5.17907	7.22482	-0.359777	4.72025	-7.77933	-0.727281
MYO18A	1	0.147838	0.411972	0.0678721	0.154615	0.478405	0.0808494	0.0459392	0.263056	0.029651	2.41082e-15	9.95273	5.41404	15.05	9.88703	5.44725	14.7013	16.6483	9.19273	19.7916	-2.77556e-17	0.0815	-0.045	0.1915	0.0815	-0.045	0.1915	-0.1265	0.11	0.2365	1	0.101094	0.287472	0.0312608	0.102635	0.285283	0.0338739	0.0216355	0.120428	0.0104915	-7.56561e-16	2.0753	-1.21247	3.55972	2.03432	-1.21558	3.61151	-3.4347	2.02713
CTNNA1	0.774942	0.00168582	0.0224936	0.0201158	0.00150131	0.0403629	0.0449789	0.0055796	0.0518566	0.125545	6.85649	42.3191	39.5301	25.3786	42.4842	34.5746	19.5763	31.3816	25.2276	10.9665	-0.0675	-1.1085	-0.542	-0.415	-1.041	-0.4745	-0.3475	0.5665	0.6935	0.127	0.206229	5.86256e-05	0.000111428	0.00289828	5.64393e-05	0.000348768	0.0110248	0.000727514	0.00300079	0.0800486	-1.50541	-15.9127	-13.3899	-7.76	-14.2738	-9.96148	-5.40904	8.1827	7.3103
CTNNA3	0.774942	0.593039	0.0512681	0.0740713	0.280635	0.703984	0.132431	0.0736376	0.273388	0.0298833	10.6692	2.77402	21.6124	14.4511	6.76938	2.74028	11.4044	13.972	8.92017	19.7329	-0.3505	-0.075	-0.469	0.226	0.2755	-0.1185	0.5765	-0.394	0.301	0.695	0.0857192	0.527956	0.00689862	0.0358829	0.210408	0.532073	0.0723701	0.0400679	0.128228	0.0106342	-2.27635	-0.686448	-4.94911	3.38659	1.49822	-0.683842	2.7146	-2.94482	2.03617
NOMO1	0.928689	0.439695	0.286409	0.0556493	0.53942	0.367076	0.0546839	0.476016	0.0839844	0.0694402	1.12263	4.28888	7.63811	16.3954	3.38744	7.43198	17.9027	4.01051	18.6706	14.3701	-0.019	-0.058	-0.1045	-0.3175	-0.039	-0.0855	-0.2985	-0.0465	-0.2595	-0.213	0.772213	0.372488	0.172262	0.022933	0.458412	0.180635	0.0162081	0.397145	0.0135812	0.0365584	-0.309857	-0.99466	-1.64009	-4.04585	-0.808952	-1.58957	-4.72695	-0.934319	-4.52067
NOMO2	0.982535	0.603715	0.0440992	0.158285	0.785054	0.11761	0.31533	0.00923479	0.16404	0.148178	0.319287	2.67883	23.586	9.90289	1.37391	16.9674	6.34854	27.3661	12.8038	10.0598	0.0075	0.0355	-0.2455	-0.1455	0.028	-0.253	-0.153	-0.281	-0.181	0.1	0.929119	0.539656	0.00437928	0.102261	0.728802	0.0201028	0.231817	0.00183395	0.0524343	0.098632	0.094736	0.665136	-5.45814	-2.22837	0.368641	-3.55935	-1.47905	-6.50985	-2.85275
LMNB2	0.774942	0.043277	0.0443392	0.0248703	0.75192	0.242947	0.0548169	0.0955231	0.0578173	0.0243929	11.8264	16.5227	23.458	23.2778	1.61207	10.6898	17.8659	12.518	23.3448	21.1312	-0.188	-0.2135	-0.314	-0.5755	-0.0255	-0.126	-0.3875	-0.1005	-0.362	-0.2615	0.0656696	0.0222704	0.00451028	0.00470135	0.68991	0.0853133	0.016346	0.0560019	0.00462932	0.00770683	-2.52337	-3.50329	-5.42925	-6.98617	-0.425163	-2.21129	-4.71279	-2.55201	-6.28979
LMNB1	0.774942	0.0165022	0.0447087	0.0202301	0.187112	0.289183	0.0566116	0.984683	0.0858779	0.0258052	10.3316	22.1768	23.3401	25.3283	8.88514	9.24082	17.5204	0.0856548	18.3793	20.7376	-0.1335	-0.2385	-0.2375	-0.49	-0.105	-0.104	-0.3565	0.001	-0.2515	-0.2525	0.0926479	0.00605789	0.00463432	0.00293205	0.129266	0.119102	0.0176994	0.98047	0.0145234	0.00843795	-2.20326	-4.99366	-5.37847	-7.7322	-1.84679	-1.93135	-4.58146	0.0258557	-4.42521
CLIP1	0.912491	0.0136648	0.807453	0.0365317	0.020286	0.706451	0.0566116	0.0163846	0.477742	0.0298311	1.42598	23.3716	1.35287	19.7481	21.362	2.70765	17.5207	23.2868	5.07454	19.747	0.0145	0.206	-0.0155	0.27	0.1915	-0.03	0.2555	-0.2215	0.064	0.2855	0.720115	0.00460086	0.73234	0.0105971	0.00730807	0.536087	0.0176983	0.00469158	0.310847	0.0105999	0.384414	5.36569	-0.364936	5.14474	4.58439	-0.670498	4.58156	-5.16994	1.17792
HK1	0.965392	0.0125785	0.0383184	0.54583	0.0111538	0.0524658	0.469095	0.707323	0.0679701	0.0169205	0.570193	23.9113	26.2809	3.22893	25.2907	27.873	4.17435	1.92496	20.955	23.8847	0.007	0.243	0.261	-0.048	0.236	0.254	-0.055	0.018	-0.291	-0.309	0.876962	0.00406323	0.00235459	0.475452	0.00295757	0.00163193	0.382441	0.641954	0.00802602	0.00408818	0.164913	5.54062	6.39568	-0.801507	5.74613	6.88242	-1.01361	0.497561	-5.32585
HK2	0.774942	0.00315159	0.0341214	0.132005	0.00594278	0.0785994	0.388283	0.0397389	0.073531	0.0906793	5.13119	35.1741	28.5681	10.9644	30.1295	21.6779	5.19903	17.4944	20.023	12.7742	0.051	0.4	0.265	0.1295	0.349	0.214	0.0785	-0.135	-0.2705	-0.1355	0.306818	0.000303804	0.00139055	0.0800865	0.000970619	0.00679534	0.302062	0.0178058	0.0099471	0.0527936	1.16931	10.4738	7.29382	2.47749	7.48751	4.79925	1.23251	-3.63128	-4.98472
PKN2	0.950007	0.556455	0.728356	0.835762	0.503214	0.901399	0.7676	0.327572	0.872971	0.569986	0.784073	3.09355	2.00526	0.981715	3.75029	0.884666	1.48344	5.93865	0.939804	2.96294	0.0085	-0.029	0.018	-0.0145	-0.0375	0.0095	-0.023	0.047	0.0145	-0.0325	0.83482	0.490506	0.630193	0.79768	0.421668	0.815706	0.710651	0.254762	0.805415	0.505483	0.222414	-0.752489	0.517511	-0.277312	-0.881792	0.247413	-0.406308	1.30303	0.265109
PKN1	0.935342	0.010874	0.0420304	0.0369021	0.0104893	0.0644444	0.047345	0.781868	0.727586	0.471364	1.0085	24.9299	24.3725	19.6341	25.6872	24.9588	19.1006	1.37215	2.18796	3.94264	-0.01	0.235	0.22	0.267	0.245	0.23	0.277	-0.015	0.032	0.047	0.792775	0.00321371	0.00365382	0.0108791	0.00269946	0.00319242	0.0123009	0.729096	0.604233	0.4034	-0.280701	5.88317	5.71939	5.10077	5.87488	5.8273	5.20738	-0.368449	0.56696
UNC45A	0.973925	0.0117256	0.255818	0.153651	0.00919696	0.295748	0.146799	0.0182993	0.248616	0.301322	0.443879	24.4088	8.36596	10.0775	26.5804	9.02917	10.7687	22.5227	9.62029	6.28344	0.0055	0.2535	0.074	0.138	0.248	0.0685	0.1325	-0.1795	-0.1155	0.064	0.902843	0.00362341	0.145682	0.0982318	0.00219767	0.12505	0.083778	0.00559412	0.109137	0.235318	0.129947	5.70587	1.77263	2.26862	6.17337	1.89102	2.50309	-4.94496	-2.11943
NUP93	0.774942	0.661786	0.0566085	0.798643	0.485875	0.197158	0.574179	0.0268463	0.956622	0.0543097	6.27164	2.19812	20.4121	1.2255	3.93596	12.3757	3.07435	19.946	0.31919	15.8248	-0.0735	-0.0265	-0.193	-0.021	0.047	-0.1195	0.0525	-0.1665	0.0055	0.172	0.235959	0.60282	0.00909466	0.754136	0.404021	0.0578674	0.49268	0.0101251	0.92914	0.0261528	-1.39177	-0.560481	-4.49595	-0.339718	0.91857	-2.54834	0.774742	-4.23821	0.0953085
MCM2	0.774942	0.210071	0.055356	0.740751	0.0660319	0.152328	0.331122	0.0101858	0.627829	0.0464155	6.69289	8.09803	20.6615	1.62824	14.4923	14.6639	6.07918	26.6066	3.20566	16.7848	-0.0525	0.066	-0.1655	0.023	0.1185	-0.113	0.0755	-0.2315	-0.043	0.1885	0.214146	0.154952	0.00858714	0.687348	0.0355446	0.0341675	0.24665	0.00218446	0.478007	0.0209662	-1.47361	1.71964	-4.56663	0.438894	2.94669	-3.03242	1.42096	-6.24117	-0.790634
RNF20	0.85499	0.0417828	0.373184	0.0665938	0.0758172	0.306693	0.111558	0.0204157	0.700437	0.031483	2.52976	16.7201	5.98976	15.1695	13.7308	8.76606	12.52	21.8036	2.4837	19.36	-0.024	-0.151	0.0495	-0.189	-0.127	0.0735	-0.165	0.2005	-0.038	-0.2385	0.558501	0.0212807	0.251782	0.0304125	0.0423567	0.13286	0.055976	0.00660141	0.564455	0.0115876	-0.637079	-3.52404	1.32227	-3.59494	-2.78819	1.84105	-2.96707	4.73993	-0.633464
RNF40	0.894405	0.00999737	0.927093	0.0379099	0.0140022	0.876973	0.0596553	0.0115211	0.819172	0.0284409	1.79492	25.496	0.490047	19.3371	23.7216	1.11482	17.0853	25.7053	1.37537	20.0681	-0.018	-0.2435	-0.0055	-0.2645	-0.2255	0.0125	-0.2465	0.238	-0.021	-0.259	0.661467	0.00282095	0.893296	0.0116492	0.00424459	0.773604	0.0195647	0.00268824	0.728557	0.00984432	-0.471859	-6.08085	-0.142224	-4.98768	-5.25835	0.305907	-4.42017	5.93431	-0.375225
MCM7	0.774942	0.377573	0.0509795	0.316764	0.0903251	0.145892	0.144489	0.0115929	0.738547	0.0270079	7.83063	5.06485	21.6611	6.09932	12.7626	15.0701	10.8567	25.6553	2.07573	20.4359	-0.06	0.044	-0.1755	0.0735	0.104	-0.1155	0.1335	-0.2195	0.0295	0.249	0.164792	0.311541	0.00682163	0.24551	0.0529352	0.0311166	0.0820973	0.00271936	0.620051	0.00904501	-1.69536	1.14455	-4.858	1.4034	2.59163	-3.12219	2.52543	-5.91766	0.541325
MCM5	0.809594	0.133183	0.104063	0.862896	0.0494391	0.198257	0.494962	0.0103178	0.361279	0.0724962	3.44728	10.502	14.609	0.808538	16.1309	12.3294	3.88351	26.4737	6.95086	14.0968	-0.037	0.1025	-0.1305	0.0145	0.1395	-0.0935	0.0515	-0.233	-0.088	0.145	0.452139	0.0890831	0.0346021	0.83013	0.0243732	0.0584869	0.40893	0.00225233	0.201797	0.0389335	-0.831554	2.18279	-3.04451	0.231694	3.30102	-2.53889	0.951079	-6.19513	-1.55914
CSE1L	0.774942	0.00339028	0.0548848	0.0403091	0.0040874	0.120875	0.0661786	0.00936841	0.189325	0.170538	4.96418	34.4753	20.7446	18.7808	33.4705	16.6884	16.2255	27.2333	11.6593	9.29047	0.042	0.3995	0.1675	0.2595	0.3575	0.1255	0.2175	-0.232	-0.14	0.092	0.318847	0.000356833	0.0084244	0.0132409	0.000449725	0.0214367	0.0238481	0.00189092	0.0682454	0.117748	1.13648	10.0799	4.59035	4.78133	8.94055	3.49311	4.11446	-6.46217	-2.57852
ERCC6L	0.932357	0.00638444	0.993428	0.0260027	0.00592673	0.87525	0.0325995	0.00612803	0.564701	0.0149863	1.06638	28.6766	0.0374697	22.8609	30.1665	1.13708	22.8163	30.6684	3.89965	24.8226	0.012	0.327	-0.0005	0.3805	0.315	-0.0125	0.3685	-0.3275	0.0535	0.381	0.78228	0.00135624	0.991409	0.00517499	0.000962398	0.769647	0.00522839	0.00085736	0.407413	0.00329413	0.295425	7.29812	-0.0114033	6.47411	7.50236	-0.311465	6.97093	-7.79527	0.936761
MCM6	0.774942	0.366593	0.0909371	0.829098	0.0819563	0.318962	0.521283	0.022658	0.477371	0.125477	7.43811	5.2176	15.5901	1.02574	13.3086	8.47411	3.60485	21.0772	5.07989	10.9695	-0.0635	0.0525	-0.129	-0.0165	0.116	-0.0655	0.047	-0.1815	-0.069	0.1125	0.18038	0.300774	0.027605	0.789634	0.0466806	0.142098	0.436028	0.00780333	0.310464	0.0799918	-1.61864	1.17391	-3.26708	-0.288732	2.70184	-1.78578	0.890818	-4.53908	-1.17901
KIF14	0.83546	0.109433	0.926071	0.0287587	0.184802	0.718086	0.0371546	0.0862042	0.0840033	0.0135739	2.86539	11.5318	0.497468	21.9618	8.95644	2.58888	21.3569	13.0859	18.6536	25.6068	-0.03	-0.1085	-0.006	-0.3645	-0.0785	0.024	-0.3345	0.1025	-0.256	-0.3585	0.516965	0.0702787	0.891771	0.00636533	0.127162	0.55095	0.00731668	0.049137	0.0136346	0.00274992	-0.709467	-2.38789	-0.144274	-6.063	-1.86006	0.64511	-6.22426	2.66686	-4.51504
COPB2	0.96157	0.00611623	0.481306	0.0446509	0.00594278	0.482337	0.0573912	0.00760356	0.499308	0.0407689	0.641546	29.1059	4.44275	17.9693	30.1229	5.3946	17.4122	28.8563	4.78257	17.6307	-0.0095	0.3445	0.0495	0.2835	0.354	0.059	0.293	-0.295	-0.061	0.234	0.862671	0.00122861	0.359522	0.0159614	0.000972101	0.288762	0.0181461	0.00130128	0.332463	0.0172556	-0.184325	7.47744	1.02452	4.49244	7.48485	1.20556	4.5409	-7.06528	-1.11845
PDIA4	0.774942	0.0216362	0.0292194	0.402632	0.0586839	0.0520235	0.860311	0.0737265	0.19309	0.0198282	8.68858	20.486	30.9745	4.82821	15.1686	28.6166	0.842381	13.9642	11.5115	22.6643	-0.0845	-0.2355	-0.363	-0.071	-0.151	-0.2785	0.0135	-0.1275	0.1645	0.292	0.135251	0.00894125	0.000799009	0.328987	0.0304185	0.00137512	0.823686	0.0401399	0.0706068	0.00541462	-1.86438	-4.50063	-8.3559	-1.1392	-3.09065	-7.17613	0.242078	-2.84816	2.54407
PDIA3	0.774942	0.705681	0.0577576	0.0669715	0.309762	0.236849	0.0517584	0.0391962	0.113577	0.0151067	9.72298	1.85853	20.0721	15.1353	6.25856	10.8979	18.3561	17.577	15.8844	24.7409	-0.083	-0.021	-0.178	0.1955	0.062	-0.095	0.2785	-0.157	0.2165	0.3735	0.106586	0.651849	0.00983528	0.0306526	0.23667	0.0813226	0.0146012	0.0174704	0.0257964	0.00335668	-2.07162	-0.483915	-4.40085	3.58485	1.36052	-2.25215	4.90433	-3.6508	3.66636
NAT10	0.774942	0.419061	0.259093	0.200274	0.537076	0.994939	0.552221	0.43506	0.324907	0.38753	7.15726	4.53066	8.28677	8.58279	3.41182	0.0355466	3.2905	4.46121	7.68491	4.95439	-0.0975	-0.0585	-0.097	-0.1515	0.039	0.0005	-0.054	-0.0385	-0.093	-0.0545	0.19243	0.352318	0.148362	0.138587	0.455846	0.991848	0.468759	0.357997	0.170416	0.319566	-1.56742	-1.04167	-1.75755	-1.94841	0.813889	0.0108086	-0.822289	-1.02235	-1.70998
STAG2	0.774942	0.00251387	0.0447414	0.0162424	0.00398602	0.205579	0.0366345	0.0061086	0.413312	0.0238843	11.1796	37.5485	23.3178	27.5493	33.7252	12.0034	21.5459	30.6971	6.01134	21.2905	-0.125	-0.6485	-0.2505	-0.555	-0.5235	-0.1255	-0.43	0.398	0.0935	-0.3045	0.0762143	0.000175855	0.00465824	0.00175819	0.00042411	0.0630459	0.00700497	0.000851706	0.250534	0.00742926	-2.37229	-11.9505	-5.37126	-9.05122	-9.06107	-2.47267	-6.3168	7.80736	1.36801
STAG1	0.774942	0.00631542	0.506273	0.0297199	0.0416773	0.256649	0.106408	0.00720859	0.725966	0.0187567	13.1357	28.8125	4.14568	21.6791	17.0959	10.206	12.8274	29.3019	2.20378	23.0933	-0.1285	-0.2945	-0.0355	-0.3255	-0.166	0.093	-0.197	0.259	-0.031	-0.29	0.0485775	0.00131448	0.384974	0.0067934	0.0195169	0.0953685	0.0521504	0.00117439	0.602036	0.00490534	-2.79755	-7.35446	-0.966016	-5.93853	-3.51911	2.11696	-3.0531	7.23904	-0.570556
NBAS	0.778967	0.871421	0.343417	0.101098	0.385214	0.859388	0.180162	0.23931	0.158647	0.133472	4.50191	0.758577	6.49969	12.5498	5.11859	1.27148	9.51076	7.58848	13.051	10.6254	-0.0395	0.009	-0.052	-0.157	0.0485	-0.0125	-0.1175	-0.061	-0.166	-0.105	0.354657	0.839735	0.223888	0.0555936	0.30771	0.746195	0.111924	0.174242	0.0495336	0.0865878	-1.04501	0.21467	-1.41897	-2.8717	1.14683	-0.34466	-2.19367	-1.60991	-2.91377
ATRX	0.833167	0.00586239	0.0365555	0.0477568	0.00693119	0.0625387	0.0736509	0.214188	0.28195	0.541626	2.92273	29.3905	26.9369	17.4406	28.7276	25.3813	15.4046	8.16756	8.71161	3.22141	-0.026	-0.3525	-0.2705	-0.229	-0.3265	-0.2445	-0.203	0.082	0.1235	0.0415	0.510184	0.00115066	0.00202445	0.0180278	0.00134042	0.00289649	0.0288096	0.152491	0.134536	0.476277	-0.721677	-7.5985	-6.64304	-4.31162	-6.94257	-5.97137	-3.8377	1.71746	1.92463
MCM4	0.876826	0.357597	0.127574	0.266569	0.233746	0.258957	0.215675	0.0332392	0.675631	0.04858	2.14413	5.34562	13.0858	7.02284	7.72267	10.1384	8.45767	18.588	2.73138	16.5023	-0.0195	0.046	-0.096	0.0835	0.0655	-0.0765	0.103	-0.142	0.0375	0.1795	0.610361	0.292037	0.0491385	0.19848	0.16894	0.096863	0.142637	0.0138421	0.533165	0.0223752	-0.551676	1.19844	-2.7137	1.59693	1.6314	-2.10387	1.94721	-3.89483	0.688125
BMS1	0.774942	0.0971216	0.147603	0.0718164	0.836744	0.995258	0.395133	0.748925	0.424973	0.164019	7.48812	12.1422	12.0026	14.651	1.02261	0.0313414	5.10224	1.62081	5.82736	9.49556	-0.087	-0.103	-0.0865	-0.18	-0.016	0.0005	-0.093	0.0165	-0.077	-0.0935	0.178315	0.0610633	0.0630576	0.0342688	0.790203	0.992809	0.30887	0.688524	0.261375	0.112317	-1.6284	-2.51202	-2.488	-3.44375	-0.282015	0.00953451	-1.21185	0.427517	-1.3307
MSH2	0.809154	0.0784356	0.343956	0.855386	0.0407003	0.231582	0.804695	0.281706	0.226222	0.298491	3.48225	13.2907	6.48932	0.858588	17.2338	11.0706	1.2233	6.73625	10.3648	6.33225	0.0315	-0.1125	-0.056	0.0135	-0.144	-0.0875	-0.018	0.0565	0.126	0.0695	0.448513	0.0468734	0.224423	0.820618	0.018907	0.0781519	0.754518	0.212019	0.0919429	0.232688	0.838776	-2.75155	-1.41701	0.244997	-3.55089	-2.28621	-0.341223	1.45173	2.28319
ALDH18A1	0.774942	0.0174136	0.0407052	0.923151	0.0921781	0.11308	0.377182	0.116778	0.0555413	0.01165	6.84749	21.8478	25.0325	0.43597	12.657	17.41	5.36218	11.4035	24.2271	26.866	0.1675	0.3845	0.4845	0.014	0.217	0.317	-0.1535	0.1	-0.3705	-0.4705	0.206657	0.0065346	0.00313868	0.904488	0.0542381	0.0181551	0.290925	0.0723851	0.00377825	0.00205777	1.50801	4.95796	6.10398	0.129726	2.57503	3.6726	-1.26734	2.33147	-6.68148
ALDH18A1_1	0.774942	0.0104493	0.0354526	0.369012	0.0363583	0.0849037	0.986107	0.215023	0.0636111	0.0128252	4.93759	25.1935	27.4935	5.28721	17.8878	20.5881	0.0803688	8.14675	21.7336	26.03	0.1205	0.4315	0.495	0.1235	0.311	0.3745	0.003	0.0635	-0.308	-0.3715	0.320805	0.00302449	0.00178095	0.295991	0.0162638	0.00873362	0.981665	0.153223	0.0067088	0.00249459	1.13363	6.0677	7.06546	1.24583	3.71387	4.49303	0.0248591	1.71359	-5.62521
INTS1	0.774942	0.0308072	0.0566646	0.0669968	0.133896	0.176501	0.154842	0.75403	0.636066	0.658351	9.22029	18.4243	20.4021	15.1321	10.6368	13.3521	10.436	1.58172	3.12329	2.22378	-0.0825	-0.171	-0.1865	-0.213	-0.0885	-0.104	-0.1305	-0.0155	-0.042	-0.0265	0.119666	0.0143739	0.00911579	0.0306755	0.0863613	0.046216	0.0904472	0.694749	0.48716	0.599269	-1.97036	-3.94698	-4.49311	-3.58389	-2.17649	-2.7507	-2.4195	-0.418345	-0.773011
DDX5	0.96157	0.00780916	0.950791	0.0547748	0.00301046	0.80808	0.0350231	0.00280688	0.500346	0.0146283	0.652608	27.1568	0.328293	16.504	35.942	1.74401	22.0007	37.1608	4.7651	24.9786	-0.011	0.3985	0.0055	0.338	0.4095	0.0165	0.349	-0.393	-0.0605	0.3325	0.860477	0.00192452	0.927194	0.0223665	0.000254566	0.669266	0.00630859	0.000192272	0.333803	0.00317789	-0.187418	6.76169	0.0968266	4.12215	10.1747	0.457087	6.54436	-11.0004	-1.11488
DD7	0.857856	0.0254147	0.285258	0.0335328	0.259156	0.397615	0.262688	0.0193321	0.48452	0.0299893	2.46573	19.5428	7.66255	20.4961	7.18796	6.83283	7.36049	22.1688	4.96804	19.6979	0.062	0.216	-0.0935	0.296	0.154	-0.1555	0.234	-0.3095	0.08	0.3895	0.566796	0.0111102	0.171295	0.00892056	0.191075	0.207356	0.183633	0.00606906	0.318563	0.0107203	0.623894	4.24123	-1.63901	5.44093	1.537	-1.48202	1.70021	-4.84326	1.15625
DDX3X	0.895042	0.00270651	0.129916	0.0387072	0.00235646	0.214334	0.0506672	0.0051591	0.108259	0.0920643	1.77625	36.6678	12.9469	19.1517	38.1317	11.693	18.519	32.1433	16.2585	12.6869	0.0185	0.497	0.122	0.282	0.4785	0.1035	0.2635	-0.375	-0.215	0.16	0.664316	0.000215386	0.0507351	0.0121571	0.000153754	0.0677174	0.0140637	0.000610475	0.0236675	0.0538658	0.467516	11.3648	2.68435	4.91815	11.3982	2.41013	4.96936	-8.43771	-3.77386
MSN	0.774942	0.0298952	1	0.0322026	0.0882084	0.463655	0.06004	0.0261308	0.226253	0.0180105	5.54595	18.5807	9.64327e-16	20.9079	12.9014	5.69131	17.0265	20.1228	10.3559	23.4233	0.0485	0.1655	8.67362e-18	0.2975	0.117	-0.0485	0.249	-0.1655	0.132	0.2975	0.278872	0.0138652	1	0.00811361	0.0512701	0.269692	0.0198314	0.00972113	0.0921322	0.00454645	1.25049	3.98731	2.45002e-16	5.60996	2.61949	-1.26194	4.39872	-4.28433	2.2812
RDX	0.933489	0.0976603	0.343133	0.048553	0.0824321	0.515054	0.0581749	0.0300411	0.218733	0.0211241	1.04649	12.116	6.504	17.3359	13.2753	4.94728	17.2819	19.2274	10.5828	22.1883	-0.0105	0.099	-0.0515	0.2275	0.1095	-0.041	0.238	-0.1505	0.1285	0.279	0.785871	0.0614333	0.223666	0.0184677	0.0470398	0.32009	0.0186988	0.011947	0.0874425	0.0060419	-0.290379	2.50664	-1.41978	4.27647	2.69507	-1.11994	4.49247	-4.05419	2.33192
EZR	0.774942	0.00575863	0.0705898	0.0139871	0.00961966	0.233064	0.0242981	0.021521	0.085275	0.0101533	6.11853	29.5555	17.7987	29.3272	26.2948	11.0279	26.3018	21.4351	18.4626	28.0309	0.0515	0.3045	0.136	0.5495	0.253	0.0845	0.498	-0.1685	0.245	0.4135	0.244426	0.00110776	0.0166008	0.00116755	0.00234704	0.0789238	0.00234328	0.00718599	0.0142475	0.00157367	1.36201	7.66945	3.79966	10.2555	6.07662	2.27778	9.09545	-4.63727	4.45235
ITPR3	0.774942	0.434163	0.405142	0.483402	0.131494	0.210092	0.895424	0.88867	0.366532	0.213227	6.88698	4.3521	5.50846	3.87129	10.7436	11.858	0.618479	0.666738	6.84678	8.11205	-0.061	0.046	0.0555	-0.0505	0.107	0.1165	0.0105	0.0095	-0.0965	-0.106	0.204787	0.367105	0.28129	0.410082	0.0842635	0.0651922	0.867266	0.857682	0.206691	0.154452	-1.51133	1.00608	1.23054	-0.938725	2.19689	2.44331	0.181232	0.189771	-1.53788
ITPR2	0.774942	0.00805514	0.0571933	0.0682174	0.0206881	0.205064	0.180317	0.0906462	0.444881	0.64814	7.46292	26.9064	20.2002	15.0026	21.2357	12.0251	9.50553	12.8183	5.53144	2.30905	-0.063	-0.257	-0.1605	-0.1875	-0.194	-0.0975	-0.1245	0.0965	0.0695	-0.027	0.179353	0.00203875	0.00954955	0.0316042	0.00752376	0.0627322	0.112059	0.0522605	0.279805	0.587618	-1.62348	-6.59738	-4.43649	-3.54579	-4.55017	-2.47705	-2.19242	2.61252	1.27069
ITPR1	0.774942	0.00948395	0.0320676	0.388885	0.011398	0.0488047	0.13998	0.183731	0.0545269	0.0110226	5.85077	25.8165	29.5684	5.01389	25.1305	29.5827	11.0636	8.97452	24.7524	27.2763	-0.0655	-0.3175	-0.3995	0.08	-0.252	-0.334	0.1455	-0.082	0.3975	0.4795	0.25997	0.00262028	0.00110448	0.315218	0.00306864	0.00110086	0.0782773	0.126633	0.00334779	0.00187228	-1.30992	-6.19515	-7.71979	1.17782	-5.69479	-7.57395	2.57833	-1.86801	6.92472
RAB3GAP2	0.774942	0.0148459	0.694292	0.337019	0.0267275	0.773631	0.659298	0.0168004	0.200863	0.387836	4.73795	22.8252	2.29268	5.77329	19.6597	2.06684	2.32292	23.1229	11.1666	4.94781	0.04	0.208	0.021	0.072	0.168	-0.019	0.032	-0.187	-0.136	0.051	0.335896	0.00521767	0.589837	0.264649	0.0108151	0.621321	0.585745	0.00487206	0.076444	0.320051	1.09183	5.19301	0.581635	1.33556	4.13778	-0.530638	0.605682	-5.12104	-2.46439
ZMYM4	0.774942	0.036507	0.0594796	0.0429453	0.643322	0.665069	0.213666	0.939969	0.303903	0.146578	12.3295	17.4838	19.6289	18.2794	2.44359	3.113	8.51334	0.352822	8.17042	10.1216	-0.138	-0.17	-0.174	-0.2745	-0.032	-0.036	-0.1365	-0.004	-0.1045	-0.1005	0.0584859	0.0178493	0.010892	0.0148613	0.569693	0.488315	0.140821	0.921972	0.15239	0.0972381	-2.61889	-3.70997	-4.27899	-4.60119	-0.61181	-0.755601	-1.95999	-0.103514	-1.81086
ZNF598	0.774942	0.00230572	0.0365555	0.364972	0.0026182	0.0725193	0.798717	0.00845438	0.0502049	0.052946	5.71575	38.5285	26.8865	5.34399	37.1751	22.9143	1.26948	28.0589	26.4311	15.9672	0.047	0.489	0.24	0.066	0.442	0.193	0.019	-0.249	-0.423	-0.174	0.268179	0.000140331	0.00204807	0.292147	0.000191641	0.0051118	0.746538	0.00156355	0.00227452	0.0253092	1.28362	12.575	6.62376	1.24639	10.8476	5.16871	0.352918	-6.76326	-7.75579
ZNF598_1	0.774942	0.00336358	0.0279299	0.0309642	0.0130055	0.0875185	0.0406012	0.372869	0.0502049	0.0079089	13.6415	34.5198	32.0501	21.3316	24.2064	20.0743	20.4815	5.25888	32.3955	30.3568	0.164	0.5235	0.4515	-0.303	0.3595	0.2875	-0.467	-0.072	-0.8265	-0.7545	0.0432369	0.000353202	0.000623718	0.00735935	0.00379633	0.00983026	0.00895058	0.297928	0.000576036	0.000921127	2.91839	10.1045	8.87399	-5.78851	5.40546	4.34923	-5.81112	-1.17506	-11.5093
WDR3	0.774942	0.160981	0.134019	0.0979239	0.953238	0.736149	0.284182	0.377228	0.174626	0.141663	7.56234	9.50142	12.7043	12.7367	0.293364	2.42265	6.93499	5.19969	12.3381	10.2979	-0.1435	-0.138	-0.1815	-0.288	0.0055	-0.038	-0.1445	-0.0435	-0.15	-0.1065	0.175294	0.112165	0.0536504	0.0532512	0.934681	0.572447	0.202535	0.302016	0.0583705	0.0933714	-1.64817	-1.99694	-2.66241	-2.99188	0.0865445	-0.609193	-1.60658	-1.16383	-2.73955
DHX29	0.983861	0.0056742	0.120861	0.0151836	0.00995087	0.270803	0.0310328	0.0140615	0.124419	0.0110075	0.281615	29.6522	13.4854	28.2735	26.0592	9.79283	23.351	24.3605	15.117	27.296	0.004	0.309	0.1005	0.503	0.305	0.0965	0.499	-0.2085	0.194	0.4025	0.937213	0.00108337	0.0448191	0.00148816	0.00247787	0.104886	0.0046227	0.00366392	0.0307821	0.00186382	0.0838051	7.7113	2.79887	9.52469	5.99774	2.03713	7.26402	-5.49913	3.45214
DHX57	0.992088	0.00781498	0.379347	0.0993831	0.007413	0.425814	0.10975	0.00981523	0.242766	0.116565	0.150305	27.1497	5.89502	12.6546	28.1904	6.31428	12.6253	26.9161	9.78874	11.3627	-0.002	0.2885	0.0535	0.171	0.2905	0.0555	0.173	-0.235	-0.1175	0.1175	0.965983	0.00192765	0.257334	0.0542679	0.00151691	0.233653	0.0546345	0.00203418	0.104985	0.0730679	-0.0453576	6.69014	1.30425	2.89881	6.74297	1.3796	2.99639	-6.34953	-2.15613
PCM1	0.774942	0.0119841	0.0679657	0.975127	0.0026182	0.0411086	0.12691	0.0779825	0.0675885	0.0411396	13.1295	24.2411	18.2735	0.13677	37.1707	33.4087	11.6744	13.641	21.0347	17.5815	-0.143	0.294	0.1945	0.003	0.437	0.3375	0.146	-0.0995	-0.291	-0.1915	0.0486466	0.00376611	0.0148816	0.968998	0.000191835	0.00045617	0.0680079	0.0432411	0.00788015	0.0174521	-2.79616	5.64972	3.92047	0.0418333	10.8452	9.3495	2.73776	-2.7809	-5.35586
IDE	0.786999	0.00323108	0.0438433	0.0466665	0.00380824	0.0843787	0.0764338	0.013075	0.14097	0.560998	4.1898	34.9293	23.7287	17.6344	34.0506	20.6772	15.1333	24.8392	14.0451	3.03931	0.036	0.408	0.201	0.235	0.372	0.165	0.199	-0.207	-0.173	0.034	0.381083	0.000321414	0.00423769	0.017241	0.000393492	0.0085561	0.0306667	0.00328153	0.0393996	0.496671	0.982649	10.3342	5.50483	4.37724	9.21721	4.51475	3.74929	-5.65103	-3.16623
QARS	0.774942	0.00980611	0.109911	0.0224485	0.0106523	0.256041	0.0287808	0.0224844	0.177706	0.013933	5.22312	25.6348	14.1611	24.3065	25.5754	10.2338	24.2105	21.1306	12.178	25.4116	0.0565	0.3165	0.1345	0.4775	0.26	0.078	0.421	-0.182	0.161	0.343	0.300392	0.00273225	0.0383612	0.00370981	0.00276988	0.0947591	0.00379269	0.00770804	0.0605623	0.00287632	1.18735	6.13012	2.94546	7.18676	5.83834	2.12237	7.75873	-4.55363	2.70116
CSDE1	0.841499	0.00203726	0.210118	0.022522	0.00121504	0.314961	0.0242301	0.00131677	0.124419	0.0112695	2.74124	39.733	9.63636	24.215	45.4132	8.57295	26.3985	44.0596	15.1218	27.1096	0.0355	0.717	0.105	0.5255	0.6815	0.0695	0.49	-0.612	-0.1915	0.4205	0.531956	0.000106341	0.108734	0.00378879	2.87525e-05	0.138901	0.00229166	3.92683e-05	0.0307482	0.00194555	0.68288	13.4336	2.01676	7.22385	16.552	1.80447	9.16221	-15.7358	-3.45345
ATP2A2	0.774942	0.00496667	0.134166	0.0146484	0.00695203	0.550425	0.0261628	0.00893196	0.292816	0.0101758	6.82567	30.9831	12.6805	28.7149	28.6763	4.47594	25.3761	27.6334	8.43406	27.9774	-0.06	-0.413	-0.101	-0.5385	-0.353	-0.041	-0.4785	0.312	-0.1255	-0.4375	0.207698	0.00079742	0.0539446	0.00134435	0.00135635	0.356784	0.00289997	0.00172448	0.143415	0.00159317	-1.49941	-8.30839	-2.6284	-9.82457	-6.92329	-1.0287	-8.47926	6.60666	-1.8661
ATP2A3	0.920769	0.00396146	0.301464	0.0231216	0.0146688	0.548451	0.128278	0.00631303	0.169326	0.0341078	1.25572	33.0458	7.32903	23.908	23.4317	4.498	11.6096	30.4179	12.5448	18.7753	-0.042	0.676	0.0865	0.4135	0.718	0.1285	0.4555	-0.5895	-0.2625	0.327	0.748908	0.000495927	0.184968	0.00406628	0.00453762	0.354977	0.0690306	0.000908268	0.055657	0.0132579	-0.34315	9.52518	1.57586	6.98366	5.48248	1.03926	2.7206	-7.82969	-2.81278
CDC42BPB	0.989815	0.575037	0.949696	0.719229	0.626452	0.985055	0.711474	0.606988	0.562851	0.621905	0.185224	2.92882	0.336622	1.78139	2.59534	0.137215	1.89705	2.7208	3.93649	2.52097	-0.002	-0.0295	-0.0035	0.025	-0.0275	-0.0015	0.027	0.026	0.0545	0.0285	0.958247	0.509469	0.925418	0.663531	0.55013	0.968899	0.646093	0.534466	0.403972	0.559633	-0.0556844	-0.718062	-0.0991989	0.475521	-0.6444	-0.0412524	0.506297	0.671654	0.94442
CDC42BPA	0.990973	0.483173	0.326231	0.222011	0.447895	0.370223	0.201658	0.094482	0.492581	0.0574701	0.163784	3.80885	6.82869	8.02222	4.3553	7.37519	8.85328	12.5838	4.86391	15.4998	0.002	-0.0405	0.0595	-0.106	-0.0425	0.0575	-0.108	0.1	-0.0655	-0.1655	0.96299	0.416021	0.207554	0.157681	0.366834	0.183013	0.130218	0.0551592	0.326294	0.0281849	0.0493528	-0.898374	1.48122	-1.81016	-1.00057	1.5789	-2.0386	2.56524	-1.13504
CDC42BPG	0.779268	0.0174568	0.193535	0.024501	0.347329	0.967874	0.152105	0.0310277	0.0714134	0.0112049	4.47101	21.8238	10.1777	23.4202	5.66641	0.285631	10.5454	19.0135	20.3672	27.1453	0.159	0.338	0.147	0.6475	0.179	-0.012	0.4885	-0.191	0.3095	0.5005	0.35719	0.00657081	0.0959913	0.00454968	0.271243	0.936347	0.088198	0.0125503	0.00918926	0.00192961	1.04088	4.95062	2.14031	7.11355	1.26655	-0.0847856	2.46036	-4.00042	5.10858
FOSB	0.774942	0.0118116	0.0440446	0.0127576	0.148818	0.383721	0.0242981	0.543796	0.0544322	0.0102121	18.235	24.356	23.6735	30.5625	10.0938	7.08024	26.2628	3.29156	24.7717	27.8957	0.165	0.253	0.222	0.65	0.088	0.057	0.485	-0.031	0.397	0.428	0.0150142	0.00366773	0.00429186	0.000878508	0.0978644	0.195874	0.00236437	0.468645	0.00333294	0.00162341	4.07099	5.68815	5.48675	11.18	2.07334	1.52353	9.06872	-0.790254	6.93381
CREBBP	0.925534	0.0187098	0.36461	0.0470347	0.0155638	0.335098	0.0546592	0.0316758	0.760422	0.0431557	1.17816	21.4013	6.13087	17.5689	23.0165	8.1011	17.9094	18.878	1.88198	17.2731	0.012	-0.208	-0.0495	-0.2375	-0.22	-0.0615	-0.2495	0.1585	-0.0295	-0.188	0.762402	0.00724216	0.243732	0.0175028	0.00499281	0.154842	0.0161832	0.0129479	0.648339	0.0187366	0.323533	-4.76287	-1.34906	-4.35499	-5.0498	-1.71539	-4.72952	3.96662	-0.496495
EP300	0.847435	0.0213041	0.242123	0.0738161	0.0173029	0.215685	0.0767197	0.0631799	0.991514	0.122071	2.65052	20.5967	8.69807	14.4718	22.3618	11.6434	15.0917	14.8266	0.058417	11.1212	0.024	-0.1785	-0.065	-0.1775	-0.2025	-0.089	-0.2015	0.1135	0.001	-0.1125	0.543185	0.00871624	0.134956	0.0357126	0.0058053	0.068496	0.030962	0.0329111	0.986639	0.0772468	0.663313	-4.53178	-1.83604	-3.39247	-4.86171	-2.40018	-3.73586	3.03093	0.0179372
TRIM24	0.774942	0.00261118	0.0763007	0.0176835	0.00318551	0.293635	0.0311749	0.00414439	0.657124	0.0155691	7.06695	37.227	17.0831	26.7193	35.4291	9.09032	23.214	34.0003	2.90502	24.5094	-0.065	-0.523	-0.142	-0.48	-0.458	-0.077	-0.415	0.381	0.043	-0.338	0.196474	0.000189365	0.0195744	0.00212849	0.000286478	0.123301	0.00477089	0.000398082	0.512269	0.00354048	-1.54633	-11.7163	-3.62197	-8.53564	-9.90633	-1.90266	-7.18786	9.31413	0.725959
WAPAL	0.945576	0.144447	0.0457088	0.706806	0.209673	0.0806553	0.641572	0.0693636	0.275972	0.0346678	0.868521	10.0794	23.0161	1.87269	8.28168	21.4073	2.4696	14.3118	8.86436	18.6572	0.009	0.0805	0.187	-0.026	0.0715	0.178	-0.035	0.1065	-0.1065	-0.213	0.818744	0.098188	0.00499329	0.649727	0.148536	0.00723223	0.566291	0.0370523	0.129887	0.0136233	0.244578	2.09999	5.27484	-0.497107	1.73479	4.72107	-0.639238	2.92124	-1.95703
CU	0.774942	0.0678909	0.363409	0.63536	0.0198965	0.159413	0.253231	0.193675	0.322857	0.726801	5.45982	14.0565	6.15394	2.43156	21.498	14.1937	7.5574	8.69671	7.72438	1.7113	-0.054	0.1325	0.0615	0.039	0.1865	0.1155	0.093	-0.071	-0.0935	-0.0225	0.284458	0.0392961	0.242441	0.571273	0.00708264	0.038074	0.175493	0.134998	0.168874	0.674326	-1.23367	2.91608	1.35344	0.625757	4.62146	2.93006	1.74391	-1.81606	-1.71814
CU_1	0.774942	0.392977	0.68369	0.483357	0.087294	0.538708	0.193456	0.132143	0.944119	0.170468	6.09718	4.85921	2.38268	3.87278	12.9626	4.62907	9.09884	10.7433	0.411102	9.29362	-0.076	0.0565	-0.028	0.0635	0.1325	0.048	0.1395	-0.0845	0.007	0.0915	0.245631	0.326647	0.57774	0.409941	0.0505519	0.344424	0.12306	0.0842695	0.909682	0.117663	-1.35896	1.10487	-0.60139	0.939041	2.63182	1.05848	2.09603	-2.20347	0.121626
CUX2	0.774942	0.0944188	0.675271	0.324433	0.00698366	0.425736	0.0444273	0.0231385	0.531649	0.0850491	7.16978	12.2952	2.46417	5.97032	28.6423	6.31761	19.7113	20.9548	4.33384	13.1649	0.1555	-0.2635	0.066	-0.184	-0.419	-0.0895	-0.3395	0.3295	0.0795	-0.25	0.191877	0.0589499	0.566999	0.252911	0.001367	0.233474	0.0106874	0.00802631	0.368651	0.0482512	1.57111	-2.55924	0.620699	-1.39064	-6.91055	-1.38023	-5.46744	4.53788	1.02654
RARS	0.774942	0.0114552	0.784527	0.0565139	0.0175408	0.600356	0.0920181	0.0106259	0.772283	0.0356634	5.47766	24.5643	1.52861	16.3045	22.2593	3.83808	13.7983	26.2739	1.77571	18.473	0.049	0.253	0.016	0.226	0.204	-0.033	0.177	-0.237	-0.027	0.21	0.283292	0.00349603	0.703297	0.023418	0.00594388	0.41323	0.0417029	0.00235835	0.6644	0.0142135	1.23716	5.75829	0.407129	3.94149	4.83275	-0.90295	3.3348	-6.12644	-0.471569
MARS	0.774942	0.0187098	0.0704224	0.0277496	0.0479197	0.231543	0.0481548	0.267494	0.206726	0.0414082	6.39966	21.4016	17.8311	22.2583	16.3129	11.0727	18.9648	7.01466	10.9556	17.5456	0.0505	0.189	0.133	0.3245	0.1385	0.0825	0.274	-0.056	0.1355	0.1915	0.229105	0.00724168	0.0164775	0.00594528	0.023373	0.078114	0.0126916	0.198854	0.0802488	0.017597	1.41664	4.76296	3.80783	6.19598	3.34158	2.28663	5.15099	-1.50344	2.41619
LMNA	0.774942	0.358847	0.581634	0.337457	0.0439511	0.277679	0.572384	0.153451	0.243563	0.487638	12.1966	5.32706	3.34251	5.76431	16.809	9.60724	3.09174	9.92615	9.76271	3.76616	-0.128	0.054	-0.032	-0.075	0.182	0.096	0.053	-0.086	-0.129	-0.043	0.060303	0.293288	0.46318	0.265197	0.0208496	0.109465	0.490711	0.101715	0.105616	0.420131	-2.58992	1.19489	-0.804309	-1.33369	3.4535	2.00146	0.778582	-2.04732	-2.15044
WDHD1	0.885279	0.374854	0.333264	0.181903	0.243033	0.288879	0.257961	0.84425	0.172335	0.0731161	1.9336	5.10045	6.69681	9.11447	7.51506	9.25117	7.45897	0.94124	12.4219	14.0389	0.0205	-0.0535	-0.066	0.116	-0.074	-0.0865	0.0955	-0.0125	0.1695	0.182	0.640678	0.308997	0.213953	0.122618	0.177212	0.118818	0.179516	0.805148	0.0572544	0.0394556	0.50387	-1.1514	-1.45628	2.04985	-1.59305	-1.93332	1.72204	-0.261511	2.75976
CCT8	0.774942	0.00845959	0.172104	0.0464559	0.0121473	0.602821	0.0751322	0.0168004	0.696538	0.0583885	6.7412	26.5727	10.9609	17.6763	24.6476	3.80614	15.245	23.1263	2.52495	15.397	0.061	0.2985	0.094	0.261	0.2375	0.033	0.2	-0.2045	-0.0375	0.167	0.211777	0.00220154	0.0801519	0.0170755	0.00342961	0.416281	0.029888	0.00486824	0.55912	0.0288601	1.483	6.47198	2.27729	4.39153	5.54211	0.896568	3.78552	-5.12205	-0.642627
FAM208A	0.774942	0.00386631	0.0364849	0.0260027	0.00629071	0.0961835	0.0593291	0.0256534	0.293534	0.21615	10.196	33.219	27.0453	22.8617	29.6255	19.1195	17.1291	20.2561	8.41389	8.04076	-0.1095	-0.5285	-0.305	-0.397	-0.419	-0.1955	-0.2875	0.2235	0.1315	-0.092	0.0955863	0.000476536	0.00197454	0.00517406	0.00109006	0.0122474	0.0193681	0.00942741	0.144082	0.157009	-2.168	-9.4596	-6.68469	-6.47448	-7.28749	-4.09565	-4.43622	4.31929	1.86186
KIF20B	0.774942	0.00164052	0.0279299	0.0137277	0.00271331	0.0913487	0.035632	0.00488113	0.277116	0.0301822	14.876	42.8013	32.7184	29.5694	36.8192	19.6867	21.8199	32.5964	8.83468	19.6642	-0.1385	-0.6605	-0.321	-0.546	-0.522	-0.1825	-0.4075	0.3395	0.1145	-0.225	0.0325387	5.24647e-05	0.000534763	0.00110423	0.000208006	0.0107481	0.00657671	0.000549999	0.130777	0.010804	-3.20204	-15.8392	-9.21045	-10.4308	-10.6493	-4.24504	-6.45304	8.64435	1.95072
KMT2A	0.774942	0.0725265	0.0851426	0.131363	0.387601	0.340587	0.451102	0.613633	0.899199	0.806722	5.83016	13.7038	16.0669	10.9937	5.08881	7.97957	4.38759	2.66508	0.747029	1.15384	-0.06	-0.118	-0.149	-0.1305	-0.058	-0.089	-0.0705	-0.031	-0.0125	0.0185	0.261206	0.0426207	0.024735	0.0795481	0.309827	0.159237	0.364117	0.541367	0.841971	0.766684	-1.3059	-2.83979	-3.37819	-2.48452	-1.14118	-1.6925	-1.05928	-0.65983	-0.214209
KMT2B	0.774942	0.0337424	0.172336	0.0441918	0.469277	0.649382	0.157501	0.183336	0.343078	0.061738	14.0704	17.9025	10.949	18.0531	4.11606	3.29391	10.3217	8.98899	7.31003	15.0655	-0.109	-0.148	-0.08	-0.2375	-0.039	0.029	-0.1285	0.068	-0.0895	-0.1575	0.0391705	0.0162089	0.0803705	0.0156563	0.387609	0.468392	0.0928596	0.126212	0.185779	0.0311496	-3.01141	-3.81435	-2.27493	-4.52163	-0.953957	0.792895	-2.39108	1.87072	-1.63272
USP47	0.914016	0.006372	0.0458392	0.0944472	0.00598408	0.0680131	0.128618	0.0949672	0.0502049	0.0150518	1.40462	28.6939	22.988	12.9531	30.0681	24.1884	11.5938	12.5544	26.8665	24.7721	-0.014	0.3135	0.205	-0.1595	0.3275	0.219	-0.1455	-0.1085	-0.473	-0.3645	0.723666	0.00135087	0.00502569	0.0506634	0.000984438	0.00381205	0.0692825	0.0555338	0.00205755	0.00333269	-0.379239	7.30525	5.26593	-2.9768	7.46289	5.5718	-2.71642	-2.55933	-7.98555
SUGP2	0.774942	0.987941	0.866634	0.0574051	0.252941	0.298754	0.039453	0.838689	0.0850329	0.0355757	6.31792	0.0675786	0.92114	16.1945	7.31359	8.95242	20.7736	0.985554	18.4925	18.4849	-0.0645	0.001	0.0125	0.254	0.0655	0.077	0.3185	0.0115	0.253	0.2415	0.233457	0.98456	0.808883	0.0240188	0.185627	0.127279	0.00836831	0.796975	0.0141497	0.0141747	-1.40076	0.0204901	0.257115	3.90692	1.55584	1.87643	5.94625	0.272809	4.46213
LRP1	0.774942	0.00246205	0.0269772	0.0369691	0.0023095	0.0411086	0.0592446	0.0147713	0.0685419	0.114857	4.69923	37.7465	35.3772	19.6104	38.2773	34.0249	17.141	24.0462	20.825	11.4494	-0.0405	-0.6755	-0.392	-0.277	-0.635	-0.3515	-0.2365	0.2835	0.3985	0.115	0.338904	0.000168017	0.000289922	0.0109385	0.000148686	0.000395828	0.0193152	0.0039389	0.00826989	0.0716243	-1.08417	-12.1305	-10.6693	-5.09168	-11.4842	-9.66848	-4.44058	5.40114	5.27716
NPEPPS	0.774942	0.0113697	0.808415	0.0241249	0.0254777	0.567313	0.0418532	0.0128872	0.198083	0.0146045	6.19205	24.6124	1.34479	23.5639	19.9407	4.26376	20.1944	24.9456	11.2898	24.9964	0.05	0.2215	0.013	0.357	0.1715	-0.037	0.307	-0.2085	0.1355	0.344	0.240323	0.0034575	0.733704	0.00440162	0.0101375	0.374649	0.00956234	0.00320216	0.0743051	0.00316491	1.3763	5.77461	0.362974	6.81239	4.2094	-0.9872	5.6809	-5.68521	2.49274
U2SURP	0.774942	0.933279	0.635186	0.96553	0.383705	0.815967	0.562671	0.538808	0.933475	0.677844	4.82367	0.378977	2.83409	0.191539	5.13738	1.67444	3.18399	3.34075	0.490334	2.07364	-0.0525	0.0055	-0.032	-0.0035	0.058	0.0205	0.049	-0.0375	-0.009	0.0285	0.329331	0.916436	0.520704	0.956855	0.306381	0.680074	0.480398	0.463367	0.893237	0.620348	-1.10877	0.111166	-0.698436	-0.0582181	1.15039	0.440913	0.798907	-0.800282	-0.143953
HSPA9	0.774942	0.151393	0.0546122	0.460761	0.716455	0.197269	0.10098	0.0142073	0.0761001	0.00870306	9.23136	9.82515	20.8167	4.12088	1.87231	12.3701	13.1515	24.3013	19.6455	29.5227	0.189	0.157	0.353	-0.1065	-0.032	0.164	-0.2955	0.196	-0.2635	-0.4595	0.119361	0.104108	0.00828562	0.387179	0.649783	0.0579421	0.0484001	0.00371425	0.0108505	0.00111616	1.98049	2.06026	4.70671	-0.998599	-0.485229	2.54719	-3.14541	5.48055	-4.85161
CIT	0.985992	0.00577277	0.176728	0.244781	0.00499846	0.212799	0.227554	0.0150965	0.0819992	0.858126	0.259918	29.5358	10.7794	7.48394	31.538	11.7445	8.15513	23.8716	18.935	0.831647	0.0035	-0.429	-0.1185	-0.1035	-0.4325	-0.122	-0.107	0.3105	0.3255	0.015	0.941907	0.0011128	0.0835719	0.178487	0.000701774	0.0669194	0.152928	0.00410051	0.0127792	0.825725	0.0775235	-7.69795	-2.24115	-1.69471	-8.07222	-2.42047	-1.8782	5.34729	4.60863
CIT_1	0.986676	0.0427889	0.549667	0.652802	0.0186258	0.159138	0.284431	0.034226	0.119664	0.0382209	0.24822	16.5913	3.68236	2.28562	21.9104	14.2225	6.92728	18.3981	15.4275	18.0674	0.009	-0.574	-0.103	0.0985	-0.583	-0.112	0.0895	0.471	0.6725	0.2015	0.944448	0.0219213	0.428316	0.590797	0.00644104	0.0378226	0.202895	0.0144606	0.0286585	0.0156048	0.0741946	-3.52475	-0.876218	0.595656	-4.90626	-2.93627	1.60489	3.98623	3.92287
LONP1	0.774942	0.977234	0.0776389	0.435533	0.0690777	0.183298	0.0767197	0.00496591	0.200203	0.00932522	7.82086	0.130721	16.9173	4.41659	14.2343	12.994	15.0921	32.4421	11.1992	28.8574	0.171	0.0035	0.321	-0.132	-0.1675	0.15	-0.303	0.3175	-0.1355	-0.453	0.165163	0.970349	0.0203361	0.361694	0.0377197	0.050188	0.0309595	0.000569895	0.0758713	0.00130094	1.69909	0.0393995	3.63822	-1.0615	-2.89259	2.67581	-3.73597	8.57345	-2.47189
PPFIA1	0.979035	0.0762597	0.502522	0.0646725	0.0747319	0.620546	0.077419	0.039357	0.467959	0.03544	0.379727	13.4418	4.19039	15.3535	13.8109	3.61551	15.0179	17.5515	5.20601	18.5096	-0.004	0.12	-0.0375	0.1925	0.124	-0.0335	0.1965	-0.1575	0.0725	0.23	0.916278	0.0452713	0.381032	0.0291507	0.0415825	0.43496	0.0314926	0.0175732	0.301578	0.0140941	-0.111876	2.78368	-0.974858	3.64965	2.8047	-0.858292	3.71212	-3.64477	1.20464
PPFIA3	0.918861	0.00812007	0.0628313	0.0235926	0.00920362	0.108382	0.0343259	0.101132	0.315456	0.0498678	1.31231	26.8499	18.9406	23.7475	26.5658	17.8291	22.2707	12.1902	7.8923	16.3505	0.015	0.2925	0.182	0.3945	0.2775	0.167	0.3795	-0.1105	0.102	0.2125	0.739213	0.00206541	0.0127625	0.00421936	0.00220503	0.0164851	0.00592827	0.0603919	0.162469	0.023171	0.356721	6.57603	4.09434	6.90332	6.16842	3.76853	6.68293	-2.48652	1.75295
PPFIA2	0.91106	0.10156	0.551705	0.0323972	0.160895	0.960993	0.192791	0.087491	0.954814	0.0193481	1.50109	11.9187	3.6639	20.8496	9.67647	0.347201	9.1182	13.0061	0.334307	22.8581	-0.05	0.329	-0.0375	0.3095	0.379	0.0125	0.3595	-0.3665	-0.0195	0.347	0.707769	0.0642883	0.43014	0.00822317	0.107734	0.923166	0.122512	0.0500483	0.925911	0.00517838	-0.402946	2.48106	-0.869721	5.58578	2.08222	0.102369	2.10058	-2.73141	-0.101121
SLTM	0.774942	0.67315	0.217871	0.741498	0.354628	0.958214	0.234052	0.306839	0.591096	0.128773	8.41283	2.10585	9.38583	1.62189	5.56125	0.367524	7.99366	6.2773	3.59141	10.8286	-0.086	-0.026	-0.0815	0.0265	0.06	0.0045	0.1125	-0.0555	0.0525	0.108	0.144118	0.615765	0.115191	0.688352	0.277891	0.918856	0.158721	0.235651	0.43738	0.0826303	-1.80982	-0.539917	-1.96825	0.437365	1.23032	0.107847	1.84167	-1.36631	0.872329
ERC1	0.993187	0.0178636	0.526302	0.082735	0.0188305	0.58234	0.0973241	0.0332825	0.836461	0.105246	0.139298	21.6796	3.92862	13.7638	21.8349	4.07629	13.4107	18.5793	1.23472	11.9368	-0.0015	0.187	0.0355	0.1685	0.1885	0.037	0.17	-0.1515	-0.0185	0.133	0.968434	0.00679273	0.404705	0.0420356	0.00655412	0.391175	0.0455963	0.0138698	0.752538	0.0640213	-0.0420867	4.84475	0.922866	3.19462	4.71411	0.950269	3.22045	-3.89269	-0.340337
DD	0.774942	0.00859347	0.416734	0.0436363	0.0159632	0.938906	0.081621	0.0147041	0.846783	0.0458095	6.43223	26.4683	5.35063	18.1726	22.8544	0.546622	14.6215	24.0864	1.14956	16.8822	0.051	0.259	0.045	0.241	0.208	-0.006	0.19	-0.214	-0.018	0.196	0.227393	0.00225513	0.2917	0.0152313	0.0051828	0.881734	0.0345027	0.00390263	0.76744	0.0205013	1.42297	6.43314	1.20032	4.56352	5.00272	-0.157608	3.58642	-5.41359	-0.318915
DNM2	0.910998	0.0249482	0.345092	0.0751303	0.0347035	0.577011	0.111612	0.0577833	0.913148	0.111333	1.5119	19.65	6.4679	14.3778	18.1434	4.14626	12.517	15.3282	0.642372	11.6244	0.0155	0.1915	0.054	0.18	0.176	0.0385	0.1645	-0.1375	-0.0115	0.126	0.706009	0.0108393	0.225533	0.0364937	0.0153343	0.384923	0.0560151	0.0293212	0.862507	0.068796	0.405097	4.27018	1.41295	3.36578	3.76462	0.964084	2.96623	-3.13961	-0.185929
DNM2_1	0.884186	0.0246552	0.862799	0.786018	0.0233827	0.976197	0.981442	0.124801	0.12893	0.966651	1.95394	19.7334	0.950371	1.31197	20.4718	0.208045	0.107446	11.051	14.8145	0.188376	-0.021	0.22	-0.0275	-0.019	0.241	-0.0065	0.002	-0.2475	-0.239	0.0085	0.637684	0.0106332	0.803457	0.739269	0.00897065	0.953225	0.975563	0.0785051	0.033003	0.957552	-0.508528	4.2928	-0.265128	-0.361396	4.34698	-0.0621363	0.0331348	-2.29403	-3.36992
DNM2_2	0.774942	0.434613	0.937075	0.112806	0.369361	0.206711	0.233642	0.36153	0.182003	0.0494123	9.14436	4.34541	0.42246	11.9049	5.34376	11.9485	8.00581	5.43742	11.9812	16.4064	0.1015	0.0535	0.0065	0.199	-0.048	-0.095	0.0975	-0.047	0.1455	0.1925	0.121777	0.367671	0.907306	0.0644931	0.292162	0.0638491	0.158278	0.285929	0.0633701	0.0228748	1.95516	1.00483	0.123424	2.72255	-1.1894	-2.46155	1.84441	-1.20882	2.65432
DNM1	0.774942	0.00511296	0.0365555	0.194163	0.00639052	0.067576	0.396873	0.103609	0.0889762	0.0729302	4.94367	30.726	26.8062	8.75807	29.4703	24.3242	5.07246	12.0616	18.0638	14.0517	0.0465	0.3625	0.2645	0.113	0.316	0.218	0.0665	-0.098	-0.2495	-0.1515	0.320356	0.000846053	0.00208632	0.133104	0.00112971	0.00369474	0.310995	0.0622073	0.0156177	0.0393399	1.13244	8.18992	6.59312	1.97075	7.22685	5.61616	1.2055	-2.46097	-4.32354
DNM3	0.774942	0.0118897	0.315289	0.163494	0.0241943	0.70956	0.397686	0.123854	0.249522	0.816564	6.02043	24.2992	7.04678	9.7108	20.25	2.67193	5.0618	11.0914	9.59603	1.08701	0.058	0.2435	0.101	0.127	0.1855	0.043	0.069	-0.1425	-0.1165	0.026	0.25001	0.00371602	0.197388	0.106886	0.00944066	0.540514	0.31176	0.0777781	0.109748	0.778572	1.34293	5.66913	1.53066	2.1844	4.28916	0.662886	1.20323	-2.27074	-2.11416
TRIM28	0.883476	0.0514633	0.039083	0.147329	0.0847218	0.0680131	0.132425	0.0909688	0.0793424	0.0125406	1.98556	15.5503	25.9003	10.3148	13.1304	24.1979	11.4054	12.7948	19.2996	26.2276	0.021	0.137	0.2345	-0.1295	0.116	0.2135	-0.1505	0.0975	-0.2665	-0.364	0.633059	0.0278592	0.00257021	0.0930082	0.0486364	0.00380371	0.0723529	0.0525437	0.0117502	0.00238364	0.515753	3.2497	6.2558	-2.32376	2.66568	5.57491	-2.66694	2.60777	-4.7321
AP3B1	0.987975	0.00522246	0.671407	0.0646425	0.0055559	0.755687	0.0831558	0.0110656	0.206611	0.117693	0.232326	30.4603	2.49829	15.3614	30.6565	2.22957	14.5001	26.0066	10.9608	11.3116	0.0025	0.3315	0.03	0.192	0.329	0.0275	0.1895	-0.3015	-0.1395	0.162	0.947911	0.000899436	0.562563	0.0290978	0.0008597	0.598471	0.0354806	0.00250808	0.0801532	0.0739341	0.0694952	8.06907	0.626558	3.652	7.70177	0.566866	3.54854	-6.03549	-2.41737
PLS3	0.833167	0.256188	0.0694016	0.0259455	0.50148	0.0759116	0.0352837	0.0114074	0.0631763	0.00718093	2.91727	7.06323	18.0573	22.9047	3.76695	22.3674	21.9293	25.7712	21.8184	31.4846	0.0305	0.068	-0.159	0.386	0.0375	-0.1895	0.3555	-0.227	0.318	0.545	0.510826	0.196642	0.0156412	0.00512305	0.420054	0.00579777	0.00641315	0.00264777	0.00657896	0.000710457	0.720516	1.52405	-3.86517	6.49475	0.885105	-5.00275	6.50816	-5.95632	5.65866
PLS1	0.774942	0.00302979	0.0293047	0.0705468	0.00371709	0.0522715	0.143546	0.0600864	0.0866601	0.104525	6.89983	35.5942	30.8885	14.7613	34.2767	28.2169	10.9131	15.1102	18.2747	11.9795	0.0565	0.429	0.315	0.1905	0.3725	0.2585	0.134	-0.114	-0.2385	-0.1245	0.204182	0.000275789	0.000814978	0.0334098	0.000373532	0.00150768	0.0810391	0.0308305	0.0148775	0.0633943	1.51383	10.7175	8.31571	3.47554	9.32713	7.01694	2.53978	-3.09216	-4.3913
KHSRP	0.774942	0.0234529	0.64192	0.0326023	0.0694589	0.775403	0.0673641	0.0301802	0.289857	0.0216538	4.78555	20.0233	2.76849	20.7733	14.2045	2.04558	16.0907	19.1864	8.51239	21.9669	0.0465	0.1845	0.0245	0.295	0.138	-0.022	0.2485	-0.16	0.1105	0.2705	0.332235	0.0099466	0.528629	0.00836885	0.0379799	0.62437	0.0245995	0.0120605	0.140851	0.00635786	1.10124	4.37204	0.684529	5.55427	2.88636	-0.525865	4.06805	-4.04384	1.88257
FUBP1	0.80581	0.0973635	0.46696	0.0787554	0.551445	0.902865	0.655668	0.287039	0.982338	0.292904	3.54871	12.1307	4.63897	14.0919	3.2726	0.853603	2.35369	6.63817	0.134436	6.42745	0.089	0.1815	0.0625	0.1775	0.0925	-0.0265	0.0885	-0.119	-0.004	0.115	0.441701	0.0612258	0.34364	0.0389776	0.470695	0.821561	0.581608	0.216862	0.969519	0.227644	0.853857	2.52497	1.06349	3.28538	0.789138	-0.239737	0.612749	-1.43913	-0.0409933
FUBP1_1	0.880982	0.0130077	0.923613	0.0400229	0.0715409	0.806722	0.176573	0.014415	0.899982	0.0286936	2.05794	23.6829	0.518056	18.8505	14.044	1.75806	9.62531	24.2066	0.740274	20.0136	0.0365	0.2385	0.0055	0.2515	0.202	-0.031	0.215	-0.233	0.013	0.246	0.622596	0.00428258	0.887553	0.0130302	0.0394091	0.667105	0.109011	0.00379609	0.843282	0.00996864	0.532749	5.46606	0.149948	4.8068	2.85296	-0.460337	2.22113	-5.45097	0.212398
FUBP3	0.890408	0.00457331	0.0718758	0.0912349	0.00510066	0.129342	0.128352	0.0337849	0.137396	0.948179	1.8604	31.7427	17.6009	13.1591	31.3409	16.072	11.6045	18.482	14.3122	0.290496	0.0175	0.337	0.166	0.161	0.3195	0.1485	0.1435	-0.171	-0.176	-0.005	0.651568	0.000669464	0.0173743	0.0483157	0.000734355	0.0247059	0.0691116	0.0141839	0.0370495	0.935299	0.487027	8.6675	3.75003	3.03131	7.98805	3.34922	2.71925	-3.86881	-3.23608
RPRD2	0.774942	0.0749718	0.0668945	0.219608	0.566017	0.292636	0.868808	0.390402	0.823345	0.3275	10.1244	13.5275	18.4261	8.08259	3.12684	9.1315	0.785041	5.02941	1.33913	5.85502	-0.093	-0.1275	-0.178	-0.106	-0.0345	-0.085	-0.013	-0.0505	0.0215	0.072	0.0971772	0.0443864	0.0143678	0.155504	0.486761	0.122138	0.834634	0.314093	0.734661	0.259716	-2.15332	-2.80198	-3.95981	-1.8232	-0.755737	-1.9105	-0.226695	-1.13146	0.366293
RPRD2_1	0.774942	0.578095	0.583396	0.58099	0.19388	0.861227	0.853755	0.301017	0.48452	0.976277	6.0201	2.90054	3.32587	2.89564	8.69718	1.25523	0.883857	6.38232	4.96783	0.133168	-0.057	0.039	-0.0405	-0.043	0.096	0.0165	0.014	-0.0795	-0.082	-0.0025	0.250029	0.512798	0.464957	0.513376	0.134984	0.748991	0.815857	0.230021	0.318579	0.969802	-1.34287	0.712278	-0.800894	-0.728942	1.81184	0.340679	0.253125	-1.38588	-1.15621
SETD2	0.774942	0.481077	0.064721	0.251598	0.368354	0.418894	0.0858664	0.100996	0.252675	0.0285506	12.2794	3.83241	18.6755	7.34051	5.3562	6.43405	14.2692	12.2006	9.50179	20.0447	-0.0945	-0.0405	-0.145	0.089	0.054	-0.0505	0.1835	-0.1045	0.1295	0.234	0.0591639	0.41377	0.0135661	0.18448	0.291327	0.227297	0.0374179	0.0602475	0.112156	0.00989757	-2.60796	-0.903094	-4.02464	1.66419	1.19174	-1.40214	3.47723	-2.48859	2.09373
NRD1	0.881958	0.0143491	0.375533	0.148432	0.0198576	0.649944	0.213302	0.0268204	0.37541	0.251646	2.00511	23.0366	5.95057	10.2709	21.5157	3.288	8.52261	19.9514	6.67014	7.22835	0.019	0.205	0.0485	0.1235	0.186	0.0295	0.1045	-0.1565	-0.0815	0.075	0.630215	0.00496976	0.254064	0.0939525	0.00705393	0.46903	0.14052	0.0101125	0.215271	0.189306	0.520211	5.25931	1.31482	2.31353	4.62628	0.791682	1.96212	-4.23962	-1.50187
HNRNPU	0.774942	0.00757514	0.11476	0.415185	0.0114049	0.462062	0.911563	0.01544	0.08102	0.335299	7.61418	27.385	13.8515	4.66992	25.1245	5.71184	0.523667	23.7185	19.0907	5.73623	0.0825	0.336	0.1335	0.0735	0.2535	0.051	-0.009	-0.2025	-0.2625	-0.06	0.173214	0.00182599	0.0411954	0.341199	0.00307294	0.268421	0.886407	0.0042477	0.012329	0.266918	1.65302	6.78089	2.87789	1.10623	5.69285	1.26583	-0.154797	-5.3004	-4.66108
HNRNPU_1	0.774942	0.0403833	0.261458	0.335841	0.433049	0.894689	0.931438	0.022063	0.143956	0.793867	5.44037	16.9108	8.22259	5.7941	4.53046	0.951766	0.40475	21.2563	13.8554	1.23486	0.282	0.493	0.2305	0.2475	0.211	-0.0515	-0.0345	-0.2625	-0.2455	0.017	0.285735	0.0203666	0.150571	0.263385	0.352333	0.8032	0.911014	0.00748806	0.041159	0.752513	1.23271	3.60295	1.75691	1.35321	1.05974	-0.267056	-0.122627	-4.58803	-3.11714
AMOT	0.774942	0.0040117	0.0214258	0.0177892	0.00460227	0.033748	0.0218451	0.0548625	0.0502049	0.00399812	12.5797	32.9482	41.4847	26.6311	32.3272	38.2342	28.2523	15.6422	30.2874	41.0565	-0.109	-0.861	-0.5765	0.4785	-0.752	-0.4675	0.5875	0.2845	1.3395	1.055	0.0552116	0.000507201	7.1045e-05	0.00217217	0.000585172	0.000150167	0.00149544	0.0272757	0.000935956	7.84064e-05	-2.6738	-9.47311	-14.8893	8.48248	-8.46676	-12.1343	10.5349	3.24839	10.8411
AMOTL1	0.774942	0.00499588	0.694108	0.0194066	0.00643857	0.214928	0.0399475	0.00543039	0.208728	0.0118658	14.5424	30.9289	2.29463	25.7901	29.3925	11.6674	20.6307	31.5712	10.8889	26.7349	-0.1115	-0.7015	-0.0215	-0.422	-0.59	0.09	-0.3105	0.68	0.2795	-0.4005	0.0351369	0.000807443	0.589573	0.00263626	0.00115013	0.0681177	0.00864838	0.000696442	0.0814907	0.00212085	-3.12234	-8.45306	-0.582065	-7.99089	-7.23397	2.405	-5.87978	8.38022	2.44795
OGDH	0.774942	0.873185	0.156671	0.414253	0.226979	0.454303	0.1194	0.0289903	0.181042	0.0238843	5.52906	0.747135	11.6056	4.68138	7.87023	5.82249	12.0847	19.4563	12.0338	21.2856	0.133	0.019	0.2265	-0.138	-0.114	0.0935	-0.271	0.2075	-0.157	-0.3645	0.279959	0.84195	0.0690932	0.3403	0.163297	0.261668	0.0618775	0.0113338	0.0626065	0.00743781	1.25012	0.211878	2.43081	-1.11765	-1.65867	1.28679	-2.84772	4.11222	-2.66681
OGDHL	0.920769	0.214111	0.443708	0.429136	0.0108657	0.240007	0.0760384	0.00218003	0.738453	0.0103955	1.25515	8.00021	4.95911	4.49581	25.4377	10.7752	15.1691	39.0885	2.07905	27.7247	0.057	-0.2665	0.177	-0.237	-0.3235	0.12	-0.294	0.4435	0.0295	-0.414	0.749005	0.158482	0.31922	0.355156	0.00285908	0.083652	0.0304155	0.000123354	0.619577	0.00168861	0.34301	-1.70753	1.1295	-1.07832	-5.79361	2.22804	-3.76085	12.165	0.542087
CCT5	0.774942	0.00781498	0.201926	0.0341118	0.0129953	0.727381	0.0565792	0.0140615	0.750544	0.0303252	6.37173	27.1473	9.89337	20.3251	24.214	2.50376	17.5408	24.3588	1.96554	19.6271	0.056	0.276	0.079	0.304	0.22	0.023	0.248	-0.197	0.028	0.225	0.230583	0.00192871	0.102486	0.00927866	0.00378967	0.561855	0.0176164	0.00366541	0.635983	0.0108966	1.41121	6.68922	2.06676	5.37203	5.4078	0.626776	4.58913	-5.49857	0.515924
CCT4	0.774942	0.0063752	0.204138	0.0450782	0.00842613	0.562918	0.0717981	0.013092	0.540232	0.0654904	5.07818	28.688	9.81503	17.8994	27.2065	4.31919	15.5903	24.8278	4.22674	14.7082	0.0445	0.3065	0.083	0.2505	0.262	0.0385	0.206	-0.2235	-0.056	0.1675	0.310586	0.00135271	0.104351	0.0162203	0.00190262	0.369897	0.0276036	0.00329021	0.377856	0.0338205	1.1589	7.30281	2.0515	4.46822	6.38992	0.998072	3.89908	-5.64735	-1.00449
YARS	0.774942	0.113193	0.0764282	0.0541337	0.595984	0.416183	0.173835	0.6466	0.334556	0.241296	7.46794	11.3569	17.0617	16.5717	2.84906	6.49633	9.71338	2.39713	7.47773	7.45856	0.07	0.106	0.1325	0.211	0.036	0.0625	0.141	0.0265	0.105	0.0785	0.179145	0.0731658	0.0196712	0.0220206	0.518912	0.224061	0.106822	0.57582	0.178742	0.179533	1.62446	2.3527	3.61673	4.02637	0.698058	1.41386	2.24233	0.602259	1.66722
NUP188	0.774942	0.00619889	0.150076	0.0224023	0.0208223	0.964591	0.0556332	0.00952163	0.312374	0.0141251	8.09388	28.9616	11.8893	24.3295	21.2005	0.318898	17.7411	27.1079	7.96571	25.2791	-0.106	-0.3625	-0.111	-0.464	-0.2565	-0.005	-0.358	0.2515	-0.1015	-0.353	0.1551	0.00127012	0.064724	0.00369019	0.00758485	0.929202	0.0168227	0.00194629	0.159746	0.00296542	-1.75147	-7.41674	-2.46481	-7.19865	-4.54069	-0.0940433	-4.66499	6.41746	-1.7682
SART3	0.946108	0.0346365	0.565376	0.0579996	0.0494137	0.755687	0.0844953	0.0685523	0.566559	0.0644208	0.858206	17.7705	3.51314	16.1184	16.135	2.23014	14.3679	14.3804	3.8778	14.8032	0.009	0.1505	0.032	0.203	0.1415	0.023	0.194	-0.1185	0.0525	0.171	0.82069	0.0167088	0.445334	0.0244431	0.0243501	0.598393	0.0365773	0.0364722	0.409468	0.0330889	0.241886	3.78127	0.839168	3.88315	3.30193	0.566992	3.50759	-2.93574	0.932215
SMC6	0.774942	0.00554614	0.0420304	0.0430027	0.0090364	0.101203	0.0910084	0.0536358	0.334395	0.562459	5.50289	29.9099	24.3875	18.2592	26.6932	18.6074	13.873	15.7601	7.48579	3.02696	-0.0495	-0.3465	-0.2095	-0.244	-0.297	-0.16	-0.1945	0.137	0.1025	-0.0345	0.281651	0.00102095	0.00364124	0.0149307	0.0021413	0.0137803	0.0409922	0.0265454	0.178411	0.498085	-1.24208	-7.82384	-5.72446	-4.59404	-6.21195	-3.96376	-3.35711	3.23467	1.66888
BCOR	0.774942	0.00119593	0.361893	0.00720023	0.00117581	0.448747	0.0159378	0.000801166	0.690454	0.00399812	10.0258	48.1491	6.17906	41.6027	45.9872	5.91151	33.0525	50.8711	2.58484	43.944	-0.1195	-1.358	-0.0495	-1.303	-1.2385	0.07	-1.1835	1.3085	0.055	-1.2535	0.0994086	1.5314e-05	0.241043	6.91408e-05	2.51929e-05	0.256359	0.000495162	8.18262e-06	0.551462	4.03274e-05	-2.13615	-21.8743	-1.35821	-23.9511	-17.0577	1.30363	-15.0696	22.3195	0.65589
FAM120A	0.880233	0.00802354	0.0515919	0.502046	0.00753445	0.0767478	0.664032	0.114868	0.0875925	0.0750422	2.07937	26.9398	21.4928	3.66389	28.0703	21.8815	2.28036	11.4916	18.1722	13.896	0.0225	0.2935	0.2045	0.054	0.271	0.182	0.0315	-0.089	-0.2395	-0.1505	0.619531	0.00202311	0.0070912	0.430141	0.00155944	0.00648403	0.591513	0.0709309	0.0152329	0.0407759	0.537066	6.61006	4.80801	0.894735	6.69902	4.85871	0.595887	-2.3487	-4.35826
FAM120C	0.908512	0.415821	0.0808533	0.659556	0.697918	0.195399	0.875693	0.124174	0.91088	0.16893	1.57299	4.56989	16.528	2.2281	2.017	12.4463	0.736884	11.077	0.659337	9.33835	-0.0175	-0.041	-0.1255	-0.0305	-0.0235	-0.108	-0.013	-0.0845	0.0105	0.095	0.696147	0.349149	0.0222435	0.598673	0.628492	0.0569332	0.84394	0.0780368	0.859145	0.116457	-0.419683	-1.04869	-3.4876	-0.579554	-0.517928	-2.5628	-0.213673	-2.26795	0.190546
PIK3C2A	0.774942	0.0234991	0.103968	0.0919745	0.0612371	0.342337	0.190451	0.233823	0.918442	0.406355	6.26829	20.0092	14.6278	13.1144	14.9267	7.94579	9.19615	7.71162	0.601556	4.71159	-0.0525	-0.175	-0.115	-0.1655	-0.1225	-0.0625	-0.113	0.06	0.0095	-0.0505	0.236141	0.00997877	0.0344521	0.0488156	0.0321611	0.16048	0.120333	0.169371	0.870652	0.337941	-1.39112	-4.36818	-3.04872	-3.01944	-3.0388	-1.68614	-2.11895	1.63276	0.174767
WNK1	0.955032	0.015008	0.573282	0.0855227	0.0148532	0.558486	0.0958229	0.0199579	0.703559	0.080284	0.724899	22.7462	3.42579	13.5447	23.349	4.37783	13.5081	21.9556	2.45115	13.5034	-0.0075	0.2	0.029	0.166	0.2075	0.0365	0.1735	-0.171	-0.034	0.137	0.846272	0.00531355	0.454382	0.0442113	0.00462483	0.364936	0.0445855	0.00637441	0.568702	0.0446339	-0.206708	5.16838	0.821361	3.13485	5.14735	1.00955	3.24893	-4.78274	-0.626213
WNK2	0.971344	0.00376599	0.0279299	0.773534	0.00438215	0.0451972	0.740817	0.764437	0.0521822	0.0150493	0.499555	33.5189	32.6086	1.39732	32.8376	31.4834	1.68124	1.50056	25.1446	24.7749	0.0055	0.378	0.3615	-0.02	0.3725	0.356	-0.0255	-0.0165	-0.398	-0.3815	0.891342	0.000444745	0.000548449	0.724883	0.000520281	0.000710664	0.67901	0.707854	0.00305871	0.00333051	0.145457	9.56306	9.15441	-0.382577	8.64733	8.4139	-0.454611	-0.39917	-7.1114
WNK3	0.774942	0.00917695	0.0957327	0.0465801	0.0151122	0.292763	0.0806221	0.0372086	0.832669	0.106171	6.02833	26.0546	15.2388	17.6505	23.2221	9.1274	14.7287	17.9004	1.26427	11.8873	0.0505	0.261	0.12	0.2415	0.2105	0.0695	0.191	-0.141	-0.0195	0.1215	0.249556	0.00248049	0.0299312	0.0171773	0.00476206	0.122253	0.0336611	0.0162165	0.747434	0.064754	1.34447	6.28122	3.18646	4.38272	5.10993	1.90972	3.62013	-3.72785	-0.347718
HTATSF1	0.781692	0.0247361	0.0381347	0.0390571	0.0149139	0.0488047	0.0633354	0.365558	0.0502214	0.00749828	4.33114	19.7052	26.4152	19.0543	23.3123	29.5597	16.5804	5.37581	26.2942	30.9802	0.0395	-0.192	-0.2405	0.2705	-0.2315	-0.28	0.231	-0.0485	0.4625	0.511	0.368881	0.0107025	0.00228288	0.0124328	0.0046641	0.00110671	0.0219767	0.290014	0.00234736	0.000797952	1.01096	-4.28514	-6.44568	4.88192	-5.13651	-7.56425	4.23862	-1.19718	7.6848
NUP160	0.774942	0.230697	0.0552355	0.184453	0.47231	0.370728	0.980481	0.0329834	0.499854	0.202726	9.38129	7.61324	20.6946	9.03692	4.08201	7.3644	0.112635	18.6409	4.77261	8.3814	-0.143	-0.085	-0.24	-0.146	0.058	-0.097	-0.003	-0.155	-0.061	0.094	0.115311	0.173251	0.00852206	0.124827	0.39066	0.183468	0.974398	0.0136746	0.333226	0.145164	-2.01085	-1.62789	-4.57605	-2.03589	0.947288	-1.57688	-0.0347153	-3.90785	-1.11641
RABEP1	0.848991	0.00814769	0.132554	0.102878	0.0105298	0.258054	0.156143	0.0557324	0.255375	0.672889	2.63389	26.8183	12.7822	12.4461	25.6471	10.1723	10.3765	15.5432	9.41788	2.10957	0.0265	0.275	0.1265	0.1595	0.2485	0.1	0.133	-0.1485	-0.1155	0.033	0.54527	0.00208051	0.0526967	0.0569358	0.00272453	0.0961111	0.0916953	0.027905	0.114344	0.615238	0.659713	6.56408	2.64969	2.84503	5.86174	2.11043	2.40469	-3.18676	-2.07558
CAST	0.905172	0.00512011	0.0730124	0.0256157	0.0089249	0.198229	0.0497704	0.0175614	0.730058	0.0344206	1.60828	30.6808	17.4561	23.0314	26.7893	12.3316	18.6862	22.8046	2.16428	18.7082	0.019	0.3135	0.1315	0.344	0.2945	0.1125	0.325	-0.182	0.0305	0.2125	0.690513	0.000854903	0.0179636	0.00497572	0.00209447	0.0584574	0.0135326	0.00524253	0.607536	0.0134641	0.428063	8.16925	3.71394	6.55478	6.24493	2.53934	5.03684	-5.02709	0.561571
TKT	0.774942	0.0136065	0.0941924	0.437201	0.0206601	0.323248	0.180233	0.0441376	0.0772464	0.0506283	6.91514	23.3967	15.342	4.39663	21.2454	8.39119	9.5083	16.8745	19.5121	16.247	0.06	0.334	0.1295	-0.059	0.274	0.0695	-0.119	-0.2045	-0.393	-0.1885	0.203463	0.00457432	0.029228	0.36336	0.00750695	0.144838	0.111988	0.0205375	0.0111891	0.0237302	1.51681	5.44227	3.21004	-1.04917	4.5528	1.77011	-2.19308	-3.48666	-4.80523
UACA	0.774942	0.00164052	0.709339	0.014403	0.00235012	0.479723	0.0336623	0.00149982	0.260665	0.0100565	8.52019	42.896	2.17228	28.9276	38.1649	5.42818	22.4894	42.3557	9.26089	28.1364	-0.0815	-0.6375	-0.0225	-0.522	-0.556	0.059	-0.4405	0.615	0.1155	-0.4995	0.140599	5.13329e-05	0.606418	0.00128009	0.000152586	0.286538	0.00563713	5.81334e-05	0.118553	0.00153591	-1.83103	-15.9201	-0.554972	-9.97228	-11.4177	1.21195	-6.79706	14.4113	2.04177
ARFGEF3	0.852121	0.0477285	0.660584	0.280411	0.0349775	0.964401	0.214028	0.0380023	0.484785	0.186321	2.59574	15.9694	2.60416	6.75274	18.1019	0.320718	8.50432	17.7574	4.96412	8.8307	0.023	-0.1555	0.027	-0.0805	-0.1785	0.004	-0.1035	0.1825	0.075	-0.1075	0.55008	0.0252963	0.549014	0.211216	0.0154815	0.928813	0.141113	0.0167594	0.318851	0.130897	0.65144	-3.34659	0.649409	-1.54006	-3.75471	0.0945622	-1.95791	3.69367	1.15545
TBC1D4	0.836081	0.12566	0.127852	0.210061	0.287467	0.307145	0.378189	0.805031	0.920455	0.956303	2.84007	10.8051	13.066	8.3271	6.63866	8.75758	5.3458	1.20771	0.582031	0.242157	0.0275	0.09	0.103	0.0995	0.0625	0.0755	0.072	0.013	0.0095	-0.0035	0.519988	0.083079	0.0493633	0.146991	0.216838	0.13312	0.292025	0.757232	0.874575	0.945767	0.704061	2.24263	2.7095	1.87627	1.43103	1.83944	1.26384	0.328377	0.169401
TBC1D1	0.994294	0.972594	0.985355	0.783523	0.986381	0.979524	0.76027	0.956491	0.791859	0.798271	0.0800169	0.155198	0.100461	1.32972	0.0818187	0.179968	1.53937	0.257775	1.60853	1.20593	0.001	0.002	-0.0015	-0.0215	0.001	-0.0025	-0.0225	-0.0035	-0.0235	-0.02	0.981744	0.964895	0.977134	0.736255	0.981337	0.959408	0.701557	0.942372	0.690473	0.757542	0.0243347	0.046603	-0.0303581	-0.365817	0.0246933	-0.0538549	-0.420065	-0.0763751	-0.431832
TARS	0.910886	0.120493	0.290931	0.114286	0.163635	0.526385	0.122985	0.309251	0.124419	0.0392025	1.51323	11.0255	7.54696	11.8262	9.5879	4.77801	11.8728	6.23544	15.1177	17.9109	0.016	0.1365	0.059	-0.1435	0.1205	0.043	-0.1595	-0.0775	-0.28	-0.2025	0.705793	0.0789671	0.175916	0.0656727	0.109954	0.332812	0.0649718	0.237934	0.0307773	0.0161775	0.405416	2.29531	1.61711	-2.68819	1.97807	1.08731	-2.79062	-1.3585	-3.45232
TARSL2	0.77875	0.181911	0.449013	0.259054	0.504478	0.985055	0.16393	0.476483	0.163302	0.0974505	4.53879	8.8535	4.88624	7.17206	3.73607	0.136882	10.0544	4.00456	12.8414	12.373	0.038	0.0745	0.0395	-0.086	0.0365	0.0015	-0.124	-0.035	-0.1605	-0.1255	0.351658	0.130212	0.324621	0.191776	0.423052	0.968973	0.0987544	0.397689	0.0519827	0.0579033	1.05234	1.86341	1.11088	-1.62848	0.878962	0.0411536	-2.32522	-0.933147	-2.86198
LIG3	0.875288	0.121219	0.259001	0.128867	0.189975	0.480442	0.190234	0.501598	0.819172	0.314375	2.17694	10.9881	8.2934	11.1058	8.80628	5.42023	9.20331	3.73057	1.37528	6.06559	-0.0265	-0.1275	-0.0815	-0.154	-0.101	-0.055	-0.1275	0.046	-0.0265	-0.0725	0.605767	0.0796501	0.148136	0.077521	0.131635	0.287063	0.120135	0.423587	0.728571	0.247424	-0.559047	-2.28212	-1.75881	-2.51151	-1.83212	-1.21044	-2.12064	0.878823	-0.375203
ZC3H13	0.774942	0.0149601	0.0776704	0.186381	0.0820063	0.490715	0.731072	0.158666	0.317762	0.713327	8.31884	22.78	16.9134	8.98343	13.3035	5.28118	1.74973	9.75932	7.84042	1.80863	-0.0775	-0.2025	-0.1285	-0.107	-0.125	-0.051	-0.0295	0.074	0.0955	0.0215	0.147271	0.00527233	0.0203543	0.126374	0.0467354	0.296403	0.668385	0.105698	0.164421	0.659383	-1.79128	-5.17891	-3.58059	-2.02066	-2.7008	-1.18392	-0.471123	2.01571	1.74218
AP2B1	0.884186	0.494364	0.482015	0.862101	0.209679	0.699035	0.567059	0.100287	0.746349	0.304433	1.94641	3.69629	4.43414	0.814475	8.27915	2.78632	3.14156	12.2421	1.9998	6.23237	-0.0255	0.0455	-0.052	0.0165	0.071	-0.0265	0.042	-0.0975	-0.029	0.0685	0.638791	0.426944	0.360235	0.828996	0.148623	0.526464	0.485114	0.0596743	0.630986	0.238102	-0.506805	0.875759	-1.02283	0.233309	1.73432	-0.687194	0.789567	-2.49686	-0.523848
RBM25	0.774942	0.191527	0.0516485	0.908106	0.57002	0.400084	0.25149	0.0638508	0.359446	0.0396125	10.3724	8.58075	21.4703	0.530624	3.09003	6.78327	7.59802	14.7647	6.97961	17.8511	-0.1165	-0.0775	-0.1885	0.009	0.039	-0.072	0.1255	-0.111	0.0865	0.1975	0.091782	0.138652	0.00712806	0.884989	0.490905	0.209736	0.173859	0.0333835	0.200465	0.0164017	-2.20423	-1.81137	-4.80135	0.155891	0.748151	-1.46778	1.75296	-3.01765	1.56502
MYO1B	0.812826	0.00964935	0.0568236	0.0804941	0.0164682	0.129342	0.147969	0.133945	0.443545	0.85965	3.36085	25.728	20.3726	13.9228	22.6624	16.0758	10.7159	10.6714	5.55485	0.822492	-0.0315	-0.242	-0.1615	-0.172	-0.2105	-0.13	-0.1405	0.0805	0.07	-0.0105	0.461228	0.00267424	0.00917784	0.0405245	0.00541705	0.0246842	0.0848026	0.0856764	0.278301	0.827467	-0.813656	-6.1634	-4.48482	-3.23842	-4.94741	-3.3501	-2.48973	2.18963	1.27544
MYO1A	0.91106	0.0444351	0.0932979	0.461593	0.0346336	0.11515	0.370166	0.921039	0.352825	0.265827	1.49468	16.3801	15.412	4.10999	18.1563	17.1833	5.46849	0.47589	7.11329	6.93686	0.0155	-0.145	-0.139	-0.0545	-0.1605	-0.1545	-0.07	0.006	0.0905	0.0845	0.708814	0.0230137	0.0287608	0.388151	0.0152886	0.019128	0.28389	0.896212	0.194389	0.202448	0.400969	-3.44304	-3.22608	-0.989061	-3.76772	-3.6111	-1.29005	0.13792	1.59237
MTR	0.881017	0.00185379	0.647074	0.0090033	0.00156538	0.968301	0.0159378	0.00134876	0.399146	0.00480051	2.05448	40.9698	2.72194	35.3064	42.0021	0.281063	32.4427	43.5916	6.26987	37.5257	0.022	-0.7345	0.0255	-0.834	-0.7565	0.0035	-0.856	0.76	-0.0995	-0.8595	0.623091	7.99875e-05	0.534326	0.000294685	6.30649e-05	0.937333	0.000569805	4.37362e-05	0.236055	0.000176779	0.53143	-14.3507	0.674621	-15.5345	-13.9077	0.0832107	-14.4026	15.3607	-1.42047
USO1	0.933489	0.0155518	0.667344	0.0308388	0.0206761	0.847792	0.0450359	0.0303382	0.30402	0.0306295	1.03876	22.5187	2.53431	21.3688	21.2407	1.37328	19.5548	19.1521	8.16589	19.5545	0.0105	0.202	0.0265	0.3035	0.1915	0.016	0.293	-0.1755	0.1015	0.277	0.787271	0.00559926	0.557917	0.00729654	0.00751498	0.728907	0.0110795	0.0121561	0.15255	0.0110802	0.288413	5.09803	0.634351	5.80442	4.55154	0.36942	5.39978	-4.03521	1.80991
DDX42	0.883476	0.0276566	0.238958	0.137833	0.0255845	0.245968	0.139741	0.0888697	0.692506	0.311613	1.97362	19.0376	8.77947	10.7121	19.913	10.5956	11.0727	12.9268	2.56208	6.11099	-0.02	0.164	0.0655	0.1275	0.184	0.0855	0.1475	-0.0985	-0.0365	0.062	0.634802	0.0124808	0.13245	0.0848761	0.0102024	0.087184	0.0781138	0.0509701	0.55436	0.244851	-0.513027	4.10659	1.85162	2.4173	4.20229	2.19286	2.58067	-2.63451	-0.650856
RABGAP1	0.85678	0.0210311	0.0725634	0.382316	0.0264474	0.151425	0.579247	0.131166	0.195982	0.262665	2.49264	20.6926	17.5017	5.1005	19.7239	14.7452	3.02483	10.7815	11.371	7.00227	0.0225	0.2575	0.1365	0.063	0.235	0.114	0.0405	-0.121	-0.1945	-0.0735	0.563295	0.00852582	0.017776	0.308994	0.0106565	0.0335338	0.49833	0.0835309	0.0729292	0.199422	0.628967	4.57404	3.72527	1.19582	4.15406	3.05029	0.763792	-2.21083	-2.51148
RABGAP1L	0.872362	0.219578	0.0857686	0.13416	0.112494	0.0853004	0.163074	0.265021	0.105413	0.0197491	2.20509	7.86691	15.995	10.8689	11.5827	20.4847	10.0865	7.06063	16.5007	22.697	0.0235	-0.078	-0.1375	0.147	-0.1015	-0.161	0.1235	-0.0595	0.225	0.2845	0.601854	0.163421	0.0251477	0.0818678	0.0694589	0.00894395	0.098029	0.19676	0.0223834	0.00537401	0.565353	-1.67586	-3.36132	2.45462	-2.35875	-4.46142	2.33306	-1.51197	3.8446
RABGAP1L_1	0.86321	0.66879	0.117518	0.0370333	0.43168	0.171017	0.0930664	0.17764	0.0734479	0.00933402	2.38248	2.14221	13.6956	19.5985	4.54618	13.6284	13.7134	9.15859	20.0442	28.8111	0.0405	-0.032	-0.1275	0.3265	-0.0725	-0.168	0.286	-0.0955	0.3585	0.454	0.577766	0.610632	0.0427008	0.0109686	0.35106	0.0433666	0.0425265	0.121378	0.00989885	0.00131489	0.605416	-0.548403	-2.84414	5.08712	-1.03747	-2.80906	3.30952	-1.90252	4.99225
CCT2	0.774942	0.0043689	0.12419	0.0326268	0.00668056	0.5898	0.0603189	0.00816262	0.544119	0.0406908	8.54426	32.2059	13.2797	20.7598	29.1325	3.99439	16.9937	28.2696	4.17702	17.6533	0.067	0.353	0.101	0.2985	0.286	0.034	0.2315	-0.252	-0.0545	0.1975	0.139821	0.000601747	0.0469932	0.00839492	0.0012211	0.398622	0.0199815	0.00148951	0.382206	0.0171659	1.8358	8.8933	2.75489	5.5487	7.09633	0.934052	4.38681	-6.84197	-0.994229
POGZ	0.774942	0.137292	0.0936696	0.730297	0.933329	0.663723	0.421085	0.643868	0.464864	0.153202	10.0356	10.3461	15.3841	1.70149	0.420232	3.12749	4.76226	2.4174	5.2471	9.87263	-0.0945	-0.1005	-0.126	-0.026	-0.006	-0.0315	0.0685	-0.0255	0.0745	0.1	0.0991842	0.0923406	0.0289458	0.675851	0.907772	0.486689	0.334021	0.573138	0.298738	0.102976	-2.13518	-2.15215	-3.21969	-0.456481	-0.122383	-0.758601	1.13932	-0.606657	1.21299
PSME4	0.942253	0.0827314	0.268254	0.664484	0.121725	0.43386	0.78752	0.35316	0.41596	0.599866	0.906653	13.0036	8.05823	2.18913	11.1564	6.16162	1.34385	5.55208	5.96735	2.70349	0.0095	0.1045	0.06	0.03	0.095	0.0505	0.0205	-0.0445	-0.0745	-0.03	0.811586	0.0500777	0.156378	0.60407	0.0766231	0.242013	0.733862	0.278479	0.253084	0.536601	0.254493	2.69087	1.71408	0.570625	2.27616	1.35084	0.371621	-1.23045	-1.35908
URB2	0.774942	0.255576	0.0818744	0.10342	0.377353	0.77403	0.583126	0.0827317	0.204756	0.583493	10.0001	7.07544	16.4023	12.4166	5.23004	2.05966	2.98884	13.312	11.0274	2.84506	-0.152	-0.083	-0.1825	-0.215	0.069	-0.0305	-0.063	-0.0995	-0.132	-0.0325	0.0999983	0.19609	0.0228968	0.0573241	0.299913	0.622349	0.502477	0.0466444	0.0789327	0.51939	-2.1373	-1.52679	-3.45758	-2.86011	1.16792	-0.529027	-0.755818	-2.71309	-2.43256
HEATR2	0.994342	0.102985	0.621218	0.052373	0.128398	0.719769	0.0832371	0.161874	0.0706157	0.0266919	0.0793368	11.8443	2.96422	16.8088	10.8776	2.57085	14.4716	9.64944	20.4914	20.5107	-0.001	0.1115	0.0255	-0.2155	0.1125	0.0265	-0.2145	-0.086	-0.327	-0.241	0.981898	0.0653995	0.505334	0.0208506	0.0817026	0.553242	0.0357142	0.108407	0.00893026	0.00889065	-0.0241297	2.45118	0.725847	-4.10279	2.22256	0.641237	-3.53968	-1.99493	-5.15387
MICAL3	0.826795	0.00819898	0.046307	0.155436	0.0115505	0.0914996	0.265088	0.11602	0.179548	0.291096	3.09676	26.7647	22.7089	10.0117	25.0406	19.6716	7.31332	11.4385	12.1076	6.45733	0.028	0.2785	0.185	0.1195	0.2505	0.157	0.0915	-0.0935	-0.159	-0.0655	0.490144	0.00210632	0.00535931	0.099732	0.00313288	0.0107854	0.185638	0.0718036	0.0615521	0.226082	0.758479	6.54391	5.17803	2.25341	5.6661	4.24103	1.68978	-2.33831	-2.68436
ARHGEF2	0.790142	0.681358	0.970562	0.0301161	0.270814	0.592125	0.045924	0.622977	0.0551676	0.0168797	4.01795	2.04156	0.19671	21.5711	6.95796	3.96037	19.4062	2.58525	24.3629	23.9115	0.041	-0.0225	0.0025	0.345	-0.0635	-0.0385	0.304	0.025	0.3675	0.3425	0.396465	0.624949	0.955716	0.00696449	0.201467	0.401756	0.011465	0.55141	0.00366193	0.00406305	0.948053	-0.525484	0.0588229	5.89155	-1.49012	-0.927301	5.33621	0.642803	6.74363
CYFIP1	0.978943	0.0552023	0.868703	0.0958178	0.0567308	0.858394	0.109619	0.0783816	0.725966	0.0971416	0.384255	15.1709	0.905316	12.862	15.3559	1.28312	12.6324	13.613	2.20855	12.393	-0.004	0.123	0.01	0.1545	0.127	0.014	0.1585	-0.113	0.0315	0.1445	0.915323	0.0304029	0.811836	0.0517369	0.0291345	0.744197	0.0545459	0.0435211	0.601374	0.0576366	-0.113159	3.16327	0.253037	2.95288	3.13107	0.347508	2.99835	-2.7751	0.571639
CYFIP2	0.793997	0.38549	0.0763007	0.0631587	0.192038	0.169063	0.0642415	0.0257442	0.204606	0.0229138	3.88531	4.95842	17.0853	15.5417	8.75	13.7091	16.4747	20.212	11.033	21.5582	-0.0335	0.048	-0.168	0.194	0.0815	-0.1345	0.2275	-0.216	0.146	0.362	0.40876	0.31927	0.0195648	0.0279144	0.133352	0.0425688	0.0225179	0.00952363	0.078831	0.00698517	-0.921211	1.12404	-3.6225	3.70617	1.82166	-2.82619	4.20137	-4.3077	2.43383
USP5	0.793201	0.0114304	0.970605	0.0251607	0.0199117	0.688887	0.0404367	0.0171583	0.219087	0.021066	3.90593	24.5786	0.196043	23.1816	21.4917	2.88451	20.5279	22.9838	10.5704	22.2149	0.0335	0.221	0.0025	0.3475	0.1875	-0.031	0.314	-0.2185	0.1265	0.345	0.406824	0.0034845	0.955863	0.0048066	0.00709295	0.514694	0.00885535	0.00503059	0.0876926	0.00600502	0.925392	5.76315	0.0586277	6.62655	4.61973	-0.707908	5.83243	-5.07983	2.32914
USP13	0.809154	0.179211	0.527154	0.0577881	0.372934	0.288341	0.0832371	0.0613201	0.223013	0.0221067	3.4987	8.93079	3.91737	16.1517	5.29257	9.26859	14.477	14.9993	10.4517	21.8392	0.035	0.0885	-0.0365	0.228	0.0535	-0.0715	0.193	-0.125	0.1395	0.2645	0.446817	0.127915	0.405754	0.0242565	0.295626	0.118343	0.0356699	0.0316275	0.0901212	0.00654759	0.842167	1.87819	-0.92062	3.89354	1.17974	-1.93665	3.54136	-3.06817	2.30258
ZZEF1	0.907582	0.00499547	0.0570707	0.117731	0.00499846	0.0827637	0.121981	0.0232972	0.131777	0.750421	1.58027	30.9372	20.2262	11.6476	31.5629	20.9388	11.9272	20.9011	14.6518	1.54175	-0.016	0.3205	0.1585	0.14	0.3365	0.1745	0.156	-0.162	-0.1805	-0.0185	0.694982	0.000805898	0.0094924	0.0684295	0.000697763	0.00805602	0.0641622	0.00812625	0.0342625	0.701173	-0.421413	8.28711	4.44378	2.64385	8.0829	4.58791	2.80523	-4.49131	-3.32622
UTP14A	0.774942	0.196339	0.0763007	0.985305	0.939804	0.369859	0.335155	0.16333	0.375812	0.0640295	8.13606	8.45314	17.0876	0.0791821	0.374006	7.38745	6.01377	9.59532	6.66468	14.8405	-0.0855	-0.0805	-0.152	0.0015	0.005	-0.0665	0.087	-0.0715	0.082	0.1535	0.153601	0.142786	0.0195542	0.981933	0.917486	0.182497	0.250393	0.109766	0.215542	0.0328058	-1.75529	-1.78707	-3.62307	0.0243643	0.109427	-1.58121	1.40689	-1.98471	1.50075
EIF3B	0.774942	0.00521828	0.067883	0.0348238	0.00693863	0.213394	0.0571079	0.0148429	0.582876	0.0632744	7.85335	30.4833	18.2933	20.1557	28.706	11.725	17.4528	24.0166	3.67916	14.9184	0.0685	0.3605	0.155	0.3095	0.292	0.0865	0.241	-0.2055	-0.051	0.1545	0.163933	0.000894689	0.0148139	0.00964789	0.0013471	0.0672205	0.0179772	0.00396589	0.428631	0.0322226	1.69981	8.07946	3.92556	5.30443	6.93445	2.41655	4.55609	-5.39197	-0.890741
RBM15	0.774942	0.466518	0.0402191	0.192684	0.713623	0.0827637	0.512974	0.016168	0.442244	0.101322	6.83211	3.99459	25.331	8.79776	1.89259	20.962	3.68742	23.3854	5.57428	12.1494	-0.0585	-0.038	-0.2505	-0.1085	0.0205	-0.192	-0.05	-0.2125	-0.0705	0.142	0.207391	0.398603	0.00293023	0.131894	0.646756	0.00801311	0.427817	0.00458632	0.277059	0.0609621	-1.50066	-0.935456	-6.05128	-1.97951	0.489841	-4.59444	-0.908716	-5.19951	-1.27938
RBM15B	0.774942	0.723025	0.289879	0.301311	0.499551	0.878979	0.12866	0.336455	0.262458	0.0645791	5.71774	1.73177	7.56654	6.37424	3.78979	1.09754	11.5915	5.79988	9.20565	14.7862	-0.0705	-0.025	-0.085	0.101	0.0455	-0.0145	0.1715	-0.06	0.126	0.186	0.268056	0.671156	0.175124	0.23045	0.417851	0.776687	0.0693186	0.263034	0.12007	0.0332186	-1.2845	-0.454765	-1.62082	1.46076	0.889642	-0.301583	2.71582	-1.27703	2.0299
HSD17B4	0.78649	0.0441653	0.0447087	0.163853	0.177657	0.145371	0.501231	0.32251	0.68063	0.14761	4.22278	16.4113	23.336	9.69417	9.15332	15.0943	3.81257	6.02003	2.68478	10.0842	-0.065	-0.1865	-0.2445	-0.143	-0.1215	-0.1795	-0.078	-0.058	0.0435	0.1015	0.3782	0.0228489	0.00463873	0.107296	0.121526	0.0309432	0.415664	0.250033	0.538917	0.0980805	-0.990791	-3.45206	-5.37714	-2.18061	-1.89676	-3.1276	-0.935774	-1.31826	0.677907
DHX37	0.774942	0.150472	0.110195	0.117326	1	0.595934	0.341146	0.473577	0.407287	0.455804	9.71434	9.85707	14.1352	11.6693	0	3.90202	5.91984	4.0367	6.13608	4.1168	-0.1085	-0.1085	-0.144	-0.1875	0	-0.0355	-0.079	-0.0355	-0.079	-0.0435	0.106799	0.103346	0.0385901	0.0680886	1	0.407191	0.255868	0.394757	0.24344	0.387543	-2.06987	-2.05698	-2.9398	-2.65124	0	-0.915698	-1.38671	-0.939476	-1.39331
ALB	0.823317	0.12058	0.52869	0.422162	0.00791741	0.823942	0.0361231	0.107637	0.383008	0.295354	3.17015	11.0203	3.8993	4.58119	27.687	1.60386	21.6673	11.856	6.55405	6.38411	-0.196	0.5945	-0.335	0.37	0.7905	-0.139	0.566	-0.9295	-0.2245	0.705	0.481931	0.0790622	0.407446	0.348242	0.00170335	0.691216	0.00681196	0.0652226	0.221103	0.229927	-0.775062	2.29782	-0.920043	1.09642	6.83849	-0.435165	6.37682	-2.77331	-1.51406
IPO7	0.910047	0.00386631	0.0658325	0.0314195	0.00448011	0.125903	0.0472203	0.0104652	0.47095	0.0623455	1.52668	33.2164	18.5347	21.1713	32.5749	16.3412	19.121	26.3796	5.17257	15.0092	0.018	0.393	0.1615	0.328	0.375	0.1435	0.31	-0.2315	-0.065	0.1665	0.70361	0.000476827	0.0140129	0.0076361	0.000552728	0.0232212	0.0122432	0.00230166	0.303909	0.0315562	0.408636	9.40477	3.98796	5.7204	8.52818	3.41164	5.2159	-6.1627	-1.19785
IPO8	0.897436	0.532678	0.0821159	0.064621	0.788323	0.104237	0.0901764	0.0263485	0.151376	0.0170122	1.7372	3.31017	16.3804	15.3753	1.35091	18.2812	13.9284	20.0669	13.4369	23.8398	-0.0165	-0.031	0.1275	-0.1945	-0.0145	0.144	-0.178	0.1585	-0.1635	-0.322	0.670317	0.466642	0.0230125	0.0290051	0.732671	0.0148552	0.0404728	0.00984721	0.0453226	0.00413066	-0.458404	-0.797246	3.45236	-3.65615	-0.363069	3.88119	-3.37373	4.2697	-3.01039
KIF21A	0.869565	0.00276856	0.0442743	0.0393922	0.00398602	0.0984014	0.074481	0.00880277	0.139408	0.293274	2.28826	36.3619	23.5116	18.9852	33.7071	18.8575	15.3216	27.7281	14.1536	6.42077	0.024	0.4275	0.1895	0.254	0.4035	0.1655	0.23	-0.238	-0.1735	0.0645	0.590437	0.000231106	0.00445487	0.0126321	0.000425883	0.0130093	0.0293654	0.0016873	0.038427	0.227994	0.583903	11.1767	5.43396	4.85636	9.05244	4.02781	3.8105	-6.64123	-3.19451
KIF21B	0.908888	0.311698	0.929753	0.139614	0.342908	0.600381	0.094048	0.140549	0.330949	0.0283319	1.56573	6.05634	0.469986	10.6233	5.73218	3.83722	13.6496	10.4068	7.56136	20.0888	0.0345	0.119	-0.0105	0.2585	0.0845	-0.045	0.224	-0.1295	0.1395	0.269	0.697312	0.247951	0.897432	0.0866294	0.267166	0.413312	0.0431561	0.0910585	0.175333	0.00979754	0.418416	1.33755	-0.136915	2.44317	1.26236	-0.902779	3.29061	-2.13889	1.68446
DNM1L	0.774942	0.00762675	0.0913696	0.0690228	0.0142658	0.317317	0.144489	0.0323914	0.403167	0.282104	6.46466	27.3374	15.5573	14.9074	23.5995	8.51262	10.8567	18.7517	6.20008	6.62	0.0505	0.261	0.116	0.184	0.2105	0.0655	0.1335	-0.145	-0.077	0.068	0.225701	0.00184612	0.0278145	0.0323041	0.00436564	0.140844	0.0820973	0.01333	0.239879	0.217771	1.42927	6.76244	3.2595	3.51799	5.22177	1.79306	2.52543	-3.93525	-1.4063
CCT3	0.774942	0.00988548	0.113119	0.0350541	0.0147961	0.417399	0.0539419	0.024414	0.89949	0.0370466	7.5798	25.5846	13.944	20.0955	23.3732	6.47353	18.0141	20.5756	0.744632	18.2648	0.07	0.309	0.1205	0.3225	0.239	0.0505	0.2525	-0.1885	0.0135	0.202	0.17459	0.002764	0.0403278	0.00978245	0.00459914	0.225241	0.0157977	0.00875866	0.842436	0.0149114	1.6463	6.11226	2.898	5.28061	5.1545	1.40957	4.77003	-4.40394	0.213567
DSG2	0.950993	0.767261	0.967403	0.696541	0.905911	0.895259	0.800019	0.741428	0.897536	0.646305	0.771838	1.42921	0.218422	1.9499	0.587622	0.942788	1.25856	1.67361	0.756574	2.32444	-0.008	-0.015	0.0025	-0.027	-0.007	0.0105	-0.019	0.0175	-0.012	-0.0295	0.837175	0.719579	0.95095	0.638279	0.873449	0.804862	0.748418	0.680204	0.840123	0.585539	-0.219179	-0.383233	0.0651642	-0.515223	-0.168382	0.262372	-0.350156	0.439841	-0.216765
NCAPD3	0.83432	0.00298096	0.0607324	0.0471385	0.00296303	0.113548	0.0685735	0.0079315	0.112738	0.301817	2.89991	35.7578	19.4077	17.5456	36.0861	17.3651	15.9403	28.5153	15.973	6.2746	-0.0285	-0.4465	-0.175	-0.246	-0.418	-0.1465	-0.2175	0.2715	0.2005	-0.071	0.512872	0.000265595	0.0114612	0.0175969	0.000246259	0.0183438	0.0254666	0.00140756	0.0252753	0.235798	-0.716823	-10.8138	-4.21904	-4.3471	-10.2512	-3.65502	-4.01669	6.93477	3.69164
XPO7	0.996545	0.00363665	0.0411117	0.234306	0.0035072	0.0643662	0.25104	0.0611537	0.0679701	0.094505	0.0448977	33.9113	24.7542	7.71939	34.7011	25.0219	7.60924	15.0194	20.9469	12.5471	0.0005	0.3825	0.2515	0.0935	0.382	0.251	0.093	-0.131	-0.289	-0.158	0.989715	0.000406318	0.00334645	0.169068	0.000338758	0.00314636	0.173411	0.0314817	0.00804096	0.0556275	0.0137083	9.77208	5.84972	1.74502	9.5367	5.84864	1.75546	-3.0725	-5.32281
ATP1A1	0.973234	0.526224	0.257491	0.14635	0.49591	0.381359	0.190294	0.109358	0.184113	0.33169	0.472419	3.37213	8.32788	10.3526	3.826	7.12257	9.20066	11.7719	11.8756	5.79195	-0.006	0.04	-0.07	-0.132	0.046	-0.064	-0.126	-0.11	-0.172	-0.062	0.896929	0.460031	0.146965	0.0922028	0.414381	0.193974	0.120208	0.0664989	0.064929	0.263515	-0.137918	0.809951	-1.76538	-2.33259	0.896826	-1.53148	-2.12001	-2.4037	-2.62936
ATP1A3	0.824052	0.074786	0.0901753	0.094802	0.1287	0.170356	0.0789041	0.519825	0.0797327	0.0336238	3.13757	13.5398	15.6404	12.9229	10.8652	13.6631	14.8798	3.53598	19.2327	18.883	-0.029	-0.131	-0.1795	0.1645	-0.102	-0.1505	0.1935	-0.0485	0.2955	0.344	0.48556	0.0442604	0.027287	0.0510168	0.0819366	0.0430217	0.0325103	0.442998	0.0119324	0.0129331	-0.767056	-2.80462	-3.27872	2.96886	-2.22018	-2.81642	3.66799	-0.839814	4.70927
NKRF	0.774942	0.885068	0.105663	0.70774	0.155529	0.606784	0.429362	0.0410616	0.789013	0.133209	9.03313	0.674277	14.4688	1.86544	9.85933	3.7629	4.65494	17.3089	1.63566	10.6361	-0.104	-0.0095	-0.143	-0.0335	0.0945	-0.039	0.0705	-0.1335	-0.024	0.1095	0.124936	0.856194	0.035737	0.650812	0.103292	0.420446	0.342378	0.0185829	0.686173	0.0863745	-1.93293	-0.192268	-3.01335	-0.4954	2.0291	-0.887916	1.11642	-3.58765	-0.438328
EPB41	0.931665	0.190799	0.217871	0.0595068	0.152534	0.347749	0.0673592	0.0314053	0.199667	0.0203801	1.07356	8.60114	9.38574	15.9186	9.96058	7.8124	16.0939	18.9398	11.219	22.4542	-0.011	0.0715	-0.071	0.206	0.0825	-0.06	0.217	-0.1425	0.1345	0.277	0.780988	0.138002	0.115193	0.0255938	0.100912	0.165485	0.0245816	0.012765	0.0755264	0.00568305	-0.297243	1.81525	-1.96823	3.82119	2.04819	-1.66105	4.06913	-3.98201	2.47644
HLTF	0.824597	0.0015254	0.534665	0.0138311	0.00131477	0.361597	0.0230374	0.00105912	0.105047	0.00685962	3.12978	43.8527	3.84026	29.5023	44.6033	7.531	27.2566	46.5372	16.5272	31.9304	-0.027	-0.799	0.033	-0.543	-0.772	0.06	-0.516	0.832	0.256	-0.576	0.486432	4.11845e-05	0.413023	0.00112143	3.4647e-05	0.176563	0.00188081	2.21961e-05	0.0222477	0.000641156	-0.765421	-16.7602	0.905195	-10.3819	-15.8833	1.60816	-9.775	17.8749	3.85237
WDR44	0.774942	0.0099875	0.190926	0.0646725	0.0186878	0.720959	0.141441	0.0211548	0.43597	0.110929	6.26318	25.5068	10.2696	15.354	21.8813	2.56005	11.0046	21.5484	5.65413	11.6417	0.0575	0.285	0.083	0.204	0.2275	0.0255	0.1465	-0.202	-0.081	0.121	0.236419	0.00281396	0.0939801	0.0291477	0.00648444	0.55462	0.0793495	0.00700107	0.272011	0.0685223	1.39012	6.08466	2.14042	3.64978	4.72698	0.638913	2.56317	-4.66864	-1.29558
IPO4	0.781118	0.00320361	0.0447571	0.0476016	0.00226076	0.0668123	0.0557658	0.0069886	0.0942105	0.472831	4.39858	35.0134	23.2672	17.4713	38.4737	24.4763	17.723	29.5342	17.4974	3.92481	0.05	0.5295	0.2555	0.2975	0.4795	0.2055	0.2475	-0.274	-0.232	0.042	0.363197	0.000315256	0.00471276	0.0179006	0.000142112	0.00356757	0.0168926	0.0011132	0.0177933	0.40506	1.02442	10.3819	5.35502	4.32198	11.6013	5.6662	4.65812	-7.3311	-4.14534
TTC37	0.983468	0.0273576	0.0341257	0.994515	0.0388064	0.0565091	0.961351	0.0674608	0.158411	0.02487	0.303429	19.1089	28.3889	0.0308585	17.5161	26.8034	0.229167	14.4626	13.0694	20.9761	-0.0035	-0.158	-0.271	0.0005	-0.1545	-0.2675	0.004	-0.113	0.1585	0.2715	0.932518	0.0122775	0.00144914	0.99292	0.017717	0.00208765	0.9486	0.035788	0.0493246	0.00798709	-0.0900932	-4.12543	-7.21971	0.00954696	-3.61646	-6.47803	0.0697524	-2.95319	2.91833
WDR33	0.774942	0.156313	0.243216	0.575635	0.97108	0.766442	0.575592	0.660924	0.595641	0.612361	8.56592	9.65129	8.6702	2.94427	0.178383	2.13023	3.05935	2.28304	3.53243	2.59996	-0.099	-0.096	-0.072	-0.043	0.003	0.027	0.056	0.024	0.053	0.029	0.139126	0.10836	0.135825	0.50766	0.959758	0.612318	0.494385	0.591148	0.443361	0.549546	-1.84008	-2.01681	-1.83071	-0.739601	0.0532687	0.544814	0.771426	0.577362	0.85992
RPA1	0.823424	0.73977	0.458231	0.804748	0.852369	0.310976	0.882274	0.276596	1	0.349894	3.15272	1.61093	4.77108	1.18702	0.922138	8.66952	0.696665	6.83015	9.64327e-16	5.50785	0.0285	0.0175	-0.0385	0.0175	-0.011	-0.067	-0.011	-0.056	1.69967e-17	0.056	0.483869	0.690092	0.333343	0.760848	0.808698	0.135846	0.851792	0.207484	1	0.28133	0.770235	0.426435	-1.08856	0.329998	-0.256451	-1.82275	-0.202722	-1.46918	2.96857e-16
TNPO1	0.948598	0.00668094	0.301941	0.227843	0.00649818	0.41826	0.262688	0.00788143	0.104334	0.471933	0.806893	28.3248	7.31704	7.87129	29.3266	6.45168	7.36013	28.5788	16.6208	3.93577	0.0105	0.321	0.0665	0.109	0.3105	0.056	0.0985	-0.2545	-0.212	0.0425	0.830445	0.00147068	0.18548	0.163257	0.00116771	0.226377	0.183648	0.00138713	0.021773	0.404038	0.228432	7.15396	1.57359	1.77763	7.17108	1.40546	1.70013	-6.95891	-3.88
TNPO2	0.781692	0.00558581	0.139757	0.0376215	0.00643857	0.349172	0.0560126	0.00989528	0.455689	0.0449128	4.32746	29.8188	12.3858	19.4042	29.3848	7.77613	17.6876	26.8419	5.36923	16.9994	0.0415	0.368	0.1035	0.2925	0.3265	0.062	0.251	-0.2645	-0.0755	0.189	0.369193	0.0010426	0.0577325	0.0114704	0.00115218	0.166874	0.017031	0.00206924	0.290454	0.0199555	1.01022	7.78389	2.56702	5.01307	7.19361	1.65423	4.64464	-6.32342	-1.23779
WDR11	0.900447	0.022215	0.173747	0.116145	0.0189177	0.18393	0.112097	0.0985841	0.718114	0.333041	1.66968	20.3205	10.8987	11.7273	21.8028	12.9652	12.4843	12.3408	2.2825	5.76879	-0.0165	0.175	0.083	0.143	0.1915	0.0995	0.1595	-0.092	-0.032	0.06	0.680819	0.00928854	0.0813072	0.067185	0.00660269	0.0505223	0.0564384	0.0583343	0.591221	0.264924	-0.442566	4.45434	2.26489	2.6636	4.70523	2.66981	2.95717	-2.51653	-0.588379
SART1	0.774942	0.00573489	0.0548824	0.0763234	0.0125667	0.217843	0.302514	0.0592906	0.164698	0.749696	11.3141	29.5818	20.7607	14.2753	24.4244	11.5569	6.58726	15.1849	12.7609	1.54766	-0.105	-0.373	-0.218	-0.194	-0.268	-0.113	-0.089	0.155	0.179	0.024	0.0738904	0.00110109	0.00839325	0.0373657	0.00361045	0.0698739	0.219419	0.0303047	0.0529556	0.700219	-2.40067	-7.68078	-4.59496	-3.33681	-5.47266	-2.38286	-1.53077	3.10839	2.84221
PABPC1	0.774942	0.00168582	0.0585915	0.0182464	0.00154547	0.158033	0.0298106	0.00193247	0.119625	0.0184052	6.37554	42.2678	19.8572	26.3386	42.2782	14.275	23.8268	40.073	15.4308	23.2183	0.0525	0.6585	0.1585	0.452	0.606	0.106	0.3995	-0.5	-0.2065	0.2935	0.230381	5.93228e-05	0.0103344	0.00232347	5.91806e-05	0.0373682	0.00414301	9.83337e-05	0.0286364	0.00476618	1.41195	15.3908	4.34144	8.30845	14.1056	2.94763	7.5342	-12.8039	-3.53874
PABPC4	0.787796	0.00434542	0.229744	0.0237378	0.00554611	0.646639	0.0384788	0.00533914	0.955864	0.0158431	4.13445	32.2417	9.02795	23.7053	30.6751	3.33109	20.9934	31.8222	0.324266	24.3921	0.0415	0.3865	0.073	0.392	0.345	0.0315	0.3505	-0.3135	0.0055	0.319	0.385972	0.000596804	0.125085	0.00426056	0.000856031	0.464399	0.00795536	0.000657328	0.928054	0.0036374	0.971526	8.91098	1.89929	6.88233	7.70942	0.800512	6.04971	-8.29394	0.0967739
PABPC3	0.911816	0.00327116	0.33913	0.0394776	0.00164212	0.387515	0.0311492	0.00229614	0.0940576	0.0227544	1.47319	34.791	6.58992	18.9599	41.6653	7.01145	23.2662	38.7099	17.5165	21.5977	0.0235	0.684	0.089	0.4135	0.6605	0.0655	0.39	-0.595	-0.2705	0.3245	0.712329	0.000331815	0.219285	0.012706	6.81509e-05	0.199001	0.00471392	0.00013459	0.0177155	0.00692198	0.396101	10.502	1.4388	5.0196	13.6699	1.51062	7.21677	-11.9274	-4.15123
PABPC4L	0.880938	0.094492	0.48668	0.515935	0.134747	0.803096	0.712207	0.165881	0.462754	0.864624	2.06163	12.2896	4.383	3.51943	10.605	1.79243	1.89098	9.51144	5.27408	0.794921	0.02	0.1345	0.037	0.047	0.1145	0.017	0.027	-0.0975	-0.0875	0.01	0.622067	0.0590259	0.364502	0.44469	0.0869966	0.661846	0.646997	0.111907	0.296887	0.832737	0.533049	2.54275	1.0128	0.863932	2.17041	0.468272	0.504857	-1.96889	-1.21847
AP2A1	0.857237	0.0509454	0.817938	0.360251	0.0329642	0.545606	0.252319	0.0472631	0.442502	0.329399	2.48674	15.608	1.27911	5.41013	18.4477	4.53569	7.57975	16.4876	5.57026	5.82522	-0.0265	0.148	0.0135	0.0725	0.1745	0.04	0.099	-0.1345	-0.0755	0.059	0.564061	0.0274917	0.744884	0.287731	0.0142965	0.35191	0.174592	0.0224511	0.277315	0.261504	-0.627677	3.26295	0.346953	1.26012	3.83777	1.04034	1.74889	-3.39804	-1.27857
AP2A2	0.924219	0.69617	0.130915	0.403975	0.910517	0.154511	0.53862	0.0469773	0.639263	0.0459799	1.20141	1.92946	12.8799	4.81204	0.556932	14.511	3.42406	16.5213	3.09445	16.8532	0.0165	0.0245	-0.1145	0.0705	0.008	-0.131	0.054	-0.139	0.046	0.185	0.758332	0.641289	0.0515243	0.330215	0.879644	0.0353918	0.454563	0.0222777	0.490405	0.0206387	0.329325	0.500113	-2.67023	1.13583	0.160052	-2.99895	0.851486	-3.4057	0.766825
CUL1	0.77507	0.221132	0.136433	0.239235	0.613104	0.336397	0.135533	0.418676	0.148606	0.0493942	4.69382	7.83005	12.5721	7.60519	2.70797	8.06839	11.2565	4.65964	13.5877	16.409	0.043	0.0705	0.1155	-0.098	0.0275	0.0725	-0.141	0.045	-0.1685	-0.2135	0.339326	0.164814	0.0553087	0.173572	0.536048	0.156013	0.0748772	0.342008	0.0437759	0.0228611	1.0831	1.66889	2.60575	-1.72058	0.668341	1.70923	-2.62814	1.06066	-3.04862
RRM1	0.92887	0.292396	0.516141	0.278717	0.427175	0.748693	0.240667	0.59744	0.13937	0.0678904	1.10566	6.37739	4.03509	6.78276	4.59918	2.29053	7.83916	2.80445	14.1599	14.4965	0.0175	0.0695	0.0445	-0.1055	0.052	0.027	-0.123	-0.025	-0.175	-0.15	0.775237	0.230282	0.394903	0.209761	0.346803	0.590129	0.164469	0.52427	0.0383719	0.0355101	0.305485	1.39454	0.944077	-1.54637	1.04767	0.580304	-1.8069	-0.689319	-3.19614
XAB2	0.774942	0.00273666	0.0600155	0.0313936	0.00326071	0.16583	0.0539982	0.00683854	0.182977	0.0878366	6.55807	36.6001	19.517	21.1771	35.2094	13.8693	18.006	29.7485	11.9289	12.9655	-0.057	-0.4625	-0.172	-0.318	-0.4055	-0.115	-0.261	0.2905	0.1445	-0.146	0.220899	0.000218773	0.0111763	0.00762592	0.000301343	0.0410273	0.0158272	0.00105963	0.064137	0.0505185	-1.44742	-11.3228	-4.24859	-5.72285	-9.79341	-2.86034	-4.76689	7.41687	2.64195
DOCK11	0.787521	0.101001	0.675971	0.318764	0.0509427	0.364373	0.198108	0.147133	0.787868	0.376111	4.17403	11.9492	2.45581	6.06191	15.9642	7.48449	8.95784	10.1538	1.64382	5.12413	0.036	-0.099	-0.022	-0.0745	-0.135	-0.058	-0.1105	0.077	0.0245	-0.0525	0.38247	0.0638374	0.568093	0.247633	0.025327	0.178464	0.127121	0.0965199	0.684886	0.307317	0.979481	-2.47256	-0.617336	-1.39561	-3.26408	-1.59943	-2.06299	2.0906	0.440275
DOCK9	0.919039	0.148089	0.422005	0.0382614	0.233746	0.654972	0.0574837	0.4186	0.124788	0.031182	1.27523	9.94265	5.27882	19.2458	7.72323	3.21899	17.3951	4.66157	15.0754	19.4283	0.014	0.0835	0.0445	0.2715	0.0695	0.0305	0.2575	-0.039	0.188	0.227	0.74555	0.101329	0.296564	0.0118966	0.168919	0.476542	0.0182177	0.341856	0.0310786	0.0114068	0.347606	2.07334	1.18655	4.95334	1.63151	0.777498	4.53453	-1.06103	3.44075
HNRNPUL2	0.938557	0.0201899	0.269158	0.112262	0.0231502	0.348387	0.202945	0.0436437	0.0680213	0.0406908	0.956961	20.9357	8.03724	11.9283	20.5366	7.79278	8.81239	16.9506	20.9358	17.6536	0.012	-0.2465	-0.064	0.1435	-0.2585	-0.076	0.1315	0.1825	0.39	0.2075	0.802239	0.00806169	0.157136	0.0641463	0.00883765	0.166235	0.13145	0.020181	0.00806157	0.0171649	0.267487	-4.62973	-1.71009	2.71371	-4.36399	-1.65736	2.02909	3.50422	5.31864
SIN3A	0.774942	0.00630682	0.0578096	0.0442055	0.0092796	0.19253	0.0974679	0.0185009	0.245658	0.163808	6.80048	28.8248	20.0476	18.0481	26.5235	12.5708	13.3993	22.4584	9.69987	9.50319	-0.086	-0.465	-0.2095	-0.307	-0.379	-0.1235	-0.221	0.2555	0.158	-0.0975	0.208907	0.00131074	0.00989104	0.0156745	0.00222662	0.0553253	0.0457158	0.00567752	0.107155	0.11212	-1.49637	-7.49693	-4.39403	-4.51987	-6.15401	-2.58831	-3.21713	4.92637	2.13674
RAB3GAP1	0.989963	0.0180664	0.873373	0.223504	0.0228513	0.930614	0.272088	0.021031	0.334556	0.213766	0.176348	21.6208	0.870615	7.98462	20.615	0.617082	7.17237	21.6021	7.47785	8.09852	0.002	0.185	0.009	0.0945	0.183	0.007	0.0925	-0.176	-0.0905	0.0855	0.960208	0.0068852	0.818349	0.159052	0.00867955	0.867545	0.191762	0.00691489	0.178737	0.154934	0.0530667	4.82738	0.244059	1.80204	4.38461	0.176748	1.65868	-4.6836	-1.66724
ESYT1	0.774942	0.367972	0.176023	0.0670954	0.861979	0.633536	0.142142	0.317044	0.126855	0.101322	5.41149	5.19363	10.8026	15.1212	0.860248	3.46695	10.9682	6.10637	14.9322	12.154	-0.074	-0.0615	-0.116	-0.2535	0.0125	-0.042	-0.1795	-0.0545	-0.192	-0.1375	0.287641	0.302439	0.0831257	0.0307523	0.820305	0.450096	0.0800167	0.245111	0.0321206	0.060898	-1.2263	-1.16934	-2.24577	-3.58448	0.240511	-0.828218	-2.55386	-1.3344	-3.40176
NCL	0.774942	0.00670832	0.164041	0.0273303	0.0660319	0.883801	0.140246	0.0113074	0.604599	0.0205164	7.14925	28.2734	11.2994	22.4064	14.4931	1.06013	11.0487	25.8577	3.44014	22.3904	0.119	0.3325	0.0985	0.381	0.2135	-0.0205	0.262	-0.234	0.0485	0.2825	0.192786	0.00148819	0.0741409	0.00574591	0.0355375	0.783406	0.0785464	0.00259554	0.452883	0.00576716	1.56709	7.13311	2.34515	6.26336	2.94746	-0.292184	2.57451	-5.98532	0.840447
ATXN2L	0.946638	0.00907855	0.825844	0.0246009	0.0149164	0.782166	0.0434225	0.00952163	0.259989	0.0161088	0.848013	26.1364	1.2114	23.3533	23.3083	1.97625	19.9004	27.1093	9.28071	24.2624	0.0105	0.248	-0.0135	0.3595	0.2375	-0.024	0.349	-0.2615	0.1115	0.373	0.822619	0.0024342	0.756589	0.00462029	0.00466845	0.634417	0.0102321	0.00194565	0.118013	0.00374763	0.239222	6.31103	-0.330295	6.70946	5.13531	-0.510234	5.55016	-6.41796	2.04603
BOP1	0.821072	0.977234	0.953457	0.0642545	0.526049	0.580354	0.173069	0.972684	0.105759	0.0272424	3.19409	0.130314	0.310885	15.4186	3.51343	4.10221	9.7371	0.161354	16.4658	20.3865	-0.0495	0.002	0.004	-0.2335	0.0515	0.0535	-0.184	0.002	-0.2355	-0.2375	0.479282	0.97044	0.930918	0.0287171	0.445304	0.388848	0.106241	0.963529	0.022564	0.00914842	-0.779796	0.0392376	0.0918564	-3.66912	0.834399	0.955391	-2.24805	0.0483018	-3.83435
HIP1R	0.980715	0.00856825	0.425593	0.0276445	0.0092471	0.474702	0.038316	0.0147041	0.383394	0.022321	0.349373	26.4835	5.22314	22.3066	26.5412	5.50286	21.0359	24.0835	6.54886	21.7629	-0.004	0.254	0.0455	0.3345	0.258	0.0495	0.3385	-0.2085	0.0805	0.289	0.922705	0.00224723	0.30039	0.00587949	0.00221756	0.281653	0.00787791	0.00390527	0.221367	0.00666359	-0.103249	6.4388	1.17585	6.21789	6.16003	1.22616	6.06989	-5.41268	1.47718
HIP1	0.983466	0.781365	0.069064	0.120052	0.758716	0.113086	0.158463	0.0705724	0.199248	0.0213328	0.308664	1.33724	18.1136	11.5214	1.56137	17.4069	10.2843	14.2056	11.2421	22.1052	0.0035	-0.016	-0.1385	0.1375	-0.0195	-0.142	0.134	-0.1225	0.1535	0.276	0.931394	0.73498	0.0154398	0.0704468	0.698012	0.0181682	0.0936642	0.0379697	0.0751256	0.00615851	0.091598	-0.361009	-3.87952	2.61274	-0.413258	-3.66515	2.3818	-2.89882	2.48175
CEP350	0.925942	0.00495789	0.736962	0.0742098	0.0042357	0.921666	0.0807177	0.00406191	0.123925	0.0436678	1.16002	31.0125	1.93647	14.4392	33.1213	0.692358	14.7178	34.1706	15.1542	17.1984	-0.0145	-0.434	-0.022	-0.2135	-0.4195	-0.0075	-0.199	0.412	0.2205	-0.1915	0.765593	0.000792041	0.640255	0.0359817	0.000487381	0.852637	0.0337459	0.000382773	0.0305195	0.0190618	-0.318999	-8.32203	-0.501911	-3.3832	-8.77767	-0.196941	-3.61669	9.39852	3.46234
TPX2	0.774942	0.00170259	0.0381347	0.00838966	0.00201041	0.261612	0.0193858	0.00202682	0.957157	0.00512875	14.1274	42.1396	26.3847	37.0337	39.6309	10.0681	30.1211	39.6498	0.314091	35.933	-0.1645	-1.032	-0.2705	-1.04	-0.8675	-0.106	-0.8755	0.7615	-0.008	-0.7695	0.0386597	6.11002e-05	0.00229895	0.000197986	0.00010887	0.0984435	0.000972503	0.000108398	0.930231	0.000255094	-3.02616	-15.757	-6.43431	-17.4988	-12.3143	-2.09026	-12.1163	12.5255	-0.0938347
TNRC6B	0.883352	0.00495127	0.112907	0.047725	0.0064796	0.25905	0.0808494	0.00934846	0.268824	0.0875699	1.98971	31.0286	13.9534	17.4523	29.3494	10.1334	14.7019	27.2565	9.03308	12.9857	0.0225	0.3535	0.109	0.2405	0.331	0.0865	0.218	-0.2445	-0.113	0.1315	0.632454	0.000789111	0.0402401	0.0179792	0.0011616	0.0969745	0.0338694	0.00188084	0.124937	0.0502835	0.516699	8.32951	2.90006	4.31556	7.1799	2.10291	3.61169	-6.47048	-1.99297
MAP4K4	0.979218	0.2373	0.712641	0.372897	0.233373	0.821679	0.372583	0.138667	0.991514	0.219616	0.375799	7.46725	2.13883	5.23074	7.7309	1.62885	5.43418	10.4826	0.058417	7.95636	-0.004	0.0635	-0.0205	0.0645	0.0675	-0.0165	0.0685	-0.084	0.001	0.085	0.917107	0.179174	0.611107	0.299865	0.16862	0.687251	0.286142	0.0894834	0.986639	0.16009	-0.110763	1.60031	-0.547514	1.22287	1.63292	-0.430248	1.28272	-2.1534	0.0179372
MAP4K4_1	0.782423	0.75617	0.284502	0.527798	0.135741	0.629988	0.153788	0.0344144	0.550468	0.0402719	4.30524	1.50038	7.67795	3.40478	10.5638	3.50772	10.4792	18.3663	4.10094	17.7203	0.0755	-0.028	0.1125	-0.082	-0.1035	0.037	-0.1575	0.1405	-0.054	-0.1945	0.371087	0.707884	0.170689	0.456586	0.087826	0.44589	0.0895523	0.0145671	0.388961	0.0169031	1.00768	-0.400751	1.65204	-0.84469	-2.16255	0.836493	-2.43028	3.84049	-0.978509
MINK1	0.842764	0.343386	0.0711786	0.248902	0.702258	0.094894	0.449528	0.0194118	0.671061	0.0379173	2.72958	5.55428	17.6992	7.39173	1.9831	19.2423	4.40694	22.1479	2.77775	18.1237	-0.028	-0.051	0.167	-0.0905	-0.023	0.195	-0.0625	0.218	-0.0395	-0.2575	0.533387	0.278337	0.0169857	0.182317	0.633417	0.0119062	0.362498	0.00609825	0.527503	0.0154038	-0.680371	-1.23832	3.77463	-1.67508	-0.510309	4.12768	-1.06343	4.83732	-0.698266
TJP2	0.774942	0.197876	0.978735	0.479894	0.068882	0.424645	0.99484	0.187132	0.24167	0.390774	6.14031	8.41289	0.142401	3.90895	14.2509	6.33808	0.0300085	8.87499	9.82776	4.91278	-0.049	0.068	0.0015	-0.0495	0.117	0.0505	-0.0005	-0.0665	-0.1175	-0.051	0.243203	0.144116	0.967743	0.406542	0.037576	0.232376	0.993114	0.129569	0.104046	0.322642	-1.36624	1.77942	0.0428338	-0.946685	2.89606	1.38408	-0.00933478	-1.84938	-2.16465
USP19	0.789651	0.111145	0.0594925	0.877272	0.279706	0.128522	0.746187	0.189869	0.376294	0.078734	4.06147	11.4521	19.6255	0.717029	6.78903	16.1702	1.63722	8.79866	6.65749	13.6061	0.0345	0.094	0.1675	0.011	0.0595	0.133	-0.0235	0.0735	-0.083	-0.1565	0.392512	0.0715801	0.0109007	0.847807	0.209458	0.0241537	0.685927	0.131866	0.215899	0.0435905	0.956832	2.37183	4.27804	0.207108	1.45887	3.37191	-0.443943	1.83511	-1.49929
NOL8	0.774942	0.215214	0.135595	0.122349	0.518439	0.988897	0.57885	0.371183	0.301281	0.350088	9.98213	7.97287	12.6149	11.4123	3.58825	0.100833	3.02889	5.28671	8.23034	5.50343	-0.133	-0.089	-0.1315	-0.188	0.044	0.0015	-0.055	-0.0425	-0.099	-0.0565	0.100412	0.159482	0.0547661	0.0722393	0.437698	0.97705	0.497864	0.296026	0.150302	0.281616	-2.1313	-1.69593	-2.61468	-2.59644	0.849432	0.0304361	-0.76469	-1.18033	-1.82339
ANAPC1	0.774942	0.322907	0.325849	0.9095	0.962097	0.153747	0.392255	0.0829225	0.520277	0.452644	7.32966	5.87438	6.83816	0.519675	0.237113	14.5803	5.14111	13.2987	4.49628	4.15352	-0.0565	-0.0535	0.052	0.008	0.003	0.1085	0.0645	0.1055	0.0615	-0.044	0.184941	0.25856	0.207102	0.887222	0.946866	0.0348312	0.306118	0.0467875	0.355117	0.38428	-1.59749	-1.29924	1.48301	0.152832	0.0703635	3.01411	1.22015	2.71036	1.0599
ELAC2	0.774942	0.0871124	0.439106	0.298187	0.273001	0.979372	0.630829	0.225204	0.783719	0.534727	5.30541	12.7261	5.01991	6.42559	6.91493	0.181119	2.56393	7.90109	1.68549	3.29084	0.044	0.1035	0.042	0.079	0.0595	-0.002	0.035	-0.0615	-0.0245	0.037	0.294754	0.0533818	0.314781	0.227741	0.203473	0.959154	0.554124	0.16214	0.678346	0.468723	1.20347	2.63276	1.13672	1.4715	1.48216	-0.0541923	0.660657	-1.66794	-0.450208
HADHA	0.774942	0.585205	0.372169	0.790855	0.0397035	0.794983	0.166444	0.0133219	0.819172	0.0458405	6.33317	2.83961	6.00961	1.27638	17.3827	1.86179	9.96356	24.7295	1.37666	16.8757	0.1645	-0.0705	0.1335	-0.05	-0.235	-0.031	-0.2145	0.204	0.0205	-0.1835	0.232639	0.520043	0.250634	0.745352	0.0182698	0.65136	0.100843	0.00336553	0.72834	0.0205321	1.40748	-0.700372	1.3324	-0.353955	-3.58539	-0.484196	-2.30301	5.61591	0.375543
DDX23	0.774942	0.375729	0.0858075	0.294829	0.724463	0.370146	0.855865	0.0906075	0.648906	0.345705	6.38754	5.08893	15.9888	6.48754	1.81177	7.37938	0.86828	12.8217	2.98904	5.57104	-0.082	-0.0575	-0.16	-0.0995	0.0245	-0.078	-0.0175	-0.1025	-0.042	0.0605	0.229745	0.309818	0.025184	0.224515	0.658906	0.182836	0.818789	0.0522188	0.502453	0.277265	-1.41629	-1.14918	-3.35985	-1.48446	0.471402	-1.57969	-0.248984	-2.61322	-0.744135
PLCG1	0.987975	0.00577684	0.538707	0.041046	0.00612016	0.587837	0.0548169	0.00690379	0.605336	0.0318342	0.231011	29.5212	3.79674	18.6404	29.8425	4.02004	17.8638	29.6401	3.42964	19.2606	-0.0025	0.295	0.0315	0.2495	0.2975	0.034	0.252	-0.2635	-0.0455	0.218	0.948198	0.00111656	0.417182	0.0136761	0.00103694	0.396274	0.0163537	0.00108639	0.453979	0.011856	-0.0691115	7.65463	0.896467	4.73032	7.37302	0.939138	4.712	-7.37338	-0.838228
NONO	0.774942	0.208535	0.088556	0.111704	0.0679716	0.267665	0.077419	0.0158818	0.388349	0.0220772	5.74586	8.13304	15.75	11.9654	14.3292	9.88079	15.0179	23.5489	6.45865	21.8513	-0.048	0.069	-0.123	0.1485	0.117	-0.075	0.1965	-0.192	0.0795	0.2715	0.266326	0.153708	0.0266075	0.0636006	0.0369049	0.102783	0.0314926	0.0044168	0.226014	0.00652942	-1.28948	1.72628	-3.30411	2.72302	2.91244	-2.05408	3.71212	-5.24887	1.45883
SRP68	0.869952	0.0213307	0.892826	0.0585802	0.0356351	0.666212	0.0920743	0.0188012	0.745719	0.0378206	2.26267	20.585	0.733006	16.0237	18.0008	3.09868	13.7936	22.3314	2.00563	18.1383	0.021	0.173	-0.0075	0.2015	0.152	-0.0285	0.1805	-0.1805	0.0285	0.209	0.593927	0.00873977	0.844694	0.0249823	0.0158458	0.489928	0.0417481	0.00584607	0.63014	0.0153523	0.578209	4.52848	-0.207976	3.85368	3.73065	-0.752631	3.33339	-4.88978	0.525193
LUZP1	0.814621	0.00726206	0.296112	0.0719369	0.00501793	0.621468	0.0613326	0.00380422	0.319332	0.0238843	3.29872	27.7105	7.44197	14.638	31.4639	3.60387	16.8662	34.6917	7.80601	21.2846	-0.0325	0.295	-0.0645	0.2	0.3275	-0.032	0.2325	-0.3595	-0.095	0.2645	0.467873	0.00169414	0.18022	0.0343718	0.000713857	0.436127	0.020577	0.000339495	0.165729	0.00743936	-0.800743	6.90815	-1.59723	3.44001	8.04046	-0.855943	4.34067	-9.66111	-1.73505
PNN	0.774942	0.232446	0.0420304	0.854886	0.387865	0.224571	0.245353	0.0324717	0.543546	0.0381241	12.799	7.57735	24.3727	0.861612	5.08324	11.3149	7.72898	18.7324	4.18879	18.083	-0.1295	-0.0725	-0.2395	-0.014	0.057	-0.11	0.1155	-0.167	0.0585	0.2255	0.0524923	0.174689	0.00365367	0.820047	0.310224	0.0738777	0.168695	0.0133895	0.381172	0.0155489	-2.72233	-1.62111	-5.71945	-0.245797	1.14012	-2.33462	1.7822	-3.93046	0.996657
TIMELESS	0.968924	0.00141583	0.104423	0.00805415	0.00116979	0.171758	0.0154745	0.00144427	0.149726	0.00504274	0.534245	45.08	14.582	37.8134	46.104	13.5763	35.2244	43.0669	13.5377	36.3261	-0.0065	-0.8415	-0.132	-1.032	-0.835	-0.1255	-1.0255	0.7095	-0.1905	-0.9	0.884251	3.10456e-05	0.0348173	0.000165446	2.45244e-05	0.0438902	0.000300305	4.93523e-05	0.0442821	0.000233016	-0.155043	-17.9015	-3.03851	-18.4636	-17.144	-2.79802	-17.7004	14.9505	-3.03593
ATIC	0.774942	0.0390064	0.508714	0.0241249	0.206682	0.159413	0.055241	0.0230813	0.174931	0.0114577	9.89464	17.0948	4.11684	23.5639	8.35195	14.2023	17.7997	20.9709	12.3067	26.9813	0.0835	0.174	-0.034	0.357	0.0905	-0.1175	0.2735	-0.208	0.183	0.391	0.102456	0.019522	0.38754	0.00440162	0.146152	0.0379988	0.0165969	0.00799672	0.0587941	0.00200389	2.10647	3.61455	-0.960302	6.81239	1.7478	-2.93191	4.68741	-4.5102	2.732
NCKAP1	0.935371	0.0771513	0.959744	0.0595789	0.0666513	0.928026	0.0685735	0.0703186	0.319792	0.0421041	0.99906	13.3811	0.267618	15.9101	14.4402	0.64285	15.9497	14.2239	7.78726	17.4326	-0.01	0.108	-0.003	0.2025	0.118	0.007	0.2125	-0.111	0.0945	0.2055	0.7945	0.0459078	0.940239	0.0256444	0.0359731	0.862412	0.0254118	0.0378107	0.166446	0.018061	-0.278288	2.77076	-0.0794283	3.81855	2.93574	0.183689	4.01987	-2.90267	1.73116
RBM6	0.774942	0.0222625	0.680748	0.0336297	0.011174	0.282972	0.034903	0.0239206	0.222921	0.0201032	5.47015	20.3068	2.41651	20.454	25.275	9.41489	22.0832	20.719	10.4547	22.573	-0.0505	0.186	0.024	0.311	0.2365	0.0745	0.3615	-0.162	0.125	0.287	0.283782	0.00931791	0.573256	0.00900734	0.00296827	0.114422	0.00618988	0.00847416	0.0900603	0.00552973	-1.23569	4.45053	0.60878	5.42392	5.74108	1.96461	6.58642	-4.44229	2.30323
RBM5	0.774942	0.00197433	0.150131	0.0180825	0.0030638	0.498494	0.0406893	0.00209052	0.280125	0.0134129	16.3849	40.2117	11.8802	26.4432	35.7175	5.16469	20.4502	39.3702	8.75932	25.6946	-0.1295	-0.549	-0.087	-0.4405	-0.4195	0.0425	-0.311	0.462	0.1085	-0.3535	0.0229886	9.52426e-05	0.0648603	0.00226821	0.00026807	0.304461	0.00901523	0.000115606	0.133066	0.0026949	-3.57658	-13.775	-2.46294	-8.37027	-10.0564	1.16166	-5.79682	12.3447	1.93474
PTPN23	0.927594	0.110263	0.692742	0.123488	0.162147	0.620789	0.173271	0.0631799	0.715304	0.063892	1.13455	11.4946	2.30975	11.3563	9.63311	3.61182	9.73052	14.8267	2.3097	14.8571	0.0115	0.0995	-0.0205	0.1345	0.088	-0.032	0.123	-0.12	0.035	0.155	0.770096	0.0708822	0.587523	0.0731761	0.108815	0.435329	0.106402	0.0329102	0.58753	0.0326807	0.312617	2.3804	-0.585395	2.57231	1.98656	-0.857547	2.24647	-3.03096	0.594512
MYO1C	0.938557	0.00544292	0.0365555	0.696221	0.00675226	0.0639982	0.82375	0.189715	0.0719941	0.0370334	0.953953	30.086	26.8089	1.9524	28.9823	25.0744	1.08461	8.80286	20.2982	18.2689	-0.01	-0.306	-0.2375	-0.027	-0.296	-0.2275	-0.017	0.0685	0.279	0.2105	0.802795	0.000980395	0.00208502	0.637911	0.00126406	0.00310857	0.779003	0.131739	0.00933644	0.0148974	-0.266713	-7.90155	-6.59414	-0.515808	-7.03896	-5.86643	-0.305698	1.83589	5.08355
MYH15	0.940287	0.325726	0.860398	0.612164	0.248221	0.989446	0.471941	0.25877	0.725863	0.454712	0.938182	5.82446	0.966564	2.6269	7.40808	0.0960698	4.14011	7.18311	2.21114	4.1299	-0.014	0.104	-0.0155	0.0465	0.118	-0.0015	0.0605	-0.1195	-0.0575	0.062	0.805716	0.261549	0.800467	0.546148	0.181632	0.978122	0.385468	0.191289	0.601017	0.386376	-0.262648	1.29328	-0.268817	0.669533	1.57359	-0.0290138	1.00626	-1.54037	-0.573373
MYO7A	0.803998	0.0137365	0.345342	0.0313936	0.0411418	0.874465	0.30526	0.00963526	0.0502049	0.0336139	3.61713	23.3245	6.46404	21.1822	17.1789	1.14415	6.53651	27.0337	27.0791	18.8855	-0.0905	0.294	-0.0585	-0.31	0.3845	0.032	-0.2195	-0.3525	-0.604	-0.2515	0.434798	0.00465102	0.225733	0.00761701	0.0191473	0.768395	0.221998	0.00197982	0.00195923	0.0129257	-0.867951	5.36122	-1.41222	-5.72499	3.59135	0.313599	-1.51976	-6.39112	-8.10001
MYO1H	0.982087	0.278499	0.576497	0.0301985	0.562214	0.809793	0.0925367	0.763001	0.0555413	0.0337986	0.334519	6.62083	3.38979	21.5542	3.16464	1.72754	13.7542	1.51425	24.0442	18.8496	-0.0125	-0.1005	-0.0705	-0.5425	-0.088	-0.058	-0.53	0.03	-0.442	-0.472	0.925866	0.217729	0.458164	0.00699159	0.482543	0.67181	0.042129	0.705627	0.00394073	0.0130328	-0.0991012	-1.445	-0.816439	-6.17397	-0.76647	-0.454874	-3.32164	0.40276	-6.59859
POP1	0.86989	0.00231033	0.0341257	0.0791349	0.00178006	0.047714	0.0765277	0.00937346	0.0591993	0.168599	2.27767	38.5045	28.2693	14.0438	40.6423	30.1743	15.1095	27.2286	23.0413	9.35023	-0.0235	0.525	0.2805	0.184	0.5485	0.304	0.2075	-0.2445	-0.341	-0.0965	0.59188	0.000141106	0.0014896	0.0394109	8.62519e-05	0.000960667	0.0308354	0.00189294	0.00496441	0.116139	-0.581548	12.5587	7.17063	3.272	12.9714	7.82699	3.7416	-6.46051	-6.15973
NSF	0.930082	0.0381479	0.394127	0.0472093	0.0318689	0.577861	0.0565519	0.0161492	0.334547	0.0215249	1.0923	17.2212	5.67098	17.5304	18.6531	4.13618	17.5793	23.3938	7.48208	22.031	-0.0125	0.154	-0.052	0.2465	0.1665	-0.0395	0.259	-0.206	0.0925	0.2985	0.777624	0.0189617	0.270958	0.0176587	0.0136362	0.385817	0.0174611	0.0045774	0.178563	0.00626475	-0.301982	3.6454	-1.26158	4.34195	3.88762	-0.962096	4.60363	-5.20205	1.66812
GAK	0.956545	0.0128291	0.162859	0.0788772	0.0141096	0.252444	0.0996752	0.0398793	0.524235	0.200811	0.71166	23.777	11.3508	14.0758	23.6717	10.3763	13.2336	17.4739	4.42488	8.43396	0.0075	0.239	0.0885	0.1765	0.2315	0.081	0.169	-0.1505	-0.0625	0.088	0.848856	0.00419084	0.0732683	0.0391222	0.00429372	0.0916997	0.0474941	0.01789	0.361004	0.143418	0.203173	5.49667	2.3555	3.28089	5.24335	2.15007	3.16905	-3.62645	-1.04525
ZC3H11A	0.774942	0.491702	0.228735	0.131403	0.463239	0.944646	0.3812	0.40007	0.280579	0.37868	8.8502	3.72459	9.06953	10.9911	4.18413	0.488848	5.29988	4.89476	8.74079	5.0832	-0.082	-0.0405	-0.088	-0.1505	0.0415	-0.006	-0.0685	-0.0475	-0.11	-0.0625	0.130311	0.424171	0.123893	0.0795952	0.381581	0.893542	0.295129	0.323984	0.133635	0.310227	-1.89648	-0.881455	-1.90728	-2.4839	0.967264	-0.141735	-1.25403	-1.10576	-1.93081
THRAP3	0.774942	0.13126	0.0411117	0.258337	0.353264	0.351497	0.493942	0.0486001	0.988324	0.0958277	15.6512	10.5752	24.8199	7.19038	5.58095	7.72017	3.89753	16.3217	0.0873927	12.4718	-0.147	-0.0895	-0.2175	-0.088	0.0575	-0.0705	0.059	-0.128	0.0015	0.1295	0.0272197	0.0875957	0.00329619	0.190969	0.276634	0.169037	0.407612	0.0233253	0.980078	0.0566008	-3.39147	-2.1972	-5.8724	-1.63235	1.23402	-1.64371	0.9541	-3.36041	0.0267475
OGT	0.867535	0.182704	0.198669	0.0727806	0.289877	0.345479	0.0604178	1	0.0684739	0.0168797	2.32586	8.83201	9.99798	14.5602	6.59809	7.86725	16.9768	2.41082e-15	20.8505	23.9034	0.0275	0.091	0.091	-0.2175	0.0635	0.0635	-0.245	-2.77556e-17	-0.3085	-0.3085	0.585347	0.130858	0.100046	0.0349929	0.218873	0.163409	0.0200595	1	0.00822149	0.00407065	0.592248	1.8593	2.08719	-3.41771	1.42352	1.67136	-4.38067	-7.10761e-16	-5.28668
CCT7	0.774942	0.00545435	0.300679	0.0304265	0.00888087	0.894689	0.0548169	0.0079006	0.958841	0.0243869	5.32078	30.0638	7.34508	21.4588	26.8365	0.951469	17.8621	28.541	0.299764	21.1364	0.0455	0.3125	0.0555	0.3075	0.267	0.01	0.262	-0.257	-0.005	0.252	0.293712	0.000985411	0.184286	0.00714693	0.00207179	0.803254	0.0163601	0.00139926	0.933305	0.00769771	1.20648	7.89173	1.5789	5.84304	6.26122	0.264595	4.71135	-6.94452	-0.0896862
NUP107	0.774942	0.051977	0.050248	0.0717343	0.799401	0.393829	0.43924	0.287899	0.524235	0.941378	11.2002	15.4938	21.7859	14.657	1.27651	6.89635	4.5336	6.62045	4.42529	0.335437	-0.1255	-0.1435	-0.198	-0.2025	-0.018	-0.0725	-0.077	-0.0545	-0.059	-0.0045	0.0758538	0.028224	0.00662836	0.0342213	0.745332	0.204346	0.352079	0.217748	0.36097	0.92567	-2.37663	-3.23676	-4.89532	-3.44549	-0.34501	-1.48901	-1.0905	-1.4302	-1.04533
CCAR1	0.774942	0.682527	0.405336	0.656435	0.240382	0.991217	0.345276	0.199467	0.904859	0.250626	5.21097	2.0336	5.50371	2.25331	7.57482	0.0749616	5.85212	8.54056	0.70047	7.25031	-0.0505	0.021	-0.0495	0.032	0.0715	0.001	0.0825	-0.0705	0.011	0.0815	0.301233	0.626094	0.281598	0.595208	0.174791	0.982888	0.259889	0.139941	0.851046	0.188352	-1.18496	0.523693	-1.22963	0.585315	1.60409	0.0226924	1.37218	-1.78692	0.201687
GARS	0.774942	0.425476	0.924016	0.0547748	0.829305	0.347654	0.122206	0.452018	0.204624	0.0337543	8.10286	4.4564	0.514709	16.5072	1.07371	7.81554	11.9124	4.27037	11.0314	18.8589	0.067	0.052	0.0055	0.219	-0.015	-0.0615	0.152	-0.0465	0.167	0.2135	0.15478	0.358394	0.888237	0.0223504	0.780961	0.165366	0.0643816	0.374079	0.07886	0.0130049	1.74877	1.02652	0.149027	4.00575	-0.294871	-1.66164	2.80125	-0.985255	2.43347
THADA	0.826579	0.00781498	0.138303	0.0583782	0.0105458	0.315767	0.0902477	0.0201185	0.499111	0.114495	3.10233	27.1488	12.473	16.0627	25.6369	8.54607	13.9229	21.9018	4.78498	11.4676	0.0275	0.2685	0.092	0.206	0.241	0.0645	0.1785	-0.1765	-0.0625	0.114	0.489516	0.00192804	0.0565847	0.0247588	0.00273092	0.139763	0.0405241	0.0064538	0.332278	0.071325	0.75965	6.68981	2.58512	3.8658	5.85841	1.79939	3.37208	-4.76756	-1.11894
WHSC1	0.774942	0.00273951	0.0664878	0.0170894	0.00597154	0.443827	0.0418084	0.00353783	0.701921	0.0113534	7.71717	36.5745	18.4656	27.0221	30.0942	5.99777	20.2112	35.3441	2.47163	27.0489	-0.119	-0.5805	-0.1995	-0.615	-0.4615	-0.0805	-0.496	0.381	-0.0345	-0.4155	0.169154	0.000220063	0.0142377	0.00198514	0.000978543	0.251317	0.00952529	0.000292138	0.566027	0.00197292	-1.67865	-11.3071	-3.97003	-8.73563	-7.47334	-1.31993	-5.68847	9.99944	-0.630776
NSD1	0.774942	0.00143727	0.0349501	0.00968972	0.00202595	0.198725	0.0232051	0.00218968	0.76805	0.00809986	15.5446	44.7447	27.6372	33.7734	39.4647	12.3006	27.1142	39.0611	1.81798	30.0709	-0.157	-0.7535	-0.272	-0.781	-0.5965	-0.115	-0.624	0.4815	-0.0275	-0.509	0.027896	3.35372e-05	0.00172297	0.000419433	0.000113119	0.0588768	0.00194348	0.000124134	0.657964	0.000983812	-3.36505	-17.5824	-6.91601	-13.9729	-12.2094	-2.53301	-9.67073	12.1476	-0.481513
WHSC1L1	0.774942	0.00471276	0.0600982	0.0295286	0.0131393	0.254885	0.0793715	0.11786	0.776227	0.314812	12.2165	31.492	19.5036	21.7349	24.1476	10.2944	14.8373	11.3567	1.74603	6.05895	-0.1055	-0.3455	-0.223	-0.3195	-0.24	-0.1175	-0.214	0.1225	0.026	-0.0965	0.0600271	0.000709259	0.011211	0.00670668	0.00384806	0.0934448	0.0328302	0.0731694	0.668955	0.247802	-2.59426	-8.54742	-4.24495	-5.96292	-5.38746	-2.13415	-3.65447	2.32234	0.464564
NDUFS1	0.774942	0.0427401	0.10126	0.0848869	0.0154452	0.405071	0.0643522	0.00127573	0.347265	0.00545486	5.09692	16.5996	14.846	13.5887	23.0703	6.68672	16.455	44.5969	7.23852	34.8195	0.144	-0.3095	0.273	-0.3975	-0.4535	0.129	-0.5415	0.5825	-0.088	-0.6705	0.309249	0.0218798	0.032764	0.0437649	0.00493143	0.214451	0.0226201	3.46987e-05	0.188864	0.000329649	1.16511	-3.52675	3.13906	-3.2308	-5.08457	1.45065	-4.19445	16.1774	-1.61804
DIAPH3	0.991385	0.885583	0.0752929	0.230825	0.93486	0.143338	0.317948	0.0375251	0.367136	0.0334484	0.157201	0.670315	17.2266	7.79418	0.410249	15.2112	6.30443	17.843	6.83469	18.919	0.002	0.0075	-0.1355	0.0925	0.0055	-0.1375	0.0905	-0.143	0.085	0.228	0.96445	0.856976	0.018938	0.166181	0.909861	0.0301218	0.234184	0.0164325	0.207267	0.0128262	0.0474033	0.191207	-3.6572	1.76106	0.119595	-3.15367	1.46952	-3.71409	1.53542
TUBA1B	0.774942	0.00430831	0.0530393	0.0407898	0.00558832	0.179317	0.0828674	0.0104748	0.155059	0.174292	10.23	32.3272	21.1423	18.7049	30.5943	13.1799	14.5184	26.3675	13.2405	9.17913	0.086	0.4835	0.183	0.2735	0.3975	0.097	0.1875	-0.3005	-0.21	0.0905	0.0948427	0.000585166	0.00768727	0.0134744	0.000872111	0.0480852	0.035331	0.00230806	0.0474183	0.120806	2.17496	8.9636	4.70512	4.7537	7.67618	2.71458	3.55425	-6.15855	-2.96102
TUBA1C	0.774942	0.00240657	0.0652264	0.0450057	0.00285795	0.192638	0.0871342	0.00541147	0.0871279	0.243806	6.66198	38.0009	18.6055	17.9116	36.4374	12.5627	14.1652	31.619	18.2216	7.40138	0.053	0.4755	0.1545	0.2365	0.4225	0.1015	0.1835	-0.321	-0.239	0.082	0.215676	0.000158458	0.0137862	0.0161749	0.00022712	0.0554286	0.0383245	0.000688807	0.0150607	0.181912	1.4676	12.2199	4.0064	4.47243	10.4402	2.58665	3.44544	-8.20413	-4.37415
TUBA4A	0.911816	0.00138908	0.0183062	0.00805415	0.00105861	0.0224913	0.0154745	0.0114481	0.170352	0.00969387	1.47134	45.5851	42.9319	37.7028	47.3874	43.6348	35.9346	25.7477	12.5002	28.4231	0.017	0.898	0.643	1.073	0.881	0.626	1.056	-0.255	0.175	0.43	0.712633	2.76367e-05	5.09104e-05	0.000169715	1.82499e-05	4.33033e-05	0.000255001	0.00266213	0.0562312	0.00143778	0.395359	18.393	16.1028	18.3236	18.2989	16.1821	18.6548	-5.94846	2.7787
MYO1D	0.774942	0.00379565	0.0403906	0.0379919	0.00497666	0.0802884	0.0645494	0.0256695	0.28585	0.38753	5.00111	33.3956	25.2063	19.2988	31.629	21.4861	16.4091	20.2486	8.62187	4.95437	-0.0405	-0.3645	-0.21	-0.261	-0.324	-0.1695	-0.2205	0.1545	0.1035	-0.051	0.316147	0.000457557	0.00301558	0.0117523	0.000687225	0.0071022	0.0228605	0.00944355	0.137345	0.319568	-1.14374	-9.49822	-6.00723	-4.97325	-8.11134	-4.74374	-4.17836	4.31734	1.90566
MYO1G	0.774942	0.836478	0.183313	0.0400781	0.279101	0.635565	0.062086	0.122191	0.065934	0.0574503	7.17927	0.977511	10.5455	18.8356	6.79957	3.44653	16.7466	11.1613	21.3299	15.5023	-0.0745	-0.013	-0.111	-0.3135	0.0615	-0.0365	-0.239	-0.098	-0.3005	-0.2025	0.191458	0.798452	0.0881956	0.013075	0.20895	0.452217	0.0211513	0.0765374	0.00736232	0.028169	-1.5682	-0.271472	-2.19479	-4.80134	1.46082	-0.824066	-4.29776	-2.2843	-5.4683
TCP1	0.774942	0.00526969	0.142137	0.0253612	0.00713111	0.594496	0.0397361	0.00862162	0.85143	0.0198646	7.65632	30.3893	12.2889	23.118	28.5044	3.92	20.7008	27.9117	1.10482	22.6309	0.066	0.3615	0.099	0.3795	0.2955	0.033	0.3135	-0.2625	0.018	0.2805	0.171541	0.000914262	0.0590349	0.00487748	0.00141112	0.405509	0.00850981	0.00161744	0.775385	0.00545645	1.66125	8.03705	2.54696	6.59609	6.85902	0.919276	5.91232	-6.70874	0.307568
PTK7	0.827741	0.015383	0.325937	0.0487797	0.0292467	0.722699	0.0856598	0.0330221	0.755145	0.0555307	3.0686	22.5959	6.83623	17.2998	19.1435	2.54415	14.285	18.6329	1.92422	15.6865	-0.029	-0.198	-0.054	-0.2255	-0.169	-0.025	-0.1965	0.144	-0.0275	-0.1715	0.493333	0.00550063	0.207194	0.0186218	0.0121801	0.556654	0.037282	0.0136997	0.642063	0.0269991	-0.752549	-5.12182	-1.48265	-4.26441	-4.00826	-0.63549	-3.48208	3.90589	-0.506335
ACO1	0.847556	0.0967491	0.223219	0.028436	0.179985	0.457129	0.0408128	0.534175	0.0916191	0.0231295	2.64663	12.1611	9.23064	22.0833	9.0901	5.78574	20.4238	3.39178	17.7847	21.4869	0.0265	0.1065	0.0755	0.344	0.08	0.049	0.3175	-0.031	0.2375	0.2685	0.543672	0.0607981	0.119381	0.00618967	0.123308	0.263892	0.00907026	0.457954	0.0166546	0.00710086	0.662473	2.5159	1.93829	6.11721	1.88497	1.27983	5.78475	-0.810655	4.23502
RFC1	0.889109	0.017204	0.197169	0.0465792	0.00778053	0.197135	0.0343259	0.0214131	0.448369	0.0256132	1.86876	21.9281	10.0522	17.6576	27.8134	12.3778	22.2758	21.4691	5.48646	20.7914	-0.0295	-0.311	-0.125	-0.384	-0.2815	-0.0955	-0.3545	0.186	-0.073	-0.259	0.650315	0.00641491	0.0988058	0.017149	0.00165448	0.0578395	0.00592139	0.00713007	0.282718	0.00833407	-0.48938	-4.98258	-2.10094	-4.55026	-6.6058	-2.54877	-6.68554	4.64666	-1.26157
VPS13A	0.86321	0.0592985	0.393656	0.0320727	0.0451202	0.316224	0.0411438	0.145725	0.14097	0.0242044	2.39507	14.776	5.67842	20.9393	16.6618	8.5356	20.3466	10.2083	14.0408	21.2	-0.024	0.125	0.046	0.3025	0.149	0.07	0.3265	-0.079	0.1775	0.2565	0.576093	0.0332963	0.270494	0.00805505	0.0215683	0.140101	0.00923304	0.0953161	0.0394382	0.00758573	-0.607544	3.07458	1.263	5.62305	3.42009	1.7974	5.74961	-2.10099	3.16512
VWA8	0.774942	0.804773	0.198255	0.719451	0.192644	0.349415	0.118649	0.0356439	0.387148	0.0307746	5.57016	1.1864	10.0098	1.7792	8.73296	7.76979	12.1219	18.1629	6.47449	19.5097	0.109	0.0275	0.1755	-0.056	-0.0815	0.0665	-0.165	0.148	-0.0835	-0.2315	0.277322	0.760958	0.0997745	0.663866	0.133876	0.167117	0.061349	0.0152656	0.225191	0.0111952	1.25819	0.324368	2.10682	-0.477151	-1.81849	1.65304	-2.85782	3.79106	-1.46205
MCM3AP	0.774942	0.0172879	0.0389643	0.0392274	0.181862	0.147578	0.141845	0.27083	0.373716	0.672018	11.6	21.8908	25.966	19.0194	9.03827	14.9563	10.983	6.94321	6.71659	2.11825	-0.136	-0.23	-0.2865	-0.3125	-0.094	-0.1505	-0.1765	-0.0565	-0.0825	-0.026	0.0691834	0.00647026	0.00253165	0.0125331	0.124788	0.0319424	0.0797451	0.202153	0.212981	0.61401	-2.46423	-4.90759	-6.27975	-4.86899	-1.8753	-3.09693	-2.55764	-1.49017	-1.51133
MYO9B	0.969977	0.145187	0.779624	0.495877	0.145535	0.765749	0.486548	0.180633	0.70489	0.552631	0.523455	10.0486	1.56528	3.73065	10.2062	2.13823	3.97882	9.07245	2.43345	3.11718	0.006	-0.083	-0.015	-0.049	-0.089	-0.021	-0.055	0.068	0.034	-0.034	0.886451	0.0988882	0.697384	0.42358	0.0953628	0.611191	0.400053	0.12381	0.571024	0.487845	0.152068	-2.09397	-0.415823	-0.908924	-2.09462	-0.546597	-0.971606	1.88636	0.622264
MYO9A	0.971938	0.694779	0.596189	0.77178	0.617876	0.587877	0.82665	0.800997	0.626237	0.441656	0.494408	1.93966	3.2032	1.40966	2.66739	4.01863	1.065	1.24036	3.21912	4.28439	-0.006	0.022	0.0375	-0.0225	0.028	0.0435	-0.0165	0.0155	-0.0445	-0.06	0.892399	0.639785	0.478278	0.722827	0.54108	0.396403	0.782528	0.751561	0.476527	0.372873	-0.14403	0.502433	0.775614	-0.385621	0.659738	0.938858	-0.300625	0.336402	-0.793509
RSF1	0.774942	0.160069	0.097491	0.755303	0.993105	0.603836	0.390624	0.49217	0.473337	0.129864	9.81206	9.53278	15.0861	1.52626	0.0351921	3.79364	5.16577	3.83061	5.13982	10.7811	-0.097	-0.0965	-0.1325	-0.0255	0.0005	-0.0355	0.0715	-0.036	0.071	0.107	0.104423	0.111358	0.0310023	0.703678	0.991929	0.41748	0.304385	0.413941	0.306209	0.0835383	-2.08968	-1.9939	-3.15174	-0.414193	0.0106771	-0.894069	1.22541	-0.898735	1.19119
GTF3C4	0.812826	0.415227	0.268135	0.138927	0.808213	0.60026	0.230607	0.714311	0.388702	0.301125	3.35873	4.57721	8.06255	10.653	1.20933	3.84012	8.08484	1.87254	6.4515	6.28874	-0.033	-0.048	-0.0685	-0.136	-0.015	-0.0355	-0.103	-0.0205	-0.088	-0.0675	0.461453	0.348561	0.156223	0.0860401	0.756949	0.413036	0.155423	0.649749	0.226386	0.235031	-0.813216	-1.05011	-1.7149	-2.40328	-0.328555	-0.903358	-1.86228	-0.485649	-1.45737
BLM	0.774942	0.00733618	0.0484583	0.0592436	0.0235489	0.288846	0.256373	0.0517434	0.299232	0.656033	12.0482	27.6012	22.182	15.951	20.4273	9.25541	7.4918	15.9689	8.27117	2.24574	-0.1195	-0.344	-0.2005	-0.226	-0.2245	-0.081	-0.1065	0.1435	0.118	-0.0255	0.0623987	0.00173733	0.00605065	0.0254038	0.0090629	0.118702	0.178164	0.0252991	0.148896	0.596247	-2.55773	-6.86518	-5.01516	-3.83118	-4.33535	-1.93413	-1.72933	3.28114	1.83193
EIF3C	0.898904	0.00377707	0.0625851	0.0201203	0.00691876	0.190361	0.0445434	0.0115211	0.84524	0.0267842	1.71297	33.44	18.9898	25.3744	28.7466	12.6598	19.6856	25.7026	1.16288	20.4915	0.022	0.387	0.1505	0.4055	0.365	0.1285	0.3835	-0.2365	0.0185	0.255	0.674067	0.000452893	0.0126188	0.00290107	0.00133456	0.0542026	0.0107507	0.00268993	0.765088	0.00892998	0.452734	9.52156	4.10735	7.75769	6.94973	2.60663	5.4563	-5.9334	0.322283
RBM12B	0.774942	0.388413	0.0716538	0.0741428	0.341918	0.841159	0.536567	0.0938822	0.191285	0.417526	9.62605	4.91721	17.6373	14.4441	5.74712	1.4334	3.44615	12.6234	11.5901	4.57542	-0.118	-0.0455	-0.139	-0.1865	0.0725	-0.021	-0.0685	-0.0935	-0.141	-0.0475	0.108992	0.322314	0.0172294	0.0359413	0.266249	0.718885	0.452256	0.0546584	0.0693405	0.348705	-2.05573	-1.11608	-3.75913	-3.38458	1.26516	-0.383897	-0.856304	-2.57321	-2.56237
CARS	0.869904	0.379482	0.819508	0.0567082	0.652558	0.5898	0.0840521	0.248944	0.160408	0.0303583	2.27316	5.03957	1.26364	16.2795	2.37016	3.99412	14.408	7.38339	12.9867	19.6126	0.022	0.0475	-0.0125	0.213	0.0255	-0.0345	0.191	-0.06	0.1655	0.2255	0.592494	0.31336	0.747542	0.0235531	0.579408	0.398647	0.0362407	0.182667	0.0502723	0.010933	0.580544	1.13968	-0.343161	3.93363	0.595897	-0.933999	3.51999	-1.57185	2.89783
MON2	0.978957	0.00185379	0.0341173	0.018241	0.0016794	0.0522715	0.0272663	0.0056059	0.255853	0.048108	0.381776	40.9311	28.7671	26.36	41.4507	28.2155	24.7785	31.3376	9.39836	16.5629	0.004	0.5475	0.2575	0.435	0.5435	0.2535	0.431	-0.29	-0.1125	0.1775	0.915846	8.07031e-05	0.00132829	0.00231207	7.16028e-05	0.00150816	0.00332772	0.000734912	0.114859	0.0220651	0.112457	14.3207	7.37685	8.32104	13.5205	7.0164	8.10246	-8.08117	-2.07137
DNAJC7	0.777733	0.0245746	0.167366	0.0820001	0.0503557	0.470319	0.144489	0.106811	0.991514	0.180827	4.66574	19.753	11.1741	13.8164	16.0314	5.56827	10.8567	11.8971	0.058417	8.98656	0.0395	0.174	0.084	0.173	0.1345	0.0445	0.1335	-0.09	-0.001	0.089	0.341528	0.0105853	0.0763121	0.0415301	0.0249382	0.277443	0.0820973	0.0646078	0.986639	0.126283	1.07754	4.29812	2.31995	3.20906	3.27894	1.23859	2.52543	-2.42842	-0.0179372
CASC5	0.918861	0.00168363	0.0844016	0.0114613	0.00149434	0.156477	0.0203245	0.00240323	0.681932	0.0101758	1.2975	42.4611	16.1634	31.6724	42.9172	14.3791	29.3209	38.3869	2.66913	27.9666	-0.013	-0.676	-0.139	-0.635	-0.663	-0.126	-0.622	0.537	0.041	-0.496	0.741738	5.67398e-05	0.0241914	0.000680396	5.10832e-05	0.0364825	0.00116925	0.00014498	0.540863	0.00159714	-0.353085	-15.5518	-3.40093	-12.0782	-14.574	-2.97024	-11.4131	11.7283	0.674467
DHX36	0.843128	0.0251829	0.107441	0.558904	0.0429804	0.222287	0.819954	0.421232	0.229708	0.277437	2.7255	19.5975	14.3353	3.09879	16.9247	11.387	1.11163	4.62821	10.2402	6.70917	0.024	0.163	0.12	0.0405	0.139	0.096	0.0165	-0.043	-0.1225	-0.0795	0.533888	0.0109712	0.0368527	0.489915	0.0203018	0.0726611	0.774172	0.344492	0.0946192	0.213345	0.679493	4.25599	2.98381	0.773304	3.47986	2.34897	0.312667	-1.05461	-2.25549
DHX57_1	0.918861	0.00551698	0.231499	0.0588718	0.00530752	0.249282	0.0681825	0.0106998	0.264877	0.10492	1.29209	29.9429	8.97455	15.9874	31.0099	10.4955	16.0071	26.2017	9.13453	11.9577	-0.0125	0.316	0.071	0.2015	0.3285	0.0835	0.214	-0.245	-0.1145	0.1305	0.742662	0.00101323	0.126633	0.0251916	0.000792522	0.089218	0.0250777	0.00239792	0.122053	0.0637129	-0.351756	7.83835	1.88903	3.84245	7.84842	2.17329	4.03945	-6.10174	-2.01466
ZC3H14	0.774942	0.0297699	0.0658097	0.192684	0.400702	0.687136	0.977087	0.621107	0.505368	0.50166	9.92035	18.608	18.5394	8.79776	4.91726	2.89743	0.131903	2.60176	4.68674	3.61763	-0.1115	-0.173	-0.1475	-0.1085	-0.0615	-0.036	0.003	0.0255	0.0645	0.039	0.101851	0.0137784	0.0139979	0.131894	0.32231	0.513165	0.970085	0.549318	0.339881	0.434747	-2.1117	-3.99437	-3.98917	-1.97951	-1.10856	-0.710623	0.040568	0.646332	1.09888
CUL3	0.994265	0.0437111	0.742734	0.444133	0.0459688	0.803096	0.464754	0.0676583	0.354802	0.595035	0.0826335	16.4623	1.88574	4.31358	16.5451	1.79464	4.22385	14.4461	7.07541	2.749	0.001	0.148	0.021	0.0575	0.147	0.02	0.0565	-0.127	-0.0905	0.0365	0.981153	0.0225826	0.647778	0.370376	0.0221559	0.661509	0.378107	0.0359242	0.196092	0.531006	0.0251231	3.4625	0.490338	1.03179	3.39372	0.468781	1.02422	-2.94968	-1.58462
ZMYND8	0.774942	0.00740326	0.0465723	0.0921377	0.0458665	0.350016	0.568276	0.0740915	0.206611	0.613666	7.93928	27.5301	22.6521	13.1058	16.5606	7.75399	3.13007	13.9377	10.9614	2.58968	-0.1065	-0.322	-0.2025	-0.173	-0.2155	-0.096	-0.0665	0.1195	0.149	0.0295	0.160721	0.00176598	0.00542986	0.0489121	0.0220772	0.167726	0.486399	0.0403862	0.0801417	0.550849	-1.72095	-6.83738	-5.16028	-3.01716	-3.39721	-1.65007	-0.787036	2.84261	2.41751
PPP1R12A	0.774942	0.931283	0.17637	0.10601	0.388989	0.439323	0.0842187	0.119006	0.188253	0.0484621	5.10474	0.392277	10.7902	12.2808	5.06926	6.07657	14.3947	11.3072	11.7135	16.5179	-0.0425	0.0045	-0.108	0.1475	0.047	-0.0655	0.19	-0.1125	0.143	0.2555	0.308692	0.913634	0.0833647	0.059145	0.311224	0.246799	0.0363523	0.074008	0.0673977	0.022295	-1.16412	0.114914	-2.24329	2.80276	1.13747	-1.3348	3.51586	-2.31269	2.59124
CKAP4	0.994265	0.00656935	0.0314467	0.0325214	0.00714479	0.0519761	0.0481814	0.267876	0.625328	0.786384	0.115815	28.4819	29.9032	20.7929	28.4867	28.6403	18.9449	7.00534	3.22848	1.28482	0.0015	-0.36	-0.291	-0.3065	-0.3615	-0.2925	-0.308	0.069	0.0535	-0.0155	0.973685	0.00141845	0.00102255	0.00833125	0.00141688	0.00136765	0.0127501	0.199281	0.475501	0.743907	0.035082	-7.218	-7.86717	-5.56233	-6.85244	-7.18565	-5.14273	1.50171	0.795507
ACO2	0.774942	0.921798	0.259101	0.679532	0.144717	0.651225	0.128258	0.0324421	0.374359	0.0287542	5.40406	0.453734	8.28293	2.07301	10.2342	3.2606	11.612	18.7431	6.70017	19.9934	0.1305	0.013	0.172	-0.0745	-0.1175	0.0415	-0.205	0.159	-0.0875	-0.2465	0.288134	0.900796	0.148493	0.620439	0.0947495	0.471997	0.0689924	0.0133565	0.213788	0.0100153	1.22558	0.13225	1.76857	-0.546479	-2.09993	0.786058	-2.72123	3.93312	-1.50798
CEP250	0.809154	0.0163986	0.506047	0.0791922	0.0107631	0.290387	0.0660025	0.0212385	0.51342	0.0727286	3.47964	22.2181	4.14925	14.0337	25.4992	9.20078	16.2499	21.5242	4.58614	14.0693	0.0325	-0.259	-0.0375	-0.185	-0.2915	-0.07	-0.2175	0.2215	0.074	-0.1475	0.448783	0.0060006	0.384658	0.0395034	0.00281891	0.120205	0.023714	0.00704011	0.347845	0.0391806	0.838237	-5.00617	-0.966722	-3.26916	-5.81354	-1.92371	-4.12293	4.66194	1.0783
SMC5	0.787521	0.0115152	0.0404812	0.0379823	0.0209032	0.0843787	0.0696617	0.525754	0.847651	0.37868	4.16423	24.5285	25.1103	19.3209	21.1704	20.6803	15.8111	3.4798	1.14093	5.08383	-0.041	-0.2555	-0.222	-0.2745	-0.2145	-0.181	-0.2335	0.0335	-0.019	-0.0525	0.383334	0.00352494	0.00308296	0.0116925	0.00763774	0.00855012	0.0262358	0.448766	0.768966	0.310182	-0.977513	-5.7462	-5.97351	-4.9816	-4.53255	-4.51559	-3.97296	0.82848	-0.316732
BAZ2A	0.774942	0.00503334	0.132264	0.0368883	0.0219325	0.879389	0.143983	0.0118861	0.582026	0.0585857	7.38096	30.8519	12.7948	19.6475	20.8462	1.09394	10.8892	25.4723	3.69232	15.3749	-0.0825	-0.3175	-0.098	-0.269	-0.235	-0.0155	-0.1865	0.2195	0.0485	-0.171	0.18277	0.000821883	0.0525436	0.0108454	0.00822967	0.777332	0.0814862	0.00283644	0.427335	0.0290077	-1.60749	-8.24773	-2.65234	-5.10594	-4.44578	-0.30068	-2.53369	5.85699	0.893496
POLRMT	0.785673	0.611711	0.254116	0.165595	0.0461047	0.319458	0.0337915	0.0125949	0.104669	0.00808688	4.23955	2.60405	8.41049	9.63549	16.5294	8.46633	22.4413	25.0998	16.5895	30.0968	0.1035	-0.0665	0.178	-0.3085	-0.17	0.0745	-0.412	0.2445	-0.242	-0.4865	0.376743	0.549029	0.144195	0.108755	0.0222362	0.142353	0.00569999	0.00309046	0.0219308	0.000977959	0.994476	-0.650065	1.79324	-2.20495	-3.39018	1.78431	-6.77178	5.73508	-3.87073
PFKM	0.793997	0.0118116	0.175866	0.045516	0.0154719	0.383296	0.0659944	0.0505998	0.926032	0.0984915	3.85943	24.3546	10.8075	17.8394	23.0587	7.08831	16.2518	16.0976	0.546027	12.3136	0.0375	0.2505	0.104	0.2595	0.213	0.0665	0.222	-0.1465	0.009	0.1555	0.411203	0.00366894	0.0830327	0.0164459	0.00494462	0.19551	0.0237041	0.0245608	0.881855	0.0587009	0.915959	5.68767	2.24674	4.4475	5.06208	1.52505	4.12356	-3.30993	0.159457
PFKP	0.890408	0.00234497	0.0272079	0.0128465	0.00171605	0.0370429	0.018404	0.0297663	0.3937	0.0268851	1.85875	38.3945	34.2514	30.4974	41.2452	36.5698	30.6261	19.2814	6.36107	20.4592	0.0215	0.611	0.443	0.6965	0.5895	0.4215	0.675	-0.168	0.0855	0.2535	0.651815	0.000144726	0.000375712	0.000891793	7.50721e-05	0.000220304	0.000865746	0.0117995	0.23115	0.00899654	0.486647	12.4839	10.0272	11.1293	13.3788	11.0959	12.5815	-4.06782	1.43899
PFKL	0.897133	0.0114304	0.0812742	0.0592436	0.0164682	0.172198	0.0942091	0.0840523	0.73346	0.260276	1.74115	24.5788	16.4936	15.9501	22.6585	13.5545	13.628	13.2238	2.13219	7.05359	0.018	0.236	0.13	0.2045	0.218	0.112	0.1865	-0.106	-0.0315	0.0745	0.669707	0.00348437	0.0224202	0.025409	0.00542187	0.0441117	0.043371	0.0476009	0.612042	0.197079	0.459328	5.76321	3.47938	3.83091	4.9463	2.79339	3.28423	-2.69503	-0.554251
SFPQ	0.868709	0.0668856	0.187427	0.0790335	0.0411168	0.340013	0.0721013	0.0161241	0.519821	0.0271451	2.30556	14.1376	10.4011	14.0513	17.1826	7.99086	15.5553	23.4165	4.50159	20.4098	-0.0225	0.1235	-0.09	0.183	0.146	-0.0675	0.2055	-0.2135	0.0595	0.273	0.58809	0.0385689	0.0911773	0.0393435	0.0191313	0.158823	0.0278271	0.00455355	0.354684	0.00909965	-0.587746	2.93376	-2.16629	3.27407	3.53907	-1.69463	3.88745	-5.20888	1.06098
ATAD2	0.774942	0.00161563	0.20282	0.00838966	0.00204756	0.660023	0.0237785	0.00120695	0.26199	0.00399812	8.44307	43.1994	9.85501	37.2059	39.296	3.16467	26.7148	45.3114	9.2195	41.3329	-0.146	-1.35	-0.0905	-1.1365	-1.204	0.0555	-0.9905	1.2595	0.2135	-1.046	0.143118	4.78693e-05	0.103395	0.000190288	0.000117597	0.482539	0.00213068	2.94347e-05	0.119688	7.35712e-05	-1.82238	-16.6983	-2.05929	-17.7075	-12.3229	0.766293	-9.38376	17.1137	2.04755
ATAD2B	0.774942	0.00185379	0.0224936	0.0260027	0.00207681	0.0340601	0.0568274	0.802089	0.0711688	0.0281555	12.2674	40.9868	40.7484	22.8703	39.1424	38.0505	17.4859	1.23097	20.394	20.1362	-0.118	-0.7065	-0.69	-0.3865	-0.5885	-0.572	-0.2685	0.0165	0.32	0.3035	0.0593287	7.96745e-05	8.41698e-05	0.00516378	0.000121831	0.000156657	0.0178408	0.753187	0.00913276	0.00969133	-2.60533	-14.3639	-14.3064	-6.47854	-12.0084	-12.0153	-4.56848	0.334099	5.11832
PREP	0.793997	0.0120051	0.0845336	0.0189167	0.017341	0.21587	0.030402	0.0515489	0.206258	0.0170276	3.86558	24.2233	16.1338	26.005	22.3421	11.6382	23.6076	15.9891	10.9753	23.834	0.0345	0.275	0.124	0.4365	0.2405	0.0895	0.402	-0.151	0.1615	0.3125	0.410622	0.00378156	0.0243567	0.002509	0.00583166	0.0685777	0.00435755	0.0251817	0.0798867	0.00413623	0.917206	5.64379	3.39395	8.11393	4.85614	2.39914	7.40857	-3.28566	2.42066
PITRM1	0.774942	0.0365725	0.037744	0.646419	0.170245	0.0765065	0.59791	0.0163513	0.115983	0.0119919	6.39397	17.4731	26.5507	2.33805	9.37944	22.1023	2.85055	23.3067	15.7081	26.645	0.127	0.257	0.452	0.058	0.13	0.325	-0.069	0.195	-0.199	-0.394	0.229405	0.0178931	0.00221275	0.583706	0.11536	0.00616275	0.518735	0.00467013	0.0268652	0.00216518	1.41936	3.7431	6.68287	0.60767	1.93901	4.92376	-0.725065	5.17591	-3.6164
EP400	0.774942	0.0165022	0.118137	0.0288266	0.0502622	0.536486	0.0529751	0.0693725	0.162871	0.0237398	6.98934	22.1768	13.6652	21.9395	16.0413	4.65814	18.1694	14.3096	12.8558	21.3379	-0.0795	-0.233	-0.1265	-0.3885	-0.1535	-0.047	-0.309	0.1065	-0.1555	-0.262	0.200016	0.00605794	0.0430009	0.00639802	0.0248811	0.342126	0.0152426	0.0370719	0.0518107	0.0073487	-1.53124	-4.99365	-2.83757	-6.05312	-3.28114	-1.06412	-4.83065	2.92076	-2.86552
EP400NL	0.933205	0.0116249	0.959011	0.554702	0.0108105	0.901483	0.482996	0.00808595	0.096021	0.415991	1.05259	24.4683	0.275583	3.13846	25.4651	0.879786	4.02196	28.3824	17.3123	4.59364	-0.0165	0.279	-0.004	0.0515	0.2955	0.0125	0.068	-0.283	-0.2275	0.0555	0.784768	0.00357413	0.938516	0.485461	0.0028411	0.816623	0.396099	0.0014513	0.0185681	0.347245	-0.292024	5.72588	-0.0817242	0.781918	5.80249	0.246151	0.980885	-6.88444	-4.08827
ABCE1	0.86321	0.0206704	0.0566646	0.139257	0.0283858	0.100513	0.204921	0.630635	0.495646	0.488342	2.39954	20.7942	20.4028	10.6397	19.3241	18.644	8.75205	2.52013	4.82712	3.75922	0.028	0.2095	0.186	0.146	0.1815	0.158	0.118	-0.0235	-0.0635	-0.04	0.575501	0.00832875	0.00911428	0.0863036	0.0116839	0.0136647	0.133289	0.55974	0.32907	0.420802	0.608528	4.58774	4.49332	2.40013	4.05329	3.97309	2.01508	-0.628836	-1.12754
CC2D1A	0.774942	0.587448	0.273676	0.208772	0.184374	0.882658	0.122417	0.108439	0.433587	0.0555006	5.86135	2.81986	7.9289	8.36247	8.97049	1.06969	11.9034	11.8161	5.70125	15.6913	0.051	-0.029	0.062	-0.103	-0.08	0.011	-0.154	0.091	-0.074	-0.165	0.259337	0.522413	0.161105	0.145798	0.126751	0.781684	0.0645145	0.0658245	0.269076	0.0269696	1.31198	-0.695092	1.68952	-1.88398	-1.86268	0.29459	-2.79885	2.41243	-1.30513
MTA2	0.949279	0.00503334	0.206371	0.016611	0.00482496	0.324866	0.024598	0.00325902	0.411312	0.00709977	0.797842	30.8535	9.74514	27.2918	31.9036	8.35894	26.0993	35.9311	6.05372	31.6215	0.008	-0.3775	0.0715	-0.4655	-0.3855	0.0635	-0.4735	0.449	-0.088	-0.537	0.832177	0.000821571	0.106044	0.00186561	0.000645117	0.145917	0.00245508	0.000255205	0.248101	0.000688416	0.226048	-8.24849	2.0379	-8.88822	-8.23044	1.76402	-8.95722	10.3132	-1.3766
MTA3	0.787796	0.0056185	0.169825	0.0312899	0.00844188	0.508678	0.0573304	0.0107768	0.675631	0.0351042	4.13359	29.7335	11.0699	21.2125	27.1866	5.03372	17.4241	26.1488	2.73154	18.5814	-0.0465	-0.3795	-0.0995	-0.336	-0.333	-0.053	-0.2895	0.28	0.0435	-0.2365	0.386048	0.00106328	0.0781644	0.00756393	0.00191135	0.313782	0.0180963	0.00242729	0.533146	0.0138629	-0.971353	-7.74665	-2.29908	-5.73785	-6.38294	-1.13655	-4.54537	6.08373	0.68816
MGEA5	0.886665	0.531296	0.0532043	0.994518	0.400682	0.089539	0.805013	0.0380924	0.713712	0.0516621	1.90528	3.32251	21.1148	0.0296308	4.91857	19.8253	1.21963	17.7419	2.3273	16.1178	0.0185	-0.0515	0.1735	0.0005	-0.07	0.155	-0.018	0.225	0.052	-0.173	0.64487	0.465317	0.00773608	0.9932	0.322213	0.0104104	0.755157	0.0168195	0.585154	0.0244468	0.497367	-0.80117	4.69713	0.00916841	-1.10881	4.28211	-0.340289	3.68996	0.598903
UHRF1	0.774942	0.00276856	0.303816	0.0124058	0.00487018	0.231305	0.0230374	0.00153358	0.0819992	0.00462912	14.1214	36.404	7.28033	30.9536	31.8281	11.0868	27.2571	42.0872	18.9361	38.1955	-0.2535	-0.8175	-0.1055	-1.125	-0.564	0.148	-0.8715	0.712	-0.3075	-1.0195	0.038713	0.000228878	0.187054	0.000802852	0.000656425	0.0778604	0.00188059	6.1842e-05	0.0127759	0.000151515	-3.04355	-11.4876	-1.57577	-12.4136	-8.19755	2.28942	-9.77537	14.2125	-4.609
UHRF2	0.774942	0.119641	0.22649	0.0417699	0.276372	0.650235	0.0446516	0.491633	0.179181	0.0309434	6.2297	11.0663	9.1358	18.524	6.84794	3.27363	19.6535	3.83702	12.1202	19.4744	-0.077	-0.161	-0.1095	-0.37	-0.084	-0.0325	-0.293	0.0515	-0.209	-0.2605	0.238248	0.0782295	0.122017	0.0140476	0.206636	0.470584	0.0108306	0.413331	0.0613728	0.0112864	-1.38476	-2.30709	-1.92003	-4.7824	-1.46977	-0.788734	-5.44236	0.900007	-2.68738
CPSF2	0.774942	0.0356155	0.0886527	0.107206	0.220013	0.539292	0.458286	0.424553	0.844652	0.672018	4.96014	17.6236	15.7406	12.2213	8.02916	4.61658	4.29902	4.58605	1.1709	2.11825	-0.072	-0.182	-0.1355	-0.1615	-0.11	-0.0635	-0.0895	0.0465	0.0205	-0.026	0.319143	0.0172839	0.026665	0.0599606	0.157429	0.345415	0.371619	0.347852	0.763678	0.61401	-1.1375	-3.74462	-3.30193	-2.78763	-1.68806	-1.05606	-1.04033	1.04648	0.324305
LTA4H	0.774942	0.00243759	0.0451442	0.0197461	0.00441211	0.155507	0.0442215	0.00691765	0.558174	0.034054	6.042	37.8103	23.2005	25.5511	32.7574	14.4557	19.7527	29.6084	4.00065	18.7929	0.0605	0.468	0.1955	0.416	0.4075	0.135	0.3555	-0.2725	-0.052	0.2205	0.248771	0.000165565	0.00478571	0.00278543	0.000529982	0.0358454	0.0105859	0.00109436	0.398048	0.0132042	1.34713	12.094	5.33363	7.85602	8.61079	2.98689	5.48548	-7.36068	-0.957738
ATAD3B	0.774942	0.298328	0.130915	0.297071	0.693361	0.242404	0.0414007	0.0536147	0.05942	0.00708599	7.17641	6.27596	12.8937	6.44755	2.05113	10.7075	20.3113	15.763	22.7919	31.6612	0.1895	0.1585	0.3015	-0.2345	-0.031	0.112	-0.424	0.143	-0.393	-0.536	0.191584	0.235724	0.0513602	0.226592	0.623572	0.0849673	0.0093084	0.0265277	0.00525791	0.000682146	1.57241	1.3794	2.70317	-1.49245	-0.525574	2.21475	-5.7336	3.23532	-6.05457
ATAD3A	0.774942	0.46899	0.0622972	0.130756	0.449602	0.13142	0.0448409	0.0156376	0.0665064	0.00486937	7.1613	3.96511	19.0249	11.0248	4.33595	15.8965	19.6059	23.646	21.2178	36.7992	0.197	0.1085	0.4385	-0.373	-0.0885	0.2415	-0.57	0.33	-0.4815	-0.8115	0.192252	0.401318	0.0125173	0.0789797	0.368472	0.0257245	0.01095	0.00431921	0.00755471	0.000208967	1.56945	0.931419	4.19254	-2.54307	-0.997398	3.30886	-5.42178	5.27831	-5.47396
UBA2	0.774942	0.0178636	0.101661	0.0334123	0.0425518	0.433882	0.0613976	0.0872579	0.553253	0.0467762	7.94597	21.6801	14.8131	20.5453	16.9889	6.16056	16.8591	13.0234	4.06263	16.7438	0.062	0.228	0.1105	0.291	0.166	0.0485	0.229	-0.1175	0.063	0.1805	0.160473	0.00679196	0.0330135	0.00882002	0.0200037	0.242072	0.0206104	0.0498497	0.392408	0.0211651	1.71797	4.84489	3.09016	5.46091	3.49456	1.35064	4.33813	-2.65413	0.97058
UBA2_1	0.789651	0.103378	0.0723758	0.496198	0.676188	0.748962	0.805646	0.926422	0.509142	0.120538	4.0596	11.8233	17.5294	3.72672	2.18335	2.28838	1.21374	0.438713	4.63622	11.1909	0.4475	0.814	0.765	0.1945	0.3665	0.3175	-0.253	-0.049	-0.6195	-0.5705	0.392681	0.0657155	0.0176629	0.423963	0.604873	0.590421	0.756182	0.903917	0.343857	0.0760177	0.958178	2.4614	3.79403	0.914228	0.579481	0.600193	-0.350806	-0.130641	-1.2092
TBL3	0.774942	0.119729	0.0924726	0.0557401	0.977056	0.803096	0.298776	0.604303	0.211078	0.104101	7.31468	11.0617	15.4757	16.3846	0.138811	1.79315	6.65472	2.74375	10.813	12.0034	-0.124	-0.127	-0.1555	-0.2755	-0.003	-0.0315	-0.1515	-0.0285	-0.1485	-0.12	0.18558	0.0783122	0.0283421	0.02299	0.968543	0.661737	0.216037	0.531649	0.0829277	0.063046	-1.59952	-2.29588	-3.24071	-3.9668	-0.0416307	-0.468436	-1.54543	-0.676511	-2.38382
CANX	0.862597	0.0427889	0.139429	0.229849	0.0470179	0.23318	0.299715	0.184909	0.363813	0.830251	2.40888	16.591	12.4163	7.82057	16.4183	11.0188	6.6366	8.94046	6.90058	0.996359	-0.031	-0.267	-0.1355	-0.12	-0.236	-0.1045	-0.089	0.1315	0.147	0.0155	0.574265	0.0219231	0.0573285	0.165175	0.0228124	0.07909	0.21694	0.12763	0.204146	0.794994	-0.610585	-3.52467	-2.57334	-1.76672	-3.3652	-2.27598	-1.54149	1.86565	1.55576
SF3A1	0.836172	0.707081	0.162979	0.994518	0.35132	0.304511	0.690916	0.055738	0.808484	0.160324	2.83121	1.84832	11.3466	0.0268703	5.60936	8.82288	2.05615	15.5418	1.46047	9.62611	-0.0295	0.0215	-0.0975	-0.0005	0.051	-0.068	0.029	-0.119	-0.022	0.097	0.521049	0.653383	0.0733396	0.993832	0.27483	0.131133	0.622852	0.0279137	0.714419	0.108991	-0.702168	0.481576	-2.35465	-0.00831688	1.23935	-1.85183	0.543801	-3.18646	-0.396057
FKBP4	0.774942	0.00327832	0.0548627	0.0244381	0.00736831	0.326519	0.0618673	0.00984876	0.623268	0.0436719	10.0563	34.7561	20.7737	23.4515	28.2386	8.29389	16.784	26.8915	3.24771	17.1969	0.0905	0.4	0.165	0.356	0.3095	0.0745	0.2655	-0.235	-0.044	0.191	0.0987126	0.000334493	0.00836819	0.00451695	0.00150018	0.148119	0.02097	0.00204573	0.473401	0.0190682	2.13941	10.2365	4.59868	6.75731	6.76066	1.75174	4.31114	-6.34087	-0.799606
KIAA1524	0.989815	0.00450543	0.0341257	0.0367565	0.0048249	0.0524532	0.0512046	0.277871	0.403167	0.787894	0.183342	31.8659	28.3532	19.6843	31.9097	27.9702	18.4481	6.80585	6.19746	1.27501	0.002	0.3475	0.2865	0.2685	0.3455	0.2845	0.2665	-0.061	-0.079	-0.018	0.958663	0.000650745	0.0014611	0.0107541	0.000644212	0.00159581	0.0142951	0.208648	0.240024	0.745587	0.0551299	8.72703	7.20503	5.12008	8.2331	6.92021	4.94097	-1.46466	-1.40577
VPRBP	0.887795	0.0132675	0.141199	0.0458119	0.0173933	0.26146	0.0672625	0.0775782	0.932418	0.124453	1.88859	23.5535	12.3255	17.7782	22.3138	10.0748	16.1049	13.6779	0.499409	11.0168	0.0175	0.224	0.103	0.2325	0.2065	0.0855	0.215	-0.121	0.0085	0.1295	0.647353	0.0044121	0.0585396	0.0166793	0.00586972	0.0982928	0.0245193	0.0428759	0.891372	0.0791262	0.493527	5.42417	2.55453	4.42644	4.84815	2.09155	4.07292	-2.78853	0.14649
EPS15L1	0.965447	0.0141851	0.502478	0.0541808	0.0155638	0.626643	0.0693219	0.0355407	0.941553	0.0831369	0.5672	23.1162	4.19185	16.5657	23.0108	3.54859	15.838	18.182	0.433058	13.3032	0.006	0.2095	0.043	0.2165	0.2035	0.037	0.2105	-0.1665	0.007	0.1735	0.877567	0.0048796	0.380903	0.0220513	0.00499944	0.441714	0.0260737	0.0151986	0.905095	0.0467395	0.164094	5.28441	0.975148	4.02443	5.04812	0.844773	3.98204	-3.79569	0.127846
SRP72	0.830489	0.0131778	0.848657	0.0375375	0.0239477	0.646639	0.0645156	0.0269141	0.544119	0.051172	3.0185	23.5942	1.05218	19.4482	20.3235	3.32993	16.4285	19.9338	4.17702	16.1749	0.0295	0.215	-0.016	0.2695	0.1855	-0.0455	0.24	-0.231	0.0545	0.2855	0.499057	0.00437099	0.784842	0.0113548	0.00928212	0.464523	0.0227589	0.0101536	0.382206	0.0241273	0.741975	5.4373	-0.290524	5.02976	4.30828	-0.800274	4.18514	-4.23504	0.994229
DDX27	0.774942	0.889895	0.0585937	0.245039	0.219939	0.418877	0.977166	0.0197854	0.315177	0.188035	7.84393	0.641403	19.84	7.47745	8.03231	6.43732	0.131085	22.0073	7.90608	8.78218	-0.117	-0.0095	-0.2005	-0.1135	0.1075	-0.0835	0.0035	-0.191	-0.104	0.087	0.164288	0.8627	0.0103753	0.178754	0.157314	0.227127	0.970267	0.00629892	0.161954	0.132368	-1.70268	-0.183446	-4.33672	-1.69333	1.68864	-1.40276	0.0403202	-4.79737	-1.75581
ZW10	0.955032	0.0900468	0.406794	0.805234	0.0818489	0.562441	0.891078	0.031529	0.240181	0.649547	0.724023	12.555	5.48275	1.18292	13.316	4.32874	0.642967	18.909	9.87579	2.29605	-0.0075	0.105	-0.0435	-0.0175	0.1125	-0.036	-0.01	-0.1485	-0.1225	0.026	0.846443	0.0555268	0.28296	0.761566	0.046602	0.369085	0.862389	0.0128558	0.102901	0.589379	-0.206474	2.59717	-1.22562	-0.328959	2.70333	-0.999942	-0.187992	-3.97434	-2.17517
CGN	0.774942	0.174316	0.705985	0.0653881	0.732547	0.220002	0.362147	0.0810554	0.221906	0.0314231	8.66992	9.07785	2.19913	15.2872	1.75133	11.471	5.58827	13.4216	10.4882	19.3737	-0.103	-0.078	0.0215	-0.2035	0.025	0.1245	-0.1005	0.0995	-0.1255	-0.225	0.135834	0.123656	0.602681	0.0295991	0.668139	0.0712696	0.276168	0.0454826	0.0893677	0.0115512	-1.86252	-1.90636	0.560942	-3.62987	0.457515	2.36571	-1.31566	2.73559	-2.31073
EHMT1	0.774942	0.298382	0.769495	0.0441361	0.923657	0.54232	0.114434	0.317829	0.0889762	0.0185889	5.24863	6.27289	1.65404	18.0723	0.472644	4.57563	12.3387	6.09253	18.0643	23.1608	-0.079	-0.071	-0.021	-0.3145	0.008	0.058	-0.2355	0.05	-0.2435	-0.2935	0.298632	0.235891	0.683276	0.0155872	0.896883	0.348688	0.0583615	0.245894	0.0156159	0.00482966	-1.19456	-1.37477	-0.436719	-4.52835	0.136938	1.0481	-2.91704	1.33182	-4.3237
EHMT2	0.774942	0.113389	0.769495	0.0246493	0.652787	0.619491	0.0952388	0.14199	0.102487	0.0143406	4.69733	11.3466	1.65471	23.3419	2.36811	3.6302	13.5536	10.3539	16.7401	25.1317	-0.0675	-0.107	-0.0155	-0.3545	-0.0395	0.052	-0.287	0.0915	-0.2475	-0.339	0.339053	0.0733407	0.68317	0.00463245	0.579681	0.433491	0.0441202	0.092174	0.021183	0.00306784	-1.08542	-2.35062	-0.436878	-6.70392	-0.595452	0.861252	-3.26231	2.12878	-3.91539
ZFC3H1	0.856017	0.00767117	0.0818744	0.0771221	0.00707654	0.104215	0.0810647	0.0410247	0.352686	0.439983	2.5139	27.2911	16.4134	14.2168	28.5495	18.3292	14.6768	17.3142	7.11907	4.30638	0.025	-0.2655	-0.131	-0.179	-0.2905	-0.156	-0.204	0.1345	0.0865	-0.048	0.560545	0.00186589	0.0228381	0.0378723	0.00139654	0.0146919	0.0340663	0.0185599	0.19413	0.37099	0.633615	-6.74456	-3.46023	-3.32035	-6.87584	-3.89327	-3.60377	3.5889	1.59355
USP48	0.973775	0.867476	0.828095	0.132863	0.963368	0.840907	0.201675	0.696857	0.223191	0.111366	0.450098	0.78603	1.19502	10.9232	0.227665	1.43634	8.8486	1.99994	10.446	11.6208	-0.006	-0.0095	0.0115	0.129	-0.0035	0.0175	0.135	0.021	0.1385	0.1175	0.901551	0.834444	0.759448	0.0808493	0.948929	0.7184	0.130359	0.630965	0.0902411	0.068852	-0.131687	-0.221899	0.326243	2.46762	-0.0676275	0.3846	2.03751	0.514496	2.30129
CEP290	0.774942	0.106385	0.0487516	0.39514	0.0244382	0.0517004	0.14181	0.0710593	0.68138	0.0841316	7.28764	11.6769	22.1385	4.92743	20.1874	28.7563	10.9865	14.1671	2.67499	13.2342	-0.0675	0.107	0.2215	0.07	0.1745	0.289	0.1375	0.1145	-0.037	-0.1515	0.186739	0.0679682	0.00611155	0.321556	0.00957766	0.00133158	0.0796799	0.0383077	0.540133	0.0474877	-1.58931	2.41723	5.00189	1.15984	4.27295	7.23251	2.55855	2.89072	-0.675755
LIMA1	0.797095	0.175771	0.423497	0.615785	0.0773394	0.929924	0.950774	0.0436859	0.211017	0.827998	3.75646	9.03193	5.25887	2.59652	13.621	0.622496	0.294195	16.9414	10.8155	1.01107	-0.048	0.0875	-0.057	-0.042	0.1355	-0.009	0.006	-0.1445	-0.1295	0.015	0.42107	0.12497	0.297929	0.549981	0.0434407	0.866464	0.934503	0.0202238	0.0828809	0.792306	-0.895007	1.89756	-1.18272	-0.66276	2.76564	-0.178209	0.0889433	-3.50209	-2.38438
DIP2B	0.781118	0.0214599	0.0402191	0.451665	0.0370393	0.0725193	0.240697	0.519006	0.0875925	0.0196571	4.38823	20.5394	25.3222	4.22798	17.7799	23.1664	7.83774	3.54537	18.172	22.7275	0.039	0.195	0.2275	-0.0565	0.156	0.1885	-0.0955	0.0325	-0.2515	-0.284	0.364063	0.00883195	0.00293617	0.377748	0.0166728	0.00482346	0.164523	0.442041	0.0152336	0.00533638	1.02236	4.51565	6.04816	-1.01384	3.67835	5.24662	-1.80658	0.841706	-4.3582
DIP2A	0.794654	0.569129	0.545705	0.854679	0.261918	0.27972	0.46961	0.977497	0.824744	0.707612	3.83326	2.98093	3.72154	0.864604	7.12682	9.53691	4.16714	0.129188	1.32812	1.84909	0.0385	-0.041	-0.039	-0.015	-0.0795	-0.0775	-0.0535	0.002	0.026	0.024	0.413689	0.503392	0.424469	0.819482	0.193784	0.111252	0.383077	0.970691	0.736526	0.653267	0.910641	-0.72932	-0.881345	-0.246589	-1.52133	-1.98797	-1.01206	0.038809	0.36357
DIP2C	0.789095	0.0126928	0.553934	0.0927257	0.0204792	0.939487	0.202445	0.0175614	0.284098	0.109601	4.11634	23.8404	3.63389	13.0686	21.3015	0.540678	8.8256	22.8055	8.65922	11.7053	0.0385	0.302	0.032	0.1575	0.2635	-0.0065	0.119	-0.27	-0.1445	0.1255	0.387584	0.00413012	0.433122	0.0493334	0.00741055	0.882942	0.131051	0.00524141	0.136169	0.0675263	0.967884	5.52537	0.863657	3.00729	4.56799	-0.155983	2.03216	-5.02736	-1.91355
STIP1	0.774942	0.00413826	0.0675989	0.0237482	0.0117764	0.601159	0.0674369	0.0103265	0.885845	0.0303226	10.3916	32.6901	18.3397	23.6955	24.8948	3.8289	16.0841	26.4676	0.851381	19.6344	0.1015	0.3825	0.142	0.3685	0.281	0.0405	0.267	-0.2405	-0.014	0.2265	0.0913776	0.000538252	0.0146564	0.00427026	0.00323979	0.414105	0.0246373	0.0022555	0.821981	0.0108784	2.20818	9.13514	3.93751	6.87743	5.61987	0.901117	4.06576	-6.19302	-0.241945
DDX54	0.774942	0.047178	0.573101	0.493789	0.00671389	0.255324	0.0907964	0.0120978	0.276764	0.139806	11.1436	16.0303	3.42833	3.75602	29.0725	10.2763	13.8893	25.3646	8.84216	10.3764	-0.1175	0.1695	-0.0395	0.0635	0.287	0.078	0.181	-0.209	-0.106	0.103	0.0768501	0.024944	0.454116	0.421112	0.00123807	0.0938358	0.0408385	0.00290766	0.130552	0.0916988	-2.3647	3.3608	-0.82188	0.914308	7.07338	2.13062	3.36201	-5.82153	-1.95231
DDX54_1	0.774942	0.135089	0.347939	0.485956	0.014232	0.900736	0.080016	0.0248206	0.505595	0.104139	6.49976	10.4274	6.41235	3.84019	23.6159	0.888997	14.7807	20.4755	4.67898	11.9987	-0.101	0.169	-0.115	0.0915	0.27	-0.014	0.1925	-0.284	-0.0775	0.2065	0.223884	0.0906276	0.228436	0.413029	0.00434921	0.814892	0.0332604	0.00896292	0.340488	0.0631139	-1.44003	2.17916	-1.4096	0.938592	5.22666	-0.248532	3.63656	-4.38466	-1.09729
BRD4	0.774942	0.0142553	0.055356	0.0613626	0.0633598	0.257404	0.193097	0.372844	0.88302	0.597368	12.3526	23.0893	20.655	15.7321	14.7286	10.187	9.10911	5.26034	0.87026	2.72733	-0.102	-0.227	-0.181	-0.213	-0.125	-0.079	-0.111	0.046	0.014	-0.032	0.058175	0.00490983	0.00860011	0.0267173	0.0336622	0.0957866	0.122769	0.297828	0.818416	0.533663	-2.62395	-5.27593	-4.56476	-3.76395	-2.99664	-2.11328	-2.09845	1.17533	0.246916
BRD2	0.774942	0.00426766	0.786915	0.0186567	0.00328257	0.293074	0.022723	0.00166769	0.192565	0.00544263	7.49426	32.4661	1.5061	26.1532	35.1398	9.11256	27.5513	41.4808	11.5369	34.9283	-0.0995	-0.5475	-0.0225	-0.6935	-0.448	0.077	-0.594	0.525	-0.146	-0.671	0.178063	0.000566748	0.706953	0.0024248	0.000306207	0.122672	0.00175738	7.11085e-05	0.0701961	0.000321491	-1.63343	-9.16304	-0.401773	-8.58414	-9.75792	1.9069	-9.99434	13.7735	-2.54996
BRD3	0.774942	0.102898	0.377108	0.949792	0.018569	0.104594	0.224671	0.302625	0.296158	0.429526	10.9079	11.8494	5.92689	0.279351	21.9271	18.2286	8.22435	6.35129	8.33942	4.42519	-0.096	0.118	0.057	0.005	0.214	0.153	0.101	-0.061	-0.113	-0.052	0.081136	0.0653225	0.255453	0.937702	0.0064164	0.0150363	0.15051	0.231671	0.146574	0.360978	-2.31528	2.45222	1.31032	0.0841289	4.73971	3.86797	1.89393	-1.3801	-1.84623
GDI2	0.778967	0.00438007	0.0433062	0.0318752	0.00339849	0.062534	0.0359191	0.0168076	0.408639	0.10139	4.52458	32.1431	23.9532	20.9895	34.9082	25.4025	21.7092	23.1131	6.11237	12.1434	0.051	0.471	0.266	0.3885	0.42	0.215	0.3375	-0.205	-0.0825	0.1225	0.352811	0.000610504	0.00402417	0.00796248	0.000322985	0.00288235	0.0067466	0.00488299	0.244772	0.0610467	1.04952	8.86772	5.57892	5.644	9.64053	5.97869	6.39765	-5.11815	-1.3885
GDI1	0.774942	0.0409489	0.329284	0.0295286	0.151117	0.820771	0.0593291	0.0952919	0.260665	0.0245258	8.74839	16.8276	6.77366	21.7376	10.011	1.63569	17.1299	12.5317	9.26192	21.0926	0.0695	0.174	0.053	0.313	0.1045	-0.0165	0.2435	-0.121	0.139	0.26	0.133402	0.0207606	0.210201	0.00670258	0.0997478	0.686169	0.0193648	0.0558256	0.118524	0.00777564	1.87625	3.54987	1.47081	5.96409	2.0577	-0.431852	4.4365	-2.55476	2.04199
NNT	0.777827	0.883636	0.124938	0.236511	0.146539	0.189977	0.0625901	0.0091531	0.123925	0.00636975	4.5739	0.683234	13.2406	7.67096	10.1714	12.6851	16.6884	27.4367	15.16	32.6185	0.137	-0.023	0.3115	-0.277	-0.16	0.1745	-0.414	0.3345	-0.254	-0.5885	0.348827	0.85443	0.0474172	0.170964	0.0961308	0.0538881	0.0214369	0.00180438	0.0304786	0.000547205	1.06142	-0.194874	2.77846	-1.75783	-2.08859	2.61184	-4.27696	6.5353	-3.46393
CTR9	0.777827	0.0120051	0.106612	0.09615	0.0169085	0.297836	0.176789	0.0319481	0.275972	0.356988	4.63936	24.2231	14.3958	12.8358	22.5108	8.97451	9.61832	18.8255	8.86196	5.39935	-0.049	-0.319	-0.1235	-0.1785	-0.27	-0.0745	-0.1295	0.1955	0.1405	-0.055	0.343608	0.0037817	0.0363432	0.05205	0.00560938	0.126634	0.109186	0.0131053	0.129958	0.288446	-1.07231	-5.66679	-2.99717	-2.94602	-4.90408	-1.88063	-2.21945	3.95357	1.95652
PSMD3	0.812826	0.0109236	0.183944	0.0867052	0.0158369	0.409565	0.140237	0.0386544	0.460882	0.261012	3.35569	24.8898	10.5258	13.4653	22.9091	6.60775	11.0515	17.656	5.29966	7.0374	0.032	0.24	0.0915	0.173	0.208	0.0595	0.141	-0.1485	-0.067	0.0815	0.461776	0.00324355	0.0885976	0.0450266	0.00511793	0.218386	0.0784963	0.0171552	0.295144	0.197816	0.812584	5.86936	2.19089	3.11337	5.01856	1.4348	2.57522	-3.66955	-1.22366
AKAP13	0.964736	0.627215	0.952476	0.446619	0.570998	0.893878	0.534519	0.649468	0.376294	0.325044	0.590798	2.47315	0.318687	4.28289	3.08173	0.962696	3.46441	2.3725	6.65764	5.89356	-0.007	0.025	0.0035	-0.0565	0.032	0.0105	-0.0495	-0.0215	-0.0815	-0.06	0.872811	0.565828	0.929247	0.373002	0.491844	0.801181	0.450359	0.579095	0.215892	0.257421	-0.170544	0.620827	0.0940863	-1.02536	0.746439	0.267466	-0.860283	-0.596904	-1.49932
PIK3R4	0.925534	0.00716511	0.0438433	0.14271	0.00787512	0.0725193	0.179784	0.157042	0.175891	0.245768	1.17863	27.8169	23.7175	10.502	27.7335	23.1451	9.52501	9.81194	12.2583	7.35762	0.012	0.277	0.203	0.1285	0.265	0.191	0.1165	-0.074	-0.1485	-0.0745	0.762319	0.00165313	0.00424868	0.0890848	0.0016852	0.00484722	0.111558	0.104425	0.059452	0.183754	0.32365	6.9502	5.50114	2.36763	6.57703	5.23999	2.19708	-2.02567	-2.7204
MAD1L1	0.774942	0.0437454	0.0420304	0.145589	0.711581	0.470209	0.918728	0.489681	0.670809	0.193396	9.95152	16.4571	24.4079	10.3856	1.90838	5.5732	0.480597	3.85816	2.78313	8.63395	-0.1375	-0.1725	-0.2165	-0.1245	-0.035	-0.079	0.013	-0.044	0.048	0.092	0.101123	0.0226097	0.00362417	0.091505	0.64441	0.277128	0.895242	0.411324	0.52685	0.136964	-2.12539	-3.46127	-5.73138	-2.34031	-0.493424	-1.23953	0.142646	-0.904203	0.699441
UFL1	0.774942	0.0125068	0.0545387	0.03902	0.0064295	0.0560707	0.0368711	0.310445	0.761723	0.2269	10.6315	23.9483	20.8592	19.0628	29.4038	27.0392	21.4712	6.2169	1.87074	7.7779	-0.0815	0.2275	0.1725	0.256	0.309	0.254	0.3375	-0.055	0.0285	0.0835	0.086467	0.00402876	0.00820511	0.0124084	0.00114716	0.00197731	0.00712654	0.238952	0.650018	0.166805	-2.25776	5.55277	4.6232	4.88508	7.20097	6.56541	6.28008	-1.35504	0.493871
IARS2	0.774942	0.902526	0.190623	0.177575	0.176528	0.473049	0.0531245	0.0176136	0.0686008	0.00845905	5.36369	0.561685	10.2855	9.24463	9.18723	5.52977	18.1495	22.7776	20.7944	29.7341	0.128	0.015	0.1985	-0.274	-0.113	0.0705	-0.402	0.1835	-0.289	-0.4725	0.290824	0.878682	0.0936369	0.118997	0.120581	0.279913	0.0153128	0.00527522	0.00832837	0.00106315	1.21765	0.162021	2.16189	-2.1134	-1.90309	1.23128	-4.82284	5.01918	-5.26576
BUB1B	0.891621	0.186083	0.199297	0.0320285	0.309006	0.371871	0.0467281	0.984683	0.102487	0.0333145	1.83898	8.73505	9.9806	20.9527	6.27283	7.33373	19.2269	0.0865017	16.7407	18.951	-0.017	-0.0735	-0.0745	-0.2945	-0.0565	-0.0575	-0.2775	-0.001	-0.221	-0.22	0.65479	0.133812	0.100448	0.00803024	0.235894	0.184768	0.0119484	0.980279	0.0211801	0.0127321	-0.482076	-1.84079	-2.08379	-5.62864	-1.36317	-1.57112	-5.26029	-0.0261089	-3.91557
KIF23	0.774942	0.00210525	0.0407874	0.0139871	0.0040874	0.255032	0.0316075	0.00535173	0.769904	0.0156263	14.7481	39.5023	24.916	29.2961	33.469	10.29	23.0905	31.7496	1.79756	24.4812	-0.125	-0.5115	-0.21	-0.5375	-0.3865	-0.085	-0.4125	0.3015	-0.026	-0.3275	0.033511	0.000112142	0.00322407	0.00117594	0.000449881	0.09354	0.00490852	0.000668398	0.661064	0.00356352	-3.17136	-13.2564	-5.90569	-10.2332	-8.93984	-2.13329	-7.11984	8.26178	-0.476716
KIF23_1	0.774942	0.0143304	0.101782	0.126683	0.0206319	0.447031	0.312041	0.039494	0.230518	0.657851	10.594	23.0557	14.7936	11.2065	21.2539	5.95088	6.41306	17.5316	10.2181	2.22935	-0.1585	-0.402	-0.2155	-0.245	-0.2435	-0.057	-0.0865	0.1865	0.157	-0.0295	0.0872177	0.00494796	0.0331617	0.075745	0.00749229	0.254046	0.228399	0.0176538	0.0951019	0.598501	-2.26058	-5.33832	-3.12695	-2.58888	-4.55509	-1.31107	-1.49301	3.64007	2.25059
RBM10	0.774942	0.499776	0.157646	0.350639	0.698206	0.619439	0.13429	0.318285	0.280357	0.0493795	7.1076	3.64037	11.5692	5.54975	2.01452	3.63208	11.3108	6.08451	8.75227	16.4113	-0.0665	-0.0425	-0.0985	0.0775	0.024	-0.032	0.144	-0.056	0.12	0.176	0.194644	0.432477	0.0696753	0.278628	0.628851	0.433303	0.0739464	0.246348	0.133283	0.0228491	-1.55425	-0.864479	-2.39964	1.28912	0.517371	-0.861633	2.64226	-1.33032	1.93324
LAMC1	0.774942	0.00111637	0.0499236	0.00720023	0.000930103	0.365374	0.0154025	0.000760051	0.739215	0.00399812	7.45787	51.3192	21.8503	44.7749	50.1362	7.46783	36.4629	53.2419	2.06461	47.7831	-0.1105	-1.8985	-0.2085	-1.8475	-1.788	-0.098	-1.737	1.69	0.051	-1.639	0.179561	7.38038e-06	0.00653082	3.33051e-05	9.69129e-06	0.17915	0.000225793	4.74038e-06	0.62164	1.66606e-05	-1.62677	-25.9877	-4.91466	-29.7653	-21.2544	-1.5963	-19.3976	25.4655	0.539754
DARS	0.774942	0.0133306	0.240292	0.0351799	0.0270299	0.824671	0.0616549	0.0284119	0.581613	0.0331143	6.24226	23.5301	8.74356	20.0683	19.5944	1.59655	16.8207	19.5844	3.69681	18.9991	0.0515	0.231	0.067	0.2835	0.1795	0.0155	0.232	-0.164	0.0525	0.2165	0.23756	0.00443594	0.13355	0.00984389	0.010979	0.692381	0.0207934	0.0110043	0.426893	0.0125919	1.38606	5.41662	1.84474	5.26987	4.12124	0.42266	4.32432	-4.14494	0.894436
RPN1	0.996545	0.0154685	0.424123	0.0418642	0.0401388	0.671181	0.109319	0.0186598	0.697681	0.0275478	0.0457605	22.5575	5.24754	18.5022	17.3179	3.0492	12.6574	22.3766	2.51179	20.2995	-0.001	-0.2485	-0.0495	-0.287	-0.2475	-0.0485	-0.286	0.199	-0.0385	-0.2375	0.989519	0.00554945	0.298707	0.0141184	0.0185444	0.495541	0.0542325	0.00578552	0.560816	0.00933363	-0.0139833	-5.10998	-1.18054	-4.68054	-3.57035	-0.742352	-3.00534	4.90278	-0.639708
XRN1	0.989099	0.00510582	0.0681949	0.0472398	0.00523259	0.106397	0.0628605	0.0159249	0.287944	0.168599	0.216157	30.7377	18.2378	17.5264	31.1091	18.0302	16.6534	23.5155	8.56608	9.3511	-0.0025	0.343	0.1415	0.234	0.3455	0.144	0.2365	-0.2015	-0.109	0.0925	0.951446	0.000843779	0.0150045	0.0176751	0.000774619	0.0157393	0.0216102	0.00445093	0.139121	0.116115	-0.0647693	8.19527	3.9113	4.34058	7.89005	3.81838	4.26452	-5.23875	-1.89389
USP34	0.838952	0.0209366	0.130355	0.10709	0.0348082	0.294433	0.170194	0.110452	0.726906	0.357058	2.80244	20.7191	12.9168	12.2285	18.1282	9.06823	9.83108	11.7134	2.19425	5.39793	0.028	0.186	0.1	0.155	0.158	0.072	0.127	-0.086	-0.031	0.055	0.524513	0.00847406	0.0510881	0.0598624	0.015388	0.12393	0.103966	0.0674007	0.603357	0.288541	0.696012	4.5664	2.678	2.78944	3.76099	1.89845	2.27079	-2.39219	-0.568392
LRRFIP1	0.925449	0.0164811	0.335727	0.0259924	0.0221608	0.508161	0.0394765	0.0668097	0.237934	0.0374042	1.18204	22.1874	6.65471	22.8856	20.7901	5.0404	20.7667	14.5176	9.95726	18.2093	0.012	0.2095	0.0655	0.339	0.1975	0.0535	0.327	-0.144	0.1295	0.2735	0.761721	0.00604312	0.216038	0.00514567	0.00833669	0.3133	0.00838173	0.0353379	0.100989	0.0151033	0.324501	4.99687	1.44831	6.48573	4.43087	1.13784	5.943	-2.96487	2.19304
LRRFIP2	0.818934	0.051977	0.522728	0.042153	0.0237816	0.314687	0.037475	0.113959	0.290369	0.0458405	3.22423	15.4945	3.96788	18.4515	20.3659	8.58622	21.2798	11.5322	8.49796	16.8749	-0.0345	0.171	0.048	0.293	0.2055	0.0825	0.3275	-0.123	0.122	0.245	0.475967	0.0282198	0.401062	0.0142839	0.00919198	0.138477	0.0074477	0.0702719	0.14132	0.0205359	-0.785207	3.23766	0.930699	4.66241	4.31932	1.80698	6.18687	-2.35663	1.87954
LRRFIP1_1	0.774942	0.0123246	0.339736	0.0294638	0.0615177	0.804175	0.0995486	0.0197031	0.527995	0.0216411	6.38431	24.0665	6.56912	21.7576	14.898	1.78248	13.2437	22.0423	4.37932	21.9774	0.0865	0.281	0.0595	0.3485	0.1945	-0.027	0.262	-0.2215	0.0675	0.289	0.229916	0.00392057	0.220337	0.00667182	0.0323743	0.663365	0.0473838	0.00624839	0.364811	0.00634256	1.41647	5.59176	1.43211	5.97284	3.03268	-0.465977	3.17196	-4.80729	1.03589
SEC31A	0.86321	0.0058108	0.103755	0.0109177	0.00676767	0.215904	0.0191961	0.014361	0.0764705	0.0070289	2.40217	29.4694	14.6536	32.4214	28.9235	11.636	30.2275	24.23	19.592	31.7441	0.0215	0.3535	0.1095	0.666	0.332	0.088	0.6445	-0.244	0.3125	0.5565	0.575153	0.00112996	0.0342484	0.000572614	0.00128129	0.0686118	0.000948965	0.00377575	0.0109851	0.000669245	0.609107	7.63232	3.05446	12.7233	7.01661	2.3987	12.213	-5.45825	4.83296
OPA1	0.777733	0.0102822	0.143545	0.0131564	0.0123269	0.608768	0.0253746	0.00535082	0.0584911	0.00624677	4.66038	25.2957	12.2116	30.0975	24.5423	3.74471	25.6859	31.7939	23.1274	32.8101	0.0535	-0.231	0.0995	-0.568	-0.2845	0.046	-0.6215	0.3305	-0.337	-0.6675	0.341949	0.0029541	0.0600957	0.0009778	0.00351375	0.422211	0.0027003	0.000661625	0.00486702	0.000523591	1.07647	-6.01029	2.53098	-10.823	-5.50927	0.88427	-8.681	8.28138	-6.19637
SEPT9	0.889109	0.271355	0.364847	0.0273991	0.191192	0.59169	0.035632	0.0911748	0.0742809	0.0181882	1.86898	6.7647	6.12219	22.3706	8.77518	3.96639	21.8159	12.7833	19.9404	23.3132	-0.0175	0.0565	-0.059	0.327	0.074	-0.0415	0.3445	-0.1155	0.2705	0.386	0.650282	0.210635	0.24422	0.00579351	0.132581	0.4012	0.00658276	0.0526835	0.0101382	0.00466312	-0.489007	1.46771	-1.34742	6.24701	1.82634	-0.928497	6.45104	-2.60544	4.95533
TOPBP1	0.774942	0.10167	0.25411	0.0671097	0.481191	0.938672	0.155374	0.52771	0.356612	0.116565	7.84095	11.911	8.41139	15.1193	3.98474	0.550043	10.4156	3.45932	7.0375	11.3623	-0.06	-0.0985	-0.066	-0.1875	-0.0385	-0.006	-0.1275	0.0325	-0.089	-0.1215	0.164401	0.0644017	0.144165	0.0307661	0.399508	0.88104	0.0908744	0.450887	0.197811	0.0730759	-1.69738	-2.46477	-1.78129	-3.58011	-0.928181	-0.158543	-2.4144	0.824341	-1.57686
GRIPAP1	0.830489	0.0218822	0.420948	0.0352679	0.0328677	0.815611	0.0519874	0.0358365	0.342067	0.0266465	3.01931	20.4082	5.29301	20.038	18.4708	1.67957	18.325	18.1351	7.3339	20.5283	0.03	0.2015	0.047	0.2985	0.1715	0.017	0.2685	-0.1545	0.097	0.2515	0.498963	0.00910286	0.295596	0.00991298	0.0142208	0.679271	0.0147062	0.0153634	0.184761	0.00885455	0.742147	4.47883	1.18927	5.25789	3.84336	0.44211	4.89199	-3.78435	1.63763
RBMX	0.774942	0.0423282	0.263712	0.11601	0.0179545	0.769133	0.0779848	0.0100745	0.958472	0.0281821	4.88781	16.6509	8.16438	11.7347	22.1144	2.10572	14.9703	26.6918	0.303829	20.1267	-0.0505	0.1565	-0.0715	0.1615	0.207	-0.021	0.212	-0.228	0.005	0.233	0.324503	0.0216228	0.152603	0.0670697	0.00614551	0.615784	0.0318395	0.00214203	0.932432	0.00971257	-1.12143	3.50745	-1.73426	2.66545	4.79201	-0.539342	3.69688	-6.27084	0.0908643
RBMXL1	0.78805	0.0195746	0.748811	0.444046	0.0367101	0.785274	0.783574	0.0217106	0.216825	0.509263	4.12872	21.1214	1.83056	4.31521	17.8304	1.94816	1.37366	21.3724	10.6435	3.5416	0.035	0.1825	0.017	0.055	0.1475	-0.018	0.02	-0.1655	-0.1275	0.038	0.386481	0.00772432	0.65606	0.370236	0.0164801	0.638534	0.728844	0.00729057	0.0862289	0.442426	0.970375	4.68154	0.477686	1.03213	3.69027	-0.503872	0.379071	-4.61995	-2.34556
SSRP1	0.79157	0.160502	0.49436	0.0781469	0.381603	0.290241	0.134875	0.0638807	0.374013	0.0341631	3.99843	9.5157	4.29581	14.1406	5.16938	9.20857	11.2886	14.7618	6.70989	18.7575	0.0345	0.0855	-0.0355	0.1755	0.051	-0.07	0.141	-0.121	0.09	0.211	0.398251	0.111797	0.371894	0.0385426	0.304132	0.119989	0.074326	0.033406	0.21331	0.0133123	0.94411	1.9906	-0.995656	3.29899	1.15645	-1.9252	2.63647	-3.01702	1.50996
TTLL12	0.825569	0.00328063	0.0408141	0.0252472	0.00339849	0.0725193	0.0366029	0.0118143	0.365862	0.0713371	3.11601	34.7254	24.9072	23.1546	34.9058	23.2441	21.5561	25.5279	6.85802	14.1996	0.0285	0.4555	0.217	0.3625	0.427	0.1885	0.334	-0.2385	-0.093	0.1455	0.487977	0.000336871	0.00323055	0.00483665	0.000323164	0.004738	0.00698857	0.00280036	0.206157	0.0380226	0.762527	10.2192	5.90266	6.61357	9.63932	5.2708	6.32181	-5.87536	-1.54018
PLCB3	0.799391	0.00448067	0.0442195	0.0280672	0.0055559	0.0849037	0.0433193	0.0280148	0.843261	0.0845047	3.69659	31.9297	23.5295	22.1656	30.6533	20.5493	19.9265	19.6744	1.18203	13.2043	0.0315	0.343	0.1915	0.325	0.3115	0.16	0.2935	-0.1515	-0.018	0.1335	0.426915	0.000641259	0.00443662	0.00607358	0.000860346	0.00881194	0.0101707	0.0107786	0.761722	0.0478158	0.882785	8.758	5.43975	6.15412	7.70042	4.47926	5.56168	-4.16803	-0.327112
NUP210	0.774942	0.00802843	0.297341	0.0339504	0.00763795	0.781717	0.038671	0.0128872	0.581328	0.036042	6.19574	26.9322	7.41789	20.3597	27.9509	1.97932	20.9459	24.9459	3.70049	18.4212	-0.07	-0.46	-0.0945	-0.388	-0.39	-0.0245	-0.318	0.3655	0.072	-0.2935	0.240119	0.00202664	0.181222	0.00920513	0.00160292	0.633969	0.00804278	0.00320192	0.426531	0.014384	-1.37702	-6.7198	-1.59433	-5.41043	-6.65555	-0.510928	-6.02723	5.68532	0.895207
SBNO1	0.898511	0.0767292	0.144438	0.109321	0.10403	0.240002	0.0934087	0.869921	0.073531	0.0295801	1.72608	13.4096	12.1713	12.0967	11.9979	10.7773	13.6915	0.780571	20.0186	19.8138	0.018	0.1175	0.1085	-0.1575	0.0995	0.0905	-0.1755	-0.009	-0.275	-0.266	0.672036	0.0456074	0.0606549	0.0617059	0.0631257	0.0836118	0.0427412	0.835493	0.00995724	0.010438	0.455803	2.77683	2.52269	-2.75608	2.43995	2.22845	-3.30303	-0.219903	-4.98315
SBNO2	0.946638	0.0560714	0.213149	0.120052	0.107949	0.324973	0.355204	0.959886	0.542353	0.682649	0.848692	15.0862	9.544	11.5206	11.8007	8.35417	5.69641	0.236731	4.20507	2.03716	-0.025	0.2825	0.2715	0.1635	0.3075	0.2965	0.1885	-0.011	-0.119	-0.108	0.82249	0.0310015	0.111071	0.0704593	0.0660582	0.146077	0.269376	0.94695	0.379745	0.625582	-0.239636	3.16928	2.01454	2.61255	2.45406	1.79998	1.33881	-0.0707404	-1.00783
P4HB	0.774942	0.115596	0.0342178	0.247492	0.702258	0.066441	0.0891338	0.0154766	0.108102	0.0113534	8.8744	11.2499	28.0602	7.4202	1.98287	24.6169	14.0126	23.7031	16.3155	27.0503	-0.0845	-0.106	-0.309	0.1035	-0.0215	-0.2245	0.188	-0.203	0.2095	0.4125	0.129587	0.0749908	0.00156306	0.181125	0.633452	0.00345388	0.0396958	0.00426272	0.023359	0.00197227	-1.9013	-2.33124	-7.08553	1.68114	-0.510255	-5.71279	3.3991	-5.29573	3.79042
UPF2	0.894405	0.00320487	0.125869	0.0225027	0.00506275	0.321168	0.0455554	0.00677974	0.639977	0.028391	1.79909	34.9992	13.1837	24.2263	31.3949	8.43585	19.4599	29.8631	3.08779	20.0771	0.0215	0.4185	0.1075	0.375	0.397	0.086	0.3535	-0.311	-0.0435	0.2675	0.660831	0.000316287	0.0480426	0.00377893	0.000725292	0.143356	0.0113243	0.00103203	0.491158	0.00982403	0.472829	10.3739	2.73448	7.14547	8.01101	1.77855	5.35909	-7.46312	-0.765394
KIF1B	0.792566	0.948377	0.332596	0.340536	0.559468	0.189183	0.186993	0.258384	0.41596	0.7347	3.95278	0.29289	6.71421	5.7196	3.19303	12.7426	9.30006	7.19084	5.96678	1.65385	-0.038	-0.004	0.0575	0.077	0.034	0.0955	0.115	0.0615	0.081	0.0195	0.40246	0.934783	0.213098	0.267941	0.479399	0.0531793	0.117488	0.190948	0.253117	0.683305	-0.93488	-0.0866728	1.45957	1.3244	0.76933	2.6237	2.14352	1.53613	1.35897
KIF1A	0.812051	0.00975004	0.0272079	0.0372456	0.0102037	0.0411086	0.0800523	0.0955231	0.0502049	0.00584447	3.37387	25.6726	33.7957	19.5455	25.8726	32.2999	14.7744	12.5181	28.9083	33.677	0.0365	-0.2525	-0.35	0.27	-0.289	-0.3865	0.2335	-0.0975	0.5225	0.62	0.459846	0.00270855	0.000417281	0.0111033	0.00258668	0.000588859	0.0333087	0.0559998	0.0012858	0.000428849	0.816357	-6.14361	-9.77766	5.06682	-5.93584	-8.79974	3.63456	-2.55205	9.14874
KIF1B_1	0.787796	0.136363	0.743474	0.790376	0.308983	0.88746	0.415892	0.297534	0.253786	0.581543	4.13412	10.3797	1.87863	1.27974	6.27376	1.02024	4.82729	6.44809	9.46787	2.8606	-0.04	-0.0965	-0.026	0.021	-0.0565	0.014	0.061	0.0705	0.1175	0.047	0.386001	0.0916282	0.64884	0.744777	0.235844	0.790636	0.329057	0.226564	0.113035	0.517535	-0.97146	-2.15875	-0.488711	0.353341	-1.36334	0.282105	1.1532	1.39813	2.08639
KIF1C	0.900802	0.00872018	0.237575	0.28661	0.0113418	0.283095	0.296387	0.0161492	0.138913	0.809707	1.64671	26.3842	8.82108	6.63501	25.171	9.41111	6.70374	23.3937	14.1927	1.13096	-0.021	0.2575	0.0695	0.0835	0.2785	0.0905	0.1045	-0.188	-0.174	0.014	0.68443	0.0022992	0.131187	0.217019	0.00304018	0.114522	0.213612	0.00457754	0.0380825	0.770733	-0.43715	6.40202	1.85959	1.51535	5.70773	1.96388	1.5561	-5.20201	-3.20474
KIF13B	0.934173	0.0102041	0.11176	0.0330614	0.0147188	0.229364	0.0538494	0.0360648	0.576046	0.0412397	1.02628	25.3418	14.0323	20.6495	23.4094	11.165	18.0279	18.0913	3.75938	17.5677	0.012	0.247	0.106	0.298	0.235	0.094	0.286	-0.141	0.051	0.192	0.789536	0.00292295	0.0395156	0.00861103	0.00456097	0.076471	0.0157476	0.0155192	0.420787	0.0175078	0.285237	6.02645	2.91727	5.50338	5.16522	2.30489	4.77539	-3.77376	0.907522
KIF13A	0.821935	0.0496629	0.0857556	0.0722674	0.0851212	0.177005	0.10445	0.905536	0.455188	0.244314	3.18735	15.7429	15.999	14.6045	13.1011	13.3255	12.9365	0.564918	5.37693	7.38961	0.0415	0.1645	0.1585	0.233	0.123	0.117	0.1915	-0.006	0.0685	0.0745	0.480026	0.0266508	0.0251244	0.034638	0.0489659	0.0464996	0.0508564	0.878028	0.289939	0.182406	0.777493	3.29403	3.36226	3.43039	2.65976	2.74511	3.08399	-0.162325	1.23935
ATP2B1	0.774942	0.0566362	0.119613	0.290464	0.149005	0.349443	0.635045	0.623725	0.559294	0.6392	5.64553	15.0334	13.5769	6.56966	10.0869	7.76711	2.52463	2.57847	3.98323	2.38118	-0.047	-0.1395	-0.1115	-0.0815	-0.0925	-0.0645	-0.0345	0.028	0.058	0.03	0.27255	0.0313804	0.0438842	0.22031	0.0980191	0.16722	0.559162	0.552272	0.399648	0.57794	-1.26992	-3.13225	-2.81854	-1.50165	-2.07204	-1.65253	-0.651747	0.641351	0.954124
ATP2B4	0.83456	0.0443975	0.0590979	0.74733	0.146084	0.187534	0.538792	0.692996	0.153982	0.0459799	2.89379	16.3847	19.69	1.57683	10.1884	12.8137	3.42212	2.02916	13.2927	16.8532	-0.0355	-0.142	-0.1615	0.0235	-0.1065	-0.126	0.059	-0.0195	0.1655	0.185	0.513595	0.0229895	0.0107399	0.695531	0.0957536	0.0523153	0.454766	0.626735	0.0468517	0.0206387	-0.715521	-3.44412	-4.29564	0.426476	-2.09125	-2.63841	0.851062	-0.521061	2.97411
TXLNA	0.935342	0.0119421	0.508714	0.100565	0.0132185	0.692514	0.125162	0.0177786	0.441842	0.120355	1.01171	24.2636	4.11648	12.582	24.1025	2.84495	11.7615	22.6851	5.57915	11.2	0.011	0.23	0.0385	0.1605	0.219	0.0275	0.1495	-0.1915	-0.0695	0.122	0.792189	0.00374662	0.387571	0.055182	0.00388821	0.519404	0.0666578	0.00538872	0.276748	0.0758576	0.281521	5.65723	0.960231	2.88003	5.37368	0.699579	2.7609	-4.99217	-1.28037
LIG1	0.878858	0.0827267	0.225205	0.337019	0.132402	0.420627	0.483249	0.419926	0.664385	0.993921	2.10274	13.0046	9.17428	5.77179	10.7057	6.40577	4.01855	4.64442	2.8425	0.0357275	-0.0205	-0.114	-0.0725	-0.073	-0.0935	-0.052	-0.0525	0.0415	0.041	-0.0005	0.616207	0.0500661	0.120941	0.264741	0.0850015	0.228783	0.39641	0.343208	0.519697	0.991807	-0.542347	-2.69109	-1.92744	-1.33525	-2.18965	-1.39682	-0.980151	1.05773	0.71238
MOV10	0.96157	0.514503	0.231606	0.161523	0.456314	0.336949	0.193833	0.0875617	0.181222	0.460528	0.648204	3.48913	8.96576	9.787	4.26328	8.05112	9.08747	13.001	12.0211	4.06596	-0.007	0.0355	-0.073	-0.1195	0.0425	-0.066	-0.1125	-0.1085	-0.155	-0.0465	0.86135	0.447803	0.126889	0.105027	0.37469	0.156635	0.123382	0.0501075	0.0627901	0.392106	-0.186124	0.833824	-1.88734	-2.20181	0.982692	-1.70597	-2.09336	-2.64957	-2.66379
NOP56	0.774942	0.351813	0.194562	0.418517	0.0455398	0.510712	0.0913652	0.0219618	0.916053	0.0308409	6.17105	5.43069	10.1472	4.62844	16.6042	5.00812	13.847	21.29	0.617539	19.4914	-0.0855	0.0835	-0.127	0.0955	0.169	-0.0415	0.181	-0.2105	0.012	0.2225	0.241488	0.286372	0.096667	0.344474	0.0218566	0.315637	0.0412386	0.00743022	0.867453	0.0112425	-1.37486	1.21782	-2.11962	1.10643	3.40705	-1.13164	3.34932	-4.59728	0.179147
INPPL1	0.79475	0.166096	0.274046	0.657459	0.418776	0.660101	0.383197	0.764754	0.258557	0.164997	3.8252	9.32377	7.91554	2.24398	4.6986	3.16063	5.27184	1.49625	9.31561	9.465	0.036	0.0805	0.0655	-0.0325	0.0445	0.0295	-0.0685	-0.015	-0.113	-0.098	0.414457	0.116848	0.161602	0.596488	0.338954	0.482989	0.29704	0.708557	0.117068	0.11311	0.909003	1.9536	1.68698	-0.583184	1.06677	0.765458	-1.24805	-0.398147	-2.05353
RAI14	0.774942	0.118801	0.0640586	0.791388	0.970312	0.472449	0.252319	0.258809	0.273097	0.0590501	9.93268	11.1028	18.7878	1.27252	0.182288	5.53921	7.5791	7.1812	8.93271	15.3269	-0.091	-0.0885	-0.144	0.0185	0.0025	-0.053	0.1095	-0.0555	0.107	0.1625	0.101562	0.0775741	0.0132196	0.746016	0.958895	0.279305	0.174618	0.191373	0.127858	0.0293301	-2.11421	-2.30184	-4.05407	0.351532	0.0544119	-1.23307	1.74875	-1.53434	1.97157
ALDH1L2	0.855395	0.0204728	0.822218	0.0968271	0.00201041	0.62981	0.0267827	0.00124363	0.551516	0.00660801	2.51989	20.8515	1.23964	12.7942	39.593	3.5096	24.9837	45.0284	4.08744	32.2458	0.0835	-0.574	0.0415	-0.5195	-0.6575	-0.042	-0.603	0.6155	0.0545	-0.561	0.559772	0.00821951	0.751685	0.0525511	0.000109824	0.445697	0.00317416	3.14167e-05	0.390172	0.000596237	0.635767	-4.65998	0.337933	-3.00765	-12.2903	-0.836875	-8.23006	16.5408	0.975716
ALDH1L1	0.774942	0.0977088	0.247638	0.0634153	0.381811	0.589886	0.110694	0.868585	0.235533	0.397612	6.50856	12.1123	8.55797	15.5168	5.16528	3.9928	12.5686	0.789182	10.0388	4.82228	0.07	0.12	0.135	0.2415	0.05	0.065	0.1715	0.015	0.1215	0.1065	0.223431	0.0614847	0.139381	0.0280753	0.304419	0.398768	0.055353	0.833838	0.0991109	0.329437	1.4378	2.5059	1.82181	3.69864	1.15567	0.933738	2.98058	0.222253	2.21097
TOP1	0.791988	0.889635	0.742671	0.0758682	0.107596	0.809199	0.0255844	0.680136	0.0502049	0.0751452	3.98224	0.643774	1.88864	14.3136	11.818	1.73345	25.5632	2.12909	33.9042	13.8883	-0.1555	-0.029	-0.097	-0.76	0.1265	0.0585	-0.6045	-0.068	-0.731	-0.663	0.399739	0.862229	0.647345	0.0370374	0.0657957	0.670896	0.00277764	0.612479	0.000406984	0.040848	-0.942509	-0.184283	-0.492098	-3.44317	2.40467	0.456252	-8.60061	-0.546453	-12.7012
PARD3	0.996545	0.00748292	0.0403752	0.0452007	0.00713525	0.0597289	0.0562725	0.29178	0.52289	0.988705	0.0438722	27.4703	25.2397	17.8778	28.4963	25.9243	17.635	6.54328	4.44888	0.0646973	0.0005	0.309	0.2455	0.2445	0.3085	0.245	0.244	-0.0635	-0.0645	-0.001	0.989949	0.00179049	0.00299248	0.0163013	0.00141374	0.00255606	0.0172387	0.221652	0.359015	0.985213	0.0133967	6.81403	6.019	4.46074	6.85602	6.1608	4.62467	-1.41585	-1.05017
FKBP15	0.996545	0.0032003	0.0429348	0.0769197	0.0031971	0.0716834	0.0958485	0.0124854	0.0919804	0.701867	0.0454294	35.0241	24.0497	14.2301	35.3467	23.6091	13.5016	25.1605	17.7179	1.89205	-0.0005	0.4085	0.196	0.174	0.409	0.1965	0.1745	-0.2125	-0.2345	-0.022	0.989594	0.000314481	0.00393573	0.0377564	0.000291964	0.00435606	0.0446518	0.00304756	0.0169124	0.646838	-0.0138698	10.388	5.611	3.32409	9.86385	5.38559	3.24703	-5.75481	-4.21406
HELZ	0.965392	0.29028	0.305249	0.0728135	0.437546	0.403764	0.125079	0.0656524	0.227049	0.0289085	0.570817	6.41484	7.24789	14.5504	4.47786	6.71351	11.7653	14.6155	10.3338	19.9459	-0.007	-0.054	0.055	-0.1785	-0.047	0.062	-0.1715	0.109	-0.1245	-0.2335	0.876836	0.228305	0.188456	0.0350717	0.356627	0.213132	0.0666001	0.0345502	0.0926021	0.0101254	-0.165084	-1.40162	1.56051	-3.41491	-1.02429	1.45468	-2.7619	2.98573	-2.27628
UBTF	0.774942	0.028692	0.066439	0.0464044	0.127533	0.262439	0.111991	0.826959	0.422783	0.216608	7.8261	18.8166	18.4753	17.6904	10.9143	10.0421	12.493	1.05956	5.86039	8.02773	-0.0855	-0.1955	-0.183	-0.274	-0.11	-0.0975	-0.1885	0.0125	-0.0785	-0.091	0.164964	0.0131322	0.014206	0.0170201	0.0810161	0.0990356	0.0563249	0.78351	0.259395	0.15748	-1.69447	-4.04862	-3.97255	-4.39635	-2.22959	-2.08523	-2.95959	0.291513	-1.33739
KDM1A	0.774942	0.0133732	0.258968	0.0258534	0.0212519	0.92057	0.0508234	0.0202292	0.994411	0.0185838	5.86821	23.5121	8.29571	22.942	21.0544	0.707133	18.4973	21.8623	0.0364339	23.1638	-0.0585	-0.365	-0.067	-0.364	-0.3065	-0.0085	-0.3055	0.298	0.001	-0.297	0.258928	0.00445439	0.148057	0.00507929	0.00784441	0.849741	0.0141342	0.00651279	0.991646	0.00482633	-1.31331	-5.48779	-1.75925	-6.51235	-4.50138	-0.200875	-4.96065	4.75643	0.0112244
PLAA	0.787521	0.0125068	0.638214	0.807571	0.0218358	0.898926	0.795152	0.0177786	0.111408	0.882806	4.1598	23.9488	2.80607	1.16302	20.8804	0.90493	1.29201	22.685	16.0516	0.680115	0.037	0.2195	0.027	0.0175	0.1825	-0.01	-0.0195	-0.1925	-0.202	-0.0095	0.383725	0.00402827	0.524074	0.765065	0.00816502	0.811908	0.742675	0.00538886	0.0248223	0.855044	0.976623	5.55295	0.692504	0.32391	4.45489	-0.252643	-0.3586	-4.99213	-3.71414
RNPEP	0.774942	0.0213512	0.326231	0.804293	0.0560001	0.961883	0.618773	0.0384607	0.148372	0.530496	6.34142	20.5724	6.82872	1.19046	15.4288	0.341731	2.66322	17.6896	13.6052	3.32852	0.058	0.2185	0.054	0.018	0.1605	-0.004	-0.04	-0.1645	-0.2005	-0.036	0.232198	0.0087652	0.207553	0.760246	0.0286499	0.92433	0.5416	0.0170233	0.0435994	0.464673	1.40533	4.52492	1.48123	0.330867	3.14685	-0.100541	-0.683079	-3.67752	-3.05308
POLR3B	0.865409	0.00907532	0.0617108	0.0514769	0.0121081	0.120668	0.0776788	0.0974762	0.731885	0.307706	2.34272	26.141	19.1677	16.9248	24.6724	16.6985	14.9985	12.4008	2.14896	6.17703	0.021	0.2475	0.151	0.2165	0.2265	0.13	0.1955	-0.0965	-0.031	0.0655	0.583079	0.00243167	0.0121125	0.0203011	0.00341005	0.0213869	0.0316336	0.0575328	0.609682	0.241156	0.595982	6.31268	4.15464	4.14055	5.54989	3.49549	3.7059	-2.52854	-0.55808
LAMB1	0.774942	0.00472349	0.204007	0.0160706	0.00580942	0.700403	0.0255055	0.00478323	0.120223	0.00760574	5.42243	31.4455	9.8206	27.7174	30.3005	2.77413	25.6128	32.728	15.3802	30.8094	-0.0705	-0.444	-0.1025	-0.6425	-0.3735	-0.032	-0.572	0.3415	-0.1985	-0.54	0.286917	0.000716885	0.104217	0.00169146	0.000933149	0.527943	0.00274613	0.000533581	0.0289724	0.000829971	-1.22758	-8.52534	-2.05258	-9.16792	-7.55644	-0.684614	-8.633	8.70523	-3.52466
FYCO1	0.895429	0.0112562	0.162492	0.0369021	0.0104355	0.179773	0.046782	0.0328385	0.65399	0.0449986	1.77187	24.7051	11.3699	19.6347	25.7258	13.1464	19.212	18.669	2.93639	16.9847	-0.017	0.227	0.083	0.2675	0.244	0.1	0.2845	-0.144	0.0405	0.1845	0.664987	0.00338444	0.0729466	0.0108775	0.00267557	0.0484574	0.0119895	0.0135864	0.508582	0.0200229	-0.466496	5.80615	2.35935	5.10102	5.88753	2.70758	5.25402	-3.91479	0.732753
NVL	0.787796	0.788904	0.114276	0.501542	0.297746	0.28626	0.915489	0.0384117	0.4356	0.266678	4.13375	1.28864	13.8753	3.66933	6.46274	9.32337	0.499276	17.7014	5.66531	6.91932	-0.0485	0.017	-0.1345	-0.0575	0.0655	-0.086	-0.009	-0.1515	-0.0745	0.077	0.386033	0.743252	0.0409708	0.429602	0.225801	0.116859	0.891399	0.0169769	0.271312	0.203268	-0.971386	0.34916	-2.88305	-0.895893	1.39843	-1.94711	-0.147927	-3.68033	-1.29784
CALR	0.774942	0.305253	0.0578693	0.188597	0.0336316	0.301652	0.0643522	0.0120645	0.5976	0.01888	12.0299	6.16111	20.0056	8.91721	18.3272	8.87466	16.4466	25.3785	3.51273	23.0365	-0.118	0.0695	-0.196	0.124	0.1875	-0.078	0.242	-0.2655	0.0545	0.32	0.0626635	0.242041	0.00998711	0.128315	0.0146987	0.129579	0.0226644	0.00289838	0.445376	0.00496991	-2.55375	1.35361	-4.3824	2.00596	3.80871	-1.86165	4.19148	-5.82609	0.85577
MTHFD1L	0.792749	0.118143	0.057361	0.730673	0.218835	0.0779595	0.256112	0.0119384	0.0678207	0.00783117	3.93358	11.132	20.1514	1.69775	8.05806	21.7526	7.49689	25.4493	21.0158	30.4432	0.1095	0.2275	0.441	-0.063	0.118	0.3315	-0.1725	0.2135	-0.2905	-0.504	0.404242	0.0770543	0.00965732	0.676433	0.156385	0.00667938	0.177956	0.00285148	0.00791447	0.000902985	0.932631	2.32037	4.51084	-0.457616	1.6934	4.82101	-1.73046	5.84941	-5.34874
ABCF1	0.812051	0.00289535	0.0451442	0.0205079	0.00543791	0.119628	0.0467461	0.0168004	0.755462	0.0632622	3.38871	35.9761	23.1957	25.1553	30.8182	16.7677	19.2171	23.1215	1.92185	14.9201	0.0445	0.463	0.241	0.435	0.4185	0.1965	0.3905	-0.222	-0.028	0.194	0.458278	0.000252575	0.00479109	0.00305121	0.000828279	0.0210491	0.0119753	0.00487355	0.642413	0.0322096	0.819487	10.9436	5.33206	7.63728	7.76858	3.51185	5.25618	-5.12065	-0.505784
TFCP2	0.869904	0.913594	0.0854996	0.0349758	0.845745	0.116447	0.0604124	0.107053	0.117004	0.0106157	2.27291	0.499221	16.0296	20.121	0.964354	17.0527	16.9786	11.8858	15.65	27.5609	0.0235	0.008	-0.1195	0.281	-0.0155	-0.143	0.2575	-0.1275	0.273	0.4005	0.592528	0.891411	0.0249484	0.00972532	0.800875	0.0197121	0.0200513	0.0647768	0.0272268	0.0017535	0.580489	0.144738	-3.36943	5.29067	-0.267239	-3.57974	4.38131	-2.42618	3.60005
UBP1	0.830763	0.288219	0.0601595	0.783723	0.496403	0.124772	0.91997	0.263774	0.642214	0.0868156	2.99523	6.44755	19.4817	1.32762	3.82112	16.4394	0.472826	7.08486	3.06296	13.0398	-0.027	-0.075	-0.1515	-0.0195	-0.048	-0.1245	0.0075	-0.0765	0.0555	0.132	0.501738	0.226592	0.0112674	0.736611	0.414847	0.0227016	0.896845	0.195665	0.493974	0.049662	-0.737055	-1.40792	-4.23904	-0.365294	-0.895859	-3.43459	0.140444	-1.51647	0.760058
MMS19	0.774942	0.00342988	0.0320983	0.0380817	0.00518447	0.0658571	0.077419	0.0647163	0.224399	0.798582	6.29907	34.3636	29.5346	19.287	31.198	24.7547	15.0189	14.6964	10.4145	1.20277	0.054	0.388	0.2785	0.2635	0.334	0.2245	0.2095	-0.1095	-0.1245	-0.015	0.234473	0.000366137	0.00111311	0.0117842	0.00075893	0.00334604	0.0314853	0.0339122	0.0908971	0.758094	1.3971	10.0182	7.70504	4.96882	7.92749	5.75871	3.71245	-3.00303	-2.29426
KIAA1429	0.774942	0.0709857	0.133169	0.0774688	0.418154	0.65372	0.179004	0.780026	0.38002	0.17902	8.70075	13.8105	12.7559	14.1888	4.70562	3.23447	9.553	1.38588	6.60096	9.03828	-0.097	-0.1445	-0.13	-0.227	-0.0475	-0.033	-0.13	0.0145	-0.0825	-0.097	0.134873	0.0415861	0.0530169	0.0381171	0.338406	0.474847	0.110841	0.726795	0.218728	0.124788	-1.8668	-2.86278	-2.64417	-3.3125	-1.06812	-0.780683	-2.20378	0.371757	-1.48778
DDX24	0.774942	0.867527	0.249494	0.395643	0.131872	0.858432	0.793558	0.112458	0.372525	0.898825	8.42725	0.785293	8.51401	4.92134	10.7282	1.27985	1.30371	11.6086	6.73779	0.587991	-0.1025	0.0115	-0.086	-0.078	0.114	0.0165	0.0245	-0.0975	-0.0895	0.008	0.14364	0.834585	0.140799	0.322007	0.0845622	0.744758	0.740677	0.0690459	0.211944	0.873375	-1.8148	0.221705	-1.80087	-1.15858	2.19395	0.346708	0.361546	-2.37162	-1.51565
PUS7	0.774942	0.00252202	0.0272079	0.0539779	0.00326363	0.0474	0.119025	0.0852946	0.0824671	0.0729302	6.666	37.5145	34.123	16.5928	35.1905	30.4947	12.1055	13.1459	18.8628	14.0517	0.0545	0.4645	0.363	0.2115	0.41	0.3085	0.157	-0.1015	-0.253	-0.1515	0.215477	0.000177235	0.000386989	0.0219137	0.00030266	0.00089233	0.0615814	0.0484635	0.0129933	0.0393399	1.46838	11.901	9.95628	4.03314	9.78373	7.96719	2.85337	-2.67909	-4.58449
NEK9	0.846723	0.248277	0.0516485	0.0333647	0.157967	0.0765065	0.0622097	0.0763184	0.0580882	0.00855037	2.65959	7.22312	21.4755	20.5637	9.77432	22.0621	16.7257	13.77	23.1794	29.6653	0.032	-0.0735	-0.1975	0.3125	-0.1055	-0.2295	0.2805	-0.124	0.386	0.51	0.542052	0.189534	0.00711959	0.00878266	0.105334	0.00621998	0.0212534	0.0419755	0.0048091	0.00108011	0.665275	-1.55422	-4.80288	5.46841	-2.0131	-4.91188	4.29028	-2.80767	6.21859
NCAPG	0.930082	0.0899792	0.498682	0.0525128	0.132402	0.467886	0.0760384	0.0369911	0.256024	0.02487	1.09358	12.559	4.24999	16.7849	10.7071	5.60895	15.1712	17.9361	9.39339	20.9739	0.0115	0.104	-0.036	0.219	0.0925	-0.0475	0.2075	-0.14	0.115	0.255	0.777395	0.0554755	0.375838	0.0209657	0.0849744	0.274856	0.0304007	0.016084	0.11499	0.00799116	0.302305	2.598	-0.986626	4.09504	2.18992	-1.24632	3.76153	-3.7364	2.0703
GTPBP4	0.774942	0.00824764	0.288425	0.0802533	0.0020387	0.0788147	0.0315071	0.0168171	0.261765	0.158184	12.055	26.7314	7.59607	13.95	39.3632	21.6283	23.1129	23.1076	9.23037	9.69923	-0.1395	0.3585	0.1035	0.2475	0.498	0.243	0.387	-0.255	-0.111	0.144	0.0623023	0.00212256	0.173937	0.0402715	0.000115793	0.00687331	0.00488328	0.00488917	0.119389	0.107171	-2.56075	6.54684	1.63185	3.27713	12.1457	4.78486	7.13213	-5.11652	-2.03521
SBF1	0.774942	0.00581916	0.0440992	0.389649	0.00501793	0.0597289	0.222578	0.0689731	0.0890916	0.0894785	5.32396	29.4462	23.601	5.00236	31.4668	25.9478	8.2728	14.3477	18.0465	12.8553	-0.046	0.3075	0.1945	0.0615	0.3535	0.2405	0.1075	-0.113	-0.246	-0.133	0.293498	0.001136	0.00436416	0.316056	0.000713372	0.00254223	0.14884	0.0367478	0.0156803	0.051817	-1.2071	7.62238	5.46304	1.17542	8.04173	6.16913	1.90495	-2.92882	-4.31799
VPS35	0.964736	0.00544292	0.0644796	0.0165613	0.00575182	0.098562	0.0254845	0.0402243	0.167953	0.0229304	0.581409	30.0816	18.7198	27.3292	30.3661	18.8363	25.6449	17.422	12.6228	21.5536	-0.0065	0.32	0.167	0.4775	0.3265	0.1735	0.484	-0.153	0.1575	0.3105	0.8747	0.000981388	0.0134284	0.00184961	0.00091916	0.0130727	0.00272591	0.018105	0.0546658	0.00699268	-0.167981	7.8996	4.03623	8.91172	7.58304	4.02237	8.65405	-3.61422	2.80849
IPO9	0.910047	0.00915145	0.732565	0.135692	0.0115868	0.929773	0.187626	0.0187127	0.2538	0.216436	1.53639	26.0804	1.97005	10.8044	25.0039	0.624197	9.2802	22.3589	9.4645	8.03246	0.0145	0.241	0.0225	0.1275	0.2265	0.008	0.113	-0.2185	-0.1135	0.105	0.702039	0.00246579	0.635323	0.083093	0.00315947	0.866124	0.118026	0.00580916	0.113123	0.157309	0.410957	6.29062	0.509539	2.43922	5.65442	0.178668	2.13882	-4.89769	-2.08566
BAG6	0.884186	0.0381105	0.559687	0.241439	0.0307773	0.846745	0.202649	0.0242029	0.564143	0.124254	1.95341	17.2292	3.5742	7.55832	18.8495	1.38189	8.81978	20.6341	3.91282	11.0252	-0.018	0.141	-0.0325	0.0895	0.159	-0.0145	0.1075	-0.1735	-0.0515	0.122	0.637763	0.0189268	0.439117	0.175456	0.0130332	0.727464	0.131227	0.00864148	0.406179	0.0789729	-0.508406	3.64736	-0.851568	1.71057	3.93567	-0.371499	2.03081	-4.41955	-0.9395
KIAA0196	0.861023	0.223637	0.0631969	0.104045	0.494151	0.156477	0.113483	0.131585	0.104669	0.0193869	2.42528	7.77367	18.8865	12.3863	3.84254	14.4061	12.4042	10.766	16.5934	22.8445	-0.0245	-0.064	-0.1455	0.148	-0.0395	-0.121	0.1725	-0.0815	0.212	0.2935	0.5721	0.166968	0.0129226	0.057726	0.412806	0.0362568	0.0574882	0.0838292	0.0219109	0.00519455	-0.614193	-1.65822	-4.08005	2.82969	-0.900104	-2.9761	2.93505	-2.20785	3.87189
FAM21A	0.918861	0.319434	0.924354	0.0486276	0.238297	0.9263	0.0564846	0.272344	0.144611	0.0332754	1.28776	5.92831	0.510707	17.328	7.62417	0.654435	17.5899	6.91232	13.8296	18.9724	-0.0135	0.056	-0.006	0.2355	0.0695	0.0075	0.249	-0.062	0.1795	0.2415	0.743402	0.25537	0.889056	0.0185013	0.172816	0.860115	0.0174185	0.203595	0.0414033	0.0126695	-0.350691	1.30948	-0.147925	4.27383	1.61321	0.1868	4.60763	-1.48444	3.11052
FAM21C	0.895514	0.260177	0.58765	0.191105	0.14325	0.83868	0.21799	0.0966874	0.136899	0.213741	1.76721	6.97923	3.28093	8.84407	10.2884	1.45929	8.39588	12.4464	14.34	8.10031	0.02	-0.074	0.035	0.1225	-0.094	0.015	0.1025	0.109	0.1965	0.0875	0.6657	0.200483	0.469793	0.130495	0.0935743	0.714614	0.144681	0.0569327	0.0368129	0.154871	0.46541	-1.5082	0.791653	1.98975	-2.1102	0.390097	1.93305	2.53766	3.24341
FHOD1	0.938557	0.00315159	0.0411117	0.013356	0.00421243	0.0741542	0.0242301	0.055876	0.160977	0.0299246	0.958022	35.1505	24.7896	29.9206	33.1929	22.6494	26.3898	15.5283	12.9359	19.7208	0.011	0.404	0.261	0.5615	0.393	0.25	0.5505	-0.143	0.1575	0.3005	0.802043	0.000305458	0.00331925	0.00101845	0.000479413	0.00543327	0.00229627	0.0280008	0.050864	0.0106641	0.26776	10.4603	5.86194	10.6901	8.81084	5.08782	9.15617	-3.18348	2.88527
ABCC1	0.895514	0.230627	0.222568	0.259572	0.37997	0.401107	0.369502	0.873591	0.823718	0.850829	1.76843	7.61579	9.25027	7.16139	5.19267	6.76689	5.4769	0.758424	1.33612	0.877435	-0.0165	-0.0645	-0.073	-0.085	-0.048	-0.0565	-0.0685	-0.0085	-0.0205	-0.012	0.665514	0.173149	0.118843	0.192248	0.302505	0.210529	0.283342	0.839765	0.73517	0.817065	-0.465693	-1.62837	-1.94208	-1.62622	-1.16086	-1.4647	-1.29185	-0.214084	-0.365549
ABCC3	0.774942	0.0100673	0.10243	0.0122515	0.0104853	0.876531	0.0264197	0.00286883	0.0576546	0.00400981	6.43257	25.4428	14.7492	31.1246	25.6907	1.12057	25.1966	36.9483	23.4187	40.2863	-0.1265	0.378	-0.1505	0.8245	0.5045	-0.024	0.951	-0.5285	0.4465	0.975	0.227375	0.00285577	0.0335027	0.000771861	0.0026973	0.77258	0.00302231	0.000201914	0.00455119	9.36193e-05	-1.4269	6.14867	-3.07584	11.6584	5.90154	-0.307344	8.36443	-10.8787	6.32182
DDX41	0.774942	0.029533	0.0855308	0.0439414	0.103459	0.39063	0.109982	0.286026	0.553253	0.0987352	6.16693	18.6447	16.0264	18.1004	12.028	6.95758	12.6031	6.65555	4.06263	12.3005	-0.0665	-0.199	-0.1345	-0.262	-0.1325	-0.068	-0.1955	0.0645	-0.063	-0.1275	0.241717	0.0136625	0.0249667	0.0154869	0.0626907	0.201485	0.0549143	0.215996	0.392408	0.0588778	-1.37142	-4.00388	-3.36868	-4.53815	-2.44585	-1.50051	-2.9902	1.43673	-0.97058
EML4	0.881958	0.0164559	0.760499	0.0481479	0.0142395	0.966509	0.0566341	0.0266766	0.706685	0.0578149	2.00997	22.1966	1.74001	17.3868	23.6106	0.299195	17.512	19.9834	2.41138	15.4597	-0.0185	0.191	-0.023	0.2245	0.2095	-0.0045	0.243	-0.214	0.0335	0.2475	0.629511	0.00603037	0.669883	0.0182522	0.00435457	0.933427	0.0177339	0.0100383	0.573934	0.0284467	-0.521316	4.99965	-0.456767	4.29355	5.22507	-0.0884122	4.57828	-4.24794	0.617332
PDE4DIP	0.852339	0.217955	0.10203	0.351435	0.406684	0.205064	0.529175	0.371376	0.991514	0.462092	2.58397	7.90726	14.7788	5.53815	4.84368	12.0263	3.51761	5.28329	0.0581895	4.04579	0.024	0.069	0.113	0.07	0.045	0.089	0.046	0.044	0.001	-0.043	0.551572	0.16191	0.0332753	0.279373	0.327818	0.0627146	0.444876	0.296259	0.986691	0.393932	0.648884	1.6835	3.08247	1.28671	1.09453	2.47729	0.871864	1.17968	0.0178678
PDE4DIP_1	0.774942	0.137256	0.616881	0.298082	0.0364851	0.221752	0.132515	0.255142	0.910915	0.420969	7.14882	10.3479	3.00494	6.42853	17.8685	11.4088	11.3974	7.2589	0.657695	4.53419	-0.078	0.102	0.0345	0.091	0.18	0.1125	0.169	-0.0675	-0.011	0.0565	0.192805	0.0923017	0.500618	0.227587	0.0163362	0.0722966	0.072487	0.187979	0.85947	0.352031	-1.56227	2.15251	0.734379	1.47211	3.69927	2.35332	2.66483	-1.54876	-0.1901
GPD2	0.774942	0.812785	0.0879077	0.0672454	0.0664346	0.210693	0.0234683	0.0101648	0.0502049	0.00553525	8.77021	1.13356	15.8051	15.1065	14.4585	11.8263	26.8425	26.6177	27.6764	34.3204	0.1895	0.0295	0.3195	-0.4795	-0.16	0.13	-0.669	0.29	-0.509	-0.799	0.132733	0.770273	0.0262717	0.0308571	0.0358217	0.065671	0.00206895	0.00217887	0.00170749	0.000369793	1.8877	0.311208	3.36506	-3.68585	-2.9396	2.43691	-9.47461	6.24505	-8.42958
CDK12	0.774942	0.283518	0.114642	0.875843	0.835642	0.517684	0.428315	0.289233	0.588791	0.147513	8.38058	6.53259	13.8599	0.72507	1.03101	4.90561	4.67093	6.59483	3.61201	10.0877	-0.0715	-0.06	-0.1115	-0.012	0.0115	-0.04	0.0595	-0.0515	0.048	0.0995	0.145192	0.222198	0.0411162	0.846239	0.788677	0.323176	0.34112	0.219037	0.435311	0.098	-1.80345	-1.42387	-2.87971	-0.209283	0.284134	-1.11192	1.11983	-1.42544	0.876655
CDK13	0.774942	0.091441	0.104063	0.179135	0.0032923	0.046857	0.0242301	0.322447	0.725384	0.63437	5.12779	12.471	14.6118	9.19833	35.103	30.6731	26.4351	6.02148	2.21512	2.42132	0.144	-0.317	-0.4125	-0.3535	-0.461	-0.5565	-0.4975	-0.0955	-0.0365	0.059	0.307059	0.0566114	0.0345797	0.120273	0.000308817	0.000856429	0.00227242	0.249949	0.600465	0.572623	1.1712	-2.59604	-3.08512	-2.10265	-9.73916	-8.04617	-9.18761	-1.32052	-0.57313
CDK9	0.962757	0.171017	0.449709	0.363916	0.242494	0.639994	0.498435	0.482054	0.802315	0.7825	0.608405	9.17458	4.87648	5.36023	7.5279	3.39878	3.84191	3.94241	1.51337	1.31074	-0.0075	-0.0935	-0.0465	-0.066	-0.086	-0.039	-0.0585	0.047	0.0275	-0.0195	0.86928	0.120932	0.325351	0.291056	0.176689	0.457217	0.412866	0.403421	0.705769	0.739479	-0.175338	-1.92492	-1.10899	-1.24976	-1.59542	-0.814341	-0.942106	0.920882	0.408905
BICD2	0.918861	0.00184441	0.0279299	0.0470342	0.00142654	0.0411086	0.0565792	0.00624725	0.0546868	0.163707	1.30707	41.0503	31.6496	17.5739	43.5709	33.237	17.5362	30.5095	24.731	9.50925	0.0145	0.6605	0.3535	0.257	0.646	0.339	0.2425	-0.307	-0.4035	-0.0965	0.740104	7.8519e-05	0.000683978	0.0174826	4.39453e-05	0.000474564	0.0176352	0.000889313	0.00336431	0.111963	0.355437	14.4131	8.67775	4.3567	15.0687	9.26238	4.58738	-7.72871	-6.91467
BICD1	0.774942	0.501976	0.231499	0.920441	0.990692	0.78784	0.512615	0.804539	0.758979	0.356698	5.56081	3.61595	8.97508	0.452531	0.0522411	1.92087	3.69102	1.21229	1.89349	5.40403	-0.168	-0.172	-0.256	-0.0115	-0.004	-0.088	0.1565	-0.084	0.1605	0.2445	0.277919	0.434915	0.126617	0.901046	0.988043	0.642558	0.427462	0.756433	0.646622	0.288136	-1.25635	-0.861128	-1.90295	-0.134438	-0.0160921	-0.501678	0.909495	-0.335541	0.518789
MPRIP	0.774942	0.0128561	0.0852542	0.0690228	0.0846536	0.901483	0.395528	0.0569184	0.538843	0.251264	11.1969	23.7646	16.0553	14.907	13.1363	0.872076	5.09349	15.4249	4.24722	7.23742	-0.1225	-0.27	-0.134	-0.206	-0.1475	-0.0115	-0.0835	0.136	0.064	-0.072	0.0759116	0.00420279	0.0248013	0.0323076	0.0485701	0.818074	0.309493	0.0286753	0.376078	0.188911	-2.37593	-5.49264	-3.37546	-3.51785	-2.66688	-0.244155	-1.20999	3.16078	1.00871
EEF1A1	0.774942	0.00190089	0.0853734	0.0221325	0.00239082	0.611696	0.0449789	0.00380422	0.134938	0.0402404	13.8382	40.4737	16.0408	24.4446	38.0149	3.71092	19.5678	34.6887	14.4635	17.7271	0.1145	0.589	0.1535	0.4045	0.4745	0.039	0.29	-0.4355	-0.1845	0.251	0.0413218	8.96668e-05	0.0248842	0.00359366	0.000157947	0.425508	0.0110463	0.000339725	0.0357805	0.0168769	2.95757	13.9714	3.37205	7.2584	11.3296	0.877491	5.40539	-9.65961	-3.27607
EEF1A2	0.774942	0.00274972	0.259637	0.0278588	0.00250337	0.987442	0.0396705	0.00308816	0.191011	0.0238734	8.72373	36.5095	8.26863	22.2291	37.6096	0.114131	20.7148	36.4391	11.6015	21.2969	0.0885	0.552	0.09	0.409	0.4635	0.0015	0.3205	-0.462	-0.143	0.319	0.134161	0.000223382	0.148983	0.0059854	0.000173397	0.974063	0.00848233	0.000227031	0.0691593	0.00741837	1.87136	11.267	1.75409	6.18277	11.0945	0.0343996	5.91885	-10.5921	-2.56503
HNRNPK	0.774942	0.0119022	0.0641753	0.0573538	0.0388064	0.317317	0.160208	0.110766	0.763081	0.29535	9.10535	24.2842	18.7569	16.2047	17.5154	8.51223	10.1968	11.695	1.8592	6.38476	0.074	0.2345	0.142	0.206	0.1605	0.068	0.132	-0.0925	-0.0285	0.064	0.122875	0.00372892	0.0133141	0.0239623	0.01772	0.140856	0.0955698	0.0676869	0.651749	0.229892	1.94736	5.6641	4.04596	3.91013	3.61629	1.79299	2.3602	-2.38857	-0.491172
HNRNPK_1	0.922296	0.0541118	0.231606	0.0217203	0.126779	0.418894	0.0630999	0.249873	0.0775629	0.016221	1.23256	15.2795	8.96773	24.6217	10.9444	6.43311	16.6145	7.36531	19.4721	24.2021	-0.0255	0.1395	0.076	0.416	0.165	0.1015	0.4415	-0.0635	0.2765	0.34	0.752911	0.0296518	0.126831	0.00345006	0.0804554	0.227347	0.0218049	0.183429	0.0112925	0.00380008	-0.337413	3.18789	1.88772	7.3512	2.23604	1.40197	4.25069	-1.5685	4.79142
EXOC8	0.894405	0.0196564	0.890036	0.0552691	0.0150902	0.706451	0.0587396	0.0219618	0.722136	0.0425065	1.78864	21.0984	0.755938	16.4497	23.2316	2.70731	17.2051	21.2886	2.24754	17.3657	-0.0175	0.1865	0.0085	0.218	0.204	0.026	0.2355	-0.178	0.0315	0.2095	0.662424	0.00776534	0.840246	0.022648	0.00475162	0.536129	0.0190322	0.00743259	0.596	0.0183412	-0.470398	4.6749	0.214044	3.98746	5.11273	0.670424	4.46414	-4.5969	0.580476
HELLS	0.830541	0.00251025	0.127647	0.0102125	0.00188675	0.22509	0.0159046	0.00250477	0.582161	0.00534488	2.99874	37.5613	13.0809	33.0608	40.1744	11.2972	33.1136	37.9765	3.68696	35.2273	-0.0335	-0.938	-0.1225	-0.85	-0.9045	-0.089	-0.8165	0.8155	0.088	-0.7275	0.501332	0.000175334	0.0491936	0.000494225	9.60629e-05	0.0741792	0.000488245	0.000159351	0.427862	0.000300104	-0.737797	-12.2481	-2.71267	-13.3001	-12.6634	-2.33111	-15.1381	11.6341	0.89479
CALD1	0.880233	0.404809	0.263582	0.170077	0.666442	0.233064	0.253609	0.0748998	0.46403	0.047686	2.07831	4.70666	8.16781	9.4885	2.2641	11.0254	7.54841	13.8795	5.25974	16.6205	0.022	0.048	-0.0685	0.12	0.026	-0.0905	0.098	-0.1165	0.072	0.1885	0.619683	0.338325	0.152482	0.112499	0.593732	0.0789703	0.175857	0.0409309	0.297869	0.0217747	0.536826	1.0753	-1.73491	2.13391	0.572739	-2.27728	1.74191	-2.83046	1.21556
TMPO	0.774942	0.0619483	0.746388	0.989118	0.0216269	0.283144	0.448865	0.0894787	0.228322	0.750421	6.92155	14.5438	1.8526	0.0586832	20.9559	9.40692	4.41682	12.8851	10.2777	1.54212	0.0575	-0.122	-0.0195	0.001	-0.1795	-0.077	-0.0565	0.1025	0.123	0.0205	0.203163	0.0351255	0.65274	0.986579	0.00802429	0.114633	0.361675	0.051463	0.0938053	0.701113	1.51805	-3.02299	-0.482748	0.0180983	-4.47503	-1.96308	-1.06554	2.62604	2.26382
TMPO_1	0.855015	0.0907212	0.326715	0.013406	0.142209	0.351954	0.0379694	0.0904941	0.593896	0.0714854	2.52557	12.5135	6.82066	29.8433	10.3258	7.71357	21.1545	12.8288	3.55132	14.1877	-0.038	-0.3695	0.2015	-0.558	-0.3315	0.2395	-0.52	0.571	-0.1885	-0.7595	0.55904	0.0560591	0.207938	0.00103675	0.0927728	0.169295	0.00766567	0.052134	0.441436	0.0381268	-0.63675	-2.60498	1.48776	-10.6325	-2.18192	1.66217	-6.12654	2.80645	-0.891965
TMPO_2	0.774942	0.0372001	0.564064	0.32695	0.0277584	0.284998	0.0411178	0.140806	0.30602	0.965902	9.39136	17.3678	3.52677	5.9308	19.4531	9.35797	20.3544	10.3953	8.10891	0.193269	0.1555	-0.718	-0.135	-0.148	-0.8735	-0.2905	-0.3035	0.583	0.57	-0.013	0.115044	0.0183323	0.443938	0.255223	0.0113421	0.115932	0.00921646	0.0913006	0.154564	0.956474	2.0129	-3.7166	-0.844531	-1.38224	-4.57652	-1.98587	-5.75315	2.31569	2.002
FARSB	0.79475	0.0198847	0.334021	0.0228436	0.0315573	0.767679	0.0335616	0.0342157	0.0996617	0.0138319	3.81596	21.0287	6.68261	24.0061	18.7135	2.12032	22.524	18.4005	16.9842	25.4749	0.039	0.2015	0.06	0.418	0.1625	0.021	0.379	-0.1415	0.2165	0.358	0.415341	0.00789094	0.214654	0.00397546	0.0134479	0.613716	0.00559241	0.0144527	0.0200253	0.00283473	0.907123	4.65483	1.45359	7.03317	3.90235	0.542604	6.81527	-3.84886	3.98849
DD8	0.774942	0.121114	0.22424	0.598868	0.0139191	0.490568	0.113492	0.0182458	0.50826	0.103518	13.1816	10.9926	9.19955	2.74565	23.7676	5.28506	12.3958	22.5412	4.64513	12.0408	-0.1305	0.1025	-0.082	0.0425	0.233	0.0485	0.173	-0.1845	-0.06	0.1245	0.0480657	0.0795683	0.120239	0.531416	0.00419988	0.296138	0.0576002	0.00557027	0.343153	0.0625051	-2.8079	2.27987	-1.9323	0.695894	5.27217	1.18467	2.93272	-4.95033	-1.09037
DARS2	0.774942	0.93802	0.0475339	0.431966	0.174579	0.389855	0.201746	0.00764923	0.332912	0.0166814	7.93122	0.352846	22.4759	4.4607	9.24703	6.96815	8.84421	28.7978	7.52132	23.9844	0.1765	0.006	0.3155	-0.0855	-0.1705	0.139	-0.262	0.3095	-0.0915	-0.401	0.161019	0.921967	0.00565476	0.358039	0.118932	0.200995	0.130491	0.00131892	0.176957	0.00399544	1.72088	0.10382	5.1445	-1.0684	-1.91659	1.50497	-2.03649	7.04275	-1.6762
GOLGA2	0.774942	0.111768	0.446947	0.564966	0.0384009	0.190765	0.244157	0.289188	0.564143	0.993921	7.04874	11.4242	4.91591	3.04149	17.5814	12.6408	7.75628	6.59613	3.90876	0.0365406	-0.0555	0.091	0.0395	0.04	0.1465	0.095	0.0955	-0.0515	-0.051	0.0005	0.197299	0.0720414	0.32241	0.496422	0.0174527	0.0544399	0.167638	0.218971	0.406559	0.991622	-1.54279	2.36622	1.11663	0.760834	3.63172	2.60272	1.78831	-1.42568	-0.938656
MRE11A	0.880195	0.312745	0.443584	0.104399	0.481347	0.715031	0.134162	0.763946	0.374858	0.136291	2.08489	6.04001	4.96097	12.3657	3.98277	2.6177	11.3175	1.50536	6.68997	10.5118	0.0215	0.0655	0.047	0.1625	0.044	0.0255	0.141	-0.0185	0.097	0.1155	0.618745	0.248885	0.319082	0.0580007	0.39969	0.547306	0.0738326	0.707073	0.21429	0.0888831	0.538314	1.33067	1.12534	2.82441	0.927793	0.65129	2.644	-0.400308	1.50591
MRE11A_1	0.869952	0.0672712	0.901071	0.0295286	0.0823944	0.913835	0.0350231	0.161978	0.0814971	0.0427563	2.25878	14.1054	0.670366	21.7337	13.2781	0.763148	22.0207	9.64389	19.0084	17.3349	0.0275	0.1395	0.0135	0.391	0.112	-0.014	0.3635	-0.126	0.2515	0.3775	0.59446	0.038856	0.856966	0.00670861	0.0470095	0.838852	0.00627954	0.108545	0.0125651	0.0184718	0.577342	2.92673	0.191636	5.96238	2.69564	-0.215701	6.55456	-1.99389	4.63328
NOP14	0.774942	0.178665	0.204392	0.328957	0.979687	0.994939	0.96815	0.969626	0.988274	0.953872	9.44623	8.94729	9.80519	5.8975	0.122705	0.044963	0.184829	0.180663	0.0889549	0.258854	-0.0875	-0.086	-0.088	-0.0845	0.0015	-0.0005	0.003	-0.002	0.0015	0.0035	0.1136	0.12743	0.104588	0.257188	0.972142	0.9897	0.958334	0.959254	0.979726	0.942138	-2.01573	-1.88135	-2.04958	-1.36139	0.0368653	-0.0136573	0.0565219	-0.0539692	0.0272209
POLR1B	0.774942	0.0319834	0.162841	0.0290294	0.446695	0.866821	0.0929822	0.163445	0.10453	0.0222996	9.51208	18.1973	11.3524	21.8799	4.3698	1.20953	13.7191	9.59059	16.602	21.7768	-0.137	-0.197	-0.1175	-0.413	-0.06	0.0195	-0.276	0.0795	-0.216	-0.2955	0.11189	0.015145	0.0732428	0.00648651	0.365612	0.756915	0.0424711	0.109886	0.0218674	0.00664239	-2.036	-3.88894	-2.35581	-6.02671	-1.00338	0.329433	-3.3112	1.98382	-3.87444
TOMM70A	0.774942	0.0250565	0.0346261	0.401274	0.06118	0.0522715	0.0861994	0.0279496	0.0550759	0.00612223	8.3489	19.6278	27.8673	4.84745	14.9332	28.1329	14.235	19.6882	24.5169	33.0433	0.14	0.311	0.4865	-0.1105	0.171	0.3465	-0.2505	0.1755	-0.4215	-0.597	0.146255	0.0108948	0.00163408	0.327533	0.0321131	0.00153713	0.0377137	0.0107443	0.00353437	0.000496214	1.80364	4.31203	7.22234	-1.15281	3.04018	6.98388	-3.46675	4.17159	-6.81471
SPATA5	0.864897	0.00390648	0.0538515	0.0276752	0.00453921	0.0995905	0.0411178	0.0166833	0.677726	0.0695691	2.35186	33.149	20.9937	22.2873	32.4455	18.7149	20.3531	23.1648	2.71302	14.3568	0.0215	0.365	0.1715	0.3275	0.3435	0.15	0.306	-0.1935	-0.0375	0.156	0.581854	0.000484288	0.00795475	0.00590566	0.000569436	0.0134435	0.0092192	0.0048253	0.535424	0.0366709	0.598003	9.36982	4.66201	6.20914	8.47008	3.99121	5.75256	-5.1335	-0.684102
PSMC1	0.80581	0.00619752	0.172481	0.0246009	0.014956	0.549604	0.0539982	0.0175915	0.454256	0.0278915	3.54711	28.9693	10.9424	23.3575	23.2903	4.48341	18.0043	22.7871	5.39751	20.2055	0.0385	0.284	0.0875	0.3515	0.2455	0.049	0.313	-0.1965	0.0675	0.264	0.441865	0.00126784	0.0804936	0.00461578	0.00468777	0.356171	0.0158334	0.00526366	0.288569	0.00953781	0.852136	7.42	2.2736	6.71152	5.13002	1.03016	4.76623	-5.02197	1.24353
PSMC5	0.946108	0.0131778	0.426358	0.0402276	0.0206319	0.602716	0.068563	0.0553055	0.721286	0.0876946	0.855482	23.5947	5.21052	18.8066	21.2543	3.80756	15.9673	15.5961	2.25435	12.9757	0.01	0.22	0.058	0.253	0.21	0.048	0.243	-0.162	0.033	0.195	0.821205	0.00437048	0.301264	0.0131625	0.00749144	0.416144	0.0253087	0.027567	0.595066	0.0504001	0.241175	5.43747	1.17343	4.79075	4.55522	0.896853	4.02588	-3.19841	0.582017
ZCCHC11	0.774942	0.827381	0.133397	0.806092	0.203079	0.564473	0.327218	0.0632892	0.94496	0.116853	7.17471	1.03758	12.7368	1.17732	8.44281	4.30035	6.14505	14.8155	0.404486	11.3464	0.0625	-0.0115	0.102	-0.018	-0.074	0.0395	-0.0805	0.1135	-0.0065	-0.12	0.191659	0.787485	0.0532505	0.76255	0.143126	0.371505	0.242938	0.0329952	0.911069	0.0733438	1.56731	-0.286733	2.64017	-0.327539	-1.76464	0.99438	-1.43514	3.02856	-0.119747
ZCCHC6	0.915083	0.00371824	0.0968016	0.0168351	0.00601339	0.25905	0.0336623	0.00646826	0.315573	0.0122733	1.39271	33.7023	15.1408	27.1679	30.0322	10.1334	22.4916	30.2041	7.8898	26.4118	0.0185	0.39	0.117	0.4855	0.3715	0.0985	0.467	-0.273	0.0955	0.3685	0.725653	0.000426351	0.0306142	0.00191958	0.000992617	0.0969748	0.00563433	0.000954083	0.162563	0.00228464	0.376349	9.66024	3.16416	8.81081	7.44852	2.1029	6.79819	-7.60225	1.75243
TFRC	0.821072	0.0211582	0.12613	0.842669	0.0112649	0.270514	0.789268	0.00443418	0.0888845	0.140961	3.19879	20.647	13.1643	0.937223	25.2152	9.80707	1.33074	33.4259	18.0763	10.33	-0.04	0.218	-0.1295	-0.0175	0.258	-0.0895	0.0225	-0.3475	-0.2355	0.112	0.478763	0.00861581	0.0482582	0.805894	0.00300941	0.104542	0.736082	0.000454375	0.0155731	0.0926825	-0.779888	4.546	-2.73035	-0.2657	5.72188	-2.03988	0.368334	-9.03457	-4.32751
EXOC4	0.883476	0.3327	0.743902	0.372057	0.216853	0.990751	0.289134	0.190962	0.870632	0.212251	1.97447	5.71572	1.87453	5.24232	8.10733	0.0863577	6.83592	8.77038	0.95877	8.13711	-0.0195	0.0515	-0.0185	0.0665	0.071	0.001	0.086	-0.07	0.015	0.085	0.634678	0.268181	0.649452	0.299067	0.15462	0.980312	0.207209	0.132728	0.801905	0.153564	-0.513221	1.26907	-0.487773	1.22527	1.70252	0.0261089	1.58492	-1.82982	0.270039
GEMIN4	0.837797	0.0302447	0.843257	0.15149	0.0135312	0.566203	0.0928426	0.0419915	0.663587	0.171022	2.80916	18.5213	1.08703	10.1616	23.9496	4.28058	13.7351	17.1789	2.84891	9.27548	-0.031	0.184	0.016	0.145	0.215	0.047	0.176	-0.168	-0.039	0.129	0.523702	0.0140564	0.778569	0.0963483	0.00402752	0.3732	0.0423149	0.0191475	0.518931	0.118155	-0.697451	3.97195	0.299304	2.2881	5.32715	0.990501	3.31595	-3.55725	-0.713773
NCAPH	0.935235	0.128272	0.758152	0.0425924	0.170994	0.706871	0.0601075	0.118779	0.210854	0.0428566	1.01942	10.6933	1.76084	18.352	9.35627	2.70116	17.0161	11.3178	10.82	17.3161	0.01	0.0965	-0.0215	0.242	0.0865	-0.0315	0.232	-0.118	0.1455	0.2635	0.790784	0.0852446	0.666678	0.0146151	0.115977	0.536888	0.0198786	0.0738285	0.0827944	0.0185518	0.283489	2.22052	-0.461597	4.62692	1.93468	-0.669116	4.39496	-2.31474	2.3854
ENO1	0.774942	0.00438007	0.0585937	0.0520374	0.00768025	0.466243	0.193945	0.0106624	0.137512	0.288706	14.3218	32.1401	19.8135	16.8514	27.9092	5.64245	9.08374	26.2313	14.2963	6.49972	0.114	0.4445	0.159	0.2245	0.3305	0.045	0.1105	-0.2855	-0.22	0.0655	0.0369676	0.000610933	0.0104388	0.0206473	0.00161837	0.272744	0.123488	0.00238161	0.0371848	0.223887	3.07024	8.8609	4.32945	4.11662	6.64045	1.25268	2.09248	-6.11186	-3.23192
ENO2	0.774942	0.0282916	0.818982	0.00770207	0.180481	0.314883	0.0154745	0.0550355	0.0502049	0.00544263	13.0595	18.9072	1.27102	38.6599	9.07741	8.58043	35.3476	15.6239	34.191	34.9168	0.126	0.231	0.0205	1.172	0.105	-0.1055	1.046	-0.2105	0.941	1.1515	0.0494372	0.0128612	0.746273	0.000136148	0.123668	0.138662	0.000291901	0.0273912	0.000380982	0.000322347	2.78045	4.08512	0.345096	19.5701	1.8826	-1.80588	17.8625	-3.21012	12.9408
MYO5A	0.774942	0.0109361	0.0306444	0.0412966	0.0598137	0.0765065	0.0404367	0.199452	0.0502049	0.00744304	11.0571	24.8802	30.3571	18.5875	15.0608	22.0435	20.5242	8.54155	28.0713	31.1084	-0.0925	-0.2255	-0.292	0.2465	-0.133	-0.1995	0.339	-0.0665	0.472	0.5385	0.0783953	0.00325075	0.000921068	0.0138436	0.0311832	0.00624674	0.00886304	0.139909	0.00155907	0.00077474	-2.34653	-5.86605	-8.07102	4.71124	-3.06749	-4.90637	5.8307	-1.7871	8.65422
MYO5C	0.774942	0.338079	0.226498	0.0214383	0.793506	0.787109	0.0295159	0.994216	0.05942	0.00895891	5.43303	5.63111	9.13196	24.7193	1.31296	1.92887	23.9147	0.0309524	22.8054	29.2439	-0.049	-0.0695	-0.069	0.392	-0.0205	-0.02	0.441	0.0005	0.4615	0.461	0.286218	0.273457	0.122125	0.0033734	0.739101	0.641377	0.00406005	0.992898	0.00524152	0.00119018	-1.22843	-1.25365	-1.91929	7.40278	-0.353881	-0.499491	7.58507	0.00940106	6.06025
SAMHD1	0.92686	0.162732	0.0459311	0.0130971	0.153469	0.0860286	0.022723	0.00783086	0.0502049	0.0052947	1.1454	9.44213	22.8817	30.2439	9.92562	20.2889	27.6048	28.6481	28.553	35.3681	-0.0125	0.0775	-0.2	0.573	0.09	-0.1875	0.5855	-0.2775	0.4955	0.773	0.768174	0.113707	0.00515026	0.000945396	0.101727	0.00935648	0.00173587	0.00136519	0.00139541	0.000290532	-0.315339	1.9764	-5.23231	10.9342	2.04159	-4.40763	10.0347	-6.98532	8.93569
NOTCH2	0.774942	0.0222214	0.0877456	0.08481	0.0720383	0.42956	0.241467	0.193886	0.708601	0.481936	9.58168	20.3182	15.8195	13.5936	14.0072	6.24535	7.81796	8.68773	2.38522	3.82628	-0.0895	-0.23	-0.145	-0.19	-0.1405	-0.0555	-0.1005	0.085	0.04	-0.045	0.110111	0.00929358	0.0261851	0.0437158	0.0397447	0.237391	0.165274	0.135278	0.577401	0.414354	-2.04304	-4.45369	-3.32028	-3.14814	-2.84531	-1.36662	-1.80214	1.81438	0.611478
NOTCH3	0.938046	0.914098	0.397983	0.0547748	0.791987	0.450937	0.0977901	0.427544	0.138321	0.191501	0.969194	0.496349	5.61254	16.5072	1.32627	5.87647	13.3738	4.54933	14.234	8.68495	-0.014	0.007	0.0715	0.219	0.021	0.0855	0.233	0.0645	0.212	0.1475	0.799983	0.892001	0.274629	0.0223504	0.736839	0.258436	0.0459857	0.350806	0.0377224	0.135364	-0.270633	0.143919	1.25043	4.00575	0.357109	1.297	3.20968	1.03939	3.21555
HNRNPUL1	0.774942	0.077538	0.881765	0.0622083	0.435645	0.351222	0.144215	0.0980412	0.371561	0.0559333	9.48857	13.354	0.813028	15.6435	4.49963	7.735	10.8805	12.3726	6.75641	15.648	0.0815	0.1265	0.0105	0.2165	0.045	-0.071	0.135	-0.116	0.09	0.206	0.112498	0.046196	0.829272	0.0272681	0.354844	0.168461	0.0816484	0.0579082	0.211037	0.0272397	2.02426	2.76498	0.229054	3.73698	1.02849	-1.6465	2.53149	-2.5229	1.51945
AP1G1	0.900802	0.0159339	0.508714	0.0549385	0.0202141	0.433504	0.0765026	0.0125081	0.920797	0.0344844	1.64381	22.3811	4.11567	16.4883	21.3812	6.17018	15.1145	25.1444	0.579437	18.6954	0.017	0.2115	-0.0425	0.221	0.1945	-0.0595	0.204	-0.254	0.0095	0.2635	0.684888	0.00577943	0.387644	0.0224479	0.00727571	0.241536	0.0308002	0.00305889	0.875097	0.0135039	0.436465	5.05585	-0.960071	3.99972	4.58963	-1.35245	3.7432	-5.74957	0.168687
AP1G2	0.983861	0.599155	0.364847	0.826233	0.582037	0.417966	0.80073	0.661498	0.906064	0.575985	0.280512	2.71904	6.12276	1.04273	2.97598	6.4603	1.25356	2.27615	0.691729	2.91014	-0.003	0.0265	0.0475	0.0155	0.0295	0.0505	0.0185	0.021	-0.011	-0.032	0.937451	0.534683	0.244188	0.786552	0.503967	0.225928	0.74928	0.592086	0.852761	0.511665	-0.0834864	0.673686	1.34752	0.293119	0.724541	1.40708	0.348893	0.575852	-0.199326
KARS	0.774942	0.00471511	0.119896	0.0533219	0.00678484	0.367627	0.102207	0.0150541	0.241849	0.19168	6.02503	31.4847	13.5484	16.689	28.9003	7.42255	13.0605	23.9067	9.81823	8.67789	0.0475	0.3315	0.112	0.2125	0.284	0.0645	0.165	-0.2195	-0.119	0.1005	0.249745	0.000710448	0.0441733	0.0214337	0.00128817	0.181028	0.0494252	0.00406752	0.104274	0.135585	1.34383	8.54396	2.81241	4.06405	7.00779	1.5878	3.11931	-5.35808	-2.16257
CORO7	0.829115	0.00298096	0.0342178	0.0181044	0.00303608	0.0565685	0.0276587	0.0154955	0.737382	0.0445383	3.0456	35.7548	28.1271	26.4206	35.8973	26.6699	24.6373	23.6954	2.09367	17.0637	0.0275	0.485	0.2625	0.4515	0.4575	0.235	0.424	-0.2225	-0.0335	0.189	0.495952	0.000265781	0.00153919	0.00228003	0.000257201	0.00215281	0.00343774	0.00427029	0.617495	0.0196621	0.7477	10.812	7.11264	8.35689	10.151	6.429	8.01569	-5.29338	-0.545439
THOP1	0.774942	0.0249382	0.867629	0.070237	0.295118	0.151775	0.367861	0.0249166	0.918118	0.0539669	14.6362	19.658	0.912375	14.7927	6.50859	14.7116	5.50351	20.4446	0.604328	15.8571	0.113	0.1725	-0.01	0.1825	0.0595	-0.123	0.0695	-0.1825	0.01	0.1925	0.0343856	0.0108194	0.810518	0.0331689	0.22343	0.033794	0.281611	0.00902692	0.870096	0.0259588	3.14465	4.27234	-0.254857	3.48464	1.40693	-3.0429	1.29753	-4.3691	0.175528
EIF4A1	0.774942	0.00315159	0.0693746	0.0686176	0.00250249	0.132551	0.0939312	0.00396088	0.0685907	0.337781	4.94779	35.1701	18.068	14.9624	37.6303	15.8286	13.659	34.3606	20.8052	5.69163	0.0595	0.535	0.19	0.249	0.4755	0.1305	0.1895	-0.345	-0.286	0.059	0.320053	0.000304084	0.0156026	0.0318977	0.00017257	0.0261302	0.0430622	0.000366383	0.00830761	0.269673	1.13325	10.4715	3.8679	3.53687	11.1064	3.2933	3.29341	-9.49353	-5.26979
EIF4A3	0.856334	0.314423	0.131308	0.775204	0.542967	0.230237	0.933247	0.337323	0.648319	0.148143	2.50608	6.00862	12.8416	1.38449	3.3557	11.1297	0.393477	5.78564	2.99977	10.063	-0.033	-0.0725	-0.1265	-0.026	-0.0395	-0.0935	0.007	-0.054	0.0465	0.1005	0.561555	0.250691	0.051981	0.727028	0.461774	0.0770959	0.913382	0.263898	0.501214	0.0985601	-0.631907	-1.32514	-2.66217	-0.379405	-0.802513	-2.2979	0.117778	-1.27435	0.746449
RRP1B	0.774942	0.497578	0.0719347	0.214267	0.0741306	0.642441	0.676456	0.03231	0.327833	0.321814	14.002	3.66331	17.5933	8.21386	13.8568	3.37441	2.17126	18.7687	7.62795	5.94515	-0.1785	-0.049	-0.2165	-0.1435	0.1295	-0.038	0.035	-0.1675	-0.0945	0.073	0.0397925	0.430198	0.0174047	0.150874	0.0411449	0.45979	0.60656	0.0132779	0.172665	0.254381	-3.00911	-0.869559	-3.75399	-1.86397	2.81418	-0.809368	0.570648	-3.93946	-1.69821
TTF2	0.994265	0.0146925	0.584932	0.0393309	0.016845	0.673498	0.0552806	0.0107188	0.526291	0.0222689	0.0848437	22.8886	3.30921	18.9992	22.5307	3.0226	17.7925	26.1861	4.40072	21.7902	0.001	-0.2045	0.031	-0.261	-0.2055	0.03	-0.262	0.2355	-0.0565	-0.292	0.980654	0.00514212	0.466744	0.0125914	0.00558378	0.498586	0.0166247	0.00240654	0.363018	0.00662182	0.0257887	-5.21281	0.79747	-4.86153	-4.90974	0.736813	-4.68463	6.09643	-1.04029
CEBPZ	0.774942	0.131005	0.0528986	0.251402	0.584205	0.230315	0.743706	0.0422919	0.954867	0.0974505	12.2947	10.5843	21.1992	7.34452	2.955	11.1213	1.65826	17.1357	0.332629	12.3752	-0.159	-0.1255	-0.2575	-0.131	0.0335	-0.0985	0.028	-0.132	-0.0055	0.1265	0.0589558	0.0874112	0.00758711	0.18431	0.506407	0.0772443	0.682612	0.0193387	0.926269	0.0578734	-2.62217	-2.20237	-4.72173	-1.67696	0.720179	-2.29625	0.449047	-3.54719	-0.0991853
FANCD2	0.882035	0.00663207	0.070426	0.807879	0.00792	0.128108	0.984365	0.0924989	0.0764481	0.113366	2.00188	28.3842	17.8219	1.16083	27.6726	16.1916	0.0917279	12.7015	19.6168	11.5233	-0.0185	-0.3065	-0.177	-0.017	-0.288	-0.1585	0.0015	0.1295	0.2895	0.16	0.630684	0.0014507	0.0165124	0.76545	0.00170899	0.0240349	0.9791	0.0536848	0.0109226	0.0704159	-0.519475	-7.17813	-3.80551	-0.323354	-6.55519	-3.37687	0.0283368	2.58893	4.84159
KIAA1671	0.774942	0.00702282	0.142898	0.0613626	0.0174026	0.846235	0.168162	0.0173429	0.409885	0.126005	9.85845	27.9608	12.2467	15.7305	22.3088	1.39055	9.90077	22.9138	6.09063	10.9469	-0.075	-0.2735	-0.0885	-0.197	-0.1985	-0.0135	-0.122	0.185	0.0765	-0.1085	0.103313	0.00159927	0.0596109	0.0267267	0.00587657	0.726014	0.102311	0.00511239	0.246001	0.0804094	-2.09911	-7.0074	-2.53824	-3.76349	-4.84672	-0.37359	-2.28771	5.05917	1.38409
NOP2	0.774942	0.14022	0.214483	0.13853	0.0264585	0.994939	0.0705165	0.027215	0.593857	0.0445638	9.78334	10.2372	9.5015	10.6729	19.7197	0.0350061	15.7237	19.8757	3.5524	17.05	-0.093	0.0925	-0.0925	0.1405	0.1855	0.0005	0.2335	-0.185	0.048	0.233	0.105115	0.0946849	0.112163	0.0856467	0.0106666	0.991972	0.026769	0.0102904	0.441327	0.0197242	-2.08386	2.13082	-1.99062	2.40799	4.15301	0.0106449	3.94359	-4.21997	0.864124
ADD1	0.776644	0.0695688	0.785814	0.21952	0.213935	0.718505	0.585382	0.104584	0.667408	0.290954	4.68395	13.9228	1.5158	8.08564	8.17531	2.58453	2.96452	12.0118	2.81626	6.4607	-0.051	-0.15	-0.018	-0.1005	-0.099	0.033	-0.0495	0.132	0.0495	-0.0825	0.340099	0.0405247	0.705375	0.155395	0.152219	0.551502	0.505298	0.0629252	0.522847	0.225907	-1.08114	-2.88706	-0.404083	-1.82386	-1.71509	0.644176	-0.750424	2.45109	0.706665
GSPT1	0.162479	0.00111637	0.0254718	0.00720023	0.000844409	0.0310031	0.0154025	0.000739864	0.264428	0.00399812	47.5997	54.5784	36.6957	49.6874	65.2705	39.8107	51.2917	61.9239	9.15798	54.7055	0.932	-2.087	0.427	-2.2715	-3.019	-0.505	-3.2035	2.514	-0.1845	-2.6985	1.73793e-05	3.48468e-06	0.000214007	1.07463e-05	2.9713e-07	0.000104455	7.42733e-06	6.42105e-07	0.121395	3.38418e-06	23.8448	-31.0143	11.4704	-41.6521	-45.1053	-13.2024	-57.7649	39.2113	-2.02817
PNPT1	0.774942	0.0280749	0.0518491	0.616796	0.0358356	0.0725193	0.395252	0.21176	0.0706157	0.0138885	8.11913	18.9498	21.4208	2.58677	17.9631	23.0411	5.09796	8.22818	20.4817	25.4519	0.1695	0.364	0.4265	0.082	0.1945	0.257	-0.0875	0.0625	-0.282	-0.3445	0.154201	0.0127357	0.00720974	0.551217	0.015984	0.00496468	0.309175	0.150377	0.00895005	0.00284975	1.75805	4.12725	4.88991	0.664111	3.7217	5.20779	-1.21094	1.72874	-5.15035
ARHGEF1	0.911989	0.0580867	0.795723	0.0653077	0.0871188	0.662358	0.0928957	0.0386478	0.473052	0.0363803	1.45559	14.8967	1.44081	15.2967	12.9746	3.14236	13.7285	17.6612	5.14493	18.3679	0.014	0.1235	-0.0135	0.1905	0.1095	-0.0275	0.1765	-0.137	0.067	0.204	0.715222	0.0323841	0.71766	0.0295348	0.0504132	0.485025	0.0423789	0.017135	0.305849	0.0145615	0.391567	3.10155	-0.386161	3.63269	2.63422	-0.761679	3.31401	-3.67077	1.19223
IGF2BP1	0.774942	0.0161204	0.225091	0.0367399	0.0623465	0.991045	0.0850313	0.0428683	0.474442	0.0387962	8.27126	22.3118	9.17914	19.6931	14.8231	0.0824822	14.3277	17.0569	5.12253	17.9742	0.0715	0.2065	0.0705	0.274	0.135	-0.001	0.2025	-0.136	0.0675	0.2035	0.148893	0.00587242	0.120805	0.0107323	0.0329372	0.981187	0.0369176	0.0196928	0.307431	0.0159434	1.7819	5.03469	1.92837	5.12347	3.01673	-0.024948	3.4952	-3.52887	1.18768
IGF2BP3	0.774942	0.252878	0.308331	0.091327	0.723139	0.194546	0.222302	0.0765258	0.429538	0.0374652	5.44883	7.13123	7.1847	13.153	1.82124	12.4781	8.28289	13.7508	5.76061	18.199	0.0485	0.0725	-0.0575	0.159	0.024	-0.106	0.1105	-0.13	0.0865	0.2165	0.285178	0.193587	0.191218	0.048384	0.65747	0.0565179	0.148495	0.0421622	0.265423	0.0151393	1.23152	1.53688	-1.54856	3.02968	0.473572	-2.56931	1.90725	-2.80366	1.31716
IGF2BP2	0.78552	0.327539	0.128719	0.0408091	0.777556	0.104215	0.0599627	0.0273199	0.102487	0.0138289	4.24763	5.79515	13.0193	18.6973	1.42566	18.3306	17.0499	19.8442	16.755	25.4781	0.039	0.0545	-0.112	0.2715	0.0155	-0.151	0.2325	-0.1665	0.217	0.3835	0.376042	0.263321	0.0498961	0.013498	0.720169	0.0146873	0.0197245	0.0103651	0.0211104	0.00283263	0.994246	1.28418	-2.69964	4.75095	0.381042	-3.89362	4.40727	-4.21183	3.91983
UBE4B	0.840833	0.134456	0.0509375	0.410287	0.0865092	0.0725193	0.300151	0.0938935	0.756462	0.110878	2.75314	10.4505	21.6694	4.73547	13.0107	23.2231	6.62772	12.6221	1.91338	11.6452	0.0255	-0.0875	-0.1965	-0.059	-0.113	-0.222	-0.0845	-0.109	0.0285	0.1375	0.530501	0.0901458	0.00680862	0.336088	0.0499956	0.0047609	0.217384	0.054675	0.643668	0.0684672	0.685437	-2.17266	-4.86047	-1.11989	-2.64151	-5.26427	-1.53956	-2.57294	0.503812
RPL4	0.774942	0.00439402	0.101577	0.0238466	0.00498804	0.288341	0.0363632	0.00797165	0.618141	0.0242892	5.56552	32.1096	14.8181	23.6596	31.6028	9.26988	21.6188	28.4728	3.2983	21.176	0.0555	0.4685	0.135	0.414	0.413	0.0795	0.3585	-0.3335	-0.0545	0.279	0.277618	0.000615229	0.0329752	0.00430569	0.000691384	0.118308	0.00688835	0.00142141	0.467918	0.00762788	1.25431	8.85125	3.09129	6.85964	8.10005	1.93689	6.3528	-6.91863	-0.810376
HEATR5B	0.948341	0.0206869	0.197991	0.100565	0.0326402	0.367076	0.15973	0.066569	0.702735	0.226508	0.811004	20.7873	10.0195	12.582	18.5085	7.43157	10.2172	14.535	2.46257	7.78789	-0.0105	-0.1965	-0.0805	-0.1605	-0.186	-0.07	-0.15	0.116	0.036	-0.08	0.829659	0.00834201	0.0995526	0.055182	0.0140979	0.180652	0.0951208	0.0351963	0.567209	0.166422	-0.229514	-4.58577	-2.09139	-2.88003	-3.85248	-1.58949	-2.36524	2.96858	0.628758
FXR1	0.95806	0.00555911	0.0700724	0.182392	0.00575182	0.112646	0.217968	0.0211444	0.101954	0.530202	0.690127	29.8851	17.9318	9.10081	30.3703	17.4512	8.39701	21.5519	16.8064	3.33146	0.0085	0.3365	0.1575	0.119	0.328	0.149	0.1105	-0.179	-0.2175	-0.0385	0.853075	0.00102682	0.0160996	0.123004	0.000918274	0.0179839	0.144643	0.00699535	0.020862	0.464359	0.197408	7.81291	3.8333	2.0468	7.58473	3.67591	1.93331	-4.66963	-3.93516
ZC3H7A	0.797095	0.00314586	0.103668	0.0503323	0.00670573	0.387515	0.14769	0.0076817	0.124788	0.198296	3.76052	35.2139	14.6616	17.0659	29.0879	7.01216	10.7299	28.7687	15.0749	8.50304	0.045	0.411	0.1245	0.2235	0.366	0.0795	0.1785	-0.2865	-0.1875	0.099	0.420676	0.000301033	0.0341856	0.0196522	0.0012337	0.198968	0.0845307	0.0013278	0.0310819	0.141155	0.895836	10.4966	3.05624	4.18684	7.07925	1.51076	2.49326	-7.03154	-3.44063
ZC3H7B	0.853736	0.00536883	0.148513	0.0425633	0.00717714	0.339814	0.0714479	0.0113593	0.424474	0.0705208	2.54123	30.1965	11.9542	18.3563	28.4367	8.00076	15.6229	25.8049	5.83472	14.2627	0.0285	0.3385	0.1025	0.2645	0.31	0.074	0.236	-0.236	-0.074	0.162	0.557028	0.000955759	0.0637643	0.0146005	0.00143328	0.158462	0.0273976	0.00262729	0.260932	0.0374743	0.639579	7.95069	2.47808	4.62846	6.83387	1.69649	3.90991	-5.96761	-1.33219
CDK5RAP2	0.777827	0.00312352	0.104784	0.0122506	0.00289967	0.0818014	0.0190122	0.00134863	0.143728	0.00478891	4.57332	35.3136	14.5473	31.2173	36.2989	21.1869	30.3851	43.659	13.8689	37.9076	-0.0445	-0.5125	0.124	-0.7035	-0.468	0.1685	-0.659	0.6365	-0.191	-0.8275	0.348874	0.0002942	0.0350971	0.000755563	0.00023448	0.00760868	0.000915147	4.30624e-05	0.0410313	0.000161896	-1.0592	-10.5541	3.03077	-11.7018	-10.3653	4.65809	-12.3574	15.4142	-3.12062
IMPDH2	0.774942	0.00772399	0.0586128	0.0308388	0.0120765	0.175947	0.047186	0.0453342	0.738673	0.0536564	9.29249	27.2423	19.7892	21.3704	24.7003	13.376	19.1296	16.7242	2.07001	15.887	0.09	0.3385	0.1945	0.371	0.2485	0.1045	0.281	-0.144	0.0325	0.1765	0.117693	0.001887	0.0104973	0.00729387	0.00338824	0.0459625	0.0122192	0.0212606	0.620868	0.0257808	1.98483	6.72571	4.32279	5.8051	5.55861	2.75572	5.21947	-3.45209	0.540013
IMPDH1	0.774942	0.00906784	0.0959669	0.495877	0.0140994	0.237599	0.948101	0.0901136	0.108089	0.249621	5.22122	26.148	15.2104	3.73062	23.6809	10.8612	0.309731	12.8511	16.3212	7.27147	0.043	0.2895	0.1505	0.048	0.2465	0.1075	0.005	-0.139	-0.2415	-0.1025	0.300523	0.00242772	0.0301276	0.423583	0.00428456	0.0820122	0.931166	0.0518667	0.0233283	0.187436	1.18697	6.31526	3.17999	0.908916	5.24613	2.24494	0.093492	-2.61916	-3.79208
ALDOA	0.774942	0.00612643	0.351981	0.025921	0.00952701	0.7746	0.0410603	0.00720859	0.537618	0.015785	8.6073	29.0772	6.33891	22.9193	26.3525	2.05355	20.3736	29.2965	4.26111	24.4198	0.074	0.322	0.055	0.378	0.248	-0.019	0.304	-0.267	0.056	0.323	0.137807	0.00123673	0.232332	0.00510593	0.00231606	0.623226	0.00917575	0.00117586	0.374877	0.00361426	1.84827	7.46537	1.38851	6.50161	6.09607	-0.527655	5.76188	-7.23689	1.01157
ALDOC	0.774942	0.03946	0.978735	0.109489	0.118346	0.385526	0.312878	0.0353466	0.740905	0.0713371	6.744	17.0297	0.143283	12.0854	11.3112	7.05011	6.397	18.2174	2.04972	14.1996	0.058	0.1815	-0.0015	0.144	0.1235	-0.0595	0.086	-0.183	-0.0375	0.1455	0.211641	0.0198165	0.967546	0.0618675	0.0739396	0.197237	0.229245	0.015075	0.623774	0.0380226	1.48354	3.59874	-0.043095	2.75321	2.30607	-1.51788	1.48953	-3.80429	-0.535353
TRMT1L	0.885866	0.0409489	0.0622816	0.790219	0.0631168	0.12273	0.99484	0.923266	0.234258	0.0964416	1.91655	16.8274	19.0294	1.28162	14.7488	16.5496	0.0299086	0.461322	10.0716	12.4291	-0.018	-0.152	-0.1465	-0.0185	-0.134	-0.1285	-0.0005	0.0055	0.1335	0.128	0.643198	0.0207614	0.0125043	0.744455	0.0335061	0.0221328	0.993137	0.899224	0.0983647	0.0571594	-0.499958	-3.54983	-4.11785	-0.353812	-3.00092	-3.46042	-0.00930382	0.133888	2.21821
FNDC3A	0.9266	0.300213	0.837369	0.18269	0.464267	0.724291	0.303382	0.182471	0.638908	0.0817002	1.15253	6.24397	1.12862	9.0909	4.17112	2.53037	6.56973	9.01697	3.09868	13.4029	-0.019	-0.0795	0.0145	-0.1335	-0.0605	0.0335	-0.1145	0.094	-0.054	-0.148	0.766914	0.237467	0.771148	0.123285	0.382726	0.558422	0.220306	0.125402	0.489927	0.0456783	-0.317368	-1.37097	0.309726	-2.04459	-0.964723	0.632522	-1.52697	1.87596	-0.767733
GFPT1	0.930428	0.0877837	0.341272	0.0409091	0.219259	0.436534	0.0962559	0.0315537	0.19276	0.020514	1.0882	12.6859	6.54333	18.6716	8.04706	6.12132	13.4759	18.9045	11.5287	22.3925	0.015	0.1045	-0.0535	0.248	0.0895	-0.0685	0.233	-0.158	0.1435	0.3015	0.778359	0.0538777	0.22165	0.013578	0.156781	0.244269	0.0449168	0.0128692	0.0703288	0.00576429	0.300947	2.62439	-1.42723	4.74164	1.69137	-1.34324	3.2395	-3.97321	2.54805
GFPT2	0.918861	0.035846	0.151422	0.091327	0.0318689	0.179302	0.0965957	0.363321	0.867773	0.357748	1.28928	17.585	11.8248	13.153	18.6523	13.1913	13.4582	5.41073	0.978018	5.38552	0.0125	-0.144	-0.096	-0.159	-0.1565	-0.1085	-0.1715	0.048	-0.015	-0.063	0.743142	0.017438	0.0656935	0.048384	0.0136386	0.0479594	0.0451	0.287691	0.798359	0.289366	0.351066	-3.73505	-2.45162	-3.02968	-3.88743	-2.71696	-3.23433	1.20378	-0.275028
RAD21	0.774942	0.00990947	0.107441	0.0342823	0.0370393	0.78571	0.154872	0.0246747	0.636927	0.0511397	6.2495	25.5724	14.3407	20.2847	17.7792	1.94234	10.4344	20.5063	3.1152	16.181	-0.093	-0.3735	-0.125	-0.3125	-0.2805	-0.032	-0.2195	0.2485	0.061	-0.1875	0.237165	0.00277177	0.0368068	0.00936538	0.0166754	0.63939	0.0904816	0.00889969	0.488068	0.0240936	-1.39051	-6.18364	-2.985	-5.35585	-3.68018	-0.502552	-2.41909	4.38546	0.771276
FAM208B	0.774942	0.00817232	0.772325	0.0124349	0.0190019	0.182947	0.0195066	0.0103104	0.0502049	0.00902155	11.9755	26.7968	1.62802	30.8649	21.7729	13.0105	29.9371	26.5149	28.6169	29.1965	-0.148	-0.3685	0.0325	-0.881	-0.2205	0.1805	-0.733	0.401	-0.5125	-0.9135	0.0634527	0.00209085	0.687381	0.000819425	0.00664832	0.0499978	0.0010146	0.00223104	0.00137504	0.00120324	-2.5493	-6.58451	0.431532	-11.7198	-4.69696	2.67924	-11.951	6.21558	-8.97365
PAPSS1	0.774942	0.805645	0.258309	0.455896	0.447895	0.140733	1	0.15007	0.650257	0.112432	6.6627	1.17825	8.30797	4.17916	4.35568	15.3524	9.64327e-16	10.0461	2.97881	11.5675	0.053	0.0125	-0.062	0.053	-0.0405	-0.115	-1.69967e-17	-0.0745	0.0405	0.115	0.21564	0.762385	0.14764	0.382019	0.366802	0.0291581	1	0.0989444	0.503638	0.0697034	1.46774	0.321973	-1.76158	1.0036	-1.00065	-3.18534	-3.18719e-16	-2.0701	0.741926
PAPSS2	0.774942	0.00403138	0.0625159	0.0573538	0.00643857	0.264155	0.147777	0.0125061	0.150503	0.380018	9.38529	32.907	18.9992	16.2047	29.3877	9.98923	10.7264	25.1476	13.4902	5.06506	0.0725	0.3805	0.151	0.206	0.308	0.0785	0.1335	-0.2295	-0.1745	0.055	0.115205	0.00051203	0.0125914	0.0239623	0.00115142	0.100248	0.0845978	0.00305664	0.0447695	0.311526	2.00347	9.2454	4.10985	3.91013	7.19472	2.07501	2.49239	-5.75061	-3.02388
COG1	0.868809	0.0543905	0.739587	0.0646425	0.0614682	0.928212	0.0974679	0.0386544	0.443929	0.0412195	2.30056	15.2496	1.91418	15.3701	14.9059	0.640983	13.3993	17.6557	5.5437	17.5709	-0.028	0.1235	-0.019	0.193	0.1515	0.009	0.221	-0.1425	0.0695	0.212	0.588768	0.0298569	0.643549	0.0290396	0.0323153	0.862783	0.0457158	0.0171567	0.279016	0.0174948	-0.586636	3.1811	-0.496833	3.6546	3.03436	0.183187	3.21713	-3.66946	1.27318
CHAMP1	0.774942	0.50746	0.248355	0.150666	0.0482346	0.542477	0.0618968	0.0734179	0.342242	0.03384	11.8714	3.55851	8.54157	10.1889	16.2659	4.57365	16.775	13.991	7.32752	18.8402	-0.1245	0.0425	-0.079	0.143	0.167	0.0455	0.2675	-0.1215	0.1005	0.222	0.0649923	0.440706	0.139908	0.0957439	0.0236273	0.348847	0.0210134	0.0398934	0.185033	0.013061	-2.51955	0.847916	-1.80613	2.29444	3.33108	1.04772	4.30792	-2.85376	1.63632
OSBP	0.994265	0.0311141	0.787644	0.113375	0.0377849	0.838385	0.144489	0.0345488	0.833588	0.0912557	0.0856037	18.3644	1.49846	11.8773	17.6567	1.46167	10.8597	18.3431	1.25593	12.7363	-0.001	0.162	0.014	0.142	0.163	0.015	0.143	-0.148	-0.02	0.128	0.980482	0.0145735	0.708197	0.0649037	0.0171525	0.714221	0.0820416	0.0146451	0.748871	0.0532561	-0.0260175	3.93161	0.399952	2.70096	3.64938	0.390667	2.52618	-3.83484	-0.345636
OSBP2	0.774942	0.323771	0.042087	0.0224235	0.508003	0.0457824	0.0464488	0.0103418	0.0692528	0.0062546	12.6239	5.85657	24.2646	24.317	3.70085	30.9881	19.2926	26.4569	20.7105	32.7625	0.0965	0.057	-0.1995	0.3785	-0.0395	-0.296	0.282	-0.2565	0.3215	0.578	0.054653	0.259623	0.00374579	0.00370088	0.426496	0.000796507	0.011769	0.00226105	0.00849082	0.000529356	2.68354	1.29586	-5.68296	7.19216	-0.871945	-8.18738	5.288	-6.18934	5.23459
[truncated: 8,419 more rows]
[truncated: 34 more columns]

## Sheet: Class vector
Column	Experiment
Proteome..127C.127N.128C..G575N_CC885_2.Avg_293T_DMSO	G575N_CC885
Proteome..130N.127N.128C..G575N_CC885_1.Avg_293T_DMSO	G575N_CC885
Proteome..129C.127N.128C..G575N_DMSO_2.Avg_293T_DMSO	G575N_DMSO
[truncated: 6 more rows]

## Sheet: Description of table header
ColumnHeader	Description	Source
[truncated: 94 more rows]
