# Supplementary material for: Degradation of GSPT1 causes TP53-independent cell death in leukemia while sparing normal hematopoietic stem cells
Source: J Clin Invest. 2022 Aug 15;132(16):e153514. doi: 10.1172/JCI153514 (PMC9374383; doi:10.1172/JCI153514)
Supplement: Supplemental table 4 [file jci-132-153514-s087.xlsx]

## Sheet: Sheet1
Gene	NScore_CC885_Med	p.value.pos_CC885_Med	FDR.pos_CC885_Med	rank.pos_CC885_Med	p.value.neg_CC885_Med	FDR.neg_CC885_Med	rank.neg_CC885_Med	LFC_mean_CC885_Med	Log Fold Change	p.value
DEPDC5	9.72732	1.11e-06	0.00666666	1	1	1	17987	1.30224	1.39441	1.11e-06
NPRL2	7.01125	1.11e-06	0.00666666	2	1	1	17986	1.60186	1.68785	1.11e-06
CRBN	6.79399	1.11e-06	0.00666666	3	1	1	17985	1.52539	1.59514	1.11e-06
PFKL	5.14097	2.22e-06	0.00999999	4	0.999999	1	17984	0.781766	0.47616	2.22e-06
COPS7B	4.02274	5.78e-05	0.15	5	0.999943	1	17983	0.886684	0.8269	5.78e-05
MPC2	4.00252	6e-05	0.15	6	0.999941	1	17982	0.866009	0.913576	6e-05
MPC1	3.89848	6.67e-05	0.15	7	0.999934	1	17981	0.881748	0.956214	6.67e-05
RARA	3.87192	6.67e-05	0.15	8	0.999934	1	17980	0.944906	0.865782	6.67e-05
PLAA	3.77349	7.78e-05	0.155555	9	0.999923	1	17979	1.14892	1.14178	7.78e-05
PDHA1	3.51652	0.000102	0.184	10	0.999899	1	17978	1.03502	1.13835	0.000102
SOSTDC1	3.31823	0.000141	0.230909	11	0.99986	1	17977	0.405359	0.0559781	0.000141
GLCCI1	3.26624	0.000157	0.235	12	0.999844	1	17976	0.876478	0.916965	0.000157
METAP2	3.15661	0.000192	0.24625	13	0.999809	1	17975	0.737304	0.883668	0.000192
NOTUM	3.07438	0.000219	0.24625	14	0.999782	1	17974	0.302502	-0.221907	0.000219
NEFM	3.07019	0.000219	0.24625	15	0.999782	1	17973	0.0806756	0.247216	0.000219
MDH2	3.06876	0.000219	0.24625	16	0.999782	1	17972	0.784594	0.651099	0.000219
ARID4B	2.97939	0.000264	0.278823	17	0.999738	1	17971	0.850708	0.698585	0.000264
COPS8	2.7581	0.0004	0.4	18	0.999601	1	17970	0.701933	0.494271	0.0004
BBOF1	2.72102	0.000437	0.413684	19	0.999564	1	17969	0.437737	0.272859	0.000437
HK1	2.65391	0.000496	0.446	20	0.999505	1	17968	0.57374	0.696191	0.000496
PVRIG	2.5793	0.000605	0.494999	21	0.999396	1	17967	0.274535	-0.0165753	0.000605
LCMT1	2.57676	0.000619	0.494999	22	0.999382	1	17966	0.464037	0.435057	0.000619
KEAP1	2.55051	0.000656	0.494999	23	0.999345	1	17965	0.692041	0.800396	0.000656
CFAP20	2.52256	0.000703	0.494999	24	0.999298	1	17964	0.504653	0.474229	0.000703
FIBP	2.50681	0.000732	0.494999	25	0.999269	1	17963	0.640023	1.10071	0.000732
PAXIP1	2.50359	0.000736	0.494999	26	0.999265	1	17962	1.19464	1.02539	0.000736
CAPRIN1	2.49448	0.000752	0.494999	27	0.999249	1	17961	0.452138	0.65862	0.000752
SSBP1	2.48357	0.000771	0.494999	28	0.999231	1	17960	0.321352	0.324053	0.000771
PTPA	2.42814	0.000891	0.534666	29	0.99911	1	17959	0.553248	0.599875	0.000891
GPR34	2.42729	0.000892	0.534666	30	0.999109	1	17958	0.415195	0.254571	0.000892
BRICD5	2.40446	0.000938	0.538285	31	0.999063	1	17957	0.689446	0.734248	0.000938
TXNRD1	2.37106	0.0010363	0.538285	32	0.998965	1	17956	0.522415	0.5094	0.0010363
GALNT15	2.37005	0.00103853	0.538285	33	0.998963	1	17955	0.577017	0.135204	0.00103853
MDGA2	2.36974	0.00103964	0.538285	34	0.998961	1	17954	0.448656	0.0402699	0.00103964
FLI1	2.36772	0.00104742	0.538285	35	0.998954	1	17953	0.692489	0.707552	0.00104742
PPCS	2.34126	0.00116084	0.568204	36	0.99884	1	17952	0.649423	0.79578	0.00116084
MCHR2	2.33124	0.00119531	0.568204	37	0.998806	1	17951	0.385492	0.529693	0.00119531
YTHDF2	2.32126	0.001232	0.568204	38	0.998769	1	17950	0.555424	0.423586	0.001232
NUDC	2.32116	0.001232	0.568204	39	0.998769	1	17949	0.592541	-0.0650587	0.001232
COPS4	2.29741	0.00132206	0.59238	40	0.998679	1	17948	0.590823	0.626795	0.00132206
DYNLL1	2.28551	0.0013721	0.59238	41	0.998629	1	17947	0.470004	0.755743	0.0013721
USP15	2.28342	0.00138322	0.59238	42	0.998618	1	17946	0.600866	0.785683	0.00138322
KCNJ2	2.26865	0.00145772	0.595908	43	0.998543	1	17945	0.668826	0.45738	0.00145772
NUDCD1	2.26852	0.00145772	0.595908	44	0.998543	1	17944	0.309706	0.789041	0.00145772
CROT	2.24803	0.00156224	0.624444	45	0.998439	1	17943	0.0460674	-0.515004	0.00156224
NEK10	2.23217	0.00165008	0.62883	46	0.998351	1	17942	0.401971	0.574231	0.00165008
ALDOB	2.22535	0.00168788	0.62883	47	0.998313	1	17941	0.763805	0.865055	0.00168788
SRRM2	2.22061	0.00171791	0.62883	48	0.998283	1	17940	0.213957	0.360483	0.00171791
LZTR1	2.20409	0.00182242	0.62883	49	0.998179	1	17939	0.160419	0.360452	0.00182242
UBE2A	2.2029	0.00183021	0.62883	50	0.998171	1	17938	0.479252	0.722332	0.00183021
NCKAP1L	2.19155	0.00190248	0.62883	51	0.998099	1	17937	0.424068	0.611938	0.00190248
NOM1	2.18563	0.00194696	0.62883	52	0.998054	1	17936	0.539242	0.477829	0.00194696
KPNA6	2.18021	0.00198032	0.62883	53	0.998021	1	17935	0.732688	0.935571	0.00198032
KLHL23	2.17316	0.00201701	0.62883	54	0.997984	1	17934	0.465168	0.430693	0.00201701
RBM33	2.16325	0.00208372	0.62883	55	0.997917	1	17933	0.399055	0.470511	0.00208372
ABRAXAS2	2.14874	0.00218936	0.62883	56	0.997812	1	17932	0.773223	0.69824	0.00218936
PAGR1	2.14734	0.00220048	0.62883	57	0.997801	1	17931	0.624381	0.722951	0.00220048
SLMAP	2.13293	0.00232056	0.62883	58	0.997681	1	17930	1.11397	1.46994	0.00232056
GNG7	2.13177	0.00233279	0.62883	59	0.997668	1	17929	0.459143	0.668519	0.00233279
LENG8	2.12991	0.00234725	0.62883	60	0.997654	1	17928	0.389056	0.172348	0.00234725
RPL18	2.1251	0.00237727	0.62883	61	0.997624	1	17927	1.19285	0.812167	0.00237727
PCDHGA11	2.12298	0.00240062	0.62883	62	0.9976	1	17926	0.629238	0.53467	0.00240062
ANKS1A	2.12047	0.00241952	0.62883	63	0.997582	1	17925	0.289991	0.23288	0.00241952
H2BFWT	2.12044	0.00241952	0.62883	64	0.997582	1	17924	0.930397	0.874902	0.00241952
MARF1	2.11828	0.00244065	0.62883	65	0.99756	1	17923	0.680613	0.522676	0.00244065
TMEM181	2.11459	0.00246845	0.62883	66	0.997533	1	17922	0.387739	0.656984	0.00246845
TMEM138	2.11264	0.0024829	0.62883	67	0.997518	1	17921	0.117498	0.538094	0.0024829
PPP1R3A	2.11093	0.00250403	0.62883	68	0.997497	1	17920	0.555655	0.398948	0.00250403
FAM136A	2.10992	0.00251515	0.62883	69	0.997486	1	17919	0.482275	0.539845	0.00251515
OR5K1	2.10596	0.00255518	0.62883	70	0.997446	1	17918	0.126576	0.0132678	0.00255518
CYP3A5	2.10538	0.00256741	0.62883	71	0.997434	1	17917	0.724055	0.800692	0.00256741
MTFP1	2.1047	0.00256963	0.62883	72	0.997431	1	17916	0.719527	0.694528	0.00256963
TRIM43	2.1046	0.00256963	0.62883	73	0.997431	1	17915	0.653099	0.651947	0.00256963
ZNF71	2.09717	0.00264635	0.62883	74	0.997355	1	17914	0.770963	0.440832	0.00264635
UTP14A	2.09517	0.0026697	0.62883	75	0.997331	1	17913	0.44784	0.483847	0.0026697
OR13C4	2.09437	0.00268527	0.62883	76	0.997316	1	17912	0.507414	0.506557	0.00268527
CAPN5	2.0935	0.00269194	0.62883	77	0.997309	1	17911	0.382496	0.0268669	0.00269194
BOD1L2	2.0848	0.00277422	0.633499	78	0.997227	1	17910	0.416481	0.276381	0.00277422
NRROS	2.08129	0.00281203	0.633499	79	0.997189	1	17909	0.494703	0.644491	0.00281203
AVP	2.08064	0.00281759	0.633499	80	0.997184	1	17908	0.359807	0.229298	0.00281759
MYLK2	2.0681	0.00296102	0.646896	81	0.99704	1	17907	0.620288	0.527801	0.00296102
EIF4A1	2.06375	0.00301884	0.646896	82	0.996982	1	17906	0.754367	0.512107	0.00301884
IPPK	2.06363	0.00301996	0.646896	83	0.996981	1	17905	0.577533	0.608603	0.00301996
HNRNPUL1	2.05968	0.00306332	0.646896	84	0.996938	1	17904	0.747178	0.609981	0.00306332
CEP57	2.05877	0.00307555	0.646896	85	0.996926	1	17903	0.433802	0.556632	0.00307555
XAGE3	2.05735	0.00310001	0.646896	86	0.996901	1	17902	0.715582	0.326613	0.00310001
PPRC1	2.0557	0.00312892	0.646896	87	0.996872	1	17901	0.304819	0.426367	0.00312892
NFATC3	2.04261	0.00330683	0.649807	88	0.996694	1	17900	0.808653	0.693884	0.00330683
FAM153B	2.04248	0.00330905	0.649807	89	0.996692	1	17899	0.157735	-0.371282	0.00330905
ZKSCAN4	2.04117	0.0033324	0.649807	90	0.996669	1	17898	0.532607	0.459707	0.0033324
DRD3	2.04041	0.00334575	0.649807	91	0.996655	1	17897	0.527514	0.34672	0.00334575
EPOR	2.03959	0.00335575	0.649807	92	0.996645	1	17896	0.737978	0.776592	0.00335575
ACSL5	2.03629	0.00341024	0.649807	93	0.996591	1	17895	0.591788	0.452923	0.00341024
RMDN2	2.02515	0.00355479	0.649807	94	0.996446	1	17894	0.431485	0.336299	0.00355479
CAND1	2.02246	0.00358703	0.649807	95	0.996414	1	17893	0.648236	0.572858	0.00358703
LINGO1	2.02062	0.00360482	0.649807	96	0.996396	1	17892	0.429487	0.344383	0.00360482
ICOSLG	2.01974	0.00362372	0.649807	97	0.996377	1	17891	0.354053	0.517815	0.00362372
ELMO3	2.01685	0.00366709	0.649807	98	0.996334	1	17890	0.544697	0.669611	0.00366709
SLC1A3	2.0167	0.00367043	0.649807	99	0.996331	1	17889	0.351226	0.609453	0.00367043
CD180	2.0151	0.00370156	0.649807	100	0.9963	1	17888	0.393805	0.439739	0.00370156
PLEKHA4	2.01412	0.0037149	0.649807	101	0.996286	1	17887	0.682483	0.816632	0.0037149
TRIM52	2.01351	0.00372157	0.649807	102	0.99628	1	17886	0.383249	0.254327	0.00372157
NUDT14	2.01261	0.00373714	0.649807	103	0.996264	1	17885	0.41491	0.421119	0.00373714
MTMR10	2.01138	0.00375715	0.649807	104	0.996244	1	17884	0.513313	0.415487	0.00375715
FAM168B	2.00381	0.00387168	0.663237	105	0.996129	1	17883	0.527837	0.478489	0.00387168
HNRNPA2B1	2.00026	0.00393061	0.66698	106	0.99607	1	17882	0.542754	0.442942	0.00393061
PFKFB1	1.99408	0.00402735	0.670925	107	0.995974	1	17881	0.535856	0.655406	0.00402735
TSC1	1.99399	0.00402846	0.670925	108	0.995973	1	17880	0.64283	0.659929	0.00402846
AVPR1B	1.98451	0.00416967	0.68421	109	0.995831	1	17879	0.231813	0.228696	0.00416967
STUB1	1.98269	0.00419969	0.68421	110	0.995801	1	17878	0.29832	0.409595	0.00419969
BROX	1.9753	0.00431422	0.68421	111	0.995687	1	17877	0.49599	0.746738	0.00431422
IQCH	1.97476	0.00432089	0.68421	112	0.99568	1	17876	0.633373	0.661005	0.00432089
PARP6	1.97393	0.00433201	0.68421	113	0.995669	1	17875	0.40646	0.304904	0.00433201
KCTD20	1.97376	0.00433646	0.68421	114	0.995665	1	17874	0.439924	0.586842	0.00433646
LRRC47	1.97081	0.00439984	0.686666	115	0.995601	1	17873	0.534611	0.48495	0.00439984
PDHB	1.96819	0.00444209	0.686666	116	0.995559	1	17872	0.279555	0.347244	0.00444209
KRTAP4-3	1.96655	0.00446655	0.686666	117	0.995535	1	17871	0.386868	0.225261	0.00446655
BTC	1.96489	0.00450547	0.686779	118	0.995496	1	17870	0.61089	0.616472	0.00450547
ATPAF2	1.95836	0.00462889	0.696166	119	0.995372	1	17869	0.47453	0.525736	0.00462889
FERMT3	1.95761	0.00464446	0.696166	120	0.995357	1	17868	0.374687	0.494744	0.00464446
C8orf37	1.95439	0.0047134	0.70066	121	0.995288	1	17867	0.452531	0.372597	0.0047134
SKP2	1.94744	0.00485461	0.710894	122	0.995147	1	17866	0.992598	1.2058	0.00485461
C1orf137	1.94682	0.00486128	0.710894	123	0.99514	1	17865	0.428106	0.448415	0.00486128
OR8K5	1.94474	0.00491021	0.712257	124	0.995091	1	17864	0.406134	0.424545	0.00491021
SLC39A13	1.94213	0.00498026	0.71492	125	0.995021	1	17863	0.471077	0.657167	0.00498026
ORM1	1.94088	0.00500806	0.71492	126	0.994993	1	17862	0.573055	0.577746	0.00500806
SH3RF2	1.93481	0.0051615	0.724811	127	0.99484	1	17861	0.795472	0.467511	0.0051615
C6orf58	1.93245	0.00521598	0.724811	128	0.994785	1	17860	0.580813	0.545189	0.00521598
C1QTNF7	1.93235	0.00521709	0.724811	129	0.994784	1	17859	0.621102	0.424646	0.00521709
ZNF236	1.93003	0.00526713	0.724811	130	0.994734	1	17858	0.150808	0.384331	0.00526713
DNAJB9	1.92814	0.00529715	0.724811	131	0.994704	1	17857	0.821425	0.743137	0.00529715
PGAP1	1.92703	0.00531939	0.724811	132	0.994682	1	17856	0.544224	0.608879	0.00531939
IPO7	1.92538	0.00535942	0.724811	133	0.994642	1	17855	0.413278	0.804864	0.00535942
DLAT	1.92287	0.00540946	0.726119	134	0.994592	1	17854	0.334332	0.496694	0.00540946
UNC13A	1.91718	0.005544	0.738181	135	0.994457	1	17853	0.324747	0.278543	0.005544
PANK3	1.91519	0.00558736	0.738181	136	0.994414	1	17852	0.606709	0.432791	0.00558736
CEP19	1.90936	0.0057219	0.738181	137	0.994279	1	17851	0.51057	0.514433	0.0057219
RASGRP1	1.90845	0.00574414	0.738181	138	0.994257	1	17850	0.524994	0.591539	0.00574414
CDKL2	1.90641	0.0057964	0.738181	139	0.994205	1	17849	0.333151	0.0905127	0.0057964
CLP1	1.90616	0.00579751	0.738181	140	0.994204	1	17848	0.794585	0.64754	0.00579751
IGFN1	1.90452	0.00582754	0.738181	141	0.994174	1	17847	0.158191	0.515444	0.00582754
NADK2	1.90395	0.00583865	0.738181	142	0.994162	1	17846	0.0849771	0.436912	0.00583865
THAP3	1.90241	0.00586868	0.738181	143	0.994132	1	17845	0.624538	0.415223	0.00586868
NUP107	1.89732	0.00598543	0.742465	144	0.994016	1	17844	0.42051	0.427779	0.00598543
TAS2R9	1.89638	0.00600878	0.742465	145	0.993992	1	17843	0.437764	0.543265	0.00600878
PANK1	1.89576	0.00602657	0.742465	146	0.993975	1	17842	0.398088	0.418968	0.00602657
PTPRZ1	1.89388	0.00607772	0.743673	147	0.993923	1	17841	1.14793	0.868029	0.00607772
TCF21	1.88236	0.00639239	0.774532	148	0.993609	1	17840	0.593658	0.479652	0.00639239
C22orf24	1.88125	0.00641907	0.774532	149	0.993582	1	17839	0.573627	0.557506	0.00641907
KRTAP6-1	1.88023	0.0064591	0.774532	150	0.993542	1	17838	0.445015	0.439953	0.0064591
GABRA3	1.87498	0.00660587	0.778332	151	0.993395	1	17837	0.829471	0.527049	0.00660587
KDM6A	1.87376	0.00663367	0.778332	152	0.993367	1	17836	0.378953	0.457928	0.00663367
FICD	1.87336	0.00664479	0.778332	153	0.993356	1	17835	0.659193	0.619584	0.00664479
TAF2	1.87272	0.00666703	0.778332	154	0.993334	1	17834	0.572613	0.709304	0.00666703
IL5RA	1.87046	0.00673597	0.778332	155	0.993265	1	17833	0.44351	0.440458	0.00673597
SPARC	1.86997	0.00675042	0.778332	156	0.993251	1	17832	0.622291	0.497109	0.00675042
HABP2	1.86576	0.0068883	0.778579	157	0.993113	1	17831	0.573411	0.667788	0.0068883
SERPINI2	1.86341	0.00694612	0.778579	158	0.993055	1	17830	0.409163	0.332673	0.00694612
HARS	1.85978	0.00704842	0.778579	159	0.992953	1	17829	0.598478	0.274216	0.00704842
MOB3A	1.85903	0.00706176	0.778579	160	0.992939	1	17828	0.589256	0.700439	0.00706176
NUP188	1.85866	0.00707065	0.778579	161	0.99293	1	17827	0.996591	0.330393	0.00707065
TTR	1.8584	0.00708511	0.778579	162	0.992916	1	17826	0.511872	0.285328	0.00708511
ERAL1	1.85665	0.00713737	0.778579	163	0.992864	1	17825	0.803612	0.495845	0.00713737
MYOG	1.85601	0.00715961	0.778579	164	0.992842	1	17824	0.554859	0.524896	0.00715961
E2F2	1.85551	0.00717184	0.778579	165	0.992829	1	17823	0.462175	0.60145	0.00717184
CFAP46	1.8543	0.00721854	0.778579	166	0.992783	1	17822	0.196356	0.252016	0.00721854
RNF146	1.85283	0.00726302	0.778579	167	0.992738	1	17821	1.27715	0.425092	0.00726302
JPH2	1.85215	0.00729081	0.778579	168	0.99271	1	17820	0.0835284	0.121339	0.00729081
LFNG	1.85142	0.00731528	0.778579	169	0.992686	1	17819	0.241546	0.152453	0.00731528
IGFBP6	1.84763	0.00742647	0.785054	170	0.992575	1	17818	0.65343	0.548078	0.00742647
SNCA	1.84339	0.00754989	0.785054	171	0.992451	1	17817	0.533798	0.699502	0.00754989
ZNF264	1.84313	0.00756101	0.785054	172	0.99244	1	17816	0.341553	0.425896	0.00756101
TRPV6	1.83975	0.0076722	0.785054	173	0.992329	1	17815	0.575994	0.374794	0.0076722
NDUFV3	1.83849	0.00770778	0.785054	174	0.992293	1	17814	1.0905	0.832996	0.00770778
ARID5A	1.83765	0.00773891	0.785054	175	0.992262	1	17813	0.628935	0.469652	0.00773891
COA5	1.8353	0.00779785	0.785054	176	0.992203	1	17812	0.942963	0.703136	0.00779785
SULT6B1	1.83459	0.00781341	0.785054	177	0.992188	1	17811	0.523229	0.725256	0.00781341
ARX	1.83367	0.00784455	0.785054	178	0.992157	1	17810	0.475912	0.464521	0.00784455
PHF2	1.83313	0.00786234	0.785054	179	0.992139	1	17809	0.529931	0.530137	0.00786234
KLF7	1.83107	0.00792905	0.785054	180	0.992072	1	17808	0.590064	0.877113	0.00792905
TGIF2	1.83073	0.00794128	0.785054	181	0.99206	1	17807	0.366203	0.447054	0.00794128
PTGDR	1.83069	0.00794351	0.785054	182	0.992058	1	17806	0.466643	0.495803	0.00794351
ADPGK	1.82607	0.00809584	0.79163	183	0.991905	1	17805	0.201482	0.0828375	0.00809584
ASXL1	1.82601	0.00809806	0.79163	184	0.991903	1	17804	0.561207	0.695189	0.00809806
DLX3	1.82362	0.00819257	0.79654	185	0.991809	1	17803	0.217102	0.24854	0.00819257
TSPAN11	1.82084	0.0082882	0.796825	186	0.991713	1	17802	0.58097	0.562235	0.0082882
INA	1.82053	0.00829821	0.796825	187	0.991703	1	17801	0.346981	1.34192	0.00829821
MRE11	1.81857	0.00836492	0.796825	188	0.991636	1	17800	0.391528	0.542795	0.00836492
ZNF737	1.8184	0.0083727	0.796825	189	0.991628	1	17799	0.480855	0.402537	0.0083727
BRIX1	1.81472	0.00849501	0.798437	190	0.991506	1	17798	0.896761	0.739493	0.00849501
GOLGA7	1.81392	0.00852281	0.798437	191	0.991478	1	17797	0.512938	0.723574	0.00852281
ARMC2	1.81387	0.00852281	0.798437	192	0.991478	1	17796	0.540591	0.308694	0.00852281
KIAA0825	1.81205	0.00859509	0.801035	193	0.991406	1	17795	0.372591	0.323321	0.00859509
PACSIN2	1.80716	0.00875854	0.809699	194	0.991243	1	17794	0.197649	-0.0553765	0.00875854
SCIMP	1.80354	0.00888641	0.809699	195	0.991115	1	17793	0.254361	0.30669	0.00888641
OR4S1	1.80253	0.00891643	0.809699	196	0.991085	1	17792	0.571591	0.689963	0.00891643
RPL36AL	1.80239	0.00892199	0.809699	197	0.991079	1	17791	0.61252	0.509768	0.00892199
EPS8	1.8019	0.00894867	0.809699	198	0.991052	1	17790	0.510163	0.470692	0.00894867
TSPAN5	1.80141	0.00896424	0.809699	199	0.991037	1	17789	0.246261	0.311253	0.00896424
RASGRP3	1.8002	0.00900316	0.809699	200	0.990998	1	17788	0.658749	0.738832	0.00900316
KIT	1.79868	0.00906098	0.810845	201	0.99094	1	17787	0.51658	0.521967	0.00906098
METTL5	1.79738	0.00911324	0.811484	202	0.990888	1	17786	0.552897	0.574519	0.00911324
HNRNPA1	1.79555	0.00919552	0.814777	203	0.990806	1	17785	0.58447	0.287983	0.00919552
GAL3ST4	1.79398	0.00927002	0.815511	204	0.990731	1	17784	0.670441	0.727608	0.00927002
STIM2	1.79345	0.00929448	0.815511	205	0.990707	1	17783	0.356142	0.513342	0.00929448
BLOC1S5	1.79187	0.00937454	0.818543	206	0.990627	1	17782	0.656267	0.449683	0.00937454
SPINT2	1.78834	0.00951686	0.820568	207	0.990484	1	17781	0.551034	0.507232	0.00951686
NYAP1	1.78748	0.00955356	0.820568	208	0.990448	1	17780	0.384159	0.497677	0.00955356
SFI1	1.78636	0.00960026	0.820568	209	0.990401	1	17779	0.654429	0.500611	0.00960026
TXNRD3NB	1.78568	0.00962361	0.820568	210	0.990378	1	17778	0.311177	0.515804	0.00962361
ZNF84	1.7856	0.00962583	0.820568	211	0.990375	1	17777	0.402963	0.411581	0.00962583
DPP3	1.78411	0.00969255	0.822358	212	0.990309	1	17776	0.364136	0.397777	0.00969255
MICAL3	1.78283	0.00974036	0.822534	213	0.990261	1	17775	0.200991	-0.0204211	0.00974036
THUMPD1	1.77997	0.00986267	0.828971	214	0.990138	1	17774	-0.297777	-0.213859	0.00986267
DSC1	1.7759	0.0100439	0.830217	215	0.989957	1	17773	0.267256	0.615042	0.0100439
CXCL2	1.7758	0.0100517	0.830217	216	0.989949	1	17772	0.341174	0.346522	0.0100517
AGT	1.77559	0.010065	0.830217	217	0.989936	1	17771	0.582618	0.46858	0.010065
TSSC4	1.77429	0.0101295	0.830217	218	0.989872	1	17770	0.471702	0.570724	0.0101295
ZNF235	1.77321	0.0101862	0.830217	219	0.989815	1	17769	0.351132	0.506605	0.0101862
GGTLC2	1.77198	0.010234	0.830217	220	0.989767	1	17768	0.361285	0.89204	0.010234
CD34	1.7691	0.0103452	0.830217	221	0.989656	1	17767	0.396756	-0.0161489	0.0103452
SUSD6	1.76829	0.0103875	0.830217	222	0.989614	1	17766	0.245977	0.119417	0.0103875
C16orf91	1.76768	0.010422	0.830217	223	0.989579	1	17765	0.587731	0.591262	0.010422
CHODL	1.76739	0.0104386	0.830217	224	0.989562	1	17764	0.391421	0.307659	0.0104386
TXNDC17	1.76713	0.0104498	0.830217	225	0.989551	1	17763	0.66525	0.435574	0.0104498
TMOD3	1.76676	0.0104642	0.830217	226	0.989537	1	17762	0.428399	0.612263	0.0104642
CDK16	1.76531	0.0105243	0.830217	227	0.989477	1	17761	0.589177	0.473593	0.0105243
ACOT9	1.76525	0.0105254	0.830217	228	0.989476	1	17760	0.206204	0.0761931	0.0105254
ING4	1.76458	0.0105698	0.830217	229	0.989431	1	17759	0.278869	0.39759	0.0105698
RRP1	1.76334	0.0106455	0.831318	230	0.989356	1	17758	0.468106	0.580265	0.0106455
REG3G	1.75987	0.0107811	0.831318	231	0.98922	1	17757	0.872071	0.67304	0.0107811
PRDM10	1.75945	0.0107922	0.831318	232	0.989209	1	17756	0.574106	0.407222	0.0107922
KCNN2	1.75854	0.0108256	0.831318	233	0.989176	1	17755	0.19466	0.40134	0.0108256
ARL6IP5	1.75852	0.0108267	0.831318	234	0.989174	1	17754	0.566726	0.536447	0.0108267
BUD23	1.75744	0.0108612	0.831318	235	0.98914	1	17753	0.116451	-0.0702118	0.0108612
DND1	1.75412	0.0110224	0.832142	236	0.988979	1	17752	0.174448	0.371442	0.0110224
ENTPD6	1.75351	0.0110602	0.832142	237	0.988941	1	17751	0.495473	0.549359	0.0110602
EPM2AIP1	1.75324	0.0110713	0.832142	238	0.98893	1	17750	0.35086	0.56043	0.0110713
IGSF22	1.75294	0.0110824	0.832142	239	0.988919	1	17749	0.027539	0.303974	0.0110824
FAM189A2	1.74976	0.0112359	0.832142	240	0.988765	1	17748	0.481169	0.375556	0.0112359
EPHX3	1.74935	0.0112559	0.832142	241	0.988745	1	17747	0.455619	0.381754	0.0112559
PGLYRP4	1.74881	0.011287	0.832142	242	0.988714	1	17746	0.555989	0.708161	0.011287
FOXD4	1.74872	0.0112926	0.832142	243	0.988709	1	17745	-0.00864653	0.0937444	0.0112926
NAALADL2	1.7487	0.0112937	0.832142	244	0.988707	1	17744	0.750309	0.485572	0.0112937
GPSM2	1.74655	0.0114049	0.832142	245	0.988596	1	17743	0.242865	0.478025	0.0114049
VPS33B	1.74624	0.0114205	0.832142	246	0.988581	1	17742	0.303279	0.306694	0.0114205
SCGB1A1	1.74569	0.0114427	0.832142	247	0.988558	1	17741	0.351276	0.516029	0.0114427
CXCR1	1.74216	0.0116228	0.832142	248	0.988378	1	17740	1.23281	0.665669	0.0116228
SRSF5	1.742	0.0116328	0.832142	249	0.988368	1	17739	0.33078	0.515705	0.0116328
RNF126	1.742	0.0116328	0.832142	250	0.988368	1	17738	0.261782	0.321262	0.0116328
CCR4	1.74182	0.0116417	0.832142	251	0.988359	1	17737	0.327696	0.319738	0.0116417
TTC21B	1.74157	0.0116584	0.832142	252	0.988343	1	17736	0.552864	0.256174	0.0116584
IFNAR2	1.74022	0.0117273	0.833754	253	0.988274	1	17735	0.506392	0.466177	0.0117273
NUP93	1.7379	0.011833	0.835685	254	0.988168	1	17734	0.408572	0.527968	0.011833
SLC35F3	1.73767	0.0118474	0.835685	255	0.988154	1	17733	0.285571	0.438584	0.0118474
BAK1	1.73603	0.0119453	0.836186	256	0.988056	1	17732	0.650048	0.570556	0.0119453
DERA	1.73598	0.0119475	0.836186	257	0.988054	1	17731	0.192723	-0.0165446	0.0119475
IL7	1.73413	0.0120353	0.836438	258	0.987966	1	17730	0.458182	0.479409	0.0120353
FMNL2	1.7326	0.012111	0.836438	259	0.98789	1	17729	0.599417	0.895593	0.012111
OR7D4	1.73162	0.0121732	0.836438	260	0.987828	1	17728	0.515354	0.442922	0.0121732
OR8H3	1.73148	0.0121821	0.836438	261	0.987819	1	17727	0.351906	0.46006	0.0121821
APLP1	1.73125	0.0121921	0.836438	262	0.987809	1	17726	0.465942	0.231893	0.0121921
ARL9	1.73003	0.01226	0.836438	263	0.987741	1	17725	0.294835	0.356874	0.01226
COPS3	1.72981	0.0122766	0.836438	264	0.987724	1	17724	0.442003	0.407965	0.0122766
DYNAP	1.72767	0.0124056	0.840918	265	0.987595	1	17723	0.25129	0.375277	0.0124056
C3orf22	1.72613	0.0124946	0.840918	266	0.987507	1	17722	0.502058	0.61287	0.0124946
UBR1	1.7242	0.0125946	0.840918	267	0.987406	1	17721	0.536573	0.379751	0.0125946
WDTC1	1.72413	0.0125991	0.840918	268	0.987402	1	17720	0.4835	0.419997	0.0125991
MATN2	1.72368	0.0126247	0.840918	269	0.987376	1	17719	-0.079677	-0.136358	0.0126247
ASB11	1.72298	0.0126714	0.840918	270	0.98733	1	17718	0.354106	0.463923	0.0126714
SLC25A17	1.72281	0.0126791	0.840918	271	0.987322	1	17717	0.467819	0.946676	0.0126791
ITSN1	1.72159	0.0127436	0.840918	272	0.987257	1	17716	0.391733	0.126819	0.0127436
MIPOL1	1.71952	0.0128526	0.840918	273	0.987149	1	17715	0.484607	0.615915	0.0128526
VN1R4	1.71868	0.0129026	0.840918	274	0.987098	1	17714	0.370054	0.407254	0.0129026
IL10	1.71672	0.0130216	0.840918	275	0.98698	1	17713	0.34402	0.156984	0.0130216
LYPD6	1.71469	0.0131528	0.840918	276	0.986848	1	17712	0.151715	0.125508	0.0131528
VPS8	1.71413	0.0131751	0.840918	277	0.986826	1	17711	0.635758	0.626473	0.0131751
IP6K3	1.71326	0.0132229	0.840918	278	0.986778	1	17710	0.811344	0.33388	0.0132229
IGSF10	1.7131	0.0132307	0.840918	279	0.98677	1	17709	0.311661	0.5049	0.0132307
ANKRD34C	1.71236	0.0132829	0.840918	280	0.986718	1	17708	0.363121	0.517126	0.0132829
PLA2G2E	1.71182	0.0133118	0.840918	281	0.986689	1	17707	0.35063	0.537019	0.0133118
ARL14EP	1.71087	0.0133763	0.840918	282	0.986625	1	17706	0.329916	0.544841	0.0133763
FAM151B	1.71051	0.0133963	0.840918	283	0.986605	1	17705	0.228357	0.492237	0.0133963
GOLGA8M	1.70923	0.0134608	0.840918	284	0.98654	1	17704	0.61626	0.326192	0.0134608
CCT8	1.70746	0.0135653	0.840918	285	0.986436	1	17703	0.45866	0.409379	0.0135653
STPG1	1.70733	0.0135776	0.840918	286	0.986424	1	17702	0.456688	0.353438	0.0135776
C17orf62	1.70709	0.0135998	0.840918	287	0.986401	1	17701	0.306814	0.513424	0.0135998
SHISA5	1.70653	0.0136298	0.840918	288	0.986371	1	17700	0.720199	0.805295	0.0136298
PPP1R10	1.70646	0.0136365	0.840918	289	0.986365	1	17699	0.707816	0.825451	0.0136365
SLC3A2	1.70643	0.0136376	0.840918	290	0.986363	1	17698	0.686437	0.853061	0.0136376
DPPA3	1.70531	0.0137021	0.840918	291	0.986299	1	17697	0.333678	0.299538	0.0137021
VIP	1.70436	0.013751	0.840918	292	0.98625	1	17696	0.441274	0.483577	0.013751
CD9	1.70376	0.0137877	0.840918	293	0.986213	1	17695	0.627987	0.578332	0.0137877
RRAGA	1.70288	0.0138311	0.840918	294	0.98617	1	17694	0.442552	0.528498	0.0138311
LEPROTL1	1.69918	0.0140501	0.840918	295	0.985951	1	17693	0.40215	0.325307	0.0140501
ELANE	1.69829	0.0140979	0.840918	296	0.985903	1	17692	0.438085	0.493678	0.0140979
PRAP1	1.69757	0.0141435	0.840918	297	0.985858	1	17691	0.443646	0.49839	0.0141435
MYO7A	1.69618	0.0142236	0.840918	298	0.985778	1	17690	0.37145	0.415257	0.0142236
MSH4	1.69536	0.0142714	0.840918	299	0.98573	1	17689	0.35421	0.529013	0.0142714
GPR182	1.69526	0.0142758	0.840918	300	0.985725	1	17688	0.362113	0.496776	0.0142758
ZRANB2	1.69507	0.0142859	0.840918	301	0.985715	1	17687	0.501362	0.209508	0.0142859
MAEA	1.69407	0.0143459	0.840918	302	0.985655	1	17686	0.446236	0.381308	0.0143459
FANCD2OS	1.69315	0.0143959	0.840918	303	0.985605	1	17685	0.32275	0.498648	0.0143959
KCTD7	1.69291	0.0144059	0.840918	304	0.985595	1	17684	0.514214	0.0527381	0.0144059
SSH1	1.69075	0.0145549	0.840918	305	0.985446	1	17683	0.703233	0.800412	0.0145549
TRIM14	1.68987	0.0146094	0.840918	306	0.985392	1	17682	0.327958	0.518358	0.0146094
OR4C15	1.68976	0.0146172	0.840918	307	0.985384	1	17681	0.642669	0.520277	0.0146172
TMIGD2	1.68912	0.0146583	0.840918	308	0.985343	1	17680	0.528771	0.51336	0.0146583
HIST4H4	1.68859	0.014695	0.840918	309	0.985306	1	17679	0.0202622	-0.224079	0.014695
SRP68	1.68731	0.0147729	0.840918	310	0.985228	1	17678	0.188086	0.250713	0.0147729
PPP4R4	1.68566	0.0148807	0.840918	311	0.98512	1	17677	0.276317	0.305289	0.0148807
GSK3A	1.68508	0.0149108	0.840918	312	0.98509	1	17676	0.39902	0.712774	0.0149108
ZFAND2B	1.68464	0.0149419	0.840918	313	0.985059	1	17675	0.731782	0.678396	0.0149419
XPNPEP1	1.68311	0.0150609	0.840918	314	0.98494	1	17674	0.239769	0.19248	0.0150609
PARVG	1.6831	0.0150609	0.840918	315	0.98494	1	17673	0.53299	0.685242	0.0150609
SH2D3C	1.68178	0.0151498	0.840918	316	0.984851	1	17672	0.576029	0.445913	0.0151498
PPP6C	1.68125	0.0151865	0.840918	317	0.984815	1	17671	0.438451	0.422128	0.0151865
QTRT2	1.68083	0.0152043	0.840918	318	0.984797	1	17670	0.474612	0.593081	0.0152043
PHACTR2	1.68005	0.0152432	0.840918	319	0.984758	1	17669	0.377977	0.380478	0.0152432
RIMS2	1.67935	0.0152821	0.840918	320	0.984719	1	17668	0.329597	0.426695	0.0152821
OR10H3	1.67896	0.0152999	0.840918	321	0.984701	1	17667	0.330142	0.138192	0.0152999
AGR2	1.67886	0.0153066	0.840918	322	0.984695	1	17666	0.322398	0.378651	0.0153066
NCKAP1	1.67852	0.0153266	0.840918	323	0.984675	1	17665	0.254366	0.286201	0.0153266
ADH4	1.67753	0.0153944	0.840918	324	0.984607	1	17664	0.339386	0.211454	0.0153944
SKI	1.67712	0.0154111	0.840918	325	0.98459	1	17663	0.37108	0.573328	0.0154111
GMPR2	1.67703	0.0154189	0.840918	326	0.984582	1	17662	0.239475	0.0585221	0.0154189
ZDHHC5	1.6761	0.0154856	0.840918	327	0.984516	1	17661	0.360092	0.612096	0.0154856
NEDD8	1.67541	0.015539	0.840918	328	0.984462	1	17660	0.716597	0.444301	0.015539
PMM1	1.6741	0.015629	0.840918	329	0.984372	1	17659	0.492037	0.54613	0.015629
PCBD1	1.67385	0.0156513	0.840918	330	0.98435	1	17658	0.388232	0.361615	0.0156513
CYLD	1.67346	0.0156746	0.840918	331	0.984326	1	17657	0.32443	0.431263	0.0156746
TIMM23	1.67307	0.0157024	0.840918	332	0.984299	1	17656	0.860218	0.862584	0.0157024
OCM2	1.67278	0.0157158	0.840918	333	0.984285	1	17655	0.479688	0.41841	0.0157158
PDZD11	1.67253	0.0157302	0.840918	334	0.984271	1	17654	0.401496	0.328515	0.0157302
EREG	1.67184	0.0157769	0.840918	335	0.984224	1	17653	0.431616	0.479414	0.0157769
C9orf172	1.6705	0.0158781	0.840918	336	0.984123	1	17652	0.625826	0.526893	0.0158781
CATSPERE	1.67022	0.0158937	0.840918	337	0.984107	1	17651	0.182	0.14459	0.0158937
BCL7C	1.67013	0.0158981	0.840918	338	0.984103	1	17650	0.431698	0.55891	0.0158981
MINOS1-NBL1	1.66873	0.0159915	0.840918	339	0.98401	1	17649	0.255154	0.458046	0.0159915
BYSL	1.66872	0.0159915	0.840918	340	0.98401	1	17648	0.661271	0.243261	0.0159915
B3GAT2	1.66849	0.0159982	0.840918	341	0.984003	1	17647	0.384233	0.594786	0.0159982
ITPR3	1.66737	0.0160649	0.840918	342	0.983936	1	17646	0.377305	0.149149	0.0160649
LYRM4	1.6657	0.0161895	0.840918	343	0.983812	1	17645	0.289781	-0.023452	0.0161895
ENO2	1.6646	0.0162695	0.840918	344	0.983732	1	17644	0.393798	0.361132	0.0162695
AKR7A3	1.6645	0.0162751	0.840918	345	0.983726	1	17643	0.330879	0.545758	0.0162751
GADD45A	1.66444	0.0162795	0.840918	346	0.983722	1	17642	-0.166397	0.0224235	0.0162795
ZNF501	1.66434	0.0162873	0.840918	347	0.983714	1	17641	0.375583	0.349528	0.0162873
DNAJC16	1.6643	0.0162895	0.840918	348	0.983712	1	17640	0.565939	0.545447	0.0162895
NME5	1.66324	0.0163729	0.840918	349	0.983628	1	17639	0.317038	0.58761	0.0163729
SIRT3	1.66039	0.016602	0.840918	350	0.983399	1	17638	0.206996	0.111046	0.016602
APOL3	1.65847	0.0167265	0.840918	351	0.983275	1	17637	0.42023	0.410718	0.0167265
RNF24	1.65798	0.0167543	0.840918	352	0.983247	1	17636	0.523374	0.516737	0.0167543
C12orf54	1.65785	0.0167621	0.840918	353	0.983239	1	17635	0.380264	0.321181	0.0167621
RDH14	1.65678	0.0168522	0.840918	354	0.983149	1	17634	0.571956	0.785435	0.0168522
BAZ1B	1.65676	0.0168533	0.840918	355	0.983148	1	17633	-0.110312	-0.414675	0.0168533
TP53INP1	1.6559	0.0169267	0.840918	356	0.983074	1	17632	0.315272	0.345617	0.0169267
KMT2B	1.6549	0.0169889	0.840918	357	0.983012	1	17631	0.433272	0.541495	0.0169889
PSMD1	1.65475	0.0169978	0.840918	358	0.983003	1	17630	0.873541	0.901614	0.0169978
UGT3A1	1.65469	0.0170023	0.840918	359	0.982999	1	17629	0.400506	0.412323	0.0170023
GPR135	1.65429	0.0170289	0.840918	360	0.982972	1	17628	0.604614	0.241127	0.0170289
URGCP	1.65376	0.0170634	0.840918	361	0.982938	1	17627	0.131671	0.139489	0.0170634
FAF1	1.6535	0.0170834	0.840918	362	0.982918	1	17626	0.432718	0.424457	0.0170834
SLBP	1.65254	0.0171557	0.840918	363	0.982845	1	17625	0.9911	0.665822	0.0171557
ATXN7L1	1.65228	0.0171757	0.840918	364	0.982825	1	17624	0.694947	0.671998	0.0171757
RRAGC	1.65204	0.0171957	0.840918	365	0.982805	1	17623	0.419973	0.532048	0.0171957
SACM1L	1.65182	0.0172113	0.840918	366	0.98279	1	17622	0.316166	0.329675	0.0172113
SLC9B2	1.65122	0.017248	0.840918	367	0.982753	1	17621	0.197705	0.373792	0.017248
NKAP	1.65098	0.0172636	0.840918	368	0.982738	1	17620	0.733735	0.798415	0.0172636
FAM149A	1.65092	0.0172669	0.840918	369	0.982734	1	17619	0.26916	0.375195	0.0172669
DDB1	1.65042	0.017298	0.840918	370	0.982703	1	17618	0.477368	0.646012	0.017298
ALG14	1.64757	0.0175449	0.844455	371	0.982456	1	17617	0.513009	0.542421	0.0175449
SHROOM3	1.64746	0.017556	0.844455	372	0.982445	1	17616	0.489985	0.416897	0.017556
TAC3	1.64558	0.0176605	0.844455	373	0.982341	1	17615	0.300418	0.521627	0.0176605
L3HYPDH	1.64557	0.0176616	0.844455	374	0.982339	1	17614	0.73071	0.75536	0.0176616
OR5C1	1.64532	0.0176783	0.844455	375	0.982323	1	17613	0.421895	0.465117	0.0176783
PTER	1.64512	0.017695	0.844455	376	0.982306	1	17612	0.465186	0.44909	0.017695
TMEM94	1.64505	0.0176994	0.844455	377	0.982302	1	17611	-0.303609	0.709163	0.0176994
SCYL2	1.64057	0.0180575	0.859258	378	0.981944	1	17610	0.447377	0.54203	0.0180575
SNTG2	1.63946	0.0181453	0.86116	379	0.981856	1	17609	0.38733	0.471937	0.0181453
KNOP1	1.63854	0.0182087	0.861894	380	0.981792	1	17608	0.538329	0.442579	0.0182087
UBR2	1.63751	0.018291	0.863516	381	0.98171	1	17607	0.143497	0.290074	0.018291
PRR23B	1.63612	0.0184166	0.865557	382	0.981584	1	17606	0.454408	0.373754	0.0184166
OCA2	1.63593	0.0184411	0.865557	383	0.98156	1	17605	0.426463	0.229995	0.0184411
ZNF674	1.63521	0.0184944	0.865557	384	0.981507	1	17604	0.783505	0.781013	0.0184944
CLEC1A	1.63476	0.0185267	0.865557	385	0.981474	1	17603	0.57705	0.0335775	0.0185267
NPHP4	1.63315	0.0186234	0.867066	386	0.981378	1	17602	0.448997	0.277687	0.0186234
C1RL	1.63149	0.0187591	0.867066	387	0.981242	1	17601	0.472987	0.527556	0.0187591
NXPE4	1.6308	0.0188358	0.867066	388	0.981165	1	17600	0.121277	0.0693905	0.0188358
PRPS2	1.63046	0.0188625	0.867066	389	0.981139	1	17599	0.230588	0.286098	0.0188625
DTL	1.62896	0.0189781	0.867066	390	0.981023	1	17598	1.01705	0.523075	0.0189781
INTS10	1.62857	0.0190015	0.867066	391	0.981	1	17597	0.314539	0.192005	0.0190015
FSD1L	1.62844	0.0190104	0.867066	392	0.980991	1	17596	0.318018	0.493288	0.0190104
PRKAR2B	1.62749	0.019076	0.867066	393	0.980925	1	17595	0.391855	0.528459	0.019076
RPL14	1.62638	0.019166	0.867066	394	0.980835	1	17594	1.46193	0.449979	0.019166
KIAA1257	1.62598	0.019215	0.867066	395	0.980786	1	17593	0.398583	0.287344	0.019215
C16orf72	1.62594	0.0192183	0.867066	396	0.980783	1	17592	0.268448	0.549487	0.0192183
GRB10	1.62522	0.0192783	0.867066	397	0.980723	1	17591	0.372887	0.631912	0.0192783
ZNF45	1.62518	0.0192817	0.867066	398	0.980719	1	17590	0.446133	0.406777	0.0192817
BIRC3	1.62476	0.019315	0.867066	399	0.980686	1	17589	0.434339	0.338294	0.019315
KIAA1644	1.62402	0.019384	0.867066	400	0.980617	1	17588	0.315761	0.383777	0.019384
DRC7	1.62368	0.0194118	0.867066	401	0.980589	1	17587	0.432469	0.549141	0.0194118
SFRP1	1.62293	0.0194874	0.867066	402	0.980514	1	17586	0.494133	0.445068	0.0194874
PRICKLE3	1.62241	0.019543	0.867066	403	0.980458	1	17585	0.413036	0.57679	0.019543
HPS3	1.62204	0.019573	0.867066	404	0.980428	1	17584	0.671658	0.536144	0.019573
MS4A7	1.62189	0.0195886	0.867066	405	0.980413	1	17583	0.30717	0.163333	0.0195886
SLC22A14	1.62132	0.0196364	0.867066	406	0.980365	1	17582	0.349447	0.594417	0.0196364
OTC	1.62124	0.0196442	0.867066	407	0.980357	1	17581	0.304842	0.243473	0.0196442
WDR35	1.6204	0.0197153	0.867066	408	0.980286	1	17580	0.369508	0.376562	0.0197153
ZFP2	1.61982	0.0197665	0.867066	409	0.980235	1	17579	0.305425	0.223077	0.0197665
SMKR1	1.61904	0.0198254	0.867066	410	0.980176	1	17578	0.368112	0.552632	0.0198254
PNPT1	1.61738	0.0199855	0.867066	411	0.980016	1	17577	0.0813024	0.633014	0.0199855
SLC25A43	1.61726	0.0199966	0.867066	412	0.980004	1	17576	0.562727	0.684446	0.0199966
UBA6	1.61713	0.0200066	0.867066	413	0.979994	1	17575	0.0510796	0.26609	0.0200066
ARMC6	1.61711	0.0200089	0.867066	414	0.979992	1	17574	0.510064	0.503234	0.0200089
LCE5A	1.61671	0.0200478	0.867066	415	0.979953	1	17573	0.136514	0.237355	0.0200478
COA4	1.61664	0.0200534	0.867066	416	0.979948	1	17572	0.239703	0.383458	0.0200534
ICAM5	1.61573	0.0201356	0.868536	417	0.979865	1	17571	0.547305	0.747963	0.0201356
TMED7	1.61366	0.0203102	0.872171	418	0.979691	1	17570	0.222709	0.252144	0.0203102
SIRPG	1.6136	0.0203169	0.872171	419	0.979684	1	17569	0.374265	0.417304	0.0203169
MTERF1	1.61273	0.0203858	0.872873	420	0.979615	1	17568	0.293423	0.271672	0.0203858
DGAT2	1.61236	0.0204303	0.872873	421	0.979571	1	17567	0.473397	0.557811	0.0204303
CCZ1	1.61093	0.0205526	0.874738	422	0.979449	1	17566	0.386659	0.205165	0.0205526
MYDGF	1.60974	0.0206593	0.874738	423	0.979342	1	17565	0.753177	0.497571	0.0206593
TIMM8A	1.60963	0.0206716	0.874738	424	0.97933	1	17564	0.56258	0.579478	0.0206716
RAB7A	1.60892	0.0207338	0.874738	425	0.979267	1	17563	0.427538	0.464476	0.0207338
SLC25A32	1.60796	0.0208206	0.874738	426	0.979181	1	17562	0.301454	0.418842	0.0208206
PCDHGA10	1.60683	0.0209262	0.874738	427	0.979075	1	17561	0.489835	0.447039	0.0209262
SYT15	1.60671	0.0209384	0.874738	428	0.979063	1	17560	0.505956	0.815158	0.0209384
SNX10	1.60621	0.0209818	0.874738	429	0.979019	1	17559	0.504408	0.373169	0.0209818
ATP5A1	1.6053	0.0210785	0.874738	430	0.978923	1	17558	0.522316	0.266759	0.0210785
CNOT6	1.60497	0.0211163	0.874738	431	0.978885	1	17557	0.332693	0.218148	0.0211163
GABRG2	1.60434	0.0211708	0.874738	432	0.97883	1	17556	0.131615	0.326195	0.0211708
HIST1H2BJ	1.60413	0.0211919	0.874738	433	0.978809	1	17555	0.602983	0.753382	0.0211919
CASTOR2	1.60385	0.0212131	0.874738	434	0.978788	1	17554	0.575113	0.55572	0.0212131
LXN	1.60298	0.021302	0.874738	435	0.978699	1	17553	0.668491	0.577558	0.021302
STXBP1	1.60294	0.0213054	0.874738	436	0.978696	1	17552	0.250278	0.462529	0.0213054
TEX22	1.60245	0.0213521	0.874738	437	0.978649	1	17551	0.610755	0.542022	0.0213521
TNFRSF10D	1.60233	0.0213687	0.874738	438	0.978632	1	17550	0.204669	0.365109	0.0213687
PMP2	1.60191	0.0214099	0.874738	439	0.978591	1	17549	0.0438651	0.263889	0.0214099
OCLM	1.60157	0.0214288	0.874738	440	0.978572	1	17548	0.335368	0.191457	0.0214288
GTF3C2	1.6014	0.0214466	0.874738	441	0.978555	1	17547	0.349209	0.393323	0.0214466
ABCE1	1.59976	0.0216078	0.876666	442	0.978393	1	17546	0.301877	0.374142	0.0216078
GPR85	1.59914	0.0216756	0.876666	443	0.978325	1	17545	0.346674	0.381293	0.0216756
TMCC3	1.59887	0.0216956	0.876666	444	0.978305	1	17544	0.253664	0.365667	0.0216956
RREB1	1.59712	0.0218424	0.876666	445	0.978159	1	17543	0.413352	0.296107	0.0218424
CCDC88C	1.59704	0.0218535	0.876666	446	0.978148	1	17542	0.483684	0.286193	0.0218535
STAC	1.59664	0.0218958	0.876666	447	0.978105	1	17541	0.397277	0.48944	0.0218958
SP110	1.59634	0.0219247	0.876666	448	0.978076	1	17540	0.559579	0.677037	0.0219247
S1PR5	1.5962	0.0219436	0.876666	449	0.978058	1	17539	0.304722	0.969579	0.0219436
PROKR2	1.59574	0.0219881	0.876666	450	0.978013	1	17538	0.265539	0.370363	0.0219881
NTAN1	1.59568	0.0219925	0.876666	451	0.978009	1	17537	0.565677	0.255231	0.0219925
EIF4ENIF1	1.59519	0.0220415	0.876666	452	0.97796	1	17536	0.342592	0.361457	0.0220415
FBXO7	1.5946	0.0220982	0.876666	453	0.977903	1	17535	0.441818	0.552723	0.0220982
BACH1	1.5931	0.0222338	0.876666	454	0.977767	1	17534	0.325099	0.304284	0.0222338
PAPOLA	1.59282	0.0222683	0.876666	455	0.977733	1	17533	0.403767	0.534249	0.0222683
DNAJA2	1.59274	0.0222772	0.876666	456	0.977724	1	17532	0.500988	0.354921	0.0222772
FAM120B	1.59239	0.0223072	0.876666	457	0.977694	1	17531	0.384835	0.248605	0.0223072
OR52I1	1.5922	0.022325	0.876666	458	0.977676	1	17530	0.124491	0.178804	0.022325
ATF3	1.59051	0.0225085	0.876666	459	0.977493	1	17529	0.277321	0.0559383	0.0225085
RLBP1	1.59048	0.0225118	0.876666	460	0.977489	1	17528	0.545851	0.450107	0.0225118
MNT	1.59046	0.0225151	0.876666	461	0.977486	1	17527	0.420244	0.277216	0.0225151
ATP13A5	1.59044	0.0225173	0.876666	462	0.977484	1	17526	0.192295	0.245014	0.0225173
FAM50A	1.58969	0.0225841	0.877364	463	0.977417	1	17525	0.530172	0.598226	0.0225841
ATP6V0E1	1.58739	0.0228431	0.883085	464	0.977158	1	17524	0.348205	0.0236291	0.0228431
HMGB4	1.58516	0.0230566	0.883085	465	0.976944	1	17523	0.206947	0.336659	0.0230566
TMEM200A	1.58443	0.02314	0.883085	466	0.976861	1	17522	0.306013	0.539595	0.02314
ERMN	1.58417	0.0231734	0.883085	467	0.976828	1	17521	0.544076	0.211861	0.0231734
H3F3C	1.584	0.0231889	0.883085	468	0.976812	1	17520	0.634986	0.29424	0.0231889
LRRC56	1.58388	0.0231978	0.883085	469	0.976803	1	17519	0.146167	-0.1721	0.0231978
PKP4	1.58336	0.0232612	0.883085	470	0.97674	1	17518	0.247151	0.439775	0.0232612
MSRB1	1.58238	0.0233691	0.883085	471	0.976632	1	17517	0.536854	0.403591	0.0233691
ATG12	1.58227	0.0233735	0.883085	472	0.976628	1	17516	0.370395	0.435658	0.0233735
ALDH18A1	1.58184	0.0234213	0.883085	473	0.97658	1	17515	0.531763	0.457258	0.0234213
TPTE	1.58103	0.0235003	0.883085	474	0.976501	1	17514	-0.358682	0.517811	0.0235003
NDUFS1	1.58079	0.0235225	0.883085	475	0.976479	1	17513	0.366531	0.282063	0.0235225
GRM8	1.57971	0.0236215	0.883085	476	0.97638	1	17512	0.210382	0.108561	0.0236215
CCDC30	1.57923	0.0236648	0.883085	477	0.976336	1	17511	0.466435	0.166554	0.0236648
NUP153	1.57906	0.0236849	0.883085	478	0.976316	1	17510	-0.110564	0.666407	0.0236849
FREM2	1.5781	0.0237683	0.883085	479	0.976233	1	17509	0.369556	0.447795	0.0237683
WFIKKN1	1.5779	0.0237838	0.883085	480	0.976217	1	17508	0.473187	0.562457	0.0237838
SYNCRIP	1.5775	0.0238261	0.883085	481	0.976175	1	17507	0.0509279	0.437652	0.0238261
NCKIPSD	1.57749	0.0238283	0.883085	482	0.976173	1	17506	0.340811	0.501244	0.0238283
KCNS3	1.57738	0.0238427	0.883085	483	0.976158	1	17505	0.253693	0.65546	0.0238427
SRSF6	1.57731	0.0238528	0.883085	484	0.976148	1	17504	0.489671	0.424542	0.0238528
EXTL1	1.57727	0.0238539	0.883085	485	0.976147	1	17503	0.588046	0.620803	0.0238539
STARD3NL	1.57717	0.0238605	0.883085	486	0.976141	1	17502	0.803683	0.487275	0.0238605
PLS1	1.57376	0.0242197	0.894537	487	0.975781	1	17501	0.32542	0.284451	0.0242197
CALCOCO1	1.57179	0.0243876	0.897468	488	0.975614	1	17500	0.399377	0.622039	0.0243876
ALKBH3	1.57123	0.0244487	0.897468	489	0.975552	1	17499	0.469389	0.747885	0.0244487
NIM1K	1.57122	0.0244487	0.897468	490	0.975552	1	17498	0.28162	0.346568	0.0244487
KCNH1	1.57019	0.0245722	0.898383	491	0.975429	1	17497	0.396012	0.559382	0.0245722
MORN1	1.56961	0.0246378	0.898383	492	0.975363	1	17496	0.145395	0.522737	0.0246378
UBAC1	1.56955	0.0246433	0.898383	493	0.975358	1	17495	0.355192	0.324661	0.0246433
ZNF655	1.56899	0.0247178	0.898383	494	0.975283	1	17494	0.240666	0.199484	0.0247178
OR10P1	1.5689	0.0247234	0.898383	495	0.975278	1	17493	0.282955	0.226065	0.0247234
ACOX2	1.56628	0.0250003	0.90354	496	0.975001	1	17492	0.0237072	-0.370001	0.0250003
CORO6	1.56615	0.0250136	0.90354	497	0.974988	1	17491	0.471972	0.316298	0.0250136
PHYHD1	1.56575	0.0250692	0.90354	498	0.974932	1	17490	0.352211	0.245921	0.0250692
CXCR6	1.56459	0.0252115	0.90354	499	0.97479	1	17489	0.225064	0.166077	0.0252115
VSX2	1.56312	0.0253583	0.90354	500	0.974643	1	17488	0.433543	0.713601	0.0253583
S100A8	1.56147	0.0255329	0.90354	501	0.974468	1	17487	0.312807	0.320816	0.0255329
CETP	1.56143	0.0255418	0.90354	502	0.974459	1	17486	0.224177	0.42589	0.0255418
WNT2	1.55999	0.0256919	0.90354	503	0.974309	1	17485	0.350071	0.249365	0.0256919
GNLY	1.55923	0.0257942	0.90354	504	0.974207	1	17484	0.492929	0.499182	0.0257942
COA6	1.55876	0.0258397	0.90354	505	0.974161	1	17483	-0.124168	0.381967	0.0258397
SPATA4	1.55847	0.0258653	0.90354	506	0.974136	1	17482	0.406263	0.323652	0.0258653
GNA13	1.55823	0.0258864	0.90354	507	0.974115	1	17481	0.560288	0.498717	0.0258864
IRF6	1.55662	0.026061	0.90354	508	0.97394	1	17480	0.0937364	0.372748	0.026061
TMPRSS4	1.55528	0.02623	0.90354	509	0.973771	1	17479	0.525029	0.53734	0.02623
SOHLH1	1.55495	0.0262623	0.90354	510	0.973739	1	17478	0.383913	0.408069	0.0262623
TPMT	1.55471	0.0262823	0.90354	511	0.973719	1	17477	0.176064	0.415571	0.0262823
PSEN1	1.5545	0.0263134	0.90354	512	0.973688	1	17476	0.332206	0.654672	0.0263134
SNURF	1.55433	0.026339	0.90354	513	0.973662	1	17475	0.322897	0.469049	0.026339
GCOM1	1.55429	0.0263423	0.90354	514	0.973659	1	17474	0.200175	0.22728	0.0263423
PRKN	1.55394	0.026379	0.90354	515	0.973622	1	17473	0.474598	0.604739	0.026379
DBH	1.55389	0.0263868	0.90354	516	0.973614	1	17472	0.383013	0.409896	0.0263868
NELFCD	1.55322	0.0264591	0.90354	517	0.973542	1	17471	0.139598	0.329764	0.0264591
ZNF417	1.55255	0.0265236	0.90354	518	0.973478	1	17470	0.362955	0.338463	0.0265236
PPP1R12A	1.55119	0.0266759	0.90354	519	0.973325	1	17469	0.553405	0.364016	0.0266759
IL36G	1.55043	0.0267482	0.90354	520	0.973253	1	17468	-0.376142	0.238949	0.0267482
ARG1	1.55027	0.0267704	0.90354	521	0.973231	1	17467	0.438351	0.539909	0.0267704
DTWD1	1.55017	0.026786	0.90354	522	0.973215	1	17466	0.290467	0.336253	0.026786
ARFRP1	1.54952	0.0268738	0.90354	523	0.973127	1	17465	0.471619	0.587947	0.0268738
MIF4GD	1.54887	0.0269505	0.90354	524	0.973051	1	17464	0.284203	0.346196	0.0269505
SLCO6A1	1.54847	0.0269939	0.90354	525	0.973007	1	17463	0.397935	0.658865	0.0269939
TNK1	1.54833	0.0270028	0.90354	526	0.972998	1	17462	0.0136455	-0.213609	0.0270028
COPZ1	1.54755	0.0270829	0.90354	527	0.972918	1	17461	0.0978626	0.38487	0.0270829
KCTD21	1.54738	0.027114	0.90354	528	0.972887	1	17460	0.542151	0.348772	0.027114
STIM1	1.54732	0.0271184	0.90354	529	0.972883	1	17459	0.160808	0.257974	0.0271184
OPN3	1.54715	0.027144	0.90354	530	0.972857	1	17458	0.343726	0.364838	0.027144
HP1BP3	1.54711	0.0271529	0.90354	531	0.972848	1	17457	1.21376	0.539899	0.0271529
PEX5L	1.54602	0.0272875	0.90354	532	0.972714	1	17456	1.20606	1.03676	0.0272875
OR4C16	1.54601	0.0272886	0.90354	533	0.972713	1	17455	0.484726	0.403778	0.0272886
PRDM11	1.54557	0.0273419	0.90354	534	0.972659	1	17454	0.481474	0.455211	0.0273419
C12orf66	1.54506	0.0274087	0.90354	535	0.972592	1	17453	0.398589	0.279661	0.0274087
TAF1	1.54499	0.0274153	0.90354	536	0.972586	1	17452	0.426286	0.305907	0.0274153
GALP	1.54472	0.0274465	0.90354	537	0.972555	1	17451	0.651802	0.606273	0.0274465
PRR23D1	1.54421	0.0274998	0.90354	538	0.972501	1	17450	0.39258	0.0467729	0.0274998
IZUMO3	1.54392	0.0275287	0.90354	539	0.972472	1	17449	0.425778	0.429228	0.0275287
TMEM30B	1.54279	0.0276611	0.90354	540	0.97234	1	17448	0.508685	0.45141	0.0276611
MMD	1.54269	0.0276788	0.90354	541	0.972322	1	17447	0.590204	0.629327	0.0276788
S100A7	1.54259	0.02769	0.90354	542	0.972311	1	17446	0.641939	0.256436	0.02769
CSGALNACT2	1.54233	0.0277211	0.90354	543	0.97228	1	17445	0.311384	0.216567	0.0277211
CSTL1	1.54139	0.0278312	0.90354	544	0.97217	1	17444	0.297265	0.301054	0.0278312
ACOT6	1.54115	0.0278645	0.90354	545	0.972137	1	17443	0.108679	0.180844	0.0278645
POC1A	1.54072	0.0279146	0.90354	546	0.972087	1	17442	0.284705	0.204689	0.0279146
NPM3	1.54	0.0279891	0.90354	547	0.972012	1	17441	0.236198	0.815174	0.0279891
RPN2	1.53999	0.0279924	0.90354	548	0.972009	1	17440	0.0871573	0.399057	0.0279924
PPARGC1A	1.5389	0.0281236	0.90354	549	0.971877	1	17439	0.39025	0.36324	0.0281236
MORN2	1.53829	0.0282148	0.90354	550	0.971786	1	17438	0.414022	0.482454	0.0282148
LAD1	1.53819	0.0282292	0.90354	551	0.971772	1	17437	0.127305	0.379121	0.0282292
TXNDC5	1.53795	0.0282548	0.90354	552	0.971746	1	17436	0.524669	0.351307	0.0282548
SERPINF1	1.53754	0.0283026	0.90354	553	0.971698	1	17435	0.392725	0.438507	0.0283026
DMRT3	1.53739	0.0283138	0.90354	554	0.971687	1	17434	0.420438	0.415613	0.0283138
RNF5	1.53578	0.0285017	0.90354	555	0.971499	1	17433	0.0531081	0.134925	0.0285017
ACSL4	1.53554	0.0285272	0.90354	556	0.971474	1	17432	0.32766	0.21171	0.0285272
SP8	1.53522	0.0285617	0.90354	557	0.971439	1	17431	0.423423	0.553513	0.0285617
KIAA1522	1.53517	0.0285684	0.90354	558	0.971433	1	17430	0.314574	0.289093	0.0285684
FRAT2	1.53428	0.0286907	0.90354	559	0.97131	1	17429	0.860596	0.983656	0.0286907
BRD7	1.53428	0.0286918	0.90354	560	0.971309	1	17428	0.311944	0.294811	0.0286918
GOLGA1	1.53397	0.0287385	0.90354	561	0.971263	1	17427	0.497883	0.38996	0.0287385
CLIC2	1.53383	0.028763	0.90354	562	0.971238	1	17426	0.083083	0.484342	0.028763
NUPR2	1.53367	0.0287808	0.90354	563	0.97122	1	17425	0.35719	0.324519	0.0287808
ZNF528	1.53359	0.0287919	0.90354	564	0.971209	1	17424	0.323169	0.415905	0.0287919
KCNIP3	1.53356	0.0287941	0.90354	565	0.971207	1	17423	0.204468	0.548851	0.0287941
INVS	1.53339	0.0288152	0.90354	566	0.971186	1	17422	0.346978	-0.100962	0.0288152
OR13C2	1.53283	0.0288897	0.90354	567	0.971111	1	17421	0.312189	0.43462	0.0288897
RING1	1.53279	0.0288931	0.90354	568	0.971108	1	17420	0.120052	0.00816297	0.0288931
SLC27A2	1.53268	0.0289086	0.90354	569	0.971092	1	17419	0.325749	0.0372002	0.0289086
SMTNL2	1.53266	0.0289108	0.90354	570	0.97109	1	17418	0.29469	0.47768	0.0289108
LMAN2L	1.53239	0.0289409	0.90354	571	0.97106	1	17417	0.163851	0.383892	0.0289409
LMO1	1.53226	0.0289642	0.90354	572	0.971037	1	17416	0.176471	0.149803	0.0289642
ZNF695	1.53182	0.0290076	0.90354	573	0.970994	1	17415	0.162398	0.180934	0.0290076
SNX25	1.53136	0.0290665	0.90354	574	0.970935	1	17414	0.136273	0.18254	0.0290665
ANTXR2	1.53094	0.0291121	0.90354	575	0.970889	1	17413	0.103191	0.360754	0.0291121
OGFRL1	1.53087	0.0291177	0.90354	576	0.970883	1	17412	0.238391	0.431446	0.0291177
PDGFRL	1.53074	0.0291266	0.90354	577	0.970875	1	17411	0.33984	0.40869	0.0291266
USP14	1.52938	0.0292889	0.90354	578	0.970712	1	17410	0.554311	0.549201	0.0292889
XPNPEP2	1.52938	0.0292889	0.90354	579	0.970712	1	17409	0.200606	0.187071	0.0292889
TMEM266	1.52855	0.0293823	0.90354	580	0.970619	1	17408	0.241465	0.387597	0.0293823
FGF18	1.52844	0.0293979	0.90354	581	0.970603	1	17407	0.543267	0.445159	0.0293979
KLHDC1	1.52835	0.029409	0.90354	582	0.970592	1	17406	0.189171	0.0948059	0.029409
GOPC	1.5274	0.0295224	0.90354	583	0.970479	1	17405	0.421918	0.416268	0.0295224
CENPV	1.52691	0.0295724	0.90354	584	0.970429	1	17404	0.377805	0.333613	0.0295724
CADM4	1.52676	0.0295925	0.90354	585	0.970409	1	17403	0.60073	0.397397	0.0295925
SP3	1.52639	0.0296325	0.90354	586	0.970369	1	17402	0.408659	0.511901	0.0296325
GABRB3	1.52634	0.029638	0.90354	587	0.970363	1	17401	0.245118	0.336582	0.029638
TAF13	1.52627	0.0296492	0.90354	588	0.970352	1	17400	0.509818	0.532043	0.0296492
BPIFA3	1.52601	0.0296792	0.90354	589	0.970322	1	17399	0.21614	0.324907	0.0296792
PSMD12	1.52563	0.0297237	0.90354	590	0.970277	1	17398	0.610951	0.71952	0.0297237
FZD2	1.5255	0.0297414	0.90354	591	0.97026	1	17397	0.388921	0.30873	0.0297414
ZNF462	1.52515	0.0297737	0.90354	592	0.970227	1	17396	0.44825	0.400697	0.0297737
SMCO3	1.525	0.0297881	0.90354	593	0.970213	1	17395	0.226156	0.310908	0.0297881
C5AR2	1.52333	0.0300183	0.903707	594	0.969983	1	17394	0.309443	0.238135	0.0300183
EPPIN	1.52302	0.0300528	0.903707	595	0.969948	1	17393	0.243146	0.248534	0.0300528
NUFIP1	1.52265	0.0301039	0.903707	596	0.969897	1	17392	0.396151	0.484736	0.0301039
DUSP11	1.5217	0.0302407	0.903707	597	0.96976	1	17391	0.120155	0.401765	0.0302407
TMUB1	1.52146	0.0302718	0.903707	598	0.969729	1	17390	0.419724	0.105115	0.0302718
TNRC6B	1.5213	0.030293	0.903707	599	0.969708	1	17389	0.0914328	0.116526	0.030293
ATP8B4	1.52077	0.0303763	0.903707	600	0.969625	1	17388	1.00244	0.517373	0.0303763
VPS4B	1.52072	0.0303819	0.903707	601	0.969619	1	17387	0.208964	0.402355	0.0303819
KRTAP10-2	1.5204	0.0304186	0.903707	602	0.969583	1	17386	0.236212	0.41394	0.0304186
USHBP1	1.51955	0.0305265	0.903707	603	0.969475	1	17385	0.572025	0.39496	0.0305265
ZNF490	1.51936	0.0305531	0.903707	604	0.969448	1	17384	0.360943	0.427994	0.0305531
GNG13	1.51887	0.0306254	0.903707	605	0.969376	1	17383	0.254096	0.325926	0.0306254
MBNL1	1.51855	0.0306743	0.903707	606	0.969327	1	17382	0.444061	0.46774	0.0306743
CCAR1	1.51806	0.030731	0.903707	607	0.96927	1	17381	0.183714	0.211966	0.030731
TP53AIP1	1.518	0.0307377	0.903707	608	0.969263	1	17380	0.555805	0.330875	0.0307377
GAL3ST1	1.51756	0.0308011	0.903707	609	0.9692	1	17379	0.400949	0.570951	0.0308011
HEBP2	1.51754	0.0308011	0.903707	610	0.9692	1	17378	0.432549	0.671398	0.0308011
TNXB	1.51654	0.0309256	0.903707	611	0.969075	1	17377	0.457851	0.885905	0.0309256
NENF	1.51544	0.0310746	0.903707	612	0.968926	1	17376	0.415842	0.586528	0.0310746
CMYA5	1.51544	0.0310746	0.903707	613	0.968926	1	17375	0.311332	0.464611	0.0310746
CARD18	1.51495	0.0311347	0.903707	614	0.968866	1	17374	0.38528	0.40525	0.0311347
SPANXN2	1.51399	0.0312503	0.903707	615	0.968751	1	17373	0.208431	0.333295	0.0312503
USP35	1.51385	0.0312681	0.903707	616	0.968733	1	17372	0.465901	0.144768	0.0312681
UBC	1.51365	0.0312892	0.903707	617	0.968712	1	17371	0.156653	0.197079	0.0312892
EPB41L2	1.5134	0.0313337	0.903707	618	0.968667	1	17370	0.205087	0.135772	0.0313337
SLC22A17	1.51289	0.0314004	0.903707	619	0.968601	1	17369	0.363566	0.499346	0.0314004
LTB	1.51237	0.0314816	0.903707	620	0.96852	1	17368	0.0380061	0.125195	0.0314816
PIGH	1.51225	0.0315027	0.903707	621	0.968498	1	17367	0.349924	0.339287	0.0315027
SLC11A2	1.51186	0.0315528	0.903707	622	0.968448	1	17366	0.631291	0.42307	0.0315528
FBXW2	1.51122	0.0316417	0.903707	623	0.968359	1	17365	0.380822	0.678964	0.0316417
UPRT	1.51027	0.0317529	0.903707	624	0.968248	1	17364	0.413957	0.39889	0.0317529
FAM71B	1.51012	0.0317629	0.903707	625	0.968238	1	17363	0.163355	0.315993	0.0317629
FEM1A	1.51007	0.0317674	0.903707	626	0.968234	1	17362	0.618187	0.68538	0.0317674
NLRP11	1.50988	0.0317918	0.903707	627	0.968209	1	17361	0.158268	0.100237	0.0317918
C15orf62	1.50939	0.0318797	0.903707	628	0.968121	1	17360	0.43605	0.255248	0.0318797
MYOF	1.50856	0.0319908	0.903707	629	0.96801	1	17359	0.167639	0.486998	0.0319908
FOXP4	1.50808	0.0320531	0.903707	630	0.967948	1	17358	0.238568	0.0852184	0.0320531
MBD2	1.5076	0.0321087	0.903707	631	0.967892	1	17357	0.38413	0.25011	0.0321087
VAV2	1.5063	0.0322699	0.903707	632	0.967731	1	17356	0.416948	0.277422	0.0322699
C2CD6	1.50614	0.0322877	0.903707	633	0.967713	1	17355	0.37769	0.394357	0.0322877
MTMR4	1.50607	0.0323	0.903707	634	0.967701	1	17354	0.305042	0.27376	0.0323
PAIP2B	1.50593	0.0323189	0.903707	635	0.967682	1	17353	0.421513	0.261961	0.0323189
GLMN	1.50529	0.0324078	0.903707	636	0.967593	1	17352	-0.00845459	0.317929	0.0324078
HSPA4L	1.50507	0.0324323	0.903707	637	0.967569	1	17351	0.121289	0.184845	0.0324323
SEMG1	1.50502	0.0324378	0.903707	638	0.967563	1	17350	0.627552	0.44794	0.0324378
TBC1D1	1.5049	0.0324512	0.903707	639	0.96755	1	17349	0.196925	0.350093	0.0324512
TOB1	1.50452	0.032499	0.903707	640	0.967502	1	17348	0.331494	0.349533	0.032499
CSNK1D	1.50332	0.0326758	0.903707	641	0.967325	1	17347	0.421107	0.526032	0.0326758
DDX18	1.50296	0.0327336	0.903707	642	0.967268	1	17346	1.24354	0.738294	0.0327336
C9orf3	1.50261	0.0327825	0.903707	643	0.967219	1	17345	0.264985	0.146307	0.0327825
PLTP	1.50241	0.0328126	0.903707	644	0.967189	1	17344	0.608739	0.500934	0.0328126
CYP51A1	1.5021	0.0328581	0.903707	645	0.967143	1	17343	0.44855	0.537107	0.0328581
ELOVL3	1.50186	0.0328915	0.903707	646	0.96711	1	17342	0.309677	0.497625	0.0328915
C10orf67	1.50154	0.0329393	0.903707	647	0.967062	1	17341	0.0443644	0.235351	0.0329393
GSC	1.50116	0.0330105	0.903707	648	0.966991	1	17340	0.63351	0.668807	0.0330105
SENP7	1.50109	0.0330227	0.903707	649	0.966978	1	17339	0.247388	0.405429	0.0330227
CEACAM8	1.50099	0.0330383	0.903707	650	0.966963	1	17338	0.230148	0.23823	0.0330383
MAP2K7	1.50086	0.0330494	0.903707	651	0.966952	1	17337	0.351227	0.651494	0.0330494
SIRPA	1.50063	0.033085	0.903707	652	0.966916	1	17336	0.372362	0.3318	0.033085
CDKL5	1.5003	0.0331239	0.903707	653	0.966877	1	17335	0.173387	0.371379	0.0331239
SLC28A2	1.49931	0.0332395	0.903707	654	0.966762	1	17334	0.509368	0.502844	0.0332395
RHOH	1.49928	0.033244	0.903707	655	0.966757	1	17333	0.438426	0.234277	0.033244
PTEN	1.49909	0.0332718	0.903707	656	0.966729	1	17332	0.357164	0.335835	0.0332718
DERL2	1.49856	0.0333418	0.903707	657	0.966659	1	17331	0.430345	0.406275	0.0333418
FAM131A	1.49851	0.0333485	0.903707	658	0.966653	1	17330	0.60719	0.291737	0.0333485
TMEM108	1.49837	0.0333629	0.903707	659	0.966638	1	17329	0.235027	0.293688	0.0333629
PMCH	1.49772	0.0334563	0.903707	660	0.966545	1	17328	0.481447	0.347858	0.0334563
C7orf65	1.49738	0.0334997	0.903707	661	0.966501	1	17327	0.257445	0.401475	0.0334997
SPTLC1	1.49726	0.0335153	0.903707	662	0.966486	1	17326	0.9172	0.894099	0.0335153
MTMR9	1.49719	0.0335231	0.903707	663	0.966478	1	17325	0.436048	0.409343	0.0335231
DCLRE1C	1.49715	0.0335275	0.903707	664	0.966474	1	17324	0.318307	0.48014	0.0335275
MAPK7	1.49708	0.0335386	0.903707	665	0.966462	1	17323	0.348623	0.417288	0.0335386
MICALL1	1.49645	0.033622	0.903707	666	0.966379	1	17322	0.178895	0.123482	0.033622
ZNF16	1.49596	0.0336932	0.903707	667	0.966308	1	17321	0.466572	0.309429	0.0336932
EIPR1	1.49565	0.0337388	0.903707	668	0.966262	1	17320	0.47169	0.387572	0.0337388
GLT1D1	1.49556	0.0337488	0.903707	669	0.966252	1	17319	0.253623	0.451261	0.0337488
ZSWIM7	1.49539	0.0337732	0.903707	670	0.966228	1	17318	0.506647	0.53904	0.0337732
BCKDK	1.49507	0.0338144	0.903707	671	0.966187	1	17317	0.0338342	0.249323	0.0338144
NKAIN3	1.49422	0.0339445	0.903707	672	0.966057	1	17316	0.171277	0.28291	0.0339445
LGI3	1.49375	0.0340156	0.903707	673	0.965985	1	17315	0.453844	0.368989	0.0340156
C1QTNF1	1.49314	0.0341135	0.903707	674	0.965888	1	17314	0.145461	0.396442	0.0341135
KRT18	1.49308	0.0341224	0.903707	675	0.965879	1	17313	0.551557	0.284787	0.0341224
ANXA5	1.49199	0.0342458	0.903707	676	0.965755	1	17312	0.295923	0.344754	0.0342458
NRG2	1.49187	0.0342591	0.903707	677	0.965742	1	17311	0.0663123	-0.313877	0.0342591
DNAL4	1.49182	0.0342725	0.903707	678	0.965729	1	17310	0.430584	0.537986	0.0342725
POU5F1	1.49172	0.0342869	0.903707	679	0.965714	1	17309	0.554824	0.331673	0.0342869
C7orf26	1.49162	0.0343003	0.903707	680	0.965701	1	17308	0.422219	0.411806	0.0343003
NEK5	1.4914	0.0343236	0.903707	681	0.965677	1	17307	0.397569	0.777879	0.0343236
KLF17	1.49125	0.0343459	0.903707	682	0.965655	1	17306	0.468106	0.673753	0.0343459
LPCAT3	1.49112	0.0343581	0.903707	683	0.965643	1	17305	0.388809	0.511343	0.0343581
DPYS	1.49099	0.0343715	0.903707	684	0.96563	1	17304	0.2871	0.301969	0.0343715
ARL5C	1.49075	0.0344159	0.903707	685	0.965585	1	17303	0.0414031	-0.0642251	0.0344159
INO80	1.4901	0.0345138	0.904955	686	0.965487	1	17302	-0.181747	0.669142	0.0345138
STRIP1	1.48966	0.0345872	0.905559	687	0.965414	1	17301	0.45479	0.345147	0.0345872
STXBP4	1.48908	0.0346828	0.906562	688	0.965318	1	17300	0.274915	0.556354	0.0346828
KIAA1586	1.48845	0.0347684	0.906562	689	0.965233	1	17299	0.54959	0.384545	0.0347684
COL6A6	1.48723	0.034943	0.906562	690	0.965058	1	17298	0.448787	0.535969	0.034943
ID2	1.48654	0.035043	0.906562	691	0.964958	1	17297	0.0654482	0.295533	0.035043
OR12D3	1.4864	0.0350564	0.906562	692	0.964945	1	17296	0.50655	0.360815	0.0350564
ST8SIA6	1.48637	0.0350631	0.906562	693	0.964938	1	17295	0.325904	0.542158	0.0350631
FBN3	1.48623	0.0350853	0.906562	694	0.964916	1	17294	0.590652	0.394244	0.0350853
CX3CR1	1.48617	0.0350931	0.906562	695	0.964908	1	17293	0.738522	0.576643	0.0350931
LGR6	1.48597	0.0351264	0.906562	696	0.964875	1	17292	0.234998	0.0812172	0.0351264
TAAR1	1.48587	0.0351364	0.906562	697	0.964865	1	17291	0.305422	0.132093	0.0351364
CRYBB1	1.48535	0.0352087	0.906562	698	0.964792	1	17290	0.575069	0.583933	0.0352087
TAS1R2	1.48511	0.0352488	0.906562	699	0.964752	1	17289	0.251324	0.301979	0.0352488
FAM107B	1.48449	0.035341	0.906562	700	0.96466	1	17288	0.349977	0.407531	0.035341
SRSF12	1.48435	0.0353566	0.906562	701	0.964645	1	17287	-0.287846	0.398038	0.0353566
AGPS	1.48312	0.0355367	0.906562	702	0.964464	1	17286	0.467251	0.449142	0.0355367
EIF2B2	1.4831	0.035539	0.906562	703	0.964462	1	17285	-0.447388	0.629776	0.035539
PREB	1.48297	0.0355656	0.906562	704	0.964435	1	17284	0.605023	0.669329	0.0355656
GLOD4	1.4824	0.0356635	0.906562	705	0.964338	1	17283	0.380674	0.748333	0.0356635
ZNF850	1.48199	0.0357313	0.906562	706	0.96427	1	17282	0.284501	0.107385	0.0357313
CCDC28A	1.48195	0.0357369	0.906562	707	0.964264	1	17281	0.405289	0.430975	0.0357369
CCNT2	1.4819	0.0357491	0.906562	708	0.964252	1	17280	0.36967	0.210238	0.0357491
MAGEA4	1.48189	0.0357513	0.906562	709	0.96425	1	17279	0.300917	0.370907	0.0357513
ULBP2	1.48169	0.0357847	0.906562	710	0.964216	1	17278	0.252607	0.539104	0.0357847
CPSF1	1.48101	0.0359148	0.907808	711	0.964086	1	17277	0.450353	0.382043	0.0359148
41882	1.48089	0.0359348	0.907808	712	0.964066	1	17276	0.282237	0.275548	0.0359348
NEK1	1.48049	0.035996	0.907859	713	0.964005	1	17275	0.442393	0.308996	0.035996
SGMS2	1.4801	0.0360538	0.907859	714	0.963947	1	17274	0.312764	0.210554	0.0360538
DDX25	1.47983	0.0360882	0.907859	715	0.963913	1	17273	0.536	0.487848	0.0360882
PTGS2	1.47922	0.0361883	0.908154	716	0.963813	1	17272	0.135278	0.429078	0.0361883
MYO3A	1.47871	0.0362706	0.908154	717	0.963731	1	17271	0.509442	0.386071	0.0362706
TNNC2	1.47858	0.0362939	0.908154	718	0.963707	1	17270	0.572466	0.215557	0.0362939
COPS6	1.47832	0.0363251	0.908154	719	0.963676	1	17269	0.371532	0.25015	0.0363251
TARDBP	1.47796	0.0363707	0.908154	720	0.96363	1	17268	0.190502	0.349628	0.0363707
ZBP1	1.47775	0.0364029	0.908154	721	0.963598	1	17267	0.397081	0.412019	0.0364029
PSPC1	1.47715	0.0365052	0.908302	722	0.963496	1	17266	0.1846	0.236025	0.0365052
WDR12	1.47697	0.0365275	0.908302	723	0.963474	1	17265	0.465077	0.259487	0.0365275
USP39	1.47659	0.0365897	0.908302	724	0.963411	1	17264	0.181028	0.316248	0.0365897
NSUN5	1.47646	0.0366108	0.908302	725	0.96339	1	17263	0.149489	0.119088	0.0366108
IFNA14	1.47532	0.0367876	0.910645	726	0.963213	1	17262	0.0994136	0.217376	0.0367876
MSC	1.47523	0.0368065	0.910645	727	0.963195	1	17261	0.487603	0.640092	0.0368065
SOGA1	1.47432	0.0369533	0.913003	728	0.963048	1	17260	0.282818	0.130444	0.0369533
L3MBTL1	1.47409	0.0370033	0.913003	729	0.962998	1	17259	0.277003	0.42821	0.0370033
RBM28	1.47319	0.0371568	0.914246	730	0.962844	1	17258	0.405099	0.555974	0.0371568
CARS	1.47278	0.0372135	0.914246	731	0.962788	1	17257	0.747784	0.615732	0.0372135
SIRT6	1.47225	0.037288	0.914246	732	0.962713	1	17256	0.199134	0.0211025	0.037288
TST	1.47178	0.0373614	0.914246	733	0.96264	1	17255	0.402362	0.275441	0.0373614
KNCN	1.47146	0.0374125	0.914246	734	0.962589	1	17254	0.276046	0.257738	0.0374125
ZNF347	1.47127	0.037437	0.914246	735	0.962564	1	17253	-0.0185915	-0.189464	0.037437
LRWD1	1.4712	0.0374548	0.914246	736	0.962546	1	17252	0.391079	0.434921	0.0374548
DISP1	1.47115	0.0374603	0.914246	737	0.962541	1	17251	0.34028	0.247611	0.0374603
GYPA	1.47042	0.0375771	0.915853	738	0.962424	1	17250	0.20782	0.362287	0.0375771
DNAJC4	1.47011	0.0376383	0.915918	739	0.962363	1	17249	0.245229	0.371533	0.0376383
CHADL	1.46986	0.0376816	0.915918	740	0.962319	1	17248	0.235791	0.633531	0.0376816
TP53I11	1.46946	0.0377494	0.916328	741	0.962252	1	17247	0.204296	0.27719	0.0377494
WDPCP	1.4689	0.0378328	0.916774	742	0.962168	1	17246	0.206626	0.131522	0.0378328
ESCO1	1.468	0.0380107	0.916774	743	0.96199	1	17245	0.0162821	-0.0305766	0.0380107
PCK2	1.46771	0.0380497	0.916774	744	0.961951	1	17244	0.2594	0.300214	0.0380497
BMP7	1.46768	0.0380563	0.916774	745	0.961945	1	17243	0.414862	0.382319	0.0380563
DGKQ	1.46763	0.0380663	0.916774	746	0.961935	1	17242	0.215156	-0.0532424	0.0380663
LYG2	1.46654	0.0382431	0.916774	747	0.961758	1	17241	0.356115	0.378775	0.0382431
MIF	1.46613	0.0382909	0.916774	748	0.96171	1	17240	0.473131	0.34779	0.0382909
TNK2	1.46552	0.0383955	0.916774	749	0.961606	1	17239	0.552822	0.405718	0.0383955
RNF40	1.4652	0.0384355	0.916774	750	0.961566	1	17238	0.116631	0.0814312	0.0384355
SUMO2	1.4652	0.0384355	0.916774	751	0.961566	1	17237	0.132317	0.442746	0.0384355
FAM160A2	1.46485	0.0385055	0.916774	752	0.961496	1	17236	0.043511	0.0951857	0.0385055
NDRG4	1.46484	0.0385078	0.916774	753	0.961493	1	17235	0.638898	0.405105	0.0385078
ANKRD39	1.46444	0.0385756	0.916774	754	0.961426	1	17234	0.299522	0.6252	0.0385756
ZNF555	1.46441	0.0385812	0.916774	755	0.96142	1	17233	0.260162	0.350987	0.0385812
HP	1.46428	0.038609	0.916774	756	0.961392	1	17232	0.245578	0.340038	0.038609
RAB40B	1.46383	0.0386835	0.916774	757	0.961318	1	17231	0.493882	0.532302	0.0386835
SMC6	1.46376	0.0386957	0.916774	758	0.961305	1	17230	0.462889	0.573922	0.0386957
CD28	1.46309	0.0388236	0.916774	759	0.961178	1	17229	0.255799	0.190933	0.0388236
NEK6	1.46263	0.0389036	0.916774	760	0.961098	1	17228	0.548555	0.589766	0.0389036
DKK 1.00	1.46262	0.0389036	0.916774	761	0.961098	1	17227	0.255226	0.391361	0.0389036
KIAA0408	1.46255	0.0389203	0.916774	762	0.961081	1	17226	0.408749	0.227363	0.0389203
PRTFDC1	1.46226	0.0389581	0.916774	763	0.961043	1	17225	0.204239	0.32705	0.0389581
TLR1	1.46225	0.0389581	0.916774	764	0.961043	1	17224	0.441865	0.45057	0.0389581
MAU2	1.46192	0.0390215	0.916774	765	0.96098	1	17223	0.49101	0.62235	0.0390215
EFCAB12	1.46155	0.0390893	0.916774	766	0.960912	1	17222	0.348774	0.490352	0.0390893
ZNF627	1.46153	0.0390949	0.916774	767	0.960906	1	17221	0.281413	0.380545	0.0390949
ERLIN2	1.46122	0.0391505	0.916774	768	0.960851	1	17220	0.588134	0.487374	0.0391505
CTDP1	1.46097	0.0391949	0.916774	769	0.960806	1	17219	0.486066	0.474256	0.0391949
DUSP26	1.46048	0.0392594	0.91709	770	0.960742	1	17218	0.142841	0.661644	0.0392594
TMPRSS11D	1.45995	0.0393473	0.917667	771	0.960654	1	17217	0.368692	0.267607	0.0393473
CAND2	1.45969	0.0393862	0.917667	772	0.960615	1	17216	0.506284	0.403867	0.0393862
MFAP1	1.45915	0.0394929	0.917886	773	0.960508	1	17215	0.169538	0.266134	0.0394929
ZNF600	1.45892	0.0395207	0.917886	774	0.96048	1	17214	0.32239	0.408837	0.0395207
UBQLN3	1.45766	0.0397353	0.917886	775	0.960266	1	17213	0.201988	0.194396	0.0397353
GOSR2	1.45747	0.039772	0.917886	776	0.960229	1	17212	0.160781	-0.102288	0.039772
IPO8	1.45678	0.0398699	0.917886	777	0.960131	1	17211	0.402895	0.40674	0.0398699
OR4C13	1.45675	0.0398754	0.917886	778	0.960126	1	17210	0.381604	0.508645	0.0398754
TSSK1B	1.45632	0.0399477	0.917886	779	0.960053	1	17209	0.275357	0.486626	0.0399477
IL17F	1.45586	0.0400389	0.917886	780	0.959962	1	17208	0.323066	0.316588	0.0400389
MRO	1.4557	0.0400867	0.917886	781	0.959914	1	17207	0.407406	0.275147	0.0400867
SPEF2	1.45558	0.0401067	0.917886	782	0.959894	1	17206	0.308788	0.378763	0.0401067
HACD4	1.45518	0.0401567	0.917886	783	0.959844	1	17205	0.301024	0.393724	0.0401567
DCLK3	1.45505	0.0401801	0.917886	784	0.959821	1	17204	0.300271	0.209469	0.0401801
KCNJ16	1.45481	0.0402123	0.917886	785	0.959789	1	17203	0.38692	0.148999	0.0402123
RORC	1.4548	0.0402168	0.917886	786	0.959784	1	17202	0.511421	0.406153	0.0402168
OR4L1	1.45436	0.0402991	0.917886	787	0.959702	1	17201	0.297269	0.366419	0.0402991
ZSCAN25	1.45434	0.0403002	0.917886	788	0.959701	1	17200	0.34948	0.299848	0.0403002
MRPL11	1.45406	0.0403491	0.917886	789	0.959652	1	17199	0.614212	0.664014	0.0403491
GDPD1	1.45393	0.0403658	0.917886	790	0.959635	1	17198	0.193744	0.293254	0.0403658
DPT	1.45392	0.0403702	0.917886	791	0.959631	1	17197	0.185059	0.523135	0.0403702
C17orf99	1.45355	0.0404292	0.917886	792	0.959572	1	17196	0.425425	0.408948	0.0404292
SMC5	1.45289	0.0405337	0.917886	793	0.959467	1	17195	0.292509	0.40726	0.0405337
ASB7	1.45271	0.0405681	0.917886	794	0.959433	1	17194	0.358534	0.332303	0.0405681
CRAT	1.4527	0.0405693	0.917886	795	0.959432	1	17193	0.721048	0.382965	0.0405693
USP6	1.45178	0.0407327	0.920175	796	0.959268	1	17192	0.483094	0.304814	0.0407327
PSPH	1.45157	0.0407727	0.920175	797	0.959228	1	17191	0.283282	0.303898	0.0407727
PLXNC1	1.45122	0.0408306	0.920325	798	0.959171	1	17190	0.244921	0.2865	0.0408306
PRM1	1.4505	0.0409529	0.921926	799	0.959048	1	17189	0.302238	0.200967	0.0409529
FST	1.44969	0.0410874	0.922758	800	0.958914	1	17188	0.477069	0.296094	0.0410874
TOMM5	1.44894	0.0412164	0.922758	801	0.958785	1	17187	0.14752	0.221009	0.0412164
BLVRA	1.44879	0.0412442	0.922758	802	0.958757	1	17186	0.410896	0.315013	0.0412442
PTPRU	1.44861	0.0412698	0.922758	803	0.958731	1	17185	0.387378	0.333681	0.0412698
WDR81	1.44856	0.0412798	0.922758	804	0.958721	1	17184	0.37743	0.429828	0.0412798
GDF5	1.44814	0.0413487	0.922758	805	0.958652	1	17183	0.496665	0.327479	0.0413487
TEX261	1.44794	0.0413832	0.922758	806	0.958618	1	17182	0.135983	-0.0884807	0.0413832
SPINK5	1.4476	0.0414354	0.922758	807	0.958566	1	17181	0.295492	0.217494	0.0414354
ADM	1.4473	0.0414788	0.922758	808	0.958522	1	17180	0.16422	-0.114744	0.0414788
OR5L2	1.44693	0.0415577	0.922758	809	0.958443	1	17179	0.342217	0.130581	0.0415577
C8B	1.44682	0.0415778	0.922758	810	0.958423	1	17178	0.115418	-0.00727898	0.0415778
RIPOR2	1.44566	0.041769	0.922758	811	0.958232	1	17177	0.403434	0.421949	0.041769
TP53RK	1.44491	0.0418891	0.922758	812	0.958112	1	17176	0.146637	-0.36186	0.0418891
PI3	1.44487	0.0418947	0.922758	813	0.958106	1	17175	0.13104	0.287106	0.0418947
C19orf84	1.44442	0.0419591	0.922758	814	0.958042	1	17174	0.293918	0.39751	0.0419591
AMELX	1.44428	0.0419692	0.922758	815	0.958032	1	17173	0.153725	0.327976	0.0419692
MID2	1.44383	0.042057	0.922758	816	0.957944	1	17172	0.188285	-0.277591	0.042057
PLXNA3	1.44378	0.042067	0.922758	817	0.957934	1	17171	0.287979	0.373437	0.042067
STXBP6	1.44321	0.0421838	0.922758	818	0.957817	1	17170	0.135035	0.000508	0.0421838
ZNF479	1.44307	0.0422127	0.922758	819	0.957788	1	17169	0.31052	0.202699	0.0422127
ARMCX5-GPRASP2	1.44252	0.0423116	0.922758	820	0.957689	1	17168	0.0224364	0.149164	0.0423116
DRG2	1.44244	0.0423216	0.922758	821	0.957679	1	17167	0.30186	0.547132	0.0423216
SPNS1	1.44222	0.0423617	0.922758	822	0.957639	1	17166	0.565812	0.378102	0.0423617
KLK6	1.44205	0.0423939	0.922758	823	0.957607	1	17165	0.0843365	0.594664	0.0423939
SLC11A1	1.44166	0.0424662	0.922758	824	0.957535	1	17164	0.424924	0.463749	0.0424662
MUC17	1.4415	0.0424951	0.922758	825	0.957506	1	17163	0.182949	-0.27254	0.0424951
SYT14	1.44103	0.0425774	0.922758	826	0.957424	1	17162	0.273126	0.304025	0.0425774
FCGRT	1.4409	0.0426007	0.922758	827	0.9574	1	17161	0.185278	0.396559	0.0426007
MICALCL	1.43986	0.0427831	0.922758	828	0.957218	1	17160	-0.153845	-0.0632874	0.0427831
MAP7	1.43975	0.0427975	0.922758	829	0.957204	1	17159	0.432041	0.520926	0.0427975
PEX13	1.43933	0.0428876	0.922758	830	0.957114	1	17158	0.282681	0.257391	0.0428876
PCDHGA8	1.4389	0.0429554	0.922758	831	0.957046	1	17157	0.432592	0.419511	0.0429554
NLRP7	1.43862	0.0429966	0.922758	832	0.957005	1	17156	0.229306	0.635443	0.0429966
ANKS6	1.43851	0.0430177	0.922758	833	0.956983	1	17155	-0.72897	0.0938644	0.0430177
KLC2	1.43849	0.0430188	0.922758	834	0.956982	1	17154	0.235542	0.434227	0.0430188
NAE1	1.43815	0.0430677	0.922758	835	0.956933	1	17153	0.578825	0.247739	0.0430677
PPP4R3B	1.43804	0.0430844	0.922758	836	0.956917	1	17152	0.177874	0.345126	0.0430844
GIMAP1-GIMAP5	1.43791	0.0430966	0.922758	837	0.956904	1	17151	0.366339	0.528656	0.0430966
DGKA	1.43786	0.0431066	0.922758	838	0.956894	1	17150	0.391194	0.505288	0.0431066
NDUFA9	1.4378	0.0431178	0.922758	839	0.956883	1	17149	0.348264	0.473484	0.0431178
RIPPLY1	1.43771	0.0431367	0.922758	840	0.956864	1	17148	0.34627	0.416714	0.0431367
LRRC66	1.43769	0.0431444	0.922758	841	0.956857	1	17147	0.32821	0.436348	0.0431444
HERC1	1.43733	0.04321	0.923063	842	0.956791	1	17146	0.129625	0.248643	0.04321
KRBA2	1.43702	0.0432668	0.923178	843	0.956734	1	17145	0.460906	0.480442	0.0432668
ATP5H	1.43647	0.0433735	0.924339	844	0.956628	1	17144	0.364717	0.360294	0.0433735
AQP2	1.43594	0.0434802	0.924339	845	0.956521	1	17143	0.466804	0.613612	0.0434802
41892	1.4357	0.0435325	0.924339	846	0.956469	1	17142	0.199601	0.122928	0.0435325
CDKN1C	1.43558	0.0435547	0.924339	847	0.956446	1	17141	0.271687	0.0202694	0.0435547
SLC6A5	1.43542	0.0435781	0.924339	848	0.956423	1	17140	0.316062	0.46243	0.0435781
USB1	1.4343	0.0437793	0.925412	849	0.956222	1	17139	0.30934	0.389991	0.0437793
TAF15	1.43361	0.043895	0.925412	850	0.956106	1	17138	0.503934	0.432912	0.043895
MEGF10	1.4333	0.0439395	0.925412	851	0.956062	1	17137	0.392139	0.47726	0.0439395
OMA1	1.43321	0.0439617	0.925412	852	0.956039	1	17136	0.0680398	0.30196	0.0439617
TMEM173	1.43297	0.044014	0.925412	853	0.955987	1	17135	0.311907	0.323466	0.044014
PHYH	1.43219	0.0441719	0.925412	854	0.955829	1	17134	0.566517	0.501024	0.0441719
ZSCAN4	1.43218	0.0441785	0.925412	855	0.955823	1	17133	0.51764	0.272756	0.0441785
SPEN	1.43209	0.0441896	0.925412	856	0.955811	1	17132	0.0633777	0.346801	0.0441896
SPSB3	1.43201	0.0442152	0.925412	857	0.955786	1	17131	0.251329	0.535299	0.0442152
RAB18	1.43121	0.0443642	0.925412	858	0.955637	1	17130	0.513137	0.352589	0.0443642
THAP12	1.43062	0.0444787	0.925412	859	0.955522	1	17129	-1.38054	-0.221416	0.0444787
FAM46B	1.43062	0.0444787	0.925412	860	0.955522	1	17128	0.531639	0.478393	0.0444787
ELOA3B	1.43055	0.0444999	0.925412	861	0.955501	1	17127	0.0754717	0.340119	0.0444999
NOC2L	1.43042	0.0445199	0.925412	862	0.955481	1	17126	0.45877	0.395084	0.0445199
SBSN	1.43041	0.0445232	0.925412	863	0.955478	1	17125	0.519154	0.323397	0.0445232
CFAP36	1.43024	0.0445588	0.925412	864	0.955442	1	17124	0.45319	0.520105	0.0445588
CCNG2	1.43006	0.0445977	0.925412	865	0.955403	1	17123	0.275639	0.365202	0.0445977
LRRFIP2	1.42996	0.0446188	0.925412	866	0.955382	1	17122	0.128864	0.152031	0.0446188
ACTG1	1.42965	0.0446667	0.925412	867	0.955334	1	17121	0.518201	0.567315	0.0446667
DCAF15	1.42933	0.0447323	0.925412	868	0.955269	1	17120	0.0569923	-0.176809	0.0447323
TGM7	1.42928	0.0447467	0.925412	869	0.955254	1	17119	0.495989	0.547491	0.0447467
OGT	1.42895	0.0448079	0.925412	870	0.955193	1	17118	0.583611	0.445855	0.0448079
ZNF687	1.4288	0.0448512	0.925412	871	0.95515	1	17117	0.231917	0.0772223	0.0448512
SLIT1	1.42869	0.0448635	0.925412	872	0.955138	1	17116	0.518548	0.510519	0.0448635
PPP2R1A	1.42805	0.044978	0.926033	873	0.955023	1	17115	0.314694	0.225023	0.044978
KRTAP24-1	1.42777	0.0450358	0.926033	874	0.954965	1	17114	0.250517	0.303119	0.0450358
NCBP3	1.42768	0.045048	0.926033	875	0.954953	1	17113	-0.254264	0.102632	0.045048
SH3BGRL2	1.42602	0.0453316	0.927008	876	0.95467	1	17112	0.367918	0.47961	0.0453316
METAP1D	1.426	0.0453405	0.927008	877	0.954661	1	17111	0.129736	0.0709487	0.0453405
HELB	1.42595	0.0453494	0.927008	878	0.954652	1	17110	0.565455	0.339248	0.0453494
ATP5E	1.4252	0.045505	0.927008	879	0.954496	1	17109	0.723679	0.336548	0.045505
BIN2	1.42461	0.0456262	0.927008	880	0.954375	1	17108	0.144919	0.102582	0.0456262
MECOM	1.42394	0.0457574	0.927008	881	0.954244	1	17107	0.107401	0.240637	0.0457574
LRMP	1.42387	0.0457686	0.927008	882	0.954233	1	17106	0.368778	0.49447	0.0457686
ZNF446	1.4236	0.0458219	0.927008	883	0.954179	1	17105	-0.0231665	0.446008	0.0458219
CYBB	1.42344	0.045852	0.927008	884	0.954149	1	17104	0.291629	0.0449573	0.045852
PRSS1	1.42327	0.0458842	0.927008	885	0.954117	1	17103	0.607473	0.33011	0.0458842
SZT2	1.42322	0.0458886	0.927008	886	0.954112	1	17102	0.325128	0.159824	0.0458886
ZC3H7A	1.42318	0.0458975	0.927008	887	0.954104	1	17101	0.454044	0.58375	0.0458975
UGT1A5	1.42298	0.045942	0.927008	888	0.954059	1	17100	0.0308386	0.419474	0.045942
PWP1	1.42273	0.0459765	0.927008	889	0.954025	1	17099	0.538878	0.480023	0.0459765
ZNF217	1.42258	0.0459998	0.927008	890	0.954001	1	17098	0.523589	0.480485	0.0459998
FAM25A	1.42253	0.0460054	0.927008	891	0.953996	1	17097	0.123294	-0.00135896	0.0460054
NAT8	1.42222	0.0460766	0.927008	892	0.953925	1	17096	0.403678	0.545985	0.0460766
SMYD3	1.42219	0.0460777	0.927008	893	0.953923	1	17095	0.405576	0.0750659	0.0460777
CABP5	1.4219	0.046131	0.927008	894	0.95387	1	17094	0.317542	0.119696	0.046131
SIX6	1.42166	0.0461766	0.927008	895	0.953824	1	17093	0.301171	0.233361	0.0461766
GALNTL6	1.42166	0.0461777	0.927008	896	0.953823	1	17092	0.440576	0.0918161	0.0461777
MRFAP1	1.42116	0.0462711	0.927304	897	0.95373	1	17091	0.236678	0.331454	0.0462711
LCE4A	1.42101	0.0462956	0.927304	898	0.953706	1	17090	0.258691	-0.032391	0.0462956
TTPA	1.41981	0.0465369	0.928776	899	0.953464	1	17089	0.101832	0.144286	0.0465369
MLEC	1.41945	0.0466281	0.928776	900	0.953373	1	17088	0.206357	0.0810168	0.0466281
STK10	1.41938	0.0466425	0.928776	901	0.953359	1	17087	0.532819	0.48826	0.0466425
ILF2	1.41895	0.0467181	0.928776	902	0.953283	1	17086	0.462741	0.198063	0.0467181
SLC26A8	1.41883	0.0467426	0.928776	903	0.953259	1	17085	0.167551	0.0235477	0.0467426
ERGIC2	1.41802	0.0468938	0.928776	904	0.953107	1	17084	0.204414	0.365934	0.0468938
ISL1	1.41788	0.0469205	0.928776	905	0.953081	1	17083	0.560196	0.36054	0.0469205
SCAMP3	1.41783	0.0469305	0.928776	906	0.953071	1	17082	0.38329	0.381494	0.0469305
PLCH1	1.4178	0.046935	0.928776	907	0.953066	1	17081	0.551557	0.436996	0.046935
CHRDL2	1.41721	0.0470539	0.928776	908	0.952947	1	17080	0.386232	0.475767	0.0470539
HTR3D	1.41676	0.0471484	0.928776	909	0.952853	1	17079	0.316436	0.504842	0.0471484
DOPEY2	1.41671	0.0471551	0.928776	910	0.952846	1	17078	0.409809	0.390561	0.0471551
GMNC	1.41664	0.0471796	0.928776	911	0.952822	1	17077	0.374513	0.278544	0.0471796
ACTR5	1.4166	0.0471874	0.928776	912	0.952814	1	17076	0.191175	0.417257	0.0471874
GBP5	1.41643	0.0472252	0.928776	913	0.952776	1	17075	-0.192524	0.201284	0.0472252
CHTOP	1.41641	0.0472296	0.928776	914	0.952771	1	17074	0.270346	0.398249	0.0472296
PIAS2	1.41613	0.047293	0.928776	915	0.952708	1	17073	0.299219	0.390411	0.047293
KCNIP1	1.4161	0.0472986	0.928776	916	0.952703	1	17072	0.16357	0.140576	0.0472986
ITFG2	1.41584	0.0473508	0.928788	917	0.95265	1	17071	0.236775	0.271162	0.0473508
NDUFA11	1.41544	0.0474186	0.929031	918	0.952582	1	17070	0.210056	0.314649	0.0474186
TMEM101	1.41515	0.0474665	0.929031	919	0.952535	1	17069	0.00428154	0.331382	0.0474665
CCDC38	1.41476	0.047561	0.929869	920	0.95244	1	17068	0.13121	0.0938171	0.047561
CYP26A1	1.4136	0.0478011	0.930461	921	0.9522	1	17067	0.444473	0.178477	0.0478011
BIK	1.41357	0.0478045	0.930461	922	0.952197	1	17066	0.434638	0.0729738	0.0478045
ARNT	1.41355	0.0478078	0.930461	923	0.952193	1	17065	0.00749694	0.133806	0.0478078
ATP6AP1	1.41334	0.0478645	0.930461	924	0.952137	1	17064	1.31121	0.813869	0.0478645
SPRED2	1.41315	0.0479112	0.930461	925	0.95209	1	17063	0.224482	0.228681	0.0479112
SLC35G6	1.4128	0.0479935	0.930461	926	0.952008	1	17062	0.196666	0.349694	0.0479935
ASIC5	1.41277	0.0480013	0.930461	927	0.952	1	17061	0.357066	0.361797	0.0480013
NFATC2	1.41268	0.0480135	0.930461	928	0.951988	1	17060	0.275975	0.209094	0.0480135
CILP	1.41234	0.0480925	0.930461	929	0.951909	1	17059	0.227262	0.313489	0.0480925
SLC51A	1.41222	0.0481191	0.930461	930	0.951882	1	17058	0.287835	0.310127	0.0481191
TIFAB	1.41204	0.0481603	0.930461	931	0.951841	1	17057	0.381333	0.391734	0.0481603
ATAD5	1.41148	0.0482804	0.93178	932	0.951721	1	17056	0.424367	0.291862	0.0482804
ATP5G1	1.41038	0.0484816	0.932541	933	0.951519	1	17055	0.0272419	-0.352672	0.0484816
INHBC	1.41005	0.0485439	0.932541	934	0.951457	1	17054	-0.176037	0.0205319	0.0485439
NGRN	1.40987	0.0485784	0.932541	935	0.951423	1	17053	0.525689	0.44152	0.0485784
SLC5A8	1.40916	0.0487018	0.932541	936	0.951299	1	17052	0.367381	0.475344	0.0487018
CYB5R4	1.40899	0.0487374	0.932541	937	0.951264	1	17051	0.14651	0.11037	0.0487374
BHMT2	1.40897	0.0487418	0.932541	938	0.951259	1	17050	0.178423	0.504795	0.0487418
CDC25B	1.40894	0.048754	0.932541	939	0.951247	1	17049	0.00566374	0.339126	0.048754
SLC29A4	1.40839	0.0488741	0.932541	940	0.951127	1	17048	0.212841	0.223174	0.0488741
SMPDL3A	1.4083	0.0488975	0.932541	941	0.951104	1	17047	0.268061	0.281732	0.0488975
SYNPO2	1.4082	0.0489153	0.932541	942	0.951086	1	17046	0.619747	0.768744	0.0489153
GFRA1	1.40813	0.0489264	0.932541	943	0.951075	1	17045	0.714174	0.40867	0.0489264
NT5DC2	1.40802	0.048942	0.932541	944	0.951059	1	17044	0.392885	0.366214	0.048942
UBE2E1	1.40763	0.0490176	0.932917	945	0.950984	1	17043	0.497142	0.430901	0.0490176
DAAM1	1.40737	0.0490654	0.932917	946	0.950936	1	17042	0.162202	0.250522	0.0490654
PLEKHB2	1.40705	0.0491221	0.933008	947	0.950879	1	17041	0.346759	0.290254	0.0491221
SLC13A3	1.40677	0.0491821	0.933164	948	0.950819	1	17040	0.395877	0.368308	0.0491821
NUCKS1	1.40588	0.0493322	0.935025	949	0.950669	1	17039	0.414201	0.280581	0.0493322
PRSS37	1.40544	0.0494256	0.935809	950	0.950575	1	17038	0.3275	0.30401	0.0494256
STRADB	1.40433	0.0496447	0.935871	951	0.950356	1	17037	0.227172	0.113432	0.0496447
HGFAC	1.40396	0.0497225	0.935871	952	0.950279	1	17036	0.229361	0.273818	0.0497225
NUTM2G	1.40337	0.0498293	0.935871	953	0.950172	1	17035	0.435458	0.58336	0.0498293
FAM107A	1.40318	0.0498582	0.935871	954	0.950143	1	17034	0.143208	0.351533	0.0498582
GLRA3	1.4015	0.0502173	0.935871	955	0.949784	1	17033	0.238215	0.043701	0.0502173
PAMR1	1.40135	0.0502451	0.935871	956	0.949756	1	17032	0.220008	0.25326	0.0502451
ZNF697	1.4013	0.0502529	0.935871	957	0.949748	1	17031	0.328299	0.257897	0.0502529
LGALS2	1.40106	0.0502974	0.935871	958	0.949704	1	17030	0.444396	0.261446	0.0502974
P2RY4	1.40066	0.0503697	0.935871	959	0.949631	1	17029	0.34014	0.36549	0.0503697
SLC29A1	1.40042	0.050413	0.935871	960	0.949588	1	17028	0.340955	0.270472	0.050413
CAT	1.40016	0.0504631	0.935871	961	0.949538	1	17027	0.0823973	0.219231	0.0504631
DNER	1.39996	0.0505064	0.935871	962	0.949495	1	17026	0.41759	0.460525	0.0505064
OR13D1	1.39996	0.0505064	0.935871	963	0.949495	1	17025	0.0821062	0.288984	0.0505064
CD93	1.39988	0.0505242	0.935871	964	0.949477	1	17024	0.41907	0.521174	0.0505242
NOS1	1.39974	0.0505442	0.935871	965	0.949457	1	17023	0.303911	0.459913	0.0505442
SNN	1.39974	0.0505453	0.935871	966	0.949456	1	17022	0.257188	0.360499	0.0505453
CST4	1.39963	0.0505687	0.935871	967	0.949432	1	17021	0.415009	0.0909151	0.0505687
TIRAP	1.39955	0.0505809	0.935871	968	0.94942	1	17020	0.408939	0.382225	0.0505809
CCDC50	1.39903	0.0507244	0.935871	969	0.949277	1	17019	0.352775	0.378022	0.0507244
ITGAD	1.39806	0.0509312	0.935871	970	0.94907	1	17018	0.171297	0.256224	0.0509312
NME1-NME2	1.39781	0.0509845	0.935871	971	0.949017	1	17017	0.827579	0.336793	0.0509845
FRMPD2	1.39772	0.0510046	0.935871	972	0.948997	1	17016	0.359199	0.31036	0.0510046
CLMP	1.39733	0.0510757	0.935871	973	0.948925	1	17015	0.120989	0.293516	0.0510757
KAT6B	1.39683	0.0511725	0.935871	974	0.948829	1	17014	0.269373	0.461602	0.0511725
PIGC	1.39647	0.0512514	0.935871	975	0.94875	1	17013	0.308545	0.212637	0.0512514
SSR1	1.39631	0.0512903	0.935871	976	0.948711	1	17012	0.468638	0.66617	0.0512903
CHIC2	1.39624	0.0513014	0.935871	977	0.9487	1	17011	0.303752	-0.0301916	0.0513014
ZNF318	1.39601	0.0513537	0.935871	978	0.948647	1	17010	0.2543	0.3042	0.0513537
KIAA0753	1.39597	0.0513615	0.935871	979	0.94864	1	17009	0.252848	0.234609	0.0513615
GPD1	1.39589	0.0513759	0.935871	980	0.948625	1	17008	0.303062	0.265833	0.0513759
PROP1	1.3955	0.0514482	0.935871	981	0.948553	1	17007	0.512283	0.382342	0.0514482
OR6C6	1.39543	0.0514638	0.935871	982	0.948537	1	17006	0.349508	0.36422	0.0514638
SMIM29	1.39537	0.0514771	0.935871	983	0.948524	1	17005	0.271547	0.321078	0.0514771
GPR89A	1.39537	0.0514771	0.935871	984	0.948524	1	17004	0.0953417	0.164143	0.0514771
C17orf50	1.39504	0.0515527	0.935871	985	0.948448	1	17003	0.333092	0.263707	0.0515527
MALL	1.39435	0.0516862	0.935871	986	0.948315	1	17002	0.408114	0.563129	0.0516862
EDEM2	1.39424	0.0517062	0.935871	987	0.948295	1	17001	0.352033	0.347337	0.0517062
HEPN1	1.39423	0.0517062	0.935871	988	0.948295	1	NA	0.185093	0.417415	0.0517062
ITM2C	1.39394	0.0517696	0.935871	989	0.948232	1	16999	0.117405	0.0989222	0.0517696
SLCO1B3	1.39382	0.051794	0.935871	990	0.948207	1	16998	0.290457	0.501088	0.051794
TMEM43	1.39354	0.0518618	0.935871	991	0.948139	1	16997	0.088906	0.307257	0.0518618
FCRL4	1.39344	0.0518785	0.935871	992	0.948123	1	16996	0.0704734	0.313399	0.0518785
CHL1	1.39341	0.0518852	0.935871	993	0.948116	1	16995	0.176167	0.0600345	0.0518852
LBP	1.39319	0.0519308	0.935871	994	0.94807	1	16994	0.416899	0.466924	0.0519308
CA7	1.39277	0.0520264	0.935871	995	0.947975	1	16993	0.51819	-0.0572116	0.0520264
ASNS	1.3926	0.0520598	0.935871	996	0.947941	1	16992	0.392339	0.593042	0.0520598
ZBTB9	1.39253	0.0520787	0.935871	997	0.947922	1	16991	0.362436	0.424125	0.0520787
ATG2A	1.3923	0.0521298	0.935871	998	0.947871	1	16990	0.138826	0.384496	0.0521298
CACNA1B	1.39225	0.0521409	0.935871	999	0.94786	1	16989	0.376616	0.44988	0.0521409
AP5M1	1.39156	0.0522833	0.935871	1001	0.947718	1	16987	0.406167	0.391421	0.0522833
RPS14	1.39148	0.0522888	0.935871	1002	0.947712	1	16986	0.819292	0.706057	0.0522888
LNPEP	1.39148	0.052291	0.935871	1003	0.94771	1	16985	0.442139	0.556269	0.052291
RRAS2	1.39119	0.05235	0.935871	1004	0.947651	1	16984	0.213273	0.272428	0.05235
POF1B	1.39072	0.0524589	0.935871	1005	0.947542	1	16983	0.135757	-0.171055	0.0524589
EXOC3L1	1.39039	0.0525279	0.935871	1006	0.947473	1	16982	0.400125	0.405406	0.0525279
CLASRP	1.38929	0.052758	0.935871	1007	0.947243	1	16981	0.231375	0.32523	0.052758
C3orf18	1.3891	0.0527992	0.935871	1008	0.947202	1	16980	0.24285	0.231406	0.0527992
REEP2	1.38842	0.0529771	0.935871	1009	0.947024	1	16979	0.103616	0.136285	0.0529771
KIAA1755	1.38789	0.0530849	0.935871	1010	0.946916	1	16978	0.202889	0.259962	0.0530849
SUN2	1.38776	0.0531139	0.935871	1011	0.946887	1	16977	0.244024	0.145148	0.0531139
LIFR	1.38767	0.0531283	0.935871	1012	0.946873	1	16976	0.404028	0.184652	0.0531283
FAM133B	1.38729	0.0531995	0.935871	1013	0.946802	1	16975	0.487909	0.531968	0.0531995
KLHL33	1.38725	0.0532061	0.935871	1014	0.946795	1	16974	0.4859	0.451547	0.0532061
KIR2DL1	1.38676	0.053304	0.935871	1015	0.946697	1	16973	0.0944079	0.0288836	0.053304
NKAIN4	1.3865	0.0533451	0.935871	1016	0.946656	1	16972	0.322861	0.423583	0.0533451
ZNF474	1.38616	0.0534152	0.935871	1017	0.946586	1	16971	0.587747	0.37768	0.0534152
ALG11	1.38589	0.0534808	0.935871	1018	0.94652	1	16970	0.324171	0.178227	0.0534808
CDC20	1.38559	0.0535442	0.935871	1019	0.946457	1	16969	0.796382	0.184306	0.0535442
FCRL1	1.38499	0.053662	0.935871	1020	0.946339	1	16968	0.322249	0.248386	0.053662
ETV7	1.3849	0.0536765	0.935871	1021	0.946325	1	16967	0.0490109	0.0607764	0.0536765
KLF16	1.38476	0.0536943	0.935871	1022	0.946307	1	16966	0.28282	0.385926	0.0536943
FAM9B	1.38447	0.0537677	0.935871	1023	0.946233	1	16965	0.322384	0.254759	0.0537677
MRAP	1.3837	0.0539322	0.935871	1024	0.946069	1	16964	0.239231	0.0254366	0.0539322
TMEM143	1.38355	0.0539622	0.935871	1025	0.946039	1	16963	0.045701	-0.053619	0.0539622
C12orf49	1.38348	0.05398	0.935871	1026	0.946021	1	16962	0.300973	0.379774	0.05398
C9orf129	1.38337	0.0540056	0.935871	1027	0.945996	1	16961	0.25844	0.459223	0.0540056
SCMH1	1.38304	0.0540968	0.935871	1028	0.945904	1	16960	0.350918	0.06281	0.0540968
DROSHA	1.38254	0.0542169	0.935871	1029	0.945784	1	16959	-0.144918	0.461415	0.0542169
LGALS7B	1.38247	0.0542302	0.935871	1030	0.945771	1	16958	0.320311	0.297985	0.0542302
DCD	1.38232	0.0542569	0.935871	1031	0.945744	1	16957	0.333588	0.131498	0.0542569
MFNG	1.38132	0.0544837	0.935871	1032	0.945517	1	16956	0.304406	0.498018	0.0544837
KPRP	1.38126	0.0545004	0.935871	1033	0.945501	1	16955	0.373116	0.278233	0.0545004
NXF5	1.38099	0.0545516	0.935871	1034	0.94545	1	16954	0.286463	0.131068	0.0545516
RGS14	1.38071	0.0546238	0.935871	1035	0.945377	1	16953	0.500566	0.426267	0.0546238
OR4D5	1.38049	0.0546705	0.935871	1036	0.945331	1	16952	0.358164	0.335216	0.0546705
FANCF	1.38028	0.0547195	0.935871	1037	0.945282	1	16951	0.443153	0.250638	0.0547195
POPDC3	1.38005	0.0547695	0.935871	1038	0.945232	1	16950	0.170154	0.200645	0.0547695
FOLR1	1.37983	0.0548151	0.935871	1039	0.945186	1	16949	0.279259	0.362149	0.0548151
OR4M2	1.37982	0.0548184	0.935871	1040	0.945183	1	16948	0.308844	0.386593	0.0548184
ZG16B	1.3796	0.0548618	0.935871	1041	0.945139	1	16947	0.246081	0.185389	0.0548618
IMP3	1.37938	0.0549107	0.935871	1042	0.94509	1	16946	0.601127	0.580928	0.0549107
ZNF436	1.3793	0.0549307	0.935871	1043	0.94507	1	16945	0.417828	0.306183	0.0549307
USF1	1.37911	0.0549674	0.935871	1044	0.945034	1	16944	0.38778	0.429023	0.0549674
GIMAP7	1.37852	0.0550953	0.935871	1045	0.944906	1	16943	0.311482	0.0882755	0.0550953
ATOH1	1.37826	0.0551642	0.935871	1046	0.944837	1	16942	1.10293	0.274186	0.0551642
OR1M1	1.37792	0.0552487	0.935871	1047	0.944752	1	16941	0.175056	0.389971	0.0552487
POM121	1.37787	0.0552565	0.935871	1048	0.944745	1	16940	0.275233	0.302369	0.0552565
COL6A1	1.37785	0.055261	0.935871	1049	0.94474	1	16939	0.458005	0.278375	0.055261
PPIC	1.37753	0.0553466	0.935871	1050	0.944655	1	16938	0.35387	0.367931	0.0553466
DOK6	1.37752	0.0553477	0.935871	1051	0.944653	1	16937	0.0977928	0.133781	0.0553477
RAP1A	1.37751	0.0553499	0.935871	1052	0.944651	1	16936	0.477261	0.173145	0.0553499
ATP5J2-PTCD1	1.37739	0.0553788	0.935871	1053	0.944622	1	16935	0.114816	0.108074	0.0553788
PDE3B	1.37737	0.0553877	0.935871	1054	0.944613	1	16934	0.300986	0.442275	0.0553877
SLC5A10	1.37724	0.05541	0.935871	1055	0.944591	1	16933	0.133868	0.126934	0.05541
C6orf52	1.37703	0.0554633	0.935871	1056	0.944538	1	16932	0.286532	0.369604	0.0554633
JADE3	1.37614	0.0556612	0.935871	1057	0.94434	1	16931	0.264176	0.394678	0.0556612
KRTAP21-1	1.37612	0.0556713	0.935871	1058	0.94433	1	16930	0.381216	0.29704	0.0556713
DUSP5	1.37609	0.0556802	0.935871	1059	0.944321	1	16929	0.381292	0.382899	0.0556802
ADGRB3	1.37596	0.0557168	0.935871	1060	0.944284	1	16928	0.194734	0.406846	0.0557168
UBE2H	1.37591	0.055728	0.935871	1061	0.944273	1	16927	0.262169	0.253386	0.055728
FAM131C	1.37577	0.0557624	0.935871	1062	0.944239	1	16926	0.534521	0.621595	0.0557624
PCDHGA3	1.37575	0.0557658	0.935871	1063	0.944235	1	16925	0.247393	0.189108	0.0557658
DHX9	1.37572	0.0557713	0.935871	1064	0.94423	1	16924	0.0951843	0.0734229	0.0557713
TRAF3	1.3757	0.0557769	0.935871	1065	0.944224	1	16923	0.232903	0.190017	0.0557769
SLF1	1.37563	0.0558058	0.935871	1066	0.944195	1	16922	0.191478	0.130872	0.0558058
SMC3	1.37544	0.0558347	0.935871	1067	0.944166	1	16921	0.86561	0.6129	0.0558347
OLFM2	1.37527	0.0558581	0.935871	1068	0.944143	1	16920	0.31071	-0.147315	0.0558581
CPNE5	1.37524	0.0558658	0.935871	1069	0.944135	1	16919	0.321718	0.494687	0.0558658
ZC3H6	1.37502	0.0559048	0.935871	1070	0.944096	1	16918	0.29563	0.405778	0.0559048
TPRA1	1.37491	0.0559281	0.935871	1071	0.944073	1	16917	0.364094	0.337755	0.0559281
PRC1	1.37458	0.0559882	0.935871	1072	0.944013	1	16916	0.579792	0.357336	0.0559882
PPP1R3F	1.37457	0.0559915	0.935871	1073	0.94401	1	16915	0.201679	0.328409	0.0559915
EHD4	1.37454	0.0559982	0.935871	1074	0.944003	1	16914	0.497002	0.215276	0.0559982
HIST1H2BK	1.37437	0.0560326	0.935871	1075	0.943968	1	16913	0.162355	0.0725929	0.0560326
NEMP2	1.37432	0.056046	0.935871	1076	0.943955	1	16912	0.390245	0.148572	0.056046
C14orf37	1.37326	0.0562984	0.935871	1077	0.943703	1	16911	0.299643	0.155438	0.0562984
ELOVL1	1.37323	0.0563028	0.935871	1078	0.943698	1	16910	-0.0330391	0.212474	0.0563028
TEF	1.37321	0.0563039	0.935871	1079	0.943697	1	16909	0.006152	-0.0332202	0.0563039
FBXL4	1.37259	0.0564485	0.935871	1080	0.943553	1	16908	0.158012	0.224231	0.0564485
SSR4	1.3725	0.0564718	0.935871	1081	0.943529	1	16907	0.465768	0.160507	0.0564718
STN1	1.3725	0.0564741	0.935871	1082	0.943527	1	16906	0.432482	0.192204	0.0564741
COL19A1	1.37243	0.0564952	0.935871	1083	0.943506	1	16905	0.262727	0.229179	0.0564952
NCEH1	1.37229	0.0565252	0.935871	1084	0.943476	1	16904	0.366834	0.376781	0.0565252
OR5AR1	1.37216	0.0565563	0.935871	1085	0.943445	1	16903	0.513559	0.24404	0.0565563
MAP2K4	1.37207	0.056583	0.935871	1086	0.943418	1	16902	0.242718	0.246046	0.056583
UMODL1	1.37199	0.0566086	0.935871	1087	0.943393	1	16901	-0.457258	-0.0355563	0.0566086
AP2A2	1.37176	0.0566631	0.935871	1088	0.943338	1	16900	0.302725	0.387461	0.0566631
BTBD7	1.37175	0.0566675	0.935871	1089	0.943334	1	16899	0.1572	0.378087	0.0566675
RSG1	1.37152	0.0567131	0.935871	1090	0.943288	1	16898	0.489757	0.365825	0.0567131
ETS1	1.37109	0.0568265	0.936519	1091	0.943175	1	16897	0.334157	0.453489	0.0568265
BCL6	1.37095	0.0568566	0.936519	1092	0.943145	1	16896	-0.369563	-0.103967	0.0568566
FABP3	1.37058	0.0569277	0.936727	1093	0.943073	1	16895	0.213941	0.249255	0.0569277
HGH1	1.37034	0.0569733	0.936727	1094	0.943028	1	16894	0.68491	0.714783	0.0569733
EYA2	1.36977	0.0571056	0.936939	1095	0.942895	1	16893	0.482996	0.430414	0.0571056
BTLA	1.36967	0.0571301	0.936939	1096	0.942871	1	16892	0.352183	0.389427	0.0571301
OGFOD2	1.36948	0.0571579	0.936939	1097	0.942843	1	16891	0.427273	0.409436	0.0571579
KRTAP10-4	1.36937	0.0571946	0.936939	1098	0.942807	1	16890	0.231766	0.124521	0.0571946
SOX30	1.36827	0.0574581	0.939096	1099	0.942543	1	16889	-0.00750858	0.416186	0.0574581
CNPY1	1.36812	0.0574948	0.939096	1100	0.942506	1	16888	0.284703	0.14872	0.0574948
ZNF565	1.36797	0.057537	0.939096	1101	0.942464	1	16887	0.421529	0.355545	0.057537
ATP13A1	1.36755	0.0576293	0.939096	1102	0.942372	1	16886	0.547159	0.422477	0.0576293
TKT	1.36748	0.0576471	0.939096	1103	0.942354	1	16885	0.0614425	0.245297	0.0576471
RPS4X	1.36746	0.0576549	0.939096	1104	0.942346	1	16884	1.05471	0.769752	0.0576549
ZKSCAN5	1.36722	0.0577227	0.939096	1105	0.942278	1	16883	0.49089	0.479172	0.0577227
IFI6	1.36688	0.057795	0.939096	1106	0.942206	1	16882	0.256835	0.0619393	0.057795
CRADD	1.36687	0.0577961	0.939096	1107	0.942205	1	16881	0.127555	0.25641	0.0577961
HYI	1.36662	0.0578517	0.939151	1108	0.942149	1	16880	0.431567	0.453897	0.0578517
UBE2T	1.36642	0.057904	0.939151	1109	0.942097	1	16879	0.246084	0.206678	0.057904
PCNP	1.36607	0.057994	0.939171	1110	0.942007	1	16878	0.278627	0.44945	0.057994
ADAR	1.36601	0.0580096	0.939171	1111	0.941992	1	16877	0.412195	0.259739	0.0580096
PIGF	1.36525	0.0581608	0.940772	1112	0.94184	1	16876	0.25624	0.180459	0.0581608
CYB561D2	1.36488	0.0582487	0.940807	1113	0.941752	1	16875	0.462327	0.23888	0.0582487
ZMPSTE24	1.36481	0.0582676	0.940807	1114	0.941734	1	16874	0.0981214	-0.0103281	0.0582676
ARHGAP12	1.36443	0.0583487	0.941215	1115	0.941652	1	16873	0.288128	0.460702	0.0583487
FAM13A	1.36419	0.0584121	0.941215	1116	0.941589	1	16872	0.166934	0.261255	0.0584121
TRRAP	1.36402	0.0584588	0.941215	1117	0.941542	1	16871	0.314981	0.40475	0.0584588
NLGN3	1.36385	0.0585022	0.941215	1118	0.941499	1	16870	0.488665	0.0885453	0.0585022
PRPF40A	1.36301	0.0587301	0.943447	1119	0.941271	1	16869	0.194524	0.167914	0.0587301
CPA5	1.3627	0.0588235	0.943447	1120	0.941178	1	16868	-0.173565	0.262512	0.0588235
C11orf1	1.36266	0.0588313	0.943447	1121	0.94117	1	16867	0.473196	0.408532	0.0588313
UBE2G1	1.36257	0.0588524	0.943447	1122	0.941149	1	16866	0.465838	0.289974	0.0588524
ERGIC3	1.3621	0.0589547	0.943447	1123	0.941046	1	16865	0.299146	0.328074	0.0589547
PINK1	1.3617	0.0590481	0.943447	1124	0.940953	1	16864	0.108416	0.354947	0.0590481
LEKR1	1.3614	0.0591171	0.943447	1125	0.940884	1	16863	0.296017	0.417766	0.0591171
SERPINH1	1.36121	0.0591593	0.943447	1126	0.940842	1	16862	0.308687	0.333815	0.0591593
NXPH3	1.36108	0.0591971	0.943447	1127	0.940804	1	16861	0.268834	0.362318	0.0591971
BLZF1	1.36102	0.0592116	0.943447	1128	0.94079	1	16860	0.19373	0.274544	0.0592116
DLX5	1.36061	0.0593139	0.943447	1129	0.940687	1	16859	0.357829	0.339919	0.0593139
AMPD2	1.36058	0.0593172	0.943447	1130	0.940684	1	16858	0.193666	0.145251	0.0593172
FBXL15	1.36056	0.0593228	0.943447	1131	0.940678	1	16857	0.418247	0.470095	0.0593228
GJB7	1.36022	0.0593973	0.943798	1132	0.940604	1	16856	0.357382	0.352209	0.0593973
VAMP2	1.35985	0.0594762	0.944218	1133	0.940525	1	16855	0.0572689	-0.198877	0.0594762
UPF2	1.35938	0.0595819	0.944219	1134	0.940419	1	16854	-0.0165769	0.530043	0.0595819
EIF2S2	1.35879	0.0597297	0.944219	1135	0.940271	1	16853	0.925955	0.482784	0.0597297
RAD51C	1.35857	0.0597887	0.944219	1136	0.940212	1	16852	-0.112801	0.35975	0.0597887
TCP11L2	1.35844	0.0598231	0.944219	1137	0.940178	1	16851	0.166984	0.309493	0.0598231
SLC36A2	1.35818	0.0598932	0.944219	1138	0.940108	1	16850	0.663003	0.0517168	0.0598932
PCDHGA9	1.3579	0.0599543	0.944219	1139	0.940047	1	16849	0.175807	0.101615	0.0599543
BTN3A3	1.35783	0.0599721	0.944219	1140	0.940029	1	16848	0.343032	0.342999	0.0599721
TATDN3	1.35753	0.0600422	0.944219	1141	0.939959	1	16847	0.275713	0.509652	0.0600422
CCDC126	1.35747	0.0600566	0.944219	1142	0.939944	1	16846	0.274861	0.260676	0.0600566
DTWD2	1.35727	0.0601056	0.944219	1143	0.939896	1	16845	0.22694	0.253565	0.0601056
KIFC3	1.35714	0.0601411	0.944219	1144	0.93986	1	16844	0.358929	0.338666	0.0601411
PRR19	1.35701	0.0601678	0.944219	1145	0.939833	1	16843	0.408263	0.185	0.0601678
ZKSCAN7	1.35691	0.0601823	0.944219	1146	0.939819	1	16842	0.212796	0.29916	0.0601823
OR1D5	1.35674	0.0602112	0.944219	1147	0.93979	1	16841	0.231887	0.179374	0.0602112
HIST1H2BN	1.35569	0.0604592	0.947281	1148	0.939542	1	16840	0.315671	0.411696	0.0604592
SSTR5	1.35535	0.060537	0.947675	1149	0.939464	1	16839	0.429064	0.420157	0.060537
NCS1	1.35508	0.0606026	0.947877	1150	0.939399	1	16838	-0.449075	0.0761662	0.0606026
PIK3C2A	1.35479	0.0606849	0.94834	1151	0.939316	1	16837	0.238596	0.392507	0.0606849
HAT1	1.35412	0.0608272	0.949739	1152	0.939174	1	16836	0.39331	0.517291	0.0608272
TGFA	1.35359	0.0609829	0.950364	1153	0.939018	1	16835	0.246882	0.296108	0.0609829
IK	1.35327	0.0610663	0.950364	1154	0.938935	1	16834	0.224363	0.412259	0.0610663
NXPH1	1.35315	0.0610918	0.950364	1155	0.938909	1	16833	0.271747	0.311338	0.0610918
ADRA2C	1.35287	0.0611608	0.950364	1156	0.93884	1	16832	0.395093	0.309075	0.0611608
PPP1R3D	1.35251	0.0612442	0.950364	1157	0.938757	1	16831	0.664788	0.621035	0.0612442
SYMPK	1.3525	0.0612453	0.950364	1158	0.938756	1	16830	0.194381	0.221768	0.0612453
ANKRD55	1.35209	0.0613576	0.950364	1159	0.938644	1	16829	0.0743886	0.162398	0.0613576
GID8	1.35207	0.0613587	0.950364	1160	0.938642	1	16828	0.291469	0.233462	0.0613587
CYP11B2	1.35087	0.0616556	0.950364	1161	0.938346	1	16827	0.0956581	0.132642	0.0616556
BNIP2	1.35073	0.0616789	0.950364	1162	0.938322	1	16826	0.208684	0.500376	0.0616789
TBL1XR1	1.35053	0.0617256	0.950364	1163	0.938275	1	16825	0.237838	0.165289	0.0617256
SMIM11A	1.35049	0.0617345	0.950364	1164	0.938267	1	16824	0.972959	0.534453	0.0617345
MCMDC2	1.35025	0.0618068	0.950364	1165	0.938194	1	16823	0.240401	0.373534	0.0618068
OR5B3	1.34989	0.0618902	0.950364	1166	0.938111	1	16822	0.284082	0.280306	0.0618902
PPP4R2	1.34989	0.0618935	0.950364	1167	0.938108	1	16821	0.0410458	-0.227015	0.0618935
HIST1H1A	1.34982	0.0619124	0.950364	1168	0.938089	1	16820	0.422857	0.595779	0.0619124
TMEM121	1.3495	0.061978	0.950364	1169	0.938023	1	16819	0.510848	0.256109	0.061978
BCL11B	1.34919	0.0620547	0.950364	1170	0.937946	1	16818	0.296008	0.21292	0.0620547
TRIM49B	1.349	0.0621003	0.950364	1171	0.937901	1	16817	0.190074	0.0186859	0.0621003
IL11	1.34875	0.0621648	0.950364	1172	0.937836	1	16816	0.457932	0.277613	0.0621648
FAM32A	1.34843	0.0622549	0.950364	1173	0.937746	1	16815	0.370786	0.373181	0.0622549
TMEM216	1.34797	0.0623894	0.950364	1174	0.937612	1	16814	1.02812	0.304088	0.0623894
SLC22A5	1.34793	0.0624028	0.950364	1175	0.937598	1	16813	0.13183	0.0943844	0.0624028
ZNF536	1.34783	0.0624172	0.950364	1176	0.937584	1	16812	0.308173	0.310099	0.0624172
PLSCR2	1.34763	0.0624706	0.950364	1177	0.937531	1	16811	0.0760832	0.174337	0.0624706
ZNF69	1.34738	0.0625451	0.950364	1178	0.937456	1	16810	0.123421	0.148533	0.0625451
MS4A6A	1.34716	0.0625963	0.950364	1179	0.937405	1	16809	0.210722	0.27848	0.0625963
TBL2	1.34699	0.0626496	0.950364	1180	0.937351	1	16808	0.0605034	0.353039	0.0626496
TBC1D3B	1.34649	0.0627719	0.950364	1181	0.937229	1	16807	-0.319189	0.609331	0.0627719
PRSS55	1.34629	0.0628175	0.950364	1182	0.937184	1	16806	0.328611	0.256473	0.0628175
ACR	1.34593	0.0629009	0.950364	1183	0.9371	1	16805	0.236577	0.272302	0.0629009
CYB561D1	1.34549	0.0630377	0.950364	1184	0.936963	1	16804	0.410234	0.497012	0.0630377
SUCLA2	1.34543	0.0630566	0.950364	1185	0.936945	1	16803	0.188211	0.285322	0.0630566
HMGCS2	1.34539	0.0630633	0.950364	1186	0.936938	1	16802	0.234252	0.417931	0.0630633
OR6C2	1.34522	0.0631188	0.950364	1187	0.936882	1	16801	0.41653	0.256542	0.0631188
SEC14L1	1.34502	0.06317	0.950364	1188	0.936831	1	16800	0.218294	0.21837	0.06317
MEGF6	1.3448	0.0632234	0.950364	1189	0.936778	1	16799	0.556135	0.541936	0.0632234
CEACAM7	1.34398	0.063458	0.950364	1190	0.936543	1	16798	0.241315	0.221543	0.063458
PROSER2	1.34379	0.0635069	0.950364	1191	0.936494	1	16797	0.227544	0.242727	0.0635069
CUX2	1.3436	0.0635436	0.950364	1192	0.936458	1	16796	0.257345	0.470508	0.0635436
MRM2	1.34351	0.0635692	0.950364	1193	0.936432	1	16795	0.436133	0.432768	0.0635692
OR8A1	1.34317	0.0636626	0.950364	1194	0.936339	1	16794	0.0916982	0.388425	0.0636626
VEGFC	1.34304	0.0637026	0.950364	1195	0.936299	1	16793	-0.0881029	0.403629	0.0637026
PARP10	1.3427	0.0637782	0.950364	1196	0.936223	1	16792	0.44743	0.511101	0.0637782
TPM3	1.34267	0.0637815	0.950364	1197	0.93622	1	16791	0.579483	0.528997	0.0637815
CD96	1.34231	0.0638749	0.950364	1198	0.936126	1	16790	0.275878	0.341369	0.0638749
PC	1.34195	0.063975	0.950364	1199	0.936026	1	16789	0.286984	0.42065	0.063975
PBOV1	1.34184	0.0640073	0.950364	1200	0.935994	1	16788	0.575688	0.180393	0.0640073
HECTD1	1.34148	0.0640951	0.950364	1201	0.935906	1	16787	0.37454	0.470085	0.0640951
GTSF1	1.34145	0.0641062	0.950364	1202	0.935895	1	16786	0.340906	0.410083	0.0641062
ZNF32	1.34138	0.064124	0.950364	1203	0.935877	1	16785	0.177189	0.331922	0.064124
LILRB4	1.34126	0.0641618	0.950364	1204	0.935839	1	16784	0.290609	0.257679	0.0641618
PRPS1L1	1.34057	0.0643242	0.950364	1205	0.935677	1	16783	0.0252152	0.428923	0.0643242
ID3	1.3405	0.0643364	0.950364	1206	0.935665	1	16782	0.284059	0.243212	0.0643364
TFDP1	1.34032	0.064392	0.950364	1207	0.935609	1	16781	0.465038	0.228	0.064392
CCL1	1.34014	0.0644476	0.950364	1208	0.935554	1	16780	0.376791	0.407878	0.0644476
AP4M1	1.34005	0.064472	0.950364	1209	0.935529	1	16779	0.237929	0.400202	0.064472
TLR10	1.34004	0.0644754	0.950364	1210	0.935526	1	16778	0.445233	0.349148	0.0644754
HTT	1.33921	0.0647078	0.950364	1211	0.935293	1	16777	0.236264	0.0250145	0.0647078
HTR6	1.33914	0.0647189	0.950364	1212	0.935282	1	16776	-0.454139	0.339911	0.0647189
PHLPP1	1.33896	0.0647723	0.950364	1213	0.935229	1	16775	0.119136	0.448	0.0647723
LRRK2	1.33882	0.0648167	0.950364	1214	0.935184	1	16774	0.171578	0.14534	0.0648167
YBX3	1.33815	0.0650213	0.950364	1215	0.93498	1	16773	0.330847	0.425698	0.0650213
FRS2	1.33795	0.0650803	0.950364	1216	0.934921	1	16772	0.212239	0.142153	0.0650803
MASP2	1.33767	0.0651581	0.950364	1217	0.934843	1	16771	0.369142	0.340922	0.0651581
41895	1.33716	0.0652871	0.950364	1218	0.934714	1	16770	0.267873	0.271578	0.0652871
MRPS22	1.33708	0.0652982	0.950364	1219	0.934703	1	16769	0.380379	0.628983	0.0652982
NAT10	1.33678	0.0653849	0.950364	1220	0.934616	1	16768	0.471419	0.598153	0.0653849
PIGG	1.33671	0.0654061	0.950364	1221	0.934595	1	16767	-0.209591	0.159652	0.0654061
CTLA4	1.33628	0.0655072	0.950364	1222	0.934494	1	16766	0.401606	0.348838	0.0655072
PHF10	1.33614	0.0655384	0.950364	1223	0.934463	1	16765	0.494071	0.606663	0.0655384
PPEF2	1.33612	0.0655439	0.950364	1224	0.934457	1	16764	0.420441	0.341908	0.0655439
ANXA2R	1.33608	0.0655551	0.950364	1225	0.934446	1	16763	0.0198761	0.270247	0.0655551
KRTCAP3	1.33578	0.0656362	0.950364	1226	0.934365	1	16762	0.584428	0.264644	0.0656362
NUDCD3	1.33568	0.0656651	0.950364	1227	0.934336	1	16761	0.214024	0.478469	0.0656651
DGKG	1.33565	0.0656774	0.950364	1228	0.934324	1	16760	0.351671	0.40714	0.0656774
C2orf49	1.33558	0.0656929	0.950364	1229	0.934308	1	16759	0.24635	0.171283	0.0656929
LRRC36	1.33554	0.0656974	0.950364	1230	0.934304	1	16758	0.200361	0.184212	0.0656974
ARHGEF5	1.33516	0.0657941	0.950364	1231	0.934207	1	16757	0.39357	0.171105	0.0657941
DUSP19	1.33476	0.0658875	0.950364	1232	0.934114	1	16756	0.613347	-0.187839	0.0658875
SDE2	1.33453	0.0659431	0.950364	1233	0.934058	1	16755	0.387176	0.331696	0.0659431
HAGH	1.33444	0.0659665	0.950364	1234	0.934035	1	16754	0.772828	0.385762	0.0659665
CYS1	1.33437	0.0659831	0.950364	1235	0.934018	1	16753	0.428094	0.460555	0.0659831
MAN2C1	1.33437	0.0659842	0.950364	1236	0.934017	1	16752	0.180024	0.250218	0.0659842
PDP2	1.33433	0.065992	0.950364	1237	0.934009	1	16751	0.244572	0.453872	0.065992
FAM84B	1.33416	0.0660421	0.950364	1238	0.933959	1	16750	0.404695	0.319606	0.0660421
SIM2	1.334	0.0660899	0.950364	1239	0.933911	1	16749	0.196951	-0.239505	0.0660899
ITGB1	1.33346	0.0662367	0.950364	1240	0.933764	1	16748	0.473853	0.235733	0.0662367
NRP1	1.33337	0.0662567	0.950364	1241	0.933744	1	16747	0.317733	0.271021	0.0662567
RRM2B	1.33321	0.0662911	0.950364	1242	0.93371	1	16746	0.261664	0.181617	0.0662911
BPIFB6	1.33319	0.0662945	0.950364	1243	0.933707	1	16745	0.197702	0.295206	0.0662945
ADAM21	1.3329	0.0663723	0.950364	1244	0.933629	1	16744	-0.00516134	0.089838	0.0663723
ZNF385B	1.33258	0.066459	0.950364	1245	0.933542	1	16743	0.34733	0.462428	0.066459
KMT2C	1.33225	0.0665535	0.950364	1246	0.933448	1	16742	0.118013	-0.146261	0.0665535
CRYGS	1.33217	0.0665736	0.950364	1247	0.933428	1	16741	0.320532	0.293863	0.0665736
COG3	1.33199	0.0666347	0.950364	1248	0.933366	1	16740	0.764679	0.523438	0.0666347
CCNE1	1.33183	0.0666692	0.950364	1249	0.933332	1	16739	0.429995	0.326538	0.0666692
LOC441155	1.33172	0.0666981	0.950364	1250	0.933303	1	16738	-0.0161503	-0.065949	0.0666981
TANK	1.33154	0.0667426	0.950364	1251	0.933259	1	16737	0.250551	0.481545	0.0667426
TSACC	1.33133	0.0667993	0.950364	1252	0.933202	1	16736	0.0989402	0.171868	0.0667993
IGDCC4	1.33095	0.0669138	0.950364	1253	0.933087	1	16735	0.286195	0.491745	0.0669138
CXorf57	1.33088	0.0669305	0.950364	1254	0.933071	1	16734	0.22892	0.145963	0.0669305
SLC22A8	1.3308	0.0669527	0.950364	1255	0.933048	1	16733	0.538476	0.185583	0.0669527
CPSF6	1.33063	0.0670039	0.950364	1256	0.932997	1	16732	0.327682	0.372355	0.0670039
OR4C11	1.33033	0.0670928	0.950364	1257	0.932908	1	16731	0.315362	0.370411	0.0670928
EGLN2	1.33009	0.0671651	0.950364	1258	0.932836	1	16730	0.272264	0.532439	0.0671651
UTY	1.32975	0.0672629	0.950364	1259	0.932738	1	16729	0.0351467	0.246834	0.0672629
CDK4	1.3297	0.067273	0.950364	1260	0.932728	1	16728	0.284629	0.180604	0.067273
TMEM97	1.32953	0.0673363	0.950364	1261	0.932665	1	16727	0.835665	0.391087	0.0673363
AIP	1.32914	0.0674364	0.950364	1262	0.932565	1	16726	0.101864	0.321766	0.0674364
ABCG1	1.32911	0.0674442	0.950364	1263	0.932557	1	16725	0.337248	0.285903	0.0674442
KRTAP19-3	1.32901	0.0674642	0.950364	1264	0.932537	1	16724	0.405064	0.276903	0.0674642
ZFP3	1.32889	0.067502	0.950364	1265	0.932499	1	16723	0.375656	0.237841	0.067502
ROR2	1.32885	0.067512	0.950364	1266	0.932489	1	16722	-0.0753559	0.138937	0.067512
C16orf74	1.32877	0.0675387	0.950364	1267	0.932462	1	16721	0.251884	0.276814	0.0675387
CLIC1	1.32852	0.0676054	0.950364	1268	0.932396	1	16720	0.292709	0.0514753	0.0676054
LARGE2	1.3285	0.0676076	0.950364	1269	0.932393	1	16719	0.183384	0.241479	0.0676076
SUCNR1	1.32833	0.067651	0.950364	1270	0.93235	1	16718	0.193129	0.186715	0.067651
ZBTB10	1.3283	0.0676577	0.950364	1271	0.932343	1	16717	0.328659	0.269544	0.0676577
ZDHHC19	1.32826	0.0676677	0.950364	1272	0.932333	1	16716	0.555856	0.632154	0.0676677
SHB	1.32819	0.0676877	0.950364	1273	0.932313	1	16715	0.678327	0.229513	0.0676877
NUTM2A	1.32813	0.0677055	0.950364	1274	0.932296	1	16714	0.317401	0.194085	0.0677055
CCDC134	1.32798	0.0677377	0.950364	1275	0.932263	1	16713	0.252411	0.291306	0.0677377
ALPL	1.32763	0.0678211	0.950364	1276	0.93218	1	16712	0.431313	0.258289	0.0678211
LUM	1.32742	0.0678789	0.950364	1277	0.932122	1	16711	0.362508	0.164854	0.0678789
HEATR3	1.32736	0.067899	0.950364	1278	0.932102	1	16710	0.452651	0.163667	0.067899
EIF4EBP2	1.32724	0.067929	0.950364	1279	0.932072	1	16709	0.371697	0.447538	0.067929
EIF2AK4	1.32715	0.067949	0.950364	1280	0.932052	1	16708	0.270207	0.246153	0.067949
SLC7A4	1.32661	0.0680947	0.950364	1281	0.931906	1	16707	0.432146	0.203419	0.0680947
SCTR	1.32638	0.0681558	0.950364	1282	0.931845	1	16706	0.436011	0.256872	0.0681558
NDUFA2	1.3262	0.0682203	0.950364	1283	0.931781	1	16705	0.507799	0.339989	0.0682203
PCDHB16	1.32613	0.0682437	0.950364	1284	0.931757	1	16704	0.0820157	0.0154419	0.0682437
GALNS	1.32589	0.0683182	0.950364	1285	0.931683	1	16703	0.387403	0.145721	0.0683182
KANK4	1.32583	0.0683348	0.950364	1286	0.931666	1	16702	-0.0571986	0.207149	0.0683348
AQP9	1.32524	0.0684827	0.950364	1287	0.931518	1	16701	0.0561258	0.144218	0.0684827
PLBD1	1.32516	0.0685038	0.950364	1288	0.931497	1	16700	0.5413	0.498435	0.0685038
MPP5	1.32513	0.0685139	0.950364	1289	0.931487	1	16699	0.0710187	0.155056	0.0685139
WDR33	1.32505	0.0685305	0.950364	1290	0.931471	1	16698	0.17121	0.170164	0.0685305
PTGR2	1.32501	0.068545	0.950364	1291	0.931456	1	16697	0.403653	0.23592	0.068545
SKIL	1.32487	0.0685706	0.950364	1292	0.931431	1	16696	0.325029	0.341236	0.0685706
BFSP1	1.32464	0.0686406	0.950364	1293	0.931361	1	16695	0.375514	0.193062	0.0686406
MAGEB2	1.32457	0.0686573	0.950364	1294	0.931344	1	16694	0.228706	0.362831	0.0686573
PPP1R3G	1.3245	0.0686806	0.950364	1295	0.93132	1	16693	0.0173822	0.406355	0.0686806
INIP	1.32396	0.0688474	0.950364	1296	0.931154	1	16692	0.469269	0.330911	0.0688474
NKX2-5	1.32356	0.0689419	0.950364	1297	0.931059	1	16691	0.460969	0.52075	0.0689419
TMEM136	1.32277	0.0691576	0.950364	1298	0.930843	1	16690	0.26004	0.225734	0.0691576
TICRR	1.32248	0.0692488	0.950364	1299	0.930752	1	16689	0.323181	0.307288	0.0692488
THSD1	1.32245	0.0692533	0.950364	1300	0.930748	1	16688	0.251997	0.212258	0.0692533
WISP1	1.32245	0.0692588	0.950364	1301	0.930742	1	16687	0.0824004	0.109155	0.0692588
CA12	1.32208	0.0693545	0.950364	1302	0.930647	1	16686	0.284839	0.329593	0.0693545
TAAR5	1.32186	0.0694034	0.950364	1303	0.930598	1	16685	0.292915	0.173082	0.0694034
AP1S3	1.32185	0.0694067	0.950364	1304	0.930594	1	16684	0.382133	0.344256	0.0694067
OR2M2	1.32114	0.0696269	0.950364	1305	0.930374	1	16683	0.237597	0.199981	0.0696269
ASB1	1.32108	0.0696436	0.950364	1306	0.930358	1	16682	0.54303	0.262937	0.0696436
PRG3	1.32099	0.0696702	0.950364	1307	0.930331	1	16681	0.199936	0.235419	0.0696702
MCC	1.32093	0.0696958	0.950364	1308	0.930305	1	16680	0.322619	0.253975	0.0696958
IGSF8	1.32087	0.0697103	0.950364	1309	0.930291	1	16679	0.458521	0.870923	0.0697103
HBG1	1.32064	0.069777	0.950364	1310	0.930224	1	16678	0.190337	0.261539	0.069777
ZNF48	1.32058	0.0697992	0.950364	1311	0.930202	1	16677	0.158159	0.337838	0.0697992
RANBP9	1.32039	0.0698393	0.950364	1312	0.930162	1	16676	0.38076	0.262528	0.0698393
SIDT2	1.32039	0.0698459	0.950364	1313	0.930155	1	16675	0.870544	0.19209	0.0698459
C15orf59	1.3199	0.0699727	0.950364	1314	0.930028	1	16674	0.221381	0.291683	0.0699727
PDIA6	1.31966	0.0700283	0.950364	1315	0.929973	1	16673	0.452983	0.604957	0.0700283
GLYATL2	1.31957	0.0700572	0.950364	1316	0.929944	1	16672	0.0948041	0.219705	0.0700572
C8orf82	1.3193	0.0701495	0.950364	1317	0.929852	1	16671	-0.100542	0.441892	0.0701495
LRCH1	1.31904	0.0702151	0.950364	1318	0.929786	1	16670	0.397797	0.395127	0.0702151
ALDH3B2	1.31893	0.0702462	0.950364	1319	0.929755	1	16669	0.12084	0.161363	0.0702462
ATL3	1.31873	0.0703018	0.950364	1320	0.929699	1	16668	0.320735	0.415195	0.0703018
RGS7	1.31868	0.0703151	0.950364	1321	0.929686	1	16667	0.3765	0.277743	0.0703151
IQGAP1	1.31842	0.0703841	0.950364	1322	0.929617	1	16666	0.290268	0.314584	0.0703841
E2F3	1.31819	0.070443	0.950364	1323	0.929558	1	16665	0.167744	0.190362	0.070443
DAP3	1.31779	0.0705653	0.950364	1324	0.929436	1	16664	0.227872	0.184767	0.0705653
C7orf57	1.31769	0.0705898	0.950364	1325	0.929411	1	16663	0.162072	0.134554	0.0705898
HSD17B12	1.31749	0.0706532	0.950364	1326	0.929348	1	16662	0.416343	0.337599	0.0706532
LMOD3	1.31717	0.0707499	0.950364	1327	0.929251	1	16661	0.0736851	0.121756	0.0707499
DDX5	1.31712	0.0707677	0.950364	1328	0.929233	1	16660	0.292431	0.152288	0.0707677
ADAMTS5	1.31685	0.07083	0.950364	1329	0.929171	1	16659	0.483615	0.0183804	0.07083
YAP1	1.31676	0.07085	0.950364	1330	0.929151	1	16658	0.555467	0.186364	0.07085
ZP1	1.31672	0.0708622	0.950364	1331	0.929139	1	16657	0.377338	0.460955	0.0708622
CLSTN1	1.31656	0.0709078	0.950364	1332	0.929093	1	16656	0.799722	0.223192	0.0709078
VRK3	1.31647	0.0709323	0.950364	1333	0.929069	1	16655	0.427164	0.290182	0.0709323
CPSF2	1.31644	0.0709356	0.950364	1334	0.929066	1	16654	0.484051	0.58382	0.0709356
OVOL2	1.31596	0.0710646	0.950364	1335	0.928937	1	16653	0.363688	0.278074	0.0710646
EPAS1	1.31579	0.0711168	0.950364	1336	0.928884	1	16652	0.476233	0.417304	0.0711168
SYT13	1.31575	0.0711291	0.950364	1337	0.928872	1	16651	0.0166059	0.0745014	0.0711291
PRKD3	1.31563	0.0711658	0.950364	1338	0.928835	1	16650	0.619807	0.447601	0.0711658
RNASEL	1.31547	0.0712202	0.950364	1339	0.928781	1	16649	0.308748	0.29081	0.0712202
COX16	1.31492	0.0713681	0.950364	1340	0.928633	1	16648	0.144982	0.0927605	0.0713681
EFR3B	1.3147	0.071426	0.950364	1341	0.928575	1	16647	-0.110586	-0.105666	0.071426
LGI1	1.31432	0.0715138	0.950364	1342	0.928487	1	16646	0.344473	0.308195	0.0715138
SMIM2	1.31388	0.0716417	0.950364	1343	0.928359	1	16645	0.445559	0.157078	0.0716417
SLC5A12	1.31386	0.0716472	0.950364	1344	0.928354	1	16644	-0.0171006	0.0145495	0.0716472
ERGIC1	1.31382	0.0716595	0.950364	1345	0.928342	1	16643	0.303074	0.128454	0.0716595
BRCC3	1.31372	0.0716917	0.950364	1346	0.928309	1	16642	0.213141	0.385592	0.0716917
PLXNA1	1.31365	0.0717039	0.950364	1347	0.928297	1	16641	0.249649	0.0118869	0.0717039
RCC1L	1.31352	0.0717317	0.950364	1348	0.928269	1	16640	0.0983003	-0.222739	0.0717317
EMP3	1.31328	0.0718084	0.950364	1349	0.928193	1	16639	0.254976	0.258866	0.0718084
REV1	1.31282	0.0719597	0.950364	1350	0.928041	1	16638	-0.896995	-0.230355	0.0719597
GPR156	1.31277	0.0719686	0.950364	1351	0.928033	1	16637	0.267799	0.0342056	0.0719686
MOB1A	1.3127	0.0719875	0.950364	1352	0.928014	1	16636	0.123069	0.194519	0.0719875
KLHDC7A	1.31215	0.072142	0.950364	1353	0.927859	1	16635	0.488544	0.429667	0.072142
GNRH2	1.31205	0.0721765	0.950364	1354	0.927825	1	16634	0.0547736	-0.046385	0.0721765
ZNF385A	1.31194	0.0721976	0.950364	1355	0.927803	1	16633	0.341915	0.0727453	0.0721976
OR10G4	1.31194	0.0721976	0.950364	1356	0.927803	1	16632	0.370466	0.336143	0.0721976
GZMM	1.31191	0.0722054	0.950364	1357	0.927796	1	16631	0.239625	0.420122	0.0722054
PA2G4	1.31187	0.0722143	0.950364	1358	0.927787	1	16630	0.409066	0.380091	0.0722143
NDUFB3	1.31183	0.0722265	0.950364	1359	0.927775	1	16629	0.271777	0.222167	0.0722265
ZNF619	1.31181	0.0722376	0.950364	1360	0.927763	1	16628	0.36923	0.317116	0.0722376
CELF2	1.31165	0.0722832	0.950364	1361	0.927718	1	16627	0.152938	0.0801707	0.0722832
GULP1	1.31158	0.0723044	0.950364	1362	0.927697	1	16626	0.167018	0.222168	0.0723044
CLPS	1.31112	0.0724211	0.950364	1363	0.92758	1	16625	0.351082	0.633782	0.0724211
RFPL4B	1.31112	0.0724211	0.950364	1364	0.92758	1	16624	0.198408	0.217964	0.0724211
ADAMTS7	1.31082	0.0725067	0.950364	1365	0.927494	1	16623	0.257145	0.663589	0.0725067
OR2A4	1.31058	0.0725812	0.950364	1366	0.92742	1	16622	0.139175	0.215269	0.0725812
UBE4A	1.31057	0.0725835	0.950364	1367	0.927418	1	16621	0.213106	0.213525	0.0725835
CAMK2G	1.31055	0.072589	0.950364	1368	0.927412	1	16620	0.146724	0.302096	0.072589
HS6ST3	1.31052	0.0725923	0.950364	1369	0.927409	1	16619	-0.542659	0.240617	0.0725923
LCAT	1.31002	0.0727236	0.950364	1370	0.927278	1	16618	0.0715837	0.198777	0.0727236
CEP295	1.30995	0.0727391	0.950364	1371	0.927262	1	16617	-0.206114	-0.0146791	0.0727391
ZBTB8A	1.30992	0.0727502	0.950364	1372	0.927251	1	16616	0.347155	0.368869	0.0727502
GJB5	1.30991	0.0727514	0.950364	1373	0.92725	1	16615	0.351211	0.447063	0.0727514
ENKUR	1.30917	0.0730004	0.950364	1374	0.927001	1	16614	0.350798	0.460179	0.0730004
PCLAF	1.30886	0.0730949	0.950364	1375	0.926906	1	16613	0.42283	0.234943	0.0730949
RASAL3	1.30885	0.0730983	0.950364	1376	0.926903	1	16612	-0.105916	0.0928212	0.0730983
COPA	1.30872	0.0731294	0.950364	1377	0.926872	1	16611	0.0574136	-0.0720294	0.0731294
GTPBP4	1.3082	0.0732906	0.950364	1378	0.92671	1	16610	0.408329	0.350507	0.0732906
LRRC75A	1.30815	0.0733051	0.950364	1379	0.926696	1	16609	0.420799	0.170515	0.0733051
UBTF	1.30781	0.0734018	0.950364	1380	0.926599	1	16608	0.285532	0.349688	0.0734018
RPS24	1.30743	0.0734986	0.950364	1381	0.926503	1	16607	0.535306	0.272858	0.0734986
ZNF530	1.30728	0.0735408	0.950364	1382	0.92646	1	16606	0.338645	0.248515	0.0735408
CNTD2	1.30728	0.0735408	0.950364	1383	0.92646	1	16605	0.155311	0.057306	0.0735408
DERL1	1.30726	0.0735475	0.950364	1384	0.926454	1	16604	0.250573	0.297544	0.0735475
VAMP5	1.30725	0.0735497	0.950364	1385	0.926451	1	16603	0.207918	0.388242	0.0735497
FBN1	1.30718	0.0735675	0.950364	1386	0.926434	1	16602	0.227225	0.166671	0.0735675
NDE1	1.3071	0.0735864	0.950364	1387	0.926415	1	16601	0.287926	0.320293	0.0735864
MATR3	1.30698	0.0736298	0.950364	1388	0.926371	1	16600	0.0929525	0.0888007	0.0736298
EFCAB11	1.30688	0.0736609	0.950364	1389	0.92634	1	16599	0.151073	0.194028	0.0736609
NELFE	1.30672	0.0737087	0.950364	1390	0.926292	1	16598	0.0948442	0.477979	0.0737087
UCKL1	1.30663	0.0737309	0.950364	1391	0.92627	1	16597	0.23449	0.206017	0.0737309
GATD1	1.30656	0.0737376	0.950364	1392	0.926263	1	16596	0.487826	0.345452	0.0737376
IPO11	1.30653	0.0737432	0.950364	1393	0.926258	1	16595	0.24084	0.277136	0.0737432
SLC39A11	1.30644	0.0737776	0.950364	1394	0.926223	1	16594	0.154125	0.290361	0.0737776
ACKR4	1.30634	0.0738043	0.950364	1395	0.926197	1	16593	0.290783	0.129582	0.0738043
CSDE1	1.30633	0.0738077	0.950364	1396	0.926193	1	16592	0.161707	0.0350807	0.0738077
APCDD1	1.30631	0.0738121	0.950364	1397	0.926189	1	16591	0.794121	0.401632	0.0738121
ZNF157	1.30605	0.0738922	0.950611	1398	0.926109	1	16590	0.250491	0.249144	0.0738922
HSD11B1	1.30579	0.0739622	0.950611	1399	0.926039	1	16589	0.267159	0.20045	0.0739622
C10orf120	1.30534	0.0741012	0.950611	1400	0.9259	1	16588	0.350118	0.255295	0.0741012
LDLRAD2	1.30533	0.0741023	0.950611	1401	0.925899	1	16587	0.3585	0.320267	0.0741023
ATP6V1C2	1.30531	0.0741057	0.950611	1402	0.925895	1	16586	0.543284	0.466047	0.0741057
ISCA2	1.30507	0.0741746	0.950611	1403	0.925827	1	16585	0.78867	1.06154	0.0741746
HIST1H3C	1.30498	0.0742013	0.950611	1404	0.9258	1	16584	0.412649	0.554094	0.0742013
OR4K14	1.30462	0.0743069	0.951053	1405	0.925694	1	16583	0.249838	0.206227	0.0743069
PEBP1	1.30414	0.0744448	0.951053	1406	0.925556	1	16582	0.311112	0.273678	0.0744448
C9orf16	1.30394	0.0745015	0.951053	1407	0.9255	1	16581	0.155081	0.155841	0.0745015
PRSS38	1.30381	0.0745449	0.951053	1408	0.925456	1	16580	0.312616	0.22019	0.0745449
RAB9A	1.30351	0.0746305	0.951053	1409	0.925371	1	16579	0.00148445	-0.0594862	0.0746305
MAPK1IP1L	1.30351	0.0746316	0.951053	1410	0.92537	1	16578	0.244801	0.0993495	0.0746316
GSR	1.30326	0.0747039	0.951053	1411	0.925297	1	16577	0.314031	0.330177	0.0747039
TMEM225	1.30318	0.0747339	0.951053	1412	0.925267	1	16576	0.350041	0.359389	0.0747339
COPS9	1.30317	0.0747383	0.951053	1413	0.925263	1	16575	0.608053	0.530529	0.0747383
DENND5A	1.30297	0.0747839	0.951053	1414	0.925217	1	16574	-0.0272333	-0.0635997	0.0747839
CLDN4	1.30264	0.0748851	0.951053	1415	0.925116	1	16573	0.0864035	-0.172762	0.0748851
TPSAB1	1.30239	0.0749563	0.951053	1416	0.925045	1	16572	0.470376	0.441301	0.0749563
CNTD1	1.30189	0.0751175	0.951053	1417	0.924884	1	16571	0.184814	0.394179	0.0751175
NRSN2	1.30183	0.0751431	0.951053	1418	0.924858	1	16570	0.608202	0.369901	0.0751431
CHAT	1.30179	0.0751486	0.951053	1419	0.924852	1	16569	0.176398	0.488255	0.0751486
DUSP7	1.30156	0.0752076	0.951053	1420	0.924794	1	16568	0.367309	0.434889	0.0752076
TMEM42	1.30141	0.0752576	0.951053	1421	0.924744	1	16567	0.150252	0.386344	0.0752576
SOX1	1.30131	0.0752876	0.951053	1422	0.924713	1	16566	0.45089	0.296663	0.0752876
ADRA1A	1.30115	0.0753354	0.951053	1423	0.924666	1	16565	0.800768	0.337116	0.0753354
ABHD10	1.30107	0.0753532	0.951053	1424	0.924648	1	16564	0.417059	0.374244	0.0753532
OXLD1	1.3009	0.0753977	0.951053	1425	0.924603	1	16563	-0.160238	0.15373	0.0753977
SPZ1	1.30084	0.0754166	0.951053	1426	0.924585	1	16562	-0.0925355	0.0721444	0.0754166
INHBA	1.30067	0.0754655	0.951053	1427	0.924536	1	16561	0.278772	0.35717	0.0754655
LCE3D	1.30049	0.0755178	0.951053	1428	0.924483	1	16560	0.316895	0.394026	0.0755178
MOBP	1.30019	0.0756123	0.951053	1429	0.924389	1	16559	0.150731	0.0672583	0.0756123
LOXL4	1.29994	0.0756924	0.951053	1430	0.924309	1	16558	0.645419	0.349034	0.0756924
SAMD5	1.29983	0.0757302	0.951053	1431	0.924271	1	16557	0.0536878	0.446861	0.0757302
MAFF	1.29983	0.0757302	0.951053	1432	0.924271	1	16556	0.327767	0.679914	0.0757302
HIVEP3	1.2997	0.0757691	0.951053	1433	0.924232	1	16555	0.0455158	0.00618418	0.0757691
HNRNPLL	1.2994	0.0758458	0.951352	1434	0.924155	1	16554	0.286732	0.187896	0.0758458
KHDRBS3	1.29905	0.0759492	0.951985	1435	0.924052	1	16553	0.52659	0.328921	0.0759492
BAG6	1.29847	0.0761116	0.952759	1436	0.92389	1	16552	0.139243	0.273959	0.0761116
GPBP1	1.29837	0.0761416	0.952759	1437	0.92386	1	16551	0.144965	0.322615	0.0761416
GIMAP8	1.29819	0.0761849	0.952759	1438	0.923816	1	16550	0.43016	0.58643	0.0761849
FAM212B	1.29786	0.0763028	0.952759	1439	0.923698	1	16549	0.314872	0.390087	0.0763028
SCFD2	1.2978	0.0763206	0.952759	1440	0.923681	1	16548	0.291206	0.285893	0.0763206
PEX3	1.29776	0.0763362	0.952759	1441	0.923665	1	16547	0.204301	0.136359	0.0763362
PPAT	1.29759	0.0763817	0.952759	1442	0.923619	1	16546	0.173333	0.435027	0.0763817
PPFIA4	1.29717	0.076523	0.953825	1443	0.923478	1	16545	0.557789	0.555553	0.076523
RBMX2	1.29678	0.0766275	0.953825	1444	0.923374	1	16544	0.145227	0.347228	0.0766275
RETNLB	1.29668	0.0766708	0.953825	1445	0.92333	1	16543	0.210454	0.329346	0.0766708
C2orf70	1.29653	0.0767075	0.953825	1446	0.923294	1	16542	0.218249	0.171842	0.0767075
MOB3C	1.29633	0.0767698	0.953825	1447	0.923231	1	16541	0.204039	0.0900867	0.0767698
ATRX	1.29629	0.0767854	0.953825	1448	0.923216	1	16540	0.565851	0.629266	0.0767854
ISY1	1.29545	0.0770133	0.954088	1449	0.922988	1	16539	0.245951	0.167272	0.0770133
KRT83	1.29533	0.0770545	0.954088	1450	0.922947	1	16538	0.220852	0.505485	0.0770545
MAP3K8	1.29532	0.0770556	0.954088	1451	0.922946	1	16537	0.0314011	0.11656	0.0770556
IL18RAP	1.29522	0.0770956	0.954088	1452	0.922906	1	16536	0.375998	0.446986	0.0770956
MEX3B	1.29484	0.0772335	0.954088	1453	0.922768	1	16535	0.280508	0.359918	0.0772335
RAB12	1.29479	0.077249	0.954088	1454	0.922752	1	16534	0.212842	0.207777	0.077249
ZNF18	1.29462	0.0773069	0.954088	1455	0.922694	1	16533	0.270572	0.230789	0.0773069
TRIM72	1.29452	0.0773302	0.954088	1456	0.922671	1	16532	0.149811	0.17961	0.0773302
GMPR	1.29418	0.077418	0.954088	1457	0.922583	1	16531	0.159993	0.233895	0.077418
TMEM247	1.29389	0.0775081	0.954088	1458	0.922493	1	16530	0.204953	0.0923482	0.0775081
OR1Q1	1.29375	0.0775515	0.954088	1459	0.92245	1	16529	0.0346615	0.162643	0.0775515
ZSCAN5B	1.29375	0.0775548	0.954088	1460	0.922446	1	16528	0.165453	0.243636	0.0775548
PRR12	1.29363	0.0775948	0.954088	1461	0.922406	1	16527	0.408728	0.427955	0.0775948
ABT1	1.29356	0.0776204	0.954088	1462	0.922381	1	16526	0.748396	0.46911	0.0776204
PPP1R16B	1.29355	0.0776204	0.954088	1463	0.922381	1	16525	0.177428	0.318472	0.0776204
SLC43A2	1.29294	0.0778061	0.954088	1464	0.922195	1	16524	0.370196	0.14643	0.0778061
IGSF11	1.29291	0.0778128	0.954088	1465	0.922188	1	16523	0.314339	0.282513	0.0778128
LGALS4	1.29271	0.0778762	0.954088	1466	0.922125	1	16522	0.379531	0.305491	0.0778762
TSSK6	1.29249	0.0779406	0.954088	1467	0.92206	1	16521	0.380573	0.38074	0.0779406
KRTAP9-8	1.29228	0.0779929	0.954088	1468	0.922008	1	16520	-0.106468	-0.295475	0.0779929
DENND4C	1.29196	0.078083	0.954088	1469	0.921918	1	16519	0.23658	0.257672	0.078083
STAG2	1.29189	0.078103	0.954088	1470	0.921898	1	16518	0.0764067	-0.136766	0.078103
NPPA	1.2917	0.0781641	0.954088	1471	0.921837	1	16517	0.2304	0.42861	0.0781641
CPT1C	1.29138	0.0782531	0.954088	1472	0.921748	1	16516	0.444108	0.342873	0.0782531
RFX6	1.2913	0.0782809	0.954088	1473	0.92172	1	16515	0.464532	0.484353	0.0782809
TOMM22	1.29099	0.0783732	0.954088	1474	0.921628	1	16514	0.445259	0.484696	0.0783732
C16orf86	1.29091	0.0784021	0.954088	1475	0.921599	1	16513	0.558356	0.53723	0.0784021
TLR2	1.29088	0.0784077	0.954088	1476	0.921593	1	16512	0.0938065	0.292514	0.0784077
KCMF1	1.2908	0.0784277	0.954088	1477	0.921573	1	16511	0.258843	0.302053	0.0784277
MRPL35	1.29055	0.0785211	0.954088	1478	0.92148	1	16510	0.32199	0.129055	0.0785211
OR14J1	1.29042	0.0785566	0.954088	1479	0.921444	1	16509	0.110956	-0.0351526	0.0785566
RPL22L1	1.29039	0.0785633	0.954088	1480	0.921438	1	16508	0.0385356	0.200562	0.0785633
F13A1	1.29031	0.0785833	0.954088	1481	0.921418	1	16507	0.142168	0.289388	0.0785833
ZPBP	1.29024	0.07861	0.954088	1482	0.921391	1	16506	0.223795	0.301843	0.07861
ANGEL1	1.29004	0.0786834	0.954335	1483	0.921318	1	16505	0.295267	0.125912	0.0786834
SEPHS1	1.28972	0.0787824	0.95451	1484	0.921219	1	16504	0.414709	0.329036	0.0787824
GLDC	1.28933	0.0788913	0.95451	1485	0.92111	1	16503	0.110698	0.173963	0.0788913
CPNE4	1.28888	0.0790192	0.95451	1486	0.920982	1	16502	0.487146	0.345529	0.0790192
MS4A3	1.28877	0.0790503	0.95451	1487	0.920951	1	16501	0.233477	0.255755	0.0790503
ZNF250	1.28854	0.0791271	0.95451	1488	0.920874	1	16500	0.249828	0.340771	0.0791271
FCHSD2	1.2884	0.0791638	0.95451	1489	0.920837	1	16499	0.197874	0.093132	0.0791638
EBP	1.28822	0.0792227	0.95451	1490	0.920778	1	16498	0.33806	0.375403	0.0792227
RBM7	1.28785	0.0793339	0.95451	1491	0.920667	1	16497	0.196793	0.00263632	0.0793339
APEH	1.28759	0.0794073	0.95451	1492	0.920594	1	16496	0.367889	0.271706	0.0794073
ESX1	1.28754	0.0794295	0.95451	1493	0.920572	1	16495	0.142905	0.189085	0.0794295
CPTP	1.28711	0.0795596	0.95451	1494	0.920442	1	16494	0.181913	0.0827084	0.0795596
SNAPC3	1.28648	0.0797642	0.95451	1495	0.920237	1	16493	0.805109	0.472367	0.0797642
PGM1	1.28645	0.0797709	0.95451	1496	0.92023	1	16492	0.394615	0.357949	0.0797709
ANPEP	1.28638	0.0798009	0.95451	1497	0.9202	1	16491	0.0106785	0.254363	0.0798009
P4HB	1.28627	0.0798476	0.95451	1498	0.920154	1	16490	0.295414	0.267021	0.0798476
AZI2	1.28611	0.0798987	0.95451	1499	0.920102	1	16489	0.103255	0.00586005	0.0798987
PDZD7	1.28604	0.0799176	0.95451	1500	0.920083	1	16488	0.450455	0.205569	0.0799176
PPP1R14C	1.28595	0.0799376	0.95451	1501	0.920063	1	16487	0.441022	0.338621	0.0799376
TRMT6	1.28547	0.0800944	0.95451	1502	0.919907	1	16486	0.214578	0.28576	0.0800944
PATL2	1.28543	0.0801022	0.95451	1503	0.919899	1	16485	0.111222	0.441569	0.0801022
MGRN1	1.28518	0.08017	0.95451	1504	0.919831	1	16484	0.163896	0.00620771	0.08017
STT3A	1.28511	0.0801967	0.95451	1505	0.919804	1	16483	0.247688	0.229976	0.0801967
RXRG	1.2849	0.0802723	0.95451	1506	0.919729	1	16482	0.339624	0.321478	0.0802723
GK2	1.28477	0.0803124	0.95451	1507	0.919689	1	16481	0.177549	0.132621	0.0803124
OPA1	1.28414	0.0805158	0.95451	1508	0.919485	1	16480	0.369014	0.269311	0.0805158
SIPA1L1	1.28409	0.0805314	0.95451	1509	0.91947	1	16479	0.144741	0.227273	0.0805314
SPG7	1.2836	0.0806593	0.95451	1510	0.919342	1	16478	0.337074	0.145962	0.0806593
CASP7	1.28359	0.0806637	0.95451	1511	0.919337	1	16477	0.321753	0.354399	0.0806637
TMEM45A	1.2835	0.0806893	0.95451	1512	0.919312	1	16476	0.169915	0.0315744	0.0806893
GHSR	1.28338	0.0807338	0.95451	1513	0.919267	1	16475	0.421146	0.442459	0.0807338
IQCJ	1.28338	0.0807382	0.95451	1514	0.919263	1	16474	0.148667	0.373056	0.0807382
HS2ST1	1.28335	0.0807393	0.95451	1515	0.919262	1	16473	-0.30726	0.455815	0.0807393
CHIA	1.28333	0.0807538	0.95451	1516	0.919247	1	16472	0.0994349	0.0237264	0.0807538
RANBP1	1.28329	0.0807605	0.95451	1517	0.919241	1	16471	-0.0931247	-0.125932	0.0807605
HSD17B4	1.28327	0.0807727	0.95451	1518	0.919228	1	16470	-0.107294	-0.160468	0.0807727
GID4	1.28314	0.0808283	0.95451	1519	0.919173	1	16469	0.220818	0.334834	0.0808283
TMC5	1.28266	0.0809673	0.95451	1520	0.919034	1	16468	0.181008	0.251305	0.0809673
OR4D9	1.28263	0.0809828	0.95451	1521	0.919018	1	16467	0.0574666	-0.0815692	0.0809828
MTHFSD	1.28253	0.0810062	0.95451	1522	0.918995	1	16466	0.247838	0.194544	0.0810062
OR5J2	1.28212	0.0811307	0.95451	1523	0.91887	1	16465	0.224254	0.366031	0.0811307
GRAP	1.28176	0.0812575	0.95451	1524	0.918744	1	16464	0.0433051	-0.108154	0.0812575
DHX15	1.28153	0.0813353	0.95451	1525	0.918666	1	16463	-0.0203417	-0.184883	0.0813353
C4orf19	1.28136	0.0813831	0.95451	1526	0.918618	1	16462	0.190814	0.283986	0.0813831
PRKRA	1.28119	0.0814398	0.95451	1527	0.918561	1	16461	0.430717	0.325422	0.0814398
SLFNL1	1.28115	0.0814521	0.95451	1528	0.918549	1	16460	0.274984	0.218342	0.0814521
NHS	1.28105	0.0814877	0.95451	1529	0.918513	1	16459	0.136929	0.378807	0.0814877
OR51L1	1.28092	0.0815355	0.95451	1530	0.918466	1	16458	0.234112	-0.0236343	0.0815355
KITLG	1.28079	0.0815844	0.95451	1531	0.918417	1	16457	0.217522	-0.0930875	0.0815844
CRYZ	1.28072	0.0816055	0.95451	1532	0.918396	1	16456	0.168462	-0.0512307	0.0816055
ADGRG5	1.28067	0.0816222	0.95451	1533	0.918379	1	16455	0.0539405	0.163872	0.0816222
C1orf228	1.28063	0.0816355	0.95451	1534	0.918366	1	16454	0.233594	0.246827	0.0816355
NAGA	1.28061	0.0816433	0.95451	1535	0.918358	1	16453	0.278403	0.325381	0.0816433
FAM26F	1.2805	0.0816789	0.95451	1536	0.918322	1	16452	0.2847	0.294284	0.0816789
ADAMTS9	1.2804	0.0817056	0.95451	1537	0.918296	1	16451	0.301684	0.565059	0.0817056
PKP2	1.27974	0.0819068	0.95451	1538	0.918094	1	16450	0.156087	0.0805101	0.0819068
YIPF7	1.27973	0.0819146	0.95451	1539	0.918086	1	16449	0.153469	0.473956	0.0819146
SLC2A14	1.27932	0.0820458	0.95451	1540	0.917955	1	16448	0.349954	0.118653	0.0820458
MNAT1	1.2793	0.0820536	0.95451	1541	0.917947	1	16447	-0.362928	0.317344	0.0820536
PBRM1	1.27895	0.0821537	0.95451	1542	0.917847	1	16446	0.264564	0.0332697	0.0821537
ACTRT1	1.27876	0.082216	0.95451	1543	0.917785	1	16445	0.0771971	0.237153	0.082216
B9D2	1.2785	0.0822871	0.95451	1544	0.917714	1	16444	0.319506	0.210088	0.0822871
C10orf76	1.27843	0.0823116	0.95451	1545	0.91769	1	16443	0.408828	0.653032	0.0823116
ST20	1.27838	0.0823238	0.95451	1546	0.917677	1	16442	0.396048	0.320974	0.0823238
SH2D1A	1.27824	0.0823661	0.95451	1547	0.917635	1	16441	0.202796	0.255024	0.0823661
OR13J1	1.27822	0.0823761	0.95451	1548	0.917625	1	16440	0.407117	0.11417	0.0823761
ORC2	1.27799	0.082445	0.95451	1549	0.917556	1	16439	0.191852	0.12786	0.082445
VIPAS39	1.27797	0.0824539	0.95451	1550	0.917547	1	16438	0.290047	0.398779	0.0824539
SLC22A23	1.27791	0.082475	0.95451	1551	0.917526	1	16437	0.135387	0.244257	0.082475
DLEC1	1.27776	0.0825195	0.95451	1552	0.917482	1	16436	0.344996	0.396715	0.0825195
GPR31	1.27772	0.0825351	0.95451	1553	0.917466	1	16435	0.255327	0.153175	0.0825351
BMP8A	1.27724	0.0826885	0.95451	1554	0.917313	1	16434	0.605705	0.603313	0.0826885
RFNG	1.27684	0.0828097	0.95451	1555	0.917191	1	16433	0.264153	0.243673	0.0828097
UTS2	1.27682	0.0828164	0.95451	1556	0.917185	1	16432	-0.0355664	0.267561	0.0828164
FOXJ3	1.27675	0.0828397	0.95451	1557	0.917161	1	16431	0.199613	0.0200046	0.0828397
SERPINB3	1.27668	0.0828575	0.95451	1558	0.917144	1	16430	0.199379	0.301929	0.0828575
GPM6A	1.27632	0.0829843	0.95451	1559	0.917017	1	16429	0.416611	0.120064	0.0829843
NCAN	1.27619	0.0830154	0.95451	1560	0.916986	1	16428	0.290482	0.368318	0.0830154
ZNF256	1.27587	0.0831288	0.95451	1561	0.916872	1	16427	0.307957	0.389815	0.0831288
CLIC4	1.2758	0.08315	0.95451	1562	0.916851	1	16426	0.315402	0.246369	0.08315
SLCO1B1	1.2755	0.0832511	0.95451	1563	0.91675	1	16425	0.16858	0.0487399	0.0832511
TAF3	1.27545	0.0832723	0.95451	1564	0.916729	1	16424	0.202309	-0.133525	0.0832723
LANCL3	1.27528	0.0833312	0.95451	1565	0.91667	1	16423	0.248222	0.0948499	0.0833312
DOLPP1	1.27516	0.0833657	0.95451	1566	0.916635	1	16422	0.431768	0.572257	0.0833657
PPP1R36	1.27515	0.083369	0.95451	1567	0.916632	1	16421	0.27934	0.347986	0.083369
CWC22	1.27493	0.0834435	0.95451	1568	0.916558	1	16420	0.55699	0.366059	0.0834435
RPS6KA2	1.27482	0.0834758	0.95451	1569	0.916525	1	16419	0.0189159	0.323607	0.0834758
PHOSPHO2	1.27478	0.083488	0.95451	1570	0.916513	1	16418	0.192367	0.111761	0.083488
ADRA1D	1.27471	0.0835035	0.95451	1571	0.916498	1	16417	0.453116	0.161423	0.0835035
OR51B2	1.27434	0.0836303	0.95451	1572	0.916371	1	16416	0.00401656	0.125334	0.0836303
MAATS1	1.27429	0.0836436	0.95451	1573	0.916357	1	16415	0.230657	0.128169	0.0836436
FAM171A2	1.27419	0.0836737	0.95451	1574	0.916327	1	16414	-0.283796	0.422215	0.0836737
ABCB9	1.27409	0.0837104	0.95451	1575	0.916291	1	16413	0.072642	-0.0221727	0.0837104
VAV1	1.27388	0.0837693	0.95451	1576	0.916232	1	16412	0.124216	0.281261	0.0837693
TMEM64	1.2734	0.0839305	0.95451	1577	0.916071	1	16411	0.369329	0.40996	0.0839305
PPP2CA	1.27338	0.0839394	0.95451	1578	0.916062	1	16410	-0.0168805	0.106119	0.0839394
JPT2	1.27313	0.084015	0.95451	1579	0.915986	1	16409	0.492703	0.37237	0.084015
TREML1	1.27306	0.0840317	0.95451	1580	0.915969	1	16408	0.123865	-0.0953958	0.0840317
NEURL1B	1.27298	0.0840617	0.95451	1581	0.915939	1	16407	0.439991	0.333185	0.0840617
ABHD11	1.2729	0.084094	0.95451	1582	0.915907	1	16406	0.11976	0.0567874	0.084094
NAPEPLD	1.27267	0.0841518	0.95451	1583	0.915849	1	16405	-0.016949	0.242607	0.0841518
DGCR8	1.27249	0.0842085	0.95451	1584	0.915793	1	16404	0.154889	0.185871	0.0842085
CNKSR2	1.27224	0.0842908	0.95451	1585	0.91571	1	16403	0.11604	0.256038	0.0842908
XCR1	1.27215	0.0843175	0.95451	1586	0.915684	1	16402	0.192196	0.225521	0.0843175
TRPM2	1.27211	0.0843319	0.95451	1587	0.915669	1	16401	0.222025	-0.00632924	0.0843319
FLRT3	1.27199	0.0843731	0.95451	1588	0.915628	1	16400	0.250432	0.274922	0.0843731
CR2	1.27193	0.0843986	0.95451	1589	0.915602	1	16399	0.0387729	0.179415	0.0843986
OR13C9	1.27161	0.0845154	0.95451	1590	0.915486	1	16398	0.221834	0.079149	0.0845154
MSRB3	1.27157	0.084531	0.95451	1591	0.91547	1	16397	0.178208	0.264883	0.084531
SPOUT1	1.27146	0.0845688	0.95451	1592	0.915432	1	16396	0.733107	0.706947	0.0845688
NECAP1	1.27132	0.0846021	0.95451	1593	0.915399	1	16395	0.0158438	-0.0245973	0.0846021
ODF3L2	1.27118	0.0846488	0.95451	1594	0.915352	1	16394	0.377997	0.0134678	0.0846488
PARP12	1.27113	0.0846644	0.95451	1595	0.915337	1	16393	0.510186	0.436043	0.0846644
LARP4	1.27103	0.0846944	0.95451	1596	0.915307	1	16392	-0.228261	0.0377863	0.0846944
ANKRD29	1.27066	0.0848167	0.95529	1597	0.915184	1	16391	0.38166	0.58076	0.0848167
AADAT	1.27002	0.0850069	0.955842	1598	0.914994	1	16390	-0.0937875	0.3521	0.0850069
B3GNT3	1.26999	0.0850091	0.955842	1599	0.914992	1	16389	-0.0460714	-0.104009	0.0850091
ITLN1	1.26978	0.0850891	0.955842	1600	0.914912	1	16388	0.242673	0.280588	0.0850891
PARM1	1.26966	0.0851314	0.955842	1601	0.91487	1	16387	0.348465	0.491726	0.0851314
SHC3	1.26965	0.0851314	0.955842	1602	0.91487	1	16386	0.110796	0.104814	0.0851314
RPA3	1.26942	0.0851992	0.956006	1603	0.914802	1	16385	0.298732	0.501089	0.0851992
HACE1	1.26904	0.0853204	0.95677	1604	0.914681	1	16384	0.0876229	0.146281	0.0853204
LRCH3	1.2683	0.0855428	0.958168	1605	0.914458	1	16383	0.899813	0.497384	0.0855428
SOBP	1.26828	0.0855517	0.958168	1606	0.914449	1	16382	0.148875	0.0219917	0.0855517
PRR22	1.26803	0.0856273	0.958418	1607	0.914374	1	16381	0.136503	0.338859	0.0856273
TUBA1A	1.26738	0.0858641	0.959308	1608	0.914137	1	16380	0.211137	0.178458	0.0858641
FCMR	1.26666	0.0860887	0.959308	1609	0.913912	1	16379	0.325676	0.388314	0.0860887
PI4K2B	1.26663	0.0861054	0.959308	1610	0.913896	1	16378	0.331786	0.290341	0.0861054
CCDC112	1.26651	0.0861488	0.959308	1611	0.913852	1	16377	0.102801	0.318498	0.0861488
SPOCK3	1.26648	0.0861632	0.959308	1612	0.913838	1	16376	0.2911	0.45677	0.0861632
CFAP57	1.26641	0.0861899	0.959308	1613	0.913811	1	16375	0.428226	0.366503	0.0861899
SPCS3	1.26634	0.0862122	0.959308	1614	0.913789	1	16374	0.350891	0.504413	0.0862122
PDGFB	1.26633	0.0862133	0.959308	1615	0.913788	1	16373	0.568477	0.438602	0.0862133
ZNF17	1.26627	0.0862366	0.959308	1616	0.913764	1	16372	0.262798	0.339659	0.0862366
HNRNPUL2	1.26617	0.0862611	0.959308	1617	0.91374	1	16371	0.0103754	0.452333	0.0862611
APBA2	1.26597	0.0863323	0.959308	1618	0.913669	1	16370	0.0858193	0.254775	0.0863323
TIGD6	1.26594	0.0863489	0.959308	1619	0.913652	1	16369	0.209811	0.39519	0.0863489
ZNF354A	1.26583	0.0864001	0.959308	1620	0.913601	1	16368	0.115446	0.199648	0.0864001
FAM167B	1.2656	0.0864779	0.959579	1621	0.913523	1	16367	0.645196	0.28599	0.0864779
RAB40C	1.26533	0.0865658	0.959833	1622	0.913435	1	16366	0.423974	0.496686	0.0865658
BNIP3L	1.26517	0.0866236	0.959833	1623	0.913378	1	16365	-0.321037	0.0714466	0.0866236
ACADS	1.26465	0.0867748	0.959833	1624	0.913226	1	16364	0.0890207	0.107108	0.0867748
NKIRAS1	1.26431	0.0868693	0.959833	1625	0.913132	1	16363	0.378637	0.578572	0.0868693
AOAH	1.2643	0.0868749	0.959833	1626	0.913126	1	16362	0.475291	0.710855	0.0868749
MTRR	1.2643	0.0868771	0.959833	1627	0.913124	1	16361	0.180583	0.503096	0.0868771
FAM53A	1.26408	0.0869305	0.959833	1628	0.913071	1	16360	0.131761	0.220036	0.0869305
OR6Y1	1.26362	0.0870783	0.959833	1629	0.912923	1	16359	0.18311	0.356749	0.0870783
SYNGR1	1.26292	0.0873141	0.959833	1630	0.912687	1	16358	0.219531	0.263206	0.0873141
PHGDH	1.26278	0.0873641	0.959833	1631	0.912637	1	16357	0.377242	0.446461	0.0873641
OR10A7	1.26272	0.0873763	0.959833	1632	0.912625	1	16356	0.167216	0.450549	0.0873763
APOBEC3H	1.26272	0.0873763	0.959833	1633	0.912625	1	16355	0.173592	0.190086	0.0873763
KIF18B	1.26217	0.0875531	0.959833	1634	0.912448	1	16354	0.465291	0.507218	0.0875531
ZNF618	1.26213	0.0875687	0.959833	1635	0.912432	1	16353	0.825488	0.341802	0.0875687
SPATA20	1.26209	0.0875843	0.959833	1636	0.912417	1	16352	0.485408	0.434488	0.0875843
TNFRSF10A	1.26173	0.087701	0.959833	1637	0.9123	1	16351	0.322485	0.184093	0.087701
EPHB2	1.26169	0.0877155	0.959833	1638	0.912286	1	16350	-0.00439716	0.273716	0.0877155
FBXO33	1.26157	0.0877522	0.959833	1639	0.912249	1	16349	0.383488	0.488609	0.0877522
ZNF667	1.26146	0.0877855	0.959833	1640	0.912216	1	16348	0.46182	0.414807	0.0877855
RBX1	1.2613	0.0878311	0.959833	1641	0.91217	1	16347	0.559671	0.460528	0.0878311
XIRP1	1.26119	0.08787	0.959833	1642	0.912131	1	16346	0.16168	0.51705	0.08787
FAM83B	1.26101	0.0879234	0.959833	1643	0.912078	1	16345	0.227975	0.348046	0.0879234
ADRB3	1.26079	0.0879868	0.959833	1644	0.912014	1	16344	0.0610368	-0.015777	0.0879868
ZWILCH	1.26073	0.0880035	0.959833	1645	0.911998	1	16343	0.346169	0.201697	0.0880035
HHEX	1.26071	0.0880124	0.959833	1646	0.911989	1	16342	0.292941	0.0105643	0.0880124
DZIP1L	1.26054	0.0880691	0.959833	1647	0.911932	1	16341	0.358441	0.220136	0.0880691
POLI	1.26038	0.0881313	0.959833	1648	0.91187	1	16340	0.416732	0.335111	0.0881313
IFNA8	1.26034	0.0881424	0.959833	1649	0.911859	1	16339	0.215504	0.223154	0.0881424
ANGPT1	1.26001	0.0882403	0.959833	1650	0.911761	1	16338	0.438506	0.311267	0.0882403
PCDH8	1.25999	0.0882492	0.959833	1651	0.911752	1	16337	0.357923	0.340489	0.0882492
TMEM251	1.2598	0.0883137	0.959833	1652	0.911687	1	16336	0.2524	0.316612	0.0883137
ZNF790	1.25941	0.0884682	0.959833	1653	0.911533	1	16335	0.0850509	-0.103647	0.0884682
AQP6	1.2592	0.0885539	0.959833	1654	0.911447	1	16334	0.196769	-0.0684215	0.0885539
ZBED2	1.25918	0.0885628	0.959833	1655	0.911438	1	16333	0.269708	0.192034	0.0885628
PLEK	1.25907	0.088595	0.959833	1656	0.911406	1	16332	0.193868	0.192515	0.088595
MSL3	1.25901	0.0886128	0.959833	1657	0.911388	1	16331	0.275544	0.188677	0.0886128
DCUN1D3	1.25897	0.0886384	0.959833	1658	0.911363	1	16330	-0.54497	0.416488	0.0886384
TSPOAP1	1.25871	0.0887273	0.959833	1659	0.911274	1	16329	0.172059	0.443435	0.0887273
TRIM17	1.25871	0.0887273	0.959833	1660	0.911274	1	16328	0.350957	0.227279	0.0887273
SEMA4G	1.25866	0.0887462	0.959833	1661	0.911255	1	16327	0.0647461	0.160294	0.0887462
FXYD2	1.25813	0.0889175	0.959833	1662	0.911084	1	16326	0.687466	0.806957	0.0889175
HIST2H2AB	1.25808	0.0889308	0.959833	1663	0.91107	1	16325	-0.0992482	-0.0641001	0.0889308
FANCE	1.25798	0.0889597	0.959833	1664	0.911041	1	16324	0.489126	0.238262	0.0889597
PCDHA7	1.25775	0.0890431	0.959833	1665	0.910958	1	16323	0.385688	0.200869	0.0890431
KIF19	1.25774	0.0890442	0.959833	1666	0.910957	1	16322	0.317333	0.146988	0.0890442
RFX3	1.2574	0.0891532	0.959833	1667	0.910848	1	16321	0.297186	0.239912	0.0891532
OXSM	1.25738	0.0891598	0.959833	1668	0.910841	1	16320	0.368551	0.318861	0.0891598
XYLT2	1.25731	0.0891799	0.959833	1669	0.910821	1	16319	0.438272	0.401429	0.0891799
SNRPB2	1.25724	0.0892065	0.959833	1670	0.910795	1	16318	0.331335	0.454018	0.0892065
CCDC82	1.25659	0.08941	0.959833	1671	0.910591	1	16317	0.137841	-0.126273	0.08941
ANO10	1.2565	0.0894401	0.959833	1672	0.910561	1	16316	0.224277	-0.0519242	0.0894401
AIMP1	1.25638	0.089479	0.959833	1673	0.910522	1	16315	-0.011087	-0.148743	0.089479
PDCD5	1.2563	0.0895023	0.959833	1674	0.910499	1	16314	0.408833	0.515331	0.0895023
AQP7	1.25626	0.089519	0.959833	1675	0.910482	1	16313	0.10766	0.257952	0.089519
GAS7	1.25621	0.0895368	0.959833	1676	0.910464	1	16312	0.235737	0.492734	0.0895368
UBE2S	1.25616	0.0895479	0.959833	1677	0.910453	1	16311	0.195068	0.0534548	0.0895479
BMP15	1.25604	0.0895879	0.959833	1678	0.910413	1	16310	0.427091	0.640639	0.0895879
TTYH2	1.25566	0.0897191	0.959833	1679	0.910282	1	16309	0.312952	0.135013	0.0897191
MED25	1.25544	0.0898025	0.959833	1680	0.910199	1	16308	0.401889	0.451779	0.0898025
AQP10	1.2552	0.0898737	0.959833	1681	0.910127	1	16307	0.157856	0.294001	0.0898737
RXRB	1.25512	0.0898937	0.959833	1682	0.910107	1	16306	0.343028	0.405041	0.0898937
LY6G6F	1.25509	0.0899071	0.959833	1683	0.910094	1	16305	0.173148	0.239326	0.0899071
TMEM176A	1.25501	0.0899293	0.959833	1684	0.910072	1	16304	0.0237781	0.441052	0.0899293
NOS1AP	1.25488	0.089966	0.959833	1685	0.910035	1	16303	-0.049114	0.243447	0.089966
FABP6	1.25487	0.0899693	0.959833	1686	0.910032	1	16302	0.160207	-0.108932	0.0899693
TMEM252	1.25446	0.0901072	0.960734	1687	0.909894	1	16301	0.364096	0.407013	0.0901072
ATP6V1E2	1.25422	0.0901939	0.961088	1688	0.909807	1	16300	0.500337	0.211638	0.0901939
OSBPL10	1.25404	0.0902473	0.961088	1689	0.909754	1	16299	0.222133	0.300073	0.0902473
MASP1	1.25373	0.0903618	0.961664	1690	0.909639	1	16298	0.133244	0.122808	0.0903618
ZSCAN18	1.25357	0.0904319	0.961664	1691	0.909569	1	16297	0.135421	0.119722	0.0904319
TTC9B	1.25343	0.090483	0.961664	1692	0.909518	1	16296	0.278365	0.190987	0.090483
GPS1	1.25327	0.0905353	0.961664	1693	0.909466	1	16295	0.362707	0.189844	0.0905353
MMADHC	1.25317	0.0905686	0.961664	1694	0.909432	1	16294	0.355309	0.30005	0.0905686
CDX1	1.25275	0.0907354	0.962384	1695	0.909266	1	16293	0.0032719	-0.0512906	0.0907354
COMMD5	1.25231	0.0908822	0.962384	1696	0.909119	1	16292	0.202466	-0.154163	0.0908822
ZNF185	1.2523	0.0908822	0.962384	1697	0.909119	1	16291	0.103445	-0.0640388	0.0908822
CTDSP1	1.25224	0.0909011	0.962384	1698	0.9091	1	16290	0.363972	0.298178	0.0909011
FBXL19	1.25193	0.0910212	0.962384	1699	0.90898	1	16289	0.312584	0.541821	0.0910212
OR10AD1	1.25184	0.0910534	0.962384	1700	0.908948	1	16288	0.25473	0.151729	0.0910534
SCRG1	1.25181	0.0910601	0.962384	1701	0.908941	1	16287	0.0104001	-0.0229441	0.0910601
FOXP2	1.25179	0.0910646	0.962384	1702	0.908937	1	16286	0.313922	0.235437	0.0910646
ANKRD46	1.25164	0.091119	0.962395	1703	0.908882	1	16285	0.406318	0.169589	0.091119
DEFA1	1.25142	0.0911958	0.96264	1704	0.908805	1	16284	0.0518232	0.191546	0.0911958
AICDA	1.25122	0.0912591	0.962741	1705	0.908742	1	16283	0.250866	0.256283	0.0912591
TRIB3	1.25106	0.0913192	0.962741	1706	0.908682	1	16282	0.307518	0.362413	0.0913192
PGLYRP1	1.25093	0.0913659	0.962741	1707	0.908635	1	16281	0.0920998	-0.0460571	0.0913659
CLEC18B	1.2506	0.0914893	0.962948	1708	0.908512	1	16280	0.153912	0.334051	0.0914893
HADH	1.2506	0.0914926	0.962948	1709	0.908508	1	16279	0.228615	0.184208	0.0914926
PDCD6IP	1.24995	0.091735	0.963087	1710	0.908266	1	16278	0.817925	0.753568	0.091735
OR5K3	1.24995	0.091735	0.963087	1711	0.908266	1	16277	0.205859	0.104295	0.091735
ADAL	1.24946	0.0919107	0.963087	1712	0.90809	1	16276	0.178115	0.231048	0.0919107
TMEM147	1.24941	0.0919285	0.963087	1713	0.908073	1	16275	0.215816	0.207569	0.0919285
FOXN2	1.2494	0.0919296	0.963087	1714	0.908071	1	16274	0.298394	0.0247886	0.0919296
CYP26B1	1.24939	0.0919352	0.963087	1715	0.908066	1	16273	0.183391	0.223485	0.0919352
CCDC63	1.24937	0.0919441	0.963087	1716	0.908057	1	16272	0.306817	0.297984	0.0919441
UBE2J2	1.24902	0.0920764	0.963087	1717	0.907925	1	16271	0.180032	0.353318	0.0920764
BRK1	1.249	0.0920842	0.963087	1718	0.907917	1	16270	0.200617	-0.167253	0.0920842
CLSTN2	1.24894	0.0921064	0.963087	1719	0.907895	1	16269	0.330882	0.287307	0.0921064
BCL10	1.24893	0.0921075	0.963087	1720	0.907894	1	16268	0.162814	0.339353	0.0921075
KLHL24	1.24849	0.0922454	0.963087	1721	0.907756	1	16267	0.2346	0.00203299	0.0922454
CEP128	1.24794	0.09242	0.963087	1722	0.907581	1	16266	0.297333	0.399527	0.09242
CCL2	1.24784	0.0924611	0.963087	1723	0.90754	1	16265	0.131286	-0.105371	0.0924611
PSTPIP2	1.24781	0.0924689	0.963087	1724	0.907532	1	16264	0.150747	0.217383	0.0924689
TMEM219	1.24765	0.0925201	0.963087	1725	0.907481	1	16263	0.241222	0.341291	0.0925201
FGFRL1	1.24757	0.092549	0.963087	1726	0.907452	1	16262	0.350998	0.330061	0.092549
ACTR3B	1.24754	0.0925579	0.963087	1727	0.907443	1	16261	0.0413504	0.243046	0.0925579
FAM199X	1.24746	0.0925734	0.963087	1728	0.907428	1	16260	-0.0588036	0.374043	0.0925734
PIGA	1.24745	0.0925768	0.963087	1729	0.907424	1	16259	0.0655548	0.0029633	0.0925768
ZNF662	1.24713	0.0927069	0.963336	1730	0.907294	1	16258	-0.298848	0.198835	0.0927069
POLR3GL	1.24703	0.0927491	0.963336	1731	0.907252	1	16257	0.141545	0.18486	0.0927491
CD2AP	1.24652	0.092927	0.963336	1732	0.907074	1	16256	0.22615	0.171482	0.092927
ARHGAP6	1.24649	0.092937	0.963336	1733	0.907064	1	16255	0.0826309	0.0072047	0.092937
METTL24	1.24637	0.0929715	0.963336	1734	0.90703	1	16254	-0.0518798	0.186974	0.0929715
OOEP	1.24617	0.0930415	0.963336	1735	0.90696	1	16253	0.171569	0.154785	0.0930415
TICAM1	1.246	0.0930894	0.963336	1736	0.906912	1	16252	0.379029	0.295424	0.0930894
GIMAP6	1.24517	0.093404	0.963336	1737	0.906597	1	16251	0.380295	0.277029	0.093404
SESN2	1.24515	0.0934185	0.963336	1738	0.906583	1	16250	0.13953	0.29231	0.0934185
NFIX	1.24511	0.0934374	0.963336	1739	0.906564	1	16249	0.0575699	0.266577	0.0934374
C20orf78	1.24446	0.0936675	0.963336	1740	0.906334	1	16248	0.30866	0.203659	0.0936675
EIF3H	1.24428	0.0937209	0.963336	1741	0.90628	1	16247	0.48985	0.696694	0.0937209
MPP1	1.24422	0.093742	0.963336	1742	0.906259	1	16246	0.150451	0.333434	0.093742
LSP1	1.24419	0.0937521	0.963336	1743	0.906249	1	16245	0.374498	0.476556	0.0937521
ESM1	1.24418	0.0937565	0.963336	1744	0.906245	1	16244	0.233563	0.390088	0.0937565
ST6GAL2	1.24393	0.0938288	0.963336	1745	0.906172	1	16243	0.375409	0.119552	0.0938288
TRMT2A	1.24368	0.0939199	0.963336	1746	0.906081	1	16242	0.3454	0.441363	0.0939199
ITGA9	1.24307	0.0941345	0.963336	1747	0.905867	1	16241	-0.175031	0.308885	0.0941345
FAM111B	1.24303	0.0941457	0.963336	1748	0.905855	1	16240	0.100383	0.180869	0.0941457
NELL2	1.24259	0.0942958	0.963336	1749	0.905705	1	16239	0.112608	0.254559	0.0942958
ACOT13	1.24227	0.0943958	0.963336	1750	0.905605	1	16238	0.444655	0.581791	0.0943958
CRYGB	1.2422	0.0944181	0.963336	1751	0.905583	1	16237	0.393633	0.551475	0.0944181
FAM174B	1.24215	0.0944425	0.963336	1752	0.905559	1	16236	0.481014	0.5696	0.0944425
C16orf92	1.24205	0.094477	0.963336	1753	0.905524	1	16235	0.170091	0.197021	0.094477
OR4S2	1.24199	0.0944981	0.963336	1754	0.905503	1	16234	0.282345	0.360584	0.0944981
MFSD8	1.24189	0.0945393	0.963336	1755	0.905462	1	16233	0.0813621	0.0208792	0.0945393
SYT1	1.24155	0.0946516	0.963336	1756	0.90535	1	16232	0.343731	0.102357	0.0946516
LARGE1	1.24136	0.0947283	0.963336	1757	0.905273	1	16231	0.217527	0.123877	0.0947283
PRR25	1.24133	0.0947505	0.963336	1758	0.905251	1	16230	0.23058	0.19098	0.0947505
ITGA6	1.2412	0.0948006	0.963336	1759	0.905201	1	16229	0.204146	0.31027	0.0948006
FGF1	1.24109	0.0948395	0.963336	1760	0.905162	1	16228	-0.0651779	0.171351	0.0948395
OR52N4	1.24003	0.0951998	0.963336	1761	0.904801	1	16227	0.185017	0.246582	0.0951998
BZW2	1.24003	0.0951998	0.963336	1762	0.904801	1	16226	0.191972	0.0906646	0.0951998
SPEG	1.24	0.0952164	0.963336	1763	0.904785	1	16225	0.164871	0.416212	0.0952164
SERPINI1	1.23969	0.0953076	0.963336	1764	0.904693	1	16224	0.195386	0.00838883	0.0953076
YIPF5	1.23959	0.0953387	0.963336	1765	0.904662	1	16223	0.281287	0.337326	0.0953387
WHRN	1.2395	0.0953643	0.963336	1766	0.904637	1	16222	0.227914	-0.0310684	0.0953643
CAMKK1	1.23932	0.0954322	0.963336	1767	0.904569	1	16221	0.258783	0.350453	0.0954322
IL4R	1.23914	0.0954844	0.963336	1768	0.904517	1	16220	0.530024	0.475678	0.0954844
ATXN2L	1.23914	0.0954844	0.963336	1769	0.904517	1	16219	0.27608	0.4122	0.0954844
SLC12A5	1.23896	0.0955467	0.963336	1770	0.904454	1	16218	0.136906	0.278302	0.0955467
MYD88	1.23885	0.09559	0.963336	1771	0.904411	1	16217	0.453599	0.193139	0.09559
CEP104	1.23878	0.0956123	0.963336	1772	0.904389	1	16216	0.455991	0.265241	0.0956123
GIP	1.23867	0.0956523	0.963336	1773	0.904349	1	16215	0.348112	0.202059	0.0956523
LMO7	1.23823	0.0958302	0.963336	1774	0.904171	1	16214	0.0932343	-0.02782	0.0958302
JPH1	1.23809	0.0958947	0.963336	1775	0.904106	1	16213	0.195985	0.49429	0.0958947
ARCN1	1.23752	0.0960937	0.963336	1776	0.903907	1	16212	-0.0998715	0.195789	0.0960937
DDX52	1.23742	0.0961382	0.963336	1777	0.903863	1	16211	0.393736	0.527135	0.0961382
RHBDD1	1.23738	0.0961527	0.963336	1778	0.903848	1	16210	-0.0767902	0.351516	0.0961527
OR2K2	1.23726	0.0961894	0.963336	1779	0.903812	1	16209	0.346574	0.380829	0.0961894
LOC102724428	1.23701	0.0962728	0.963336	1780	0.903728	1	16208	0.667829	0.539717	0.0962728
DHRS7C	1.23685	0.0963361	0.963336	1781	0.903665	1	16207	0.334002	0.214448	0.0963361
ICA1	1.23681	0.0963495	0.963336	1782	0.903652	1	16206	0.249609	0.241647	0.0963495
DUSP9	1.23681	0.0963506	0.963336	1783	0.903651	1	16205	0.416467	0.318961	0.0963506
FABP5	1.23673	0.0963784	0.963336	1784	0.903623	1	16204	-0.0841616	0.238075	0.0963784
C22orf42	1.23661	0.0964351	0.963336	1785	0.903566	1	16203	0.298714	0.308837	0.0964351
SLCO2B1	1.23599	0.0966486	0.963336	1786	0.903353	1	16202	0.406439	0.383877	0.0966486
C19orf12	1.23596	0.0966586	0.963336	1787	0.903343	1	16201	0.337746	0.179974	0.0966586
ACER2	1.23596	0.0966619	0.963336	1788	0.903339	1	16200	0.176819	0.30527	0.0966619
ZNF469	1.2359	0.0966853	0.963336	1789	0.903316	1	16199	0.32952	0.361018	0.0966853
ZNF805	1.23589	0.0966864	0.963336	1790	0.903315	1	16198	0.154935	0.0290674	0.0966864
AKR1A1	1.23579	0.096732	0.963336	1791	0.903269	1	16197	0.0249463	-0.0978639	0.096732
SFXN3	1.2356	0.0967909	0.963336	1792	0.90321	1	16196	0.104852	0.24805	0.0967909
JARID2	1.23558	0.0967942	0.963336	1793	0.903207	1	16195	0.232403	0.14521	0.0967942
C3orf35	1.23551	0.0968232	0.963336	1794	0.903178	1	16194	0.167885	-0.264737	0.0968232
UBE2N	1.23525	0.0969254	0.963336	1795	0.903076	1	16193	0.230489	0.3071	0.0969254
PICK1	1.23515	0.0969521	0.963336	1796	0.903049	1	16192	0.12504	0.376747	0.0969521
FNIP1	1.23515	0.0969532	0.963336	1797	0.903048	1	16191	0.30205	0.41886	0.0969532
RNMT	1.23492	0.0970255	0.963336	1798	0.902976	1	16190	0.375467	-0.0817664	0.0970255
EGF	1.23486	0.0970444	0.963336	1799	0.902957	1	16189	0.0904757	-0.289211	0.0970444
NFYC	1.23421	0.097279	0.963336	1800	0.902722	1	16188	0.218852	0.129532	0.097279
S100A14	1.23418	0.0972924	0.963336	1801	0.902709	1	16187	-0.0688289	-0.0759228	0.0972924
REEP4	1.23412	0.0973079	0.963336	1802	0.902693	1	16186	0.222008	0.293028	0.0973079
MAP3K9	1.23387	0.0974203	0.963336	1803	0.902581	1	16185	-0.0878385	0.175365	0.0974203
SEC14L2	1.23385	0.0974291	0.963336	1804	0.902572	1	16184	0.0938605	0.188597	0.0974291
CA6	1.23378	0.0974569	0.963336	1805	0.902544	1	16183	0.208713	0.316943	0.0974569
MTFR2	1.2337	0.0974825	0.963336	1806	0.902519	1	16182	0.0818196	0.143025	0.0974825
41973	1.23369	0.0974847	0.963336	1807	0.902516	1	16181	0.243645	0.126581	0.0974847
VN1R1	1.23331	0.0976315	0.963336	1808	0.90237	1	16180	0.205362	0.330058	0.0976315
AURKB	1.23306	0.0977271	0.963336	1809	0.902274	1	16179	0.23535	0.406071	0.0977271
SLC25A3	1.23293	0.0977783	0.963336	1810	0.902223	1	16178	0.400526	0.351919	0.0977783
FOXRED1	1.2329	0.0977872	0.963336	1811	0.902214	1	16177	0.269905	0.127997	0.0977872
LPAR3	1.23264	0.0978995	0.963336	1812	0.902102	1	16176	0.33507	0.0789749	0.0978995
ZFP91	1.23257	0.0979217	0.963336	1813	0.902079	1	16175	0.399753	0.48542	0.0979217
GALNT13	1.23243	0.0979706	0.963336	1814	0.90203	1	16174	0.360117	0.36574	0.0979706
PPP1R14A	1.23201	0.098113	0.963336	1815	0.901888	1	16173	0.282636	0.249901	0.098113
CMTM7	1.23193	0.0981352	0.963336	1816	0.901866	1	16172	0.407527	0.171994	0.0981352
BTRC	1.23166	0.0982119	0.963336	1817	0.901789	1	16171	0.204748	0.108501	0.0982119
TEKT4	1.23139	0.0983131	0.963336	1818	0.901688	1	16170	0.0950906	0.154195	0.0983131
RBM20	1.23119	0.0983732	0.963336	1819	0.901628	1	16169	0.0744562	0.0550235	0.0983732
BCAM	1.23118	0.0983787	0.963336	1820	0.901622	1	16168	0.526386	0.0283567	0.0983787
FAM89B	1.2311	0.0983965	0.963336	1821	0.901605	1	16167	0.367566	0.301952	0.0983965
HSPB9	1.23103	0.0984176	0.963336	1822	0.901583	1	16166	0.308681	0.25363	0.0984176
IST1	1.23102	0.0984243	0.963336	1823	0.901577	1	16165	0.312559	0.257864	0.0984243
PTPN18	1.23077	0.0985021	0.963336	1824	0.901499	1	16164	0.159436	0.459805	0.0985021
SLC25A20	1.23065	0.0985433	0.963336	1825	0.901458	1	16163	0.278234	0.519783	0.0985433
KANK2	1.23034	0.0986656	0.963336	1826	0.901336	1	16162	0.222206	-0.0355914	0.0986656
PITX2	1.23027	0.0987012	0.963336	1827	0.9013	1	16161	0.152498	0.222289	0.0987012
PMAIP1	1.23019	0.0987368	0.963336	1828	0.901264	1	16160	0.429172	0.389506	0.0987368
ZFP69	1.23017	0.0987445	0.963336	1829	0.901257	1	16159	0.122009	0.368632	0.0987445
ATPAF1	1.23014	0.0987568	0.963336	1830	0.901244	1	16158	0.428428	0.360647	0.0987568
EYA3	1.23009	0.0987768	0.963336	1831	0.901224	1	16157	0.367167	0.34636	0.0987768
ANKRD34B	1.23008	0.098779	0.963336	1832	0.901222	1	16156	0.14873	0.248458	0.098779
TRMT5	1.22992	0.098829	0.963336	1833	0.901172	1	16155	0.100525	0.164531	0.098829
PTGFR	1.22973	0.0988969	0.963336	1834	0.901104	1	16154	0.087294	0.0673384	0.0988969
MAZ	1.22952	0.0989669	0.963336	1835	0.901034	1	16153	0.193693	0.235999	0.0989669
ABHD17A	1.22952	0.098968	0.963336	1836	0.901033	1	16152	0.338684	0.359495	0.098968
LILRA4	1.22923	0.0990681	0.963336	1837	0.900933	1	16151	0.469631	0.345015	0.0990681
PTGES3L	1.22904	0.0991359	0.963336	1838	0.900865	1	16150	0.349747	0.13146	0.0991359
IFNE	1.22902	0.0991448	0.963336	1839	0.900856	1	16149	-0.0292678	0.185982	0.0991448
ANKH	1.22873	0.0992538	0.963336	1840	0.900747	1	16148	0.359278	0.349357	0.0992538
PRSS42	1.22871	0.0992649	0.963336	1841	0.900736	1	16147	0.148864	-0.0961166	0.0992649
EML2	1.22867	0.0992805	0.963336	1842	0.900721	1	16146	0.140927	0.215982	0.0992805
MSRA	1.22861	0.0993116	0.963336	1843	0.900689	1	16145	0.353305	0.231509	0.0993116
CASP9	1.22832	0.0994317	0.963336	1844	0.900569	1	16144	0.147408	0.081743	0.0994317
NIPSNAP1	1.22818	0.0994728	0.963336	1845	0.900528	1	16143	0.119434	-0.137534	0.0994728
VPS37D	1.22813	0.0994929	0.963336	1846	0.900508	1	16142	0.234533	0.363224	0.0994929
ZNF354C	1.22813	0.0994929	0.963336	1847	0.900508	1	16141	0.319226	0.202902	0.0994929
BAG2	1.22808	0.0995129	0.963336	1848	0.900488	1	16140	0.353681	0.401382	0.0995129
POLR3F	1.22758	0.0996886	0.963336	1849	0.900313	1	16139	0.209843	0.175403	0.0996886
TXNIP	1.2274	0.0997542	0.963336	1850	0.900247	1	16138	0.0594687	0.211822	0.0997542
TMEM183A	1.22736	0.0997742	0.963336	1851	0.900227	1	16137	0.0814836	0.318888	0.0997742
PLAUR	1.22706	0.099882	0.963336	1852	0.900119	1	16136	0.373974	0.230038	0.099882
H1FX	1.22705	0.0998909	0.963336	1853	0.90011	1	16135	0.257175	0.451083	0.0998909
CNTNAP3B	1.22683	0.0999621	0.963336	1854	0.900039	1	16134	0.216671	0.181063	0.0999621
TRIM54	1.2266	0.100051	0.963336	1855	0.89995	1	16133	0.370429	0.274138	0.100051
CRHBP	1.22658	0.100058	0.963336	1856	0.899943	1	16132	0.22864	0.226026	0.100058
HPSE2	1.22651	0.100079	0.963336	1857	0.899922	1	16131	0.454956	0.52267	0.100079
G6PD	1.22625	0.100189	0.963336	1858	0.899812	1	16130	0.336076	0.286042	0.100189
MAP7D3	1.22622	0.1002	0.963336	1859	0.899801	1	16129	0.0986032	0.280215	0.1002
TCIRG1	1.22617	0.100216	0.963336	1860	0.899786	1	16128	0.468049	0.409095	0.100216
ONECUT2	1.22614	0.100229	0.963336	1861	0.899772	1	16127	0.503667	0.384547	0.100229
TRIM2	1.22611	0.100242	0.963336	1862	0.899759	1	16126	0.373477	0.418616	0.100242
TIPRL	1.22604	0.100273	0.963336	1863	0.899728	1	16125	0.274419	-0.000929	0.100273
CRISPLD2	1.22592	0.100326	0.963336	1864	0.899675	1	16124	0.178963	0.505915	0.100326
TIMM13	1.22588	0.10034	0.963336	1865	0.899661	1	16123	0.195823	0.100171	0.10034
LRRC1	1.22588	0.100341	0.963336	1866	0.89966	1	16122	0.107004	0.20414	0.100341
TINF2	1.22564	0.100436	0.963336	1867	0.899565	1	16121	0.28312	0.725014	0.100436
ZBTB6	1.22561	0.100448	0.963336	1868	0.899553	1	16120	0.372476	0.193995	0.100448
POLD2	1.22528	0.100584	0.963336	1869	0.899417	1	16119	0.385625	0.436178	0.100584
RLN3	1.22528	0.100586	0.963336	1870	0.899415	1	16118	0.18596	0.186226	0.100586
PAFAH1B3	1.22516	0.100631	0.963336	1871	0.89937	1	16117	-0.112885	0.24314	0.100631
RNPEP	1.2251	0.100651	0.963336	1872	0.89935	1	16116	0.458993	0.418717	0.100651
CHIT1	1.2251	0.100651	0.963336	1873	0.89935	1	16115	0.292327	-0.000248	0.100651
ENSA	1.22508	0.100664	0.963336	1874	0.899337	1	16114	0.138981	0.338816	0.100664
AS3MT	1.22497	0.1007	0.963336	1875	0.899301	1	16113	0.0022046	0.0258299	0.1007
BMT2	1.22495	0.100709	0.963336	1876	0.899292	1	16112	0.110503	0.222752	0.100709
GSK3B	1.22491	0.100726	0.963336	1877	0.899275	1	16111	0.280973	0.429484	0.100726
OR13C3	1.22475	0.100793	0.963336	1878	0.899208	1	16110	0.31025	0.143525	0.100793
OR5AU1	1.22465	0.100837	0.963336	1879	0.899164	1	16109	-0.0166568	0.0439765	0.100837
PEX6	1.22392	0.101102	0.963336	1880	0.898899	1	16108	0.303949	0.218802	0.101102
LHFPL2	1.22391	0.101105	0.963336	1881	0.898896	1	16107	0.177605	0.240274	0.101105
GUK1	1.2238	0.101145	0.963336	1882	0.898856	1	16106	-0.127646	0.212335	0.101145
C16orf95	1.22364	0.101202	0.963336	1883	0.898799	1	16105	0.425177	0.322368	0.101202
C16orf58	1.22355	0.101239	0.963336	1884	0.898763	1	16104	-0.125957	-0.161961	0.101239
CYP1A1	1.22347	0.101264	0.963336	1885	0.898737	1	16103	0.276308	0.219094	0.101264
WNT5B	1.22341	0.10129	0.963336	1886	0.898711	1	16102	0.435128	0.527457	0.10129
STMND1	1.22341	0.101291	0.963336	1887	0.89871	1	16101	0.237362	0.204299	0.101291
CEP55	1.2232	0.101355	0.963336	1888	0.898646	1	16100	0.289813	0.144206	0.101355
41707	1.22314	0.101374	0.963336	1889	0.898627	1	16099	0.116417	0.0384686	0.101374
CNOT2	1.22309	0.101402	0.963336	1890	0.898599	1	16098	-0.0751738	0.142752	0.101402
GABRB1	1.22296	0.101461	0.963336	1891	0.89854	1	16097	0.175733	0.0178904	0.101461
DCTN6	1.22292	0.101469	0.963336	1892	0.898532	1	16096	0.0437299	0.195333	0.101469
KATNBL1	1.22281	0.101504	0.963336	1893	0.898497	1	16095	0.266596	0.150255	0.101504
HOXA13	1.22261	0.101589	0.963336	1894	0.898412	1	16094	0.669318	0.62454	0.101589
ACSM5	1.22253	0.101633	0.963336	1895	0.898368	1	16093	0.283725	0.300609	0.101633
TRIM41	1.22239	0.101687	0.963336	1896	0.898314	1	16092	0.52882	0.714984	0.101687
ACOT4	1.22229	0.101722	0.963336	1897	0.898279	1	16091	-0.0471432	0.177361	0.101722
TGIF2LX	1.22229	0.101727	0.963336	1898	0.898274	1	16090	0.184132	0.165056	0.101727
SLC41A3	1.22224	0.101742	0.963336	1899	0.898259	1	16089	0.434096	-0.0352947	0.101742
ZNF43	1.22221	0.101759	0.963336	1900	0.898242	1	16088	0.15993	0.147268	0.101759
STOM	1.22181	0.101913	0.963551	1901	0.898088	1	16087	0.293302	0.0842779	0.101913
OPTN	1.22161	0.101987	0.963551	1902	0.898014	1	16086	0.297065	0.26951	0.101987
CFB	1.22127	0.102131	0.963551	1903	0.89787	1	16085	0.372014	0.452433	0.102131
CDK19	1.2212	0.102155	0.963551	1904	0.897846	1	16084	0.431608	0.188104	0.102155
HHIPL2	1.22116	0.102166	0.963551	1905	0.897835	1	16083	0.105849	0.269728	0.102166
GPR150	1.22107	0.1022	0.963551	1906	0.897801	1	16082	0.0758944	0.258261	0.1022
PEPD	1.22106	0.102204	0.963551	1907	0.897797	1	16081	0.251574	0.17906	0.102204
PHF20L1	1.2206	0.102376	0.963551	1908	0.897625	1	16080	0.339234	0.487797	0.102376
TGFB1I1	1.22047	0.102425	0.963551	1909	0.897576	1	16079	0.152786	0.267074	0.102425
DDX41	1.22038	0.102455	0.963551	1910	0.897546	1	16078	0.325825	0.0631842	0.102455
TPM1	1.22034	0.102468	0.963551	1911	0.897533	1	16077	0.159617	0.274423	0.102468
CHST1	1.22034	0.102469	0.963551	1912	0.897532	1	16076	0.416174	0.205321	0.102469
EMC3	1.22008	0.102561	0.963551	1913	0.89744	1	16075	0.535379	0.423017	0.102561
EIF3M	1.21991	0.102626	0.963551	1914	0.897375	1	16074	0.37265	0.578152	0.102626
FH	1.21966	0.102725	0.963551	1915	0.897276	1	16073	0.411644	0.19319	0.102725
EXOSC8	1.21955	0.102762	0.963551	1916	0.897239	1	16072	0.463831	0.781981	0.102762
SLC25A27	1.21949	0.102782	0.963551	1917	0.897219	1	16071	0.160552	0.222774	0.102782
CDH8	1.21948	0.102787	0.963551	1918	0.897214	1	16070	0.146733	0.0986047	0.102787
IQCF5	1.21938	0.102822	0.963551	1919	0.897179	1	16069	0.243151	0.363617	0.102822
FGF21	1.2193	0.102853	0.963551	1920	0.897148	1	16068	0.106149	0.286558	0.102853
RBPJL	1.21877	0.103077	0.965142	1921	0.896925	1	16067	0.375097	0.150597	0.103077
OSBPL8	1.21848	0.103188	0.965428	1922	0.896813	1	16066	0.315073	0.0792881	0.103188
ABCC6	1.21841	0.103214	0.965428	1923	0.896787	1	16065	0.594231	-0.0780026	0.103214
EEF1D	1.21806	0.103358	0.96559	1924	0.896643	1	16064	-0.072321	0.040564	0.103358
ITGBL1	1.21786	0.103415	0.96559	1925	0.896587	1	16063	0.314714	0.16626	0.103415
TEX10	1.21771	0.103472	0.96559	1926	0.896529	1	16062	0.191147	0.169234	0.103472
SLC24A1	1.21768	0.103487	0.96559	1927	0.896514	1	16061	0.223535	0.267371	0.103487
DEFB121	1.21739	0.103605	0.96559	1928	0.896396	1	16060	0.344203	0.211555	0.103605
SRGN	1.21735	0.103626	0.96559	1929	0.896375	1	16059	0.0815973	0.349994	0.103626
CCDC105	1.21726	0.103654	0.96559	1930	0.896347	1	16058	0.35175	0.431822	0.103654
KDELR2	1.21717	0.103681	0.96559	1931	0.89632	1	16057	0.269316	0.233562	0.103681
DDA1	1.21685	0.103797	0.96559	1932	0.896204	1	16056	0.337459	0.203346	0.103797
MTX2	1.21649	0.103941	0.96559	1933	0.896061	1	16055	0.269666	0.160186	0.103941
LGALS14	1.21639	0.103988	0.96559	1934	0.896013	1	16054	-0.0179518	0.0479265	0.103988
PCDHB1	1.21626	0.104032	0.96559	1935	0.895969	1	16053	0.279558	0.290883	0.104032
OR51M1	1.21581	0.1042	0.96559	1936	0.895802	1	16052	0.385438	0.163285	0.1042
PXDC1	1.2157	0.104233	0.96559	1937	0.895768	1	16051	0.355411	0.26737	0.104233
BTF3L4	1.21569	0.104235	0.96559	1938	0.895766	1	16050	0.334351	0.798882	0.104235
SLC45A2	1.21557	0.104281	0.96559	1939	0.89572	1	16049	0.187846	0.15877	0.104281
ANKRD49	1.21523	0.104404	0.96559	1940	0.895597	1	16048	0.490408	0.50373	0.104404
KRT19	1.21509	0.104464	0.96559	1941	0.895537	1	16047	0.234706	0.257749	0.104464
PZP	1.21484	0.104553	0.96559	1942	0.895448	1	16046	0.373314	0.283132	0.104553
SLC2A5	1.2148	0.104562	0.96559	1943	0.895439	1	16045	0.139751	0.222979	0.104562
TAAR2	1.21446	0.104672	0.96559	1944	0.895329	1	16044	0.382136	0.177967	0.104672
PPP3CC	1.21445	0.104683	0.96559	1945	0.895318	1	16043	0.561362	0.118397	0.104683
SGK1	1.21434	0.104707	0.96559	1946	0.895294	1	16042	0.340223	0.612154	0.104707
CEACAM6	1.21433	0.10471	0.96559	1947	0.895291	1	16041	0.233266	-0.103932	0.10471
TPD52L1	1.21432	0.104714	0.96559	1948	0.895287	1	16040	0.186075	0.145233	0.104714
LRTM2	1.21374	0.104935	0.96559	1949	0.895067	1	16039	0.180312	0.24142	0.104935
USP31	1.21359	0.104991	0.96559	1950	0.89501	1	16038	0.011691	-0.156235	0.104991
ZSWIM6	1.21356	0.104998	0.96559	1951	0.895003	1	16037	0.108742	0.168997	0.104998
ERBB3	1.21331	0.105085	0.96559	1952	0.894916	1	16036	0.189446	0.0582313	0.105085
RAD21	1.21319	0.105135	0.96559	1953	0.894866	1	16035	0.376238	0.389879	0.105135
JSRP1	1.21317	0.105139	0.96559	1954	0.894862	1	16034	0.408998	0.295259	0.105139
CNN1	1.21313	0.105158	0.96559	1955	0.894843	1	16033	0.000162	0.12761	0.105158
OGFOD1	1.21307	0.10518	0.96559	1956	0.894821	1	16032	0.387598	0.258258	0.10518
AKAP14	1.21288	0.105257	0.96559	1957	0.894744	1	16031	0.107949	0.0898455	0.105257
METTL7B	1.21269	0.105297	0.96559	1958	0.894704	1	16030	0.1877	0.175402	0.105297
POR	1.21258	0.105346	0.96559	1959	0.894655	1	16029	0.387652	0.312702	0.105346
HSFX1	1.21251	0.105378	0.96559	1960	0.894623	1	16028	0.149696	-0.0195387	0.105378
GNL1	1.21242	0.105417	0.96559	1961	0.894584	1	16027	0.178574	0.380494	0.105417
NUTM1	1.21207	0.105559	0.96559	1962	0.894442	1	16026	0.307602	0.12127	0.105559
GCNA	1.21194	0.105602	0.96559	1963	0.894399	1	16025	-0.00190651	0.0716602	0.105602
RILPL2	1.21182	0.105637	0.96559	1964	0.894364	1	16024	0.304952	0.315864	0.105637
FAM35A	1.21178	0.105655	0.96559	1965	0.894346	1	16023	0.169426	0.41086	0.105655
SLC34A3	1.21177	0.105662	0.96559	1966	0.894339	1	16022	0.396196	0.327578	0.105662
ABCA1	1.21176	0.105663	0.96559	1967	0.894338	1	16021	0.285611	0.310579	0.105663
SNRPD3	1.21159	0.105742	0.96559	1968	0.894259	1	16020	0.626003	0.062336	0.105742
CCDC158	1.2115	0.105781	0.96559	1969	0.89422	1	16019	0.221842	0.186353	0.105781
CEP85	1.21149	0.105789	0.96559	1970	0.894213	1	16018	0.240953	0.0735051	0.105789
STK24	1.21145	0.105809	0.96559	1971	0.894193	1	16017	0.407995	0.361673	0.105809
KLRC1	1.2111	0.105941	0.966307	1972	0.89406	1	16016	0.203131	0.221723	0.105941
CHKB	1.21096	0.106	0.966355	1973	0.894001	1	16015	0.218923	0.511936	0.106
C9orf135	1.21061	0.106152	0.967083	1974	0.893849	1	16014	0.208443	0.28301	0.106152
HIRA	1.21052	0.106194	0.967083	1975	0.893807	1	16013	0.372601	0.170783	0.106194
DIRAS1	1.21008	0.106352	0.967083	1976	0.893649	1	16012	0.248808	0.258911	0.106352
GALR3	1.21003	0.106378	0.967083	1977	0.893623	1	16011	0.453606	0.418745	0.106378
DEPDC4	1.21001	0.106381	0.967083	1978	0.89362	1	16010	0.0781975	-0.214009	0.106381
C19orf66	1.20984	0.106462	0.967083	1979	0.893539	1	16009	0.35467	0.218791	0.106462
CST9	1.2098	0.106479	0.967083	1980	0.893522	1	16008	0.2046	0.135014	0.106479
GPX2	1.20963	0.106554	0.967083	1981	0.893448	1	16007	0.284303	0.00818703	0.106554
WASF2	1.20958	0.106564	0.967083	1982	0.893438	1	16006	0.216247	0.415665	0.106564
SF3A2	1.20924	0.106701	0.967846	1983	0.8933	1	16005	0.363244	0.285781	0.106701
CATSPER2	1.20897	0.106803	0.967953	1984	0.893199	1	16004	0.0231229	0.265272	0.106803
CCNG1	1.20893	0.106824	0.967953	1985	0.893177	1	16003	0.143306	0.115015	0.106824
MGST1	1.20859	0.106962	0.967953	1986	0.89304	1	16002	-0.0145378	0.101519	0.106962
VAMP8	1.20849	0.10699	0.967953	1987	0.893011	1	16001	0.299134	0.301678	0.10699
VWA7	1.20839	0.107034	0.967953	1988	0.892967	1	NA	0.028528	0.208968	0.107034
PFDN2	1.20838	0.107036	0.967953	1989	0.892965	1	15999	0.35105	0.37249	0.107036
HCFC2	1.20809	0.107188	0.968609	1990	0.892813	1	15998	0.357882	0.244736	0.107188
EPB41L1	1.20781	0.107301	0.968609	1991	0.8927	1	15997	0.108316	-0.00646602	0.107301
HSF2	1.2078	0.107305	0.968609	1992	0.892696	1	15996	0.011329	-0.0513117	0.107305
JUN	1.20777	0.107324	0.968609	1993	0.892677	1	15995	0.164432	0.456846	0.107324
SLC2A2	1.20722	0.107552	0.968932	1994	0.892449	1	15994	0.0213788	-0.102225	0.107552
TRMT11	1.20722	0.107552	0.968932	1995	0.892449	1	15993	0.188919	-0.0590311	0.107552
TNFAIP8L1	1.20719	0.107569	0.968932	1996	0.892432	1	15992	0.281406	0.320236	0.107569
OR51B6	1.20718	0.107575	0.968932	1997	0.892426	1	15991	-0.140158	-0.103787	0.107575
TBC1D16	1.20694	0.107664	0.969248	1998	0.892337	1	15990	0.361421	0.548948	0.107664
CYP8B1	1.20637	0.107877	0.969906	1999	0.892124	1	15989	0.0302317	0.102818	0.107877
ZNF677	1.20612	0.107966	0.969906	2001	0.892035	1	15987	0.175793	0.16352	0.107966
[truncated: 15,988 more rows]
