# Supplementary material for: Degradation of GSPT1 causes TP53-independent cell death in leukemia while sparing normal hematopoietic stem cells
Source: J Clin Invest. 2022 Aug 15;132(16):e153514. doi: 10.1172/JCI153514 (PMC9374383; doi:10.1172/JCI153514)
Supplement: Supplemental table 5 [file jci-132-153514-s088.xlsx]

## Sheet: Sheet1
Well Position	Name	Sequence
A1	sgARID4B-g1-F	CACCGAGACTTGTACACAAACTTGG
A2	sgCDT1-g1-F	CACCGGAAGATAAAGAAATCCACCC
A3	sgDEPDC5-g1-F	CACCGCTACATCAGTGAAGATACCA
A4	sgEBF3-g1-F	CACCGATTCAGGAGAATATTCCGCG
A5	sgARID4B-g2-F	CACCGGATGTGAGTGCTAAATACAG
A6	sgCDT1-g2-F	CACCGGCACTCACCATGGCTCCTCA
A7	sgDEPDC5-g2-F	CACCGCTTAAGGAAGATTTACAGAA
A8	sgEBF3-g3-F	CACCGGGAATCTCCGCATATCTCGA
A9	sgARID4B-g4-F	CACCGGTGCCCACTGTCAAATAGGG
A10	sgCDT1-g3-F	CACCGGGCCTCCTACCGCTTCCGCC
A11	sgDEPDC5-g4-F	CACCGTTAGTCGCCACATATCCCCA
A12	sgEBF3-g4-F	CACCGTTCATGGTCGTCCCCCCGCG
B1	sgETF1-g1-F	CACCGCCAGATCTCCACGTTCCTGT
B2	sgFAM178B-g2-F	CACCGCAGCTTGCTGATGCTGGCCG
B3	sgGRIA1-g1-F	CACCGCATCACTGACAATCTCCAGA
B4	sgHDAC3-g2-F	CACCGCTATTCCCATACCTGTGCCA
B5	sgETF1-g2-F	CACCGGCTCATTAAGAGCTTGGAGG
B6	sgFAM178B-g3-F	CACCGGGACATCACTCCAGACCAGT
B7	sgGRIA1-g2-F	CACCGCTACACAGTAGCCCTCGTAA
B8	sgHDAC3-g3-F	CACCGGGGGTCGTAGAAATAGGCCA
B9	sgETF1-g4-F	CACCGTGGCTCCCAGGACTGAAAGG
B10	sgFAM178B-g4-F	CACCGTTTGGCTGTTGCTCCTGGCA
B11	sgGRIA1-g4-F	CACCGGTGATGCTCGAGACCACACA
B12	sgHDAC3-g4-F	CACCGTGTCAATGTAGAGCACCCGA
C1	sgKEAP1-g1-F	CACCGAGTACGACTGCGAACAGCGA
C2	sgLCMT1-g1-F	CACCGAAAGCCCCTGAAATCAACAG
C3	sgLGMN-g1-F	CACCGATTGTGATCAACAGGCCCAA
C4	sgMPC1-g1-F	CACCGAAGTCTCCAGAGATTATCAG
C5	sgKEAP1-g3-F	CACCGCTTGTGGGCCATGAACTGGG
C6	sgLCMT1-g3-F	CACCGTGGTATCCATGCCTGCCCCA
C7	sgLGMN-g2-F	CACCGCCAAGGGCTGAATTACCTTT
C8	sgMPC1-g2-F	CACCGATATCATTGATGGCAGCAAT
C9	sgKEAP1-g4-F	CACCGGGTCAAGTACCAGGATGCAC
C10	sgLCMT1-g4-F	CACCGTTATAAGCTGACTGACACCA
C11	sgLGMN-g3-F	CACCGGGCGATGCAGAAGCAGTGAA
C12	sgMPC1-g4-F	CACCGGCGGCGCTCGTCACCTCATG
D1	sgMPC2-g1-F	CACCGATTCAGGGTCCATTACCTGC
D2	sgNCOA3-g1-F	CACCGCATGTGATACTCCAGGACAA
D3	sgNCOR1-g1-F	CACCGCCATGAGCTGATCATAACGC
D4	sgNPRL2-g1-F	CACCGCATACTCCTGGGCCACCGGA
D5	sgMPC2-g2-F	CACCGCCGTTGTACAACCATCCAGC
D6	sgNCOA3-g3-F	CACCGTGGCAGACCCTAGCACCACA
D7	sgNCOR1-g2-F	CACCGCTAAAGGATCCAGCATTCGG
D8	sgNPRL2-g3-F	CACCGGGTTGAAGAGGAGAGCATTG
D9	sgMPC2-g3-F	CACCGCCTGCTGGATGGTTGTACAA
D10	sgNCOA3-g4-F	CACCGTTTGGACTCCCACGATTACG
D11	sgNCOR1-g4-F	CACCGTCATGTTTAGAGTTGGGCAG
D12	sgNPRL2-g4-F	CACCGTGAAGAATATGCATTCGATG
E1	sgNPRL3-5-F	CACCGAGTAGGTGCTTCCCTCTTCG
E2	sgPLAA-g1-F	CACCGAGACTTTGTGACAACAGCAG
E3	sgRARA-g1-F	CACCGAGAGTGGTCAGAGCGCCTGG
E4	sgRBM33-g1-F	CACCGCTAAAGTGCAGAATCCCCAC
E5	sgNPRL3-6_-F	CACCGCAGCACGGTGGCGATACGAC
E6	sgPLAA-g3-F	CACCGGGAAGGCTGGAAGATGTGAG
E7	sgRARA-g2-F	CACCGAGATCCTGCGGATCTGCACG
E8	sgRBM33-g2-F	CACCGCTACTCACTGGGAATCTCTG
E9	sgNPRL3-3-F	CACCGCTGGCAGCGTATCTGCTACG
E10	sgPLAA-g4-F	CACCGGTAAAGATCTTACCTGAACA
E11	sgRARA-g3-F	CACCGGATCTGGTCGGCGATGGTGA
E12	sgRBM33-g4-F	CACCGTATGCTGTGGAAATTCTGGA
F1	sgRPS6-g1-F	CACCGCAAGGTTTCCCCATGAAGCA
F2	sgRPS6KA3-g2-F	CACCGGCTTCAGGACTCAAAAACTG
F3	sgRPS6KB1-g2-F	CACCGTCACAATGTTCCATGCCACT
F4	sgSLC1A3-g1-F	CACCGAGGCTTCTACCAGATTTGGA
F5	sgRPS6-g2-F	CACCGCTGACGCTCTGGGTGAAGAA
F6	sgRPS6KA3-g3-F	CACCGTTAATCTCCTCCTCTCCCAT
F7	sgRPS6KB1-g3-F	CACCGTTACTTGGCAGAAATCTCCA
F8	sgSLC1A3-g2-F	CACCGGACTCTTACCCGAATCACAG
F9	sgRPS6-g3-F	CACCGGCCCCTTACTCAGTAGCAGG
F10	sgRPS6KA3-g4-F	CACCGTTATAGTTCGAGACCGAGTT
F11	sgRPS6KB1-g4-F	CACCGTTCCCTGTCTCGGAAGTCCG
F12	sgSLC1A3-g3-F	CACCGGGAGAAGACAACTAGACCCA
G1	sgSMARCA1-g1-F	CACCGCTTCTTCTCGCCCTTCTCCG
G2	sgSOX11-g1-F	CACCGCCAGAGCCCAGAGAAGAGCG
G3	sgTRAF2-g1-F	CACCGGCAGGCTCTCCACCTCCCTG
G4	sgTSPO2-g1-F	CACCGCAGCCATCTACTCTGTCGTG
G5	sgSMARCA1-g2-F	CACCGGAAGGGCGAGAAGAAGAAGG
G6	sgSOX11-g3-F	CACCGGCAGGCGGAGAGCTTGGAAG
G7	sgTRAF2-g3-F	CACCGGGGGACCCTGAAAGAATACG
G8	sgTSPO2-g3-F	CACCGTGAACAGCATAGAGGCCAAG
G9	sgSMARCA1-g4-F	CACCGGTAAGGCCCACAGTTCATGC
G10	sgSOX11-g4-F	CACCGTATGGTCCAAGATCGAACGC
G11	sgTRAF2-g4-F	CACCGTGTGCTGCCTGTGTTCACGA
G12	sgTSPO2-g4-F	CACCGTGGTGAGCTGAACAGCATAG
H1	sgUBA52-g1-F	CACCGGCCAAAATTCAAGACAAGGA
H2	sgUSP15-g2-F	CACCGCAGTTGGGACAAATACCAGA
H3	sgXRN1-g2-F	CACCGGTTATGTTCAGGCAATACAG
H4	sgEIF4A1-6-F	CACCGAAACATCTTGATGTATTTGG
H5	sgUBA52-g2-F	CACCGTCAGACTACAACATCCAGAA
H6	sgUSP15-g3-F	CACCGCCGCTAGTGGAAGAAGATGG
H7	sgXRN1-g3-F	CACCGTCTCAAATCGAGGTAAGTTG
H8	sgEIF4A1-7-F	CACCGAAGCACATCAGAAGGCATTG
H9	sgUBA52-g4-F	CACCGTTTGGCTTTGACATTCTCAA
H10	sgUSP15-g4-F	CACCGCGGCGGATCTGGACACCCAG
H11	sgXRN1-g4-F	CACCGTTTACAGATGGATCTCAGAG
H12	sgCRBN-g1-F	CACCGTTACATACTGTATGTGATGT
