# Supplementary material for: Degradation of GSPT1 causes TP53-independent cell death in leukemia while sparing normal hematopoietic stem cells
Source: J Clin Invest. 2022 Aug 15;132(16):e153514. doi: 10.1172/JCI153514 (PMC9374383; doi:10.1172/JCI153514)
Supplement: Supplemental table 6 [file jci-132-153514-s089.xlsx]

## Sheet: Sheet 1
KEY: E0035, E0036 = Crbn wild type; E0224, E0225 = Crbn I391V; E0172, E0173 = Crbn V380E/I391V
	Accession	Accession.1	X.1..esf4_0565_E0035_DMSO_Slot1.35_1_953.d.PG.Quantity	X.2..esf4_0566_E0036_DMSO_Slot1.36_1_954.d.PG.Quantity	X.3..esf4_0567_E0035_CC.885_Slot1.37_1_956.d.PG.Quantity	X.4..esf4_0568_E0036_CC.885_Slot1.38_1_957.d.PG.Quantity	X.5..esf4_0569_E0035_CC.90009_Slot1.39_1_959.d.PG.Quantity	X.6..esf4_0570_E0036_CC.90009_Slot1.40_1_960.d.PG.Quantity	X.7..esf4_0571_E0035_Pomalidomide_Slot1.41_1_962.d.PG.Quantity	X.8..esf4_0572_E0036_Pomalidomide_Slot1.42_1_963.d.PG.Quantity	X.9..esf4_0573_E0224_DMSO_Slot1.43_1_965.d.PG.Quantity	X.10..esf4_0574_E0225_DMSO_Slot1.44_1_966.d.PG.Quantity	X.11..esf4_0575_E0224_CC.885_Slot1.45_1_968.d.PG.Quantity	X.12..esf4_0576_E0225_CC.885_Slot2.1_1_969.d.PG.Quantity	X.13..esf4_0577_E0224_CC.90009_Slot2.2_1_971.d.PG.Quantity	X.14..esf4_0578_E0225_CC.90009_Slot2.3_1_972.d.PG.Quantity	X.15..esf4_0579_E0224_Pomalidomide_Slot2.4_1_974.d.PG.Quantity	X.16..esf4_0580_E0225_Pomalidomide_Slot2.5_1_975.d.PG.Quantity	X.17..esf4_0581_E0172_DMSO_Slot2.6_1_977.d.PG.Quantity	X.18..esf4_0582_E0173_DMSO_Slot2.7_1_978.d.PG.Quantity	X.19..esf4_0583_E0172_CC.885_Slot2.8_1_980.d.PG.Quantity	X.20..esf4_0584_E0173_CC.885_Slot2.9_1_981.d.PG.Quantity	X.21..esf4_0585_E0172_CC.90009_Slot2.10_1_983.d.PG.Quantity	X.22..esf4_0586_E0173_CC.90009_Slot2.11_1_984.d.PG.Quantity	X.23..esf4_0587_E0172_Pomalidomide_Slot2.12_1_986.d.PG.Quantity	X.24..esf4_0588_E0173_Pomalidomide_Slot2.13_1_987.d.PG.Quantity
1	A1A5B6	A1A5B6	2.01776	2.18252	2.24046	2.40768	2.22998	2.33896	2.01589	2.34119	2.22091	2.05999	2.3319	2.1997	2.01323	1.76586	1.91818	2.15927	2.10323	1.89659	1.50776	1.64112	1.83774	1.67197	1.71663	2.11854
2	A1L314	A1L314	2.04938	2.23664	1.90163	2.20368	1.96626	2.34576	1.95704	2.32477	2.01089	2.1075	2.20766	2.15972	2.10571	2.00627	2.09925	2.06354	2.0049	2.0002	1.73264	1.89512	1.69077	1.68394	2.20691	2.19928
3	A2A432	A2A432	2.03356	2.11498	1.95675	2.13128	1.95812	2.09938	2.05838	2.13118	2.04004	2.08876	2.1031	2.12871	2.03003	2.11767	2.04139	2.04491	2.01492	2.07763	2.01514	2.05434	2.01195	2.06702	2.02643	2.04808
4	A2A4P0	A2A4P0	2.02833	2.05794	2.04558	2.09259	2.0554	2.00178	2.0151	2.05574	2.11675	2.16782	2.10275	2.11762	2.0717	2.11049	2.00549	2.07449	2.01445	2.05472	1.986	2.01453	1.98532	2.06797	2.01078	2.14006
5	A2A5R2	A2A5R2	2.09835	2.06116	2.02602	2.079	2.05719	2.03911	2.0652	2.08873	2.06309	1.98425	2.19888	2.06859	2.13346	2.1231	2.08713	2.09581	2.01132	1.98147	2.00183	1.96598	1.97572	1.98437	2.08829	2.1085
6	A2A6A1	A2A6A1	2.11523	2.01028	2.1918	2.02352	2.15338	1.85962	2.13489	1.88881	2.05751	2.04098	2.09148	2.11272	1.99605	2.08613	2.03323	1.99657	2.06235	2.23897	1.96662	2.0731	2.06581	2.06595	1.95548	2.13145
7	A2A6Q5	A2A6Q5	1.92951	1.99408	1.87064	2.09976	2.01899	2.03548	2.13034	2.0975	2.02034	2.14381	2.1806	2.13538	1.94574	2.0894	2.04181	2.07176	2.00804	2.08102	1.91819	2.11324	1.95551	2.11842	2.13497	2.21666
8	A2A791	A2A791	2.08212	2.11236	1.91841	2.16358	2.05614	2.09225	1.95814	2.11908	2.09664	2.05633	2.16604	2.03553	2.1119	2.09043	1.94654	2.08007	2.00898	2.08537	2.02467	2.04816	2.01034	2.03409	1.93821	2.14091
9	A2A8Z1	A2A8Z1	2.12349	2.16301	2.08584	2.1412	2.11296	2.06291	2.11184	2.03231	2.10546	2.06846	2.11165	2.03911	1.97924	2.07211	1.98524	1.96191	2.04214	2.04154	1.96006	1.97346	1.99505	1.99966	2.11116	2.10401
10	A2AAJ9	A2AAJ9	2.72931	2.09904	2.34386	2.00553	2.16016	2.09393	2.15037	2.04754	1.86716	1.55383	2.09083	1.58005	1.95803	2.19551	1.67833	1.71879	2.10037	1.7621	2.19523	2.01337	2.30617	2.10386	2.27105	1.81576
11	A2AB59	A2AB59	2.07518	1.98838	2.09943	2.09752	2.09725	2.0868	2.15753	2.08646	2.06156	2.05647	2.08959	2.02346	2.04359	2.06408	2.02046	2.0816	2.07717	2.07845	1.9803	1.95714	2.09147	1.99083	2.12819	1.95868
12	A2ABU4	A2ABU4	2.32945	2.10095	2.34588	2.03658	2.19948	1.97629	2.25471	2.00235	1.80821	1.53859	2.00088	1.45166	1.81892	1.75575	1.58586	1.56024	2.35982	2.09336	2.27137	2.30679	2.39266	2.31557	2.18801	2.07988
13	A2ABV5	A2ABV5	2.05475	2.00674	2.06917	2.14002	2.13865	2.13516	2.14563	2.16843	2.05522	2.03767	2.15703	2.0947	2.01873	2.14254	1.9759	2.02509	1.89683	1.991	1.90415	1.9409	2.0298	1.98992	2.16254	2.07964
14	A2ADY9	A2ADY9	1.88166	2.06024	1.98586	1.99921	2.02379	2.01064	2.03544	2.01883	2.13295	2.13089	2.0915	2.1034	2.03379	2.11929	2.07341	2.09646	2.12391	2.14353	2.04394	2.04466	2.03561	2.09754	2.07347	2.02576
15	A2AF47	A2AF47	2.00384	2.04072	1.98602	2.1035	2.04445	2.08485	2.07014	2.14384	2.0866	2.04989	2.16705	2.05596	2.03867	2.08184	2.05205	2.00632	1.97031	2.11262	2.02118	1.9597	2.07408	2.04029	2.11764	2.08051
16	A2AGH6	A2AGH6	2.01189	2.13633	2.06494	2.03363	2.06305	2.02678	2.10253	2.05782	1.97626	2.06792	2.16261	2.03555	2.02969	2.11244	2.06254	2.06309	2.00255	2.10166	2.03529	2.00617	2.03108	1.992	2.05906	2.1586
17	A2AGT5	A2AGT5	2.11311	2.11487	2.13044	2.18342	2.13157	2.15624	2.10228	2.14037	2.04918	2.0611	2.09507	2.04637	2.05616	2.02849	2.01109	2.00967	2.0005	2.05246	1.96342	1.95421	1.96342	1.91684	2.0655	2.02936
18	A2AH22	A2AH22	1.98259	2.14979	2.15571	1.99655	2.24125	2.11099	2.16915	2.106	2.09684	2.14397	2.39477	2.01668	1.90442	2.28306	2.01635	1.98428	1.96828	1.98901	1.65012	1.71288	1.88043	1.84679	2.21565	2.16173
19	A2AI05	A2AI05	1.27044	2.11025	1.77623	2.23705	1.68122	2.1298	1.5361	2.33274	2.14171	2.08889	2.3505	2.06892	2.31395	2.20854	2.177	2.15354	2.05928	2.17638	2.12174	2.07596	1.79286	2.05144	2.02629	2.04977
20	A2AI08	A2AI08	1.89519	2.07397	2.0363	2.06962	2.12036	1.70468	2.19265	2.19719	1.99558	2.11617	2.20214	2.07214	1.77537	2.38286	2.13958	2.008	1.91666	2.2329	1.86782	1.94608	1.73176	1.90322	2.03072	2.50604
21	A2AIG8	A2AIG8	1.35679	2.23677	1.92122	2.37373	1.75258	2.18922	1.93281	2.08223	1.79582	2.1979	2.29091	2.36866	2.21008	2.14439	2.04511	2.00994	1.85599	2.37941	1.87545	2.30239	1.72619	1.84328	2.04503	2.00089
22	A2AIV2	A2AIV2	2.08462	2.09401	2.03556	2.07453	2.09145	2.03154	2.09509	2.10649	2.03016	2.03619	2.21433	2.06962	2.10325	2.12624	2.09359	2.0027	1.9395	1.9155	1.93916	1.96525	2.11107	2.09357	2.03591	2.08697
23	A2AIV8	A2AIV8	2.03028	2.23556	2.09706	2.26331	2.12084	2.20989	2.02437	2.26113	2.11466	1.99093	2.11079	2.02383	2.05879	2.00302	2.06761	1.94637	2.07821	2.03778	1.90625	1.86559	1.91414	1.88936	2.00278	2.06128
24	A2AJ15	A2AJ15	2.36689	2.01313	1.94776	1.96729	1.73574	2.18116	2.12254	2.07861	2.07884	2.22979	2.13761	2.47603	2.38935	2.2943	2.11845	1.92172	1.58645	1.99849	1.74476	1.93159	1.99543	1.84522	2.02937	1.85216
25	A2AJ88	A2AJ88	2.38603	2.0518	2.33065	2.17346	2.2181	1.94737	2.24578	2.16167	1.99025	1.96246	2.03866	1.85817	1.95942	1.90015	1.85227	1.94734	2.04929	1.89638	1.94507	1.88939	2.16061	2.03413	2.18901	2.04309
26	A2AJI0	A2AJI0	2.10769	2.22659	1.86824	2.26612	1.99078	2.28236	1.90898	2.19077	2.07191	2.09127	2.30817	2.20059	2.11047	2.27217	2.04135	2.08112	2.03973	1.92249	1.88088	1.95004	1.8265	1.92898	1.68377	1.94877
27	A2AJK6	A2AJK6	1.94441	2.20346	2.15672	2.20433	2.06967	2.16548	2.02874	2.12446	2.04332	2.02395	2.14765	1.99688	2.01171	2.0577	2.09748	1.9773	2.01998	1.98398	1.97736	1.91576	1.91474	2.04265	2.10254	2.14435
28	A2AJT4	A2AJT4	2.10739	2.31772	2.24296	2.22443	2.11391	2.07297	2.25474	2.08352	2.34601	2.21981	2.71055	2.24205	2.02608	2.15273	2.18841	2.09895	-0.713071067058087	1.75184	1.77032	1.75196	1.77751	1.79192	1.93196	1.96598
29	A2AKB9	A2AKB9	1.94023	1.94842	1.99128	1.92849	1.95761	2.19732	1.7479	2.37762	1.86232	2.29341	2.35083	2.0396	2.32092	1.8879	2.31371	2.05612	1.94258	2.15862	1.91107	2.02355	1.90695	1.92543	2.19494	1.86919
30	A2AKG8	A2AKG8	1.95224	2.17483	1.98474	2.18148	2.08723	2.10809	2.10108	2.11018	1.93244	1.93082	2.10554	2.07599	1.96787	2.14221	2.06495	2.08413	1.98318	1.98211	2.03829	2.0138	2.11126	2.0417	2.06337	2.13231
31	A2AKX3	A2AKX3	1.89939	2.23337	1.94604	2.15586	1.99845	2.13004	1.9823	2.14137	1.88882	1.99047	2.21089	2.15739	2.14818	2.38605	2.2073	2.19602	1.91878	2.11802	1.75769	1.97162	1.7477	1.79741	2.12643	2.0934
32	A2AL36	A2AL36	2.08122	2.11264	2.04336	2.15126	2.11815	2.09478	2.0524	2.11216	2.02074	1.99095	2.13837	2.02847	2.05205	2.15178	1.96917	2.04284	2.08344	2.06431	1.88476	1.95077	1.98483	1.92404	2.05219	2.25504
33	A2ALW5	A2ALW5	2.47728	2.31848	1.83613	2.74183	1.96956	2.04856	2.52118	2.20026	2.02809	2.043	2.40752	1.9528	2.21856	2.11349	1.77744	1.9488	1.63156	2.00259	1.86693	1.71196	1.71582	1.8445	1.65726	1.6266
34	A2AMM0	A2AMM0	2.37623	2.03689	2.6486	1.92333	2.40533	1.86495	2.39527	1.90811	2.01857	1.37176	2.02421	1.43831	1.93429	1.70746	1.73195	1.47296	2.46977	1.865	2.46005	2.10251	2.34799	2.13427	2.00879	1.84772
35	A2AN08	A2AN08	1.98568	2.11182	2.0075	2.10155	2.0461	2.11463	2.05274	2.15974	2.02298	2.08624	2.13994	2.1079	2.04662	2.17704	2.03428	2.08627	1.95213	2.02397	1.96619	1.95717	1.99452	2.04535	2.07164	2.09039
36	A2APB8	A2APB8	2.13012	2.15828	2.17498	2.13637	2.12053	2.10479	2.09708	2.04228	2.0296	2.15576	2.11525	2.11314	1.98908	2.27063	2.04436	2.09968	2.0278	2.06974	1.80487	1.92649	1.78846	1.79639	1.89711	2.19252
37	A2APV2	A2APV2	2.22855	1.88776	2.20708	2.02223	2.07865	1.93591	2.15827	1.83359	2.11123	2.06494	2.03949	2.04863	2.02339	2.06168	1.9167	2.03666	2.19241	2.06601	2.10569	1.96007	2.14349	1.86585	2.25731	2.06575
38	A2APY7	A2APY7	2.37755	2.35178	2.48524	2.29233	2.19703	2.12216	1.99546	2.41229	2.17219	1.99934	1.96873	2.02512	1.7388	2.10388	1.82444	1.94341	1.77002	2.01196	2.0675	2.16326	1.93592	1.53204	1.92221	1.49313
39	A2AQ07	A2AQ07	2.45607	1.89837	2.44954	2.16783	2.55363	1.96126	2.21759	2.09875	2.1973	2.00249	2.49731	1.9465	1.74686	1.83082	1.96662	1.34561	1.82172	2.03664	1.96181	2.16013	1.94385	1.80133	2.00424	1.73311
40	A2AQ19	A2AQ19	2.01449	2.03105	2.01382	1.97974	2.07973	1.93522	2.07883	1.98164	2.03096	1.97567	2.08182	1.94421	2.00879	2.04572	2.10341	2.0062	2.15422	2.20326	2.14025	2.07504	2.03925	2.09503	2.12349	2.22537
41	A2AQP0	A2AQP0	2.45926	2.01953	2.17808	2.68775	1.50345	2.12628	2.39149	2.14944	1.9666	1.19842	1.4991	2.18616	1.82723	1.81803	1.31745	1.91356	1.99099	1.86337	1.81972	2.11731	2.73357	2.05158	2.46503	1.95502
42	A2AR02	A2AR02	1.96595	2.08413	1.93047	2.1341	2.05714	2.07295	2.03481	2.00151	2.08164	1.99375	2.05113	2.05194	2.07106	2.0562	2.00815	1.99133	2.06899	2.12546	2.13326	2.07121	2.1062	2.10418	1.95919	2.22414
43	A2ASQ1	A2ASQ1	1.88059	2.02895	2.23768	2.07988	2.09659	1.7483	1.99872	1.99982	1.97648	2.21044	2.12989	1.89994	2.00084	2.28652	1.68005	2.16341	2.18368	2.07745	2.05693	2.03003	1.94696	2.18928	2.24371	2.09123
44	A2ASS6	A2ASS6	2.67017	2.10844	2.22806	2.01241	2.02251	2.13412	1.98787	2.0578	1.81275	1.51636	2.08345	1.59256	2.02319	2.24654	1.71017	1.74065	2.16508	1.80892	2.22176	2.10866	2.35911	2.14845	2.30788	1.80187
45	A2AT37	A2AT37	2.00211	2.07336	2.08543	2.07516	2.04894	2.0415	2.11566	2.08391	2.09053	2.13602	2.11777	2.03409	1.98366	2.09061	1.94454	2.03712	2.05132	2.13789	2.00706	2.06956	2.02346	1.9979	2.07136	2.07571
46	A2AUC9	A2AUC9	2.25281	1.97733	2.15033	1.9172	2.04673	1.80816	2.04254	1.7919	1.81766	1.49005	2.01539	1.39414	1.94108	1.70861	1.64237	1.52626	2.51265	2.08507	2.54383	2.35365	2.6449	2.3851	2.38151	2.05897
47	A2AUM9	A2AUM9	2.0765	2.13219	2.00499	2.23843	2.10409	2.0115	2.11108	2.06377	2.07894	2.01749	2.02503	2.01333	1.91668	2.14598	2.01386	2.10872	2.11968	2.01495	1.84787	2.04988	2.02435	1.88575	2.12054	2.2201
48	A2AWA9	A2AWA9	1.97998	1.96947	1.99714	2.08728	2.0093	2.12725	2.02345	2.05521	2.0636	2.17083	2.21411	2.18903	1.98557	2.20539	2.08953	2.13053	1.96773	2.06138	1.87319	1.9604	1.92333	2.08613	2.00789	2.16655
49	A2AWL7	A2AWL7	2.10812	1.72432	2.13159	2.34946	2.23103	2.15251	1.79136	2.27998	2.07347	1.90077	1.82985	1.6069	1.88997	2.50596	2.05263	1.93191	2.12653	2.06554	2.029	2.29514	1.85235	1.99083	2.1279	2.01943
50	A2BDX3	A2BDX3	1.95037	2.17478	2.04578	2.10594	2.06223	2.04871	2.04769	2.13856	2.04446	2.08427	2.05639	2.09604	2.08024	2.07711	2.07594	1.99451	2.01744	2.02644	1.97822	2.13985	2.00464	2.02773	1.99987	2.11271
51	A2BE28	A2BE28	2.03174	2.14683	2.02058	2.0808	2.04095	2.07805	2.01055	2.09583	2.00513	2.09156	2.09735	2.08984	2.05422	2.06758	2.0107	2.09447	1.9713	1.96976	2.10476	2.07299	2.08766	2.09357	2.03395	2.04753
52	A2BH40	A2BH40	2.04105	2.09479	2.05535	2.08153	2.07914	2.04681	2.03686	2.06024	2.04891	2.09004	2.09181	2.08435	2.009	2.08937	2.04772	2.01735	1.97983	2.09117	2.01323	2.06478	2.04353	2.05313	2.04449	2.13941
53	A2CG63	A2CG63	1.99229	1.98505	1.96362	2.15538	2.08416	2.25536	2.218	1.91185	2.1121	1.97281	2.16697	2.07868	1.99408	2.17696	1.95753	2.14778	2.06019	1.89129	1.92034	2.0255	1.93579	1.97609	2.10345	2.23224
54	A2RSJ4	A2RSJ4	2.09563	2.07745	1.96043	2.07543	2.02209	2.13665	2.1997	2.13897	1.97678	2.13125	2.17138	2.17948	2.08963	2.27396	2.11853	2.06593	2.17579	1.98945	1.87763	1.84741	1.8362	1.67665	2.03813	2.11447
55	A2RSX7	A2RSX7	2.03038	2.12817	2.33281	2.28911	2.01558	2.16803	2.17723	2.29054	2.07472	1.98881	2.28237	2.15587	1.86706	2.15485	2.09538	1.86615	2.03209	1.8814	1.82025	1.75958	1.97014	1.78026	1.87753	2.14505
56	A2RSY1	A2RSY1	1.97686	2.13016	2.17249	2.0549	2.2157	1.97324	2.03119	2.03796	2.01468	2.08879	2.12867	2.03712	1.94016	1.92884	2.10984	2.07424	2.09593	2.12871	1.98541	2.05085	1.94552	1.95807	2.1322	2.15052
57	A2RSY6	A2RSY6	2.06513	2.09201	2.02793	2.10139	2.08369	2.04625	2.03284	2.12049	2.04864	2.08717	2.12309	2.04832	1.98144	2.05731	2.0974	2.02246	2.00313	2.04347	1.97483	2.05662	1.99707	2.10285	2.11004	2.07532
58	A2RT60	A2RT60	1.62069	2.50528	1.43592	2.51916	1.62706	2.54934	1.23826	2.23189	2.24661	1.9722	2.45273	1.91942	2.33329	2.35478	2.09872	2.07391	2.23747	1.18344	2.41141	1.71635	2.50453	1.44202	1.98639	1.19422
59	A2RTL5	A2RTL5	2.11426	2.173	2.30696	1.95002	2.145	1.97141	2.11921	2.0168	2.01856	2.01288	1.97001	2.05918	1.88982	2.06366	2.06962	1.8604	2.12202	2.13288	2.07562	2.11022	1.98731	2.08756	1.99386	2.08903
60	A3KGB4	A3KGB4	1.91689	2.12461	1.98134	2.06468	2.04284	2.1298	2.11547	2.24151	2.16344	2.02194	2.19367	2.03657	2.09741	1.95196	2.10189	1.95338	1.96231	2.10891	1.97688	1.93875	1.99667	2.03375	2.05679	2.14162
61	A3KGF7	A3KGF7	2.05142	2.04574	2.0453	2.05532	2.13826	2.03835	2.10438	2.06812	2.15354	2.05937	2.12704	2.02322	2.08532	2.0458	2.0968	1.9919	2.08506	2.08261	1.97519	1.93482	2.03381	2.02494	2.07417	2.05342
62	A3KGV1	A3KGV1	2.14545	2.03985	2.10214	2.02242	2.12338	2.08658	2.12229	2.09385	2.13053	2.05243	2.14658	2.0725	2.06825	2.16836	2.00108	2.06697	2.11	2.08069	1.90658	1.8714	1.92759	1.87902	2.1067	2.03321
63	A3KMP2	A3KMP2	2.04605	2.07221	1.91798	2.13537	2.03119	1.99973	2.04499	2.02112	2.16478	2.18916	2.14393	2.08962	2.03328	2.18923	1.98768	2.11283	2.14288	1.95637	2.01846	1.97403	2.07746	1.98212	1.99655	2.04096
64	A6H5Y3	A6H5Y3	1.91208	2.1938	1.94312	2.19092	2.00788	2.16462	2.02322	2.1915	2.15319	2.1787	2.14123	2.19128	2.115	2.1757	2.15148	2.21577	1.93343	1.98135	1.78042	1.96743	1.78961	1.85935	1.92478	2.07832
65	A6H611	A6H611	2.44419	2.14793	1.91236	2.04808	1.85735	2.08745	2.11209	2.23749	1.97488	2.15624	2.06949	2.12873	1.82197	2.15108	1.83269	1.92729	1.87766	1.91151	2.14406	1.99429	2.07069	2.09679	2.07959	2.15888
66	A6H619	A6H619	1.99577	2.04728	2.085	1.83283	2.1073	1.99891	1.94909	2.17673	2.09065	2.06131	2.04018	2.02963	1.91054	2.18503	1.95229	2.01563	2.05927	2.15667	2.11134	1.94217	1.97256	2.06743	2.19804	2.3336
67	A6H630	A6H630	2.01836	2.13558	1.98793	2.03008	2.08527	1.93809	2.09114	2.09574	2.0313	2.0499	2.11696	2.15537	1.97632	2.14806	1.97584	2.10922	2.04023	2.09498	1.99949	1.96911	2.05392	2.10755	2.09998	2.07323
68	A6H6A9	A6H6A9	2.07617	2.02416	2.11307	2.00302	2.05034	1.85348	2.11261	1.75172	1.9882	2.21224	2.04424	2.14325	2.03624	2.08687	1.93615	2.00428	2.1579	2.13188	1.97432	2.15393	2.11094	2.10952	2.1815	2.07177
69	A6H8H2	A6H8H2	2.0561	2.11569	1.9409	2.08945	2.01837	2.05887	2.00808	2.04466	2.07967	2.03404	2.07433	2.07919	1.98908	2.03989	2.01118	2.08748	2.08948	2.10474	1.92118	2.10947	2.06306	2.09045	2.15077	2.1326
70	A6PWY4	A6PWY4	2.03818	1.96325	2.13644	2.0139	2.09237	1.946	2.08651	1.94168	2.04234	2.10054	2.1924	2.07178	2.04667	2.13809	1.97968	2.08469	2.03647	2.09095	2.04089	2.09325	2.08132	2.02246	1.99482	2.14558
71	A6X935	A6X935	1.5787	2.49536	1.56698	2.4858	1.51309	2.4917	1.46384	2.40759	2.38744	1.8095	2.25224	2.06762	2.33139	1.93496	2.3639	1.2841	1.90579	2.70221	2.22705	1.57773	1.66419	1.80842	2.11822	1.67741
72	A8C756	A8C756	1.94591	2.12656	2.0184	2.29113	1.98741	2.16406	2.09702	2.2777	2.00126	2.1231	2.16791	2.11308	1.85431	2.13222	2.10736	2.06501	1.83164	1.93758	1.98442	2.02674	1.98916	1.96967	2.05807	2.04075
73	B0V2N1	B0V2N1	1.54001	2.3773	1.9851	2.02541	1.7318	1.96076	2.1084	2.28271	2.23983	2.2998	2.1589	2.13072	2.22746	2.072	1.98673	2.34494	2.26034	2.02484	1.63211	1.87381	1.47167	1.80239	2.12801	2.2608
74	B1AQJ2	B1AQJ2	1.82658	2.07539	1.95394	2.0881	2.03306	1.82986	2.19407	1.93013	1.89478	2.13289	2.10319	2.26072	2.03316	2.2419	2.20141	2.11687	1.84078	2.13336	1.93143	2.16677	2.03135	1.87707	1.99423	2.35194
75	B1ARD6	B1ARD6	1.91394	2.1688	1.92082	2.25683	2.02689	2.18546	2.00075	2.18758	2.08276	1.95752	2.22637	1.95152	2.10725	1.95531	2.17696	2.04302	1.88208	2.0595	1.94072	2.0941	1.83141	2.07065	1.97666	2.27267
76	B1AUR6	B1AUR6	2.09362	2.16332	1.95794	2.19264	2.01526	2.29709	2.19664	2.19036	2.24108	2.19489	2.18919	1.94504	2.13586	2.08682	1.96848	1.80106	1.93858	1.82206	2.20909	1.72607	2.11756	1.82087	2.01469	1.89424
77	B1AVH7	B1AVH7	2.31593	2.23051	2.27974	2.19349	2.26944	2.17163	2.27466	2.29824	2.06337	2.15517	2.11326	2.06852	1.97671	2.1445	1.80033	1.92605	2.07149	1.79909	1.72181	1.57759	1.90405	1.80069	1.95737	1.97881
78	B1AVZ0	B1AVZ0	1.94031	2.3142	2.06012	2.07978	2.15688	2.0449	2.02731	2.0919	2.17652	2.14327	2.22445	1.88215	2.10568	2.03676	2.02219	2.01285	1.96021	2.07019	2.06695	1.90252	1.92685	1.97036	2.04515	2.06888
79	B1AX39	B1AX39	1.49896	2.05979	1.81884	2.16301	1.43042	1.75479	1.97837	2.22615	2.13812	2.17594	2.13143	2.15949	1.70049	2.27471	2.10186	2.23946	1.67318	2.2784	1.73938	2.46184	1.97771	2.202	2.07486	2.53438
80	B1AXD8	B1AXD8	2.27855	2.1743	2.2615	2.28991	2.12553	2.24244	2.00081	2.22686	2.08055	2.2148	2.09346	1.96085	1.88963	2.34246	2.08616	2.1512	1.89671	2.17464	1.63673	1.99505	1.54382	1.40682	1.81203	2.09079
81	B1AXH1	B1AXH1	2.12875	1.93449	2.17618	1.92658	2.23881	1.91301	2.04115	1.96377	1.95116	1.90078	2.11843	1.91146	1.8977	2.18827	2.0528	1.86917	2.42229	2.17744	1.78074	1.98183	2.12453	2.08474	2.20001	2.23946
82	B1AXP6	B1AXP6	3.1383	1.97565	1.94063	1.48349	2.01097	2.37554	2.09038	2.13175	1.82739	2.39303	2.34009	2.46668	1.96742	2.71724	1.6513	2.19928	1.63064	1.96205	1.7166	1.79179	1.47157	1.86836	1.17642	1.44722
83	B1AY10	B1AY10	2.0735	2.29376	2.0016	1.99724	1.86538	2.08651	2.11061	2.17614	2.0743	2.0713	2.18171	2.23184	1.918	2.48197	1.95091	2.12607	1.91412	1.93045	1.80645	2.07153	1.72902	2.14052	1.91667	2.04789
84	B1AY13	B1AY13	1.9962	2.13331	2.00193	2.09554	2.02794	2.0671	2.09031	2.11812	1.99495	2.06187	2.16068	2.10646	2.02587	2.10555	2.06295	2.05575	2.05402	2.0029	1.98406	1.96426	2.0716	2.07699	2.07788	2.05706
85	B1AZI6	B1AZI6	1.93315	1.99687	1.98062	2.05465	1.97757	1.98875	1.95775	2.0669	2.0334	2.01981	2.18375	2.08796	2.11774	2.18255	2.11541	2.07528	2.05636	2.04365	2.00771	2.13834	2.10104	2.10648	2.08316	2.06906
86	B1AZP2	B1AZP2	2.17832	2.15933	2.16903	2.14723	2.03658	2.01165	2.08476	1.92602	2.07839	2.0421	2.13288	2.03243	1.99914	2.14959	2.0482	1.94089	2.21787	1.9879	1.98041	2.06127	1.97319	1.8843	2.10091	2.00995
87	B2RPV6	B2RPV6	2.47314	2.00165	2.42512	1.96765	2.38627	1.90965	2.42203	1.75165	1.67751	0.788686	1.96438	0.821070125039363	1.81081	1.21748	1.58533	0.911155493493413	2.49454	2.25521	2.41726	2.47531	2.54858	2.4012	2.32224	2.23033
88	B2RQC6	B2RQC6	1.95841	2.10414	1.96875	2.16311	1.99605	2.13367	2.01189	2.18219	2.03271	2.09843	2.08042	2.09238	2.01335	2.10035	2.01214	2.03108	1.93738	2.04987	2.02553	2.05368	2.06799	2.13181	2.0708	2.06605
89	B2RR83	B2RR83	2.07211	2.03889	2.11069	2.0207	2.05317	2.13394	2.17692	2.07054	2.05114	2.02929	2.08296	1.99938	2.09721	2.04291	2.05668	1.98901	2.06911	2.03315	2.05431	2.0417	2.06161	1.95942	2.12456	2.02576
90	B2RRD7	B2RRD7	1.74469	1.95284	1.84712	1.84091	1.9727	2.14105	2.12614	2.1267	1.9949	2.04351	2.15284	2.17857	1.96809	2.13694	2.24342	2.13616	1.72158	2.33982	2.21348	2.15542	2.07951	2.11422	1.77594	2.19234
91	B2RRE7	B2RRE7	1.98787	2.1086	2.09847	2.13785	2.06154	2.05624	2.01277	2.09446	2.15226	2.04873	2.16578	2.07982	1.99874	2.14037	2.07994	2.03468	2.0185	2.05245	1.94899	2.03714	1.8465	2.00308	2.07682	2.13133
92	B2RUP2	B2RUP2	1.97818	2.01546	1.91177	2.03603	2.0479	2.004	1.9772	2.06353	2.15768	2.15462	2.1556	2.14266	2.07644	2.21332	2.13087	2.1405	1.97682	2.06269	2.00124	1.91978	2.05913	1.95397	2.07672	2.10386
93	B2RUR8	B2RUR8	2.03276	2.17092	2.01301	2.01826	2.10941	1.98584	2.11562	1.97266	1.99406	1.99675	2.2319	2.14272	1.74029	2.15215	1.99483	2.07238	2.10521	2.01106	1.93585	2.17663	2.14924	2.04545	2.10001	2.06562
94	B2RWS6	B2RWS6	1.98342	2.1067	2.06532	2.10764	2.03308	2.01631	2.09167	2.05987	2.06971	2.05944	2.08666	2.02499	2.08146	2.0655	2.12001	1.98292	2.07457	2.13191	2.03285	2.02629	1.98704	1.99929	2.02703	2.16116
95	B2RX14	B2RX14	2.10692	1.98764	2.13403	2.1197	2.0199	2.15806	1.96451	1.94658	1.91492	2.19052	2.03172	2.22204	2.01038	2.06666	2.03537	2.1343	2.22502	2.04645	1.94077	1.9097	1.99696	1.88734	2.12599	2.15659
96	B2RXC1	B2RXC1	2.00533	1.9828	2.06941	2.26275	2.14545	2.15121	2.15048	2.28104	2.05222	2.05588	2.2371	2.03452	1.89068	2.04767	1.90691	1.92867	1.97239	1.99777	1.92867	1.90648	2.07763	2.01692	2.15633	2.05437
97	B2RXR6	B2RXR6	2.07552	2.0546	2.06866	2.09271	2.14731	2.08657	2.07698	2.11041	2.07767	2.01814	2.0627	2.05294	2.02902	2.07814	2.00759	2.00435	2.11414	2.0553	1.95765	1.97463	2.04976	2.02801	2.06272	2.11192
98	B2RXS4	B2RXS4	2.24549	1.95897	1.94244	2.08699	1.97162	2.12171	1.97301	2.13576	1.99517	2.22742	2.21248	2.31304	1.98409	2.33278	1.87309	1.9791	1.80292	2.16726	1.72743	2.22071	1.953	2.12626	1.78255	2.06306
99	B2RY04	B2RY04	2.1908	2.03574	2.10282	2.15158	2.18471	2.08963	2.20932	2.07225	2.01589	1.9532	2.14264	1.99323	2.01537	2.0661	2.05975	1.95926	2.04827	1.97838	1.92347	1.92431	2.13582	2.00392	2.03414	2.06834
100	B2RY56	B2RY56	2.01241	2.05461	2.05893	2.06697	2.07869	2.05409	2.04178	2.06218	2.10115	2.03674	2.04519	2.04141	2.02302	2.0321	2.06418	2.01387	2.04113	2.11059	2.09348	2.08528	2.11008	2.10615	2.01456	2.05742
101	B7ZMP1	B7ZMP1	2.55577	2.10208	2.07954	2.18193	2.06442	1.9722	2.0979	2.03415	2.00862	2.07597	2.09805	2.06445	1.75215	2.08701	1.88769	2.05383	1.94128	2.00676	1.95925	2.10375	2.00175	2.05901	1.97852	2.08635
102	B8ZXI1	B8ZXI1	1.89824	2.1463	1.96609	2.06105	2.06786	2.11736	2.10503	2.10578	2.12785	2.11913	2.16914	2.10574	2.08009	2.03969	2.16101	2.0964	1.97947	2.03075	1.88742	2.15608	1.97711	1.9588	1.99285	2.01118
103	B9EJ80	B9EJ80	2.21197	2.18376	2.09752	2.05711	2.09172	2.02407	2.21121	2.15311	2.1559	2.16044	2.14274	2.11954	2.01979	2.08836	1.98435	1.98807	1.90357	1.9192	1.79431	1.95262	1.97938	1.99484	2.04673	2.04622
104	B9EJ86	B9EJ86	2.18242	2.08742	1.89397	2.1243	2.01994	2.14151	2.10926	2.0943	2.03284	2.04558	2.14532	2.11386	2.02382	2.18728	2.02153	2.10444	1.89414	1.97207	1.99465	2.05548	1.93896	2.04639	2.07859	2.0552
105	B9EJR8	B9EJR8	1.97518	2.20532	2.04519	2.16843	2.08301	2.17991	2.09352	2.15474	2.03922	2.15828	2.11821	2.17712	2.02599	2.15747	1.9193	1.97569	1.94754	2.03659	1.88518	2.03883	1.94357	1.99844	2.00697	2.01171
106	B9EKI3	B9EKI3	2.16005	2.2606	2.20995	2.00769	2.14084	2.08164	2.039	2.06625	2.12814	1.97738	2.11717	1.98872	1.9881	1.92448	1.82242	2.01262	1.93878	2.12993	2.15587	2.02583	1.75127	1.97143	2.09737	2.29037
107	C0HKD8;C0HKD9	C0HKD8;C0HKD9	1.98609	2.02403	2.00936	1.99889	2.07289	1.92342	2.06926	1.95706	2.07964	2.0985	2.07703	2.11981	2.03533	2.14811	2.03821	2.0795	2.16017	2.19636	1.97719	2.00343	1.96817	2.06838	2.06348	2.21438
108	C0HKE1;C0HKE2;C0HKE3;C0HKE4;C0HKE5;C0HKE6;C0HKE7;C0HKE8;C0HKE9;Q8BFU2;Q8CGP5;Q8CGP6;Q8CGP7;Q8R1M2	C0HKE1;C0HKE2;C0HKE3;C0HKE4;C0HKE5;C0HKE6;C0HKE7;C0HKE8;C0HKE9;Q8BFU2;Q8CGP5;Q8CGP6;Q8CGP7;Q8R1M2	2.0024	1.91191	2.12732	2.00541	2.14668	1.93933	2.11305	1.92117	2.09365	1.94164	2.21733	2.10385	1.99702	2.13021	2.10633	1.87695	2.18828	2.0871	2.17308	1.93475	2.09596	2.10945	2.02318	2.09349
109	C0HKG5;C0HKG6	C0HKG5;C0HKG6	2.06965	2.3782	2.03316	2.39754	2.04406	2.41581	2.09615	2.40151	2.15145	2.06412	2.1748	2.09536	2.01521	1.93227	1.96693	1.97811	1.93051	1.99504	1.6523	1.83856	1.68585	1.8095	1.91524	2.03149
110	D0QMC3	D0QMC3	1.975	2.0203	2.11434	2.0309	2.0008	2.03176	1.96554	1.99429	2.0296	2.00789	2.2027	2.01524	2.13383	2.09577	2.05127	1.96485	2.10248	2.23238	2.07559	2.22618	1.93634	1.97334	2.02648	2.14927
111	D3YXK1	D3YXK1	2.2814	2.02243	1.9933	2.05089	2.13032	1.906	2.146	1.7726	1.95483	1.95969	2.3094	2.25825	2.06426	1.9061	2.21253	1.97906	2.00911	2.26779	1.76021	1.98954	1.96009	2.18572	2.04823	2.06741
112	D3YXK2	D3YXK2	2.03942	2.08162	2.06749	2.01079	2.07887	2.03033	2.03148	2.01394	2.08773	2.06055	2.0958	2.11388	2.04717	2.14442	2.08926	2.08068	2.04838	2.18208	1.9184	2.03316	1.92705	2.01736	2.05133	2.13404
113	D3YZP9	D3YZP9	2.04697	2.07662	2.11135	2.02525	2.11909	1.99911	2.08097	2.04965	2.09606	2.048	2.03073	2.15208	2.00143	2.08904	2.07904	2.10097	2.04432	2.08366	1.99767	2.04755	1.93945	2.04291	1.98768	2.14283
114	D3Z4S3	D3Z4S3	2.08635	2.19225	2.19968	2.23939	2.02428	2.19568	1.87016	2.15984	1.9841	1.87149	1.94862	1.96117	2.4097	1.77306	2.21674	1.93454	1.99319	2.08842	1.96639	2.00199	1.99966	1.92472	2.11904	2.08251
115	D3Z6Q9	D3Z6Q9	1.96664	2.08036	2.02763	2.04911	2.04572	2.04287	2.00298	2.10925	2.09708	1.98681	2.09612	2.01329	2.04774	2.01593	2.12101	2.01855	2.13719	2.00673	2.09633	2.06952	2.12073	2.07703	2.08867	2.07901
116	D3Z7H8	D3Z7H8	3.15947	1.98515	2.59144	1.98191	2.10613	2.0823	2.36476	1.88852	1.57824	1.30755	1.60281	1.08175	1.80031	2.02226	1.30387	1.3974	2.59885	1.67417	2.62311	1.74221	2.56287	1.66287	2.52222	1.53418
117	D3Z7P3	D3Z7P3	2.62632	1.96636	1.90429	1.98783	1.91247	1.98412	2.08841	2.01315	1.94239	2.10456	2.01328	2.14912	2.01065	2.20761	1.85725	2.05477	1.94219	2.03073	2.02585	2.12913	2.08155	2.14669	1.92159	2.11422
118	D7PDD4	D7PDD4	2.90668	2.05159	3.02807	1.82982	2.73886	1.95741	2.58322	1.84889	2.12339	1.50955	2.13294	0.762078682667585	1.88132	1.11215	1.56215	1.05725	2.34305	1.97423	2.07105	1.79946	1.82423	2.17814	1.98772	1.84977
119	E9PV24	E9PV24	3.0105	2.18204	2.49687	2.10629	2.39154	2.12501	2.40408	1.97295	2.03942	1.24786	2.11164	1.23909	2.02544	2.16985	1.86325	1.48954	2.00807	1.8402	1.96343	2.01724	2.0453	1.97463	1.74751	1.79636
120	E9PVA8	E9PVA8	1.97195	2.05979	2.00842	2.16068	2.0423	2.14078	2.05449	2.21297	2.01644	2.09178	2.14156	2.07697	2.00186	2.13237	1.97981	2.01833	1.84727	2.10549	1.99679	1.98932	1.99619	2.09382	2.05719	2.16523
121	E9PVX6	E9PVX6	2.29471	2.00655	2.16501	1.99431	2.07462	2.00688	2.11144	1.9921	2.03426	2.03147	1.97375	2.07722	1.92649	2.30452	1.96629	2.04723	2.01242	1.99525	2.01535	2.09097	2.06317	2.07417	2.03477	2.05279
122	E9PY46	E9PY46	2.17667	2.09718	1.57958	2.45323	2.47066	1.8802	2.395	2.42495	1.19214	2.06412	2.55583	2.59732	2.11835	2.67392	1.66341	1.81561	1.98045	1.90185	1.24558	1.29976	1.96455	1.49794	1.9305	2.00574
123	E9PYH6	E9PYH6	2.02919	1.9855	1.98766	2.03259	2.16626	2.01435	2.05108	2.0159	2.03914	2.04819	1.97584	2.02564	2.03686	2.1386	2.00409	2.04517	2.04982	2.1644	1.99219	2.12471	2.03833	2.12237	2.0638	2.22703
124	E9PYK3	E9PYK3	2.16756	2.17909	2.12937	2.33185	2.17488	2.24879	2.10754	2.32645	2.10059	1.91356	2.14609	1.76595	2.13357	1.85316	1.84399	2.14509	1.95863	1.96517	1.96319	1.91926	1.89875	1.77906	2.05567	2.09979
125	E9PYL2	E9PYL2	1.89126	2.57747	2.24596	1.43574	1.96469	1.68597	2.08011	1.79309	1.89792	1.88986	2.15852	2.28267	1.47083	2.09172	1.97568	2.27117	1.31619	2.07306	2.17214	2.18909	1.88769	2.11016	2.28935	2.77168
126	E9PZJ8	E9PZJ8	1.96911	2.11918	1.99755	2.14213	2.04505	2.13495	2.04122	2.15409	1.98589	2.06707	2.19516	2.09716	2.06022	2.13421	2.0078	1.96414	1.95927	2.08159	1.96832	2.02057	1.98753	2.00058	2.12426	2.1159
127	E9PZM4	E9PZM4	2.12172	2.00938	2.16437	2.07247	2.15092	2.1829	2.08978	2.10942	2.14562	2.1345	2.13727	1.97005	1.95128	2.09098	1.89138	1.91393	1.97507	2.10946	1.90603	2.01598	1.94534	2.0397	2.08462	2.13657
128	E9PZQ0	E9PZQ0	2.36149	2.16232	2.07496	2.14887	2.00144	2.14489	1.98475	2.04238	1.87528	1.69648	2.14454	1.69448	2.01609	2.05459	1.755	1.75601	2.23348	1.81891	2.26797	2.05189	2.40566	2.16633	2.33541	1.88149
129	E9Q1P8	E9Q1P8	1.93807	2.08836	2.01023	2.10265	2.09051	2.09683	2.01666	2.12278	2.10789	2.05911	2.09564	2.05064	2.05671	2.12361	2.11216	2.02714	2.04345	2.13723	1.98361	2.04321	1.92765	2.05315	1.98876	2.11093
130	E9Q286	E9Q286	1.96947	2.45056	2.27789	2.16415	1.86896	2.48641	2.14849	2.05196	1.68974	2.04521	2.37785	2.01618	2.06717	2.18481	2.22862	1.891	1.74677	1.97794	1.6481	0.648588152471642	1.81242	2.02511	2.49935	2.16534
131	E9Q2M9	E9Q2M9	2.09149	2.21978	2.08134	2.22826	2.11952	2.18742	2.12534	2.23476	2.11685	2.21887	2.2215	2.20343	2.12728	2.27814	2.12721	2.19733	2.1797	1.40191	2.06629	1.18654	2.10713	1.26993	2.24468	1.4108
132	E9Q309	E9Q309	2.00725	2.10361	2.17177	2.08039	2.18512	2.05383	2.13568	2.00318	2.12688	2.03905	2.09416	1.99248	1.89249	2.18518	1.96585	2.07196	2.1497	2.1431	1.87977	2.01534	1.93942	1.9784	2.13942	1.9952
133	E9Q394	E9Q394	2.07031	2.07046	2.07126	2.08653	2.05815	1.99934	2.041	2.03008	2.02692	1.97287	2.12828	2.00098	1.99001	2.13728	2.07636	2.02997	2.18892	2.13988	1.91157	2.05242	2.00998	1.94272	2.14143	2.19478
134	E9Q3L2	E9Q3L2	2.13836	2.03443	2.08379	2.09906	2.1082	2.07271	2.06822	2.11171	2.0022	2.10472	2.1071	2.04129	2.00808	2.19569	1.992	2.056	1.99184	2.08069	1.99195	1.9459	1.99964	2.00521	2.06755	2.08021
135	E9Q4F7	E9Q4F7	2.29249	2.37235	2.38514	2.1892	2.23879	2.14994	1.99246	1.89167	2.18585	1.98608	2.07273	2.07564	2.03244	2.15469	1.86508	2.0694	2.04149	2.09555	1.96012	1.73685	1.87688	1.73298	1.81621	1.94122
136	E9Q4N7	E9Q4N7	1.96414	2.08648	2.02127	2.04645	2.07015	1.98527	1.98184	2.0815	2.2224	2.06026	2.22743	2.03231	2.12459	1.97953	2.09902	1.9944	2.00614	2.12077	1.92794	2.06564	2.00797	2.00247	2.07492	2.18136
137	E9Q4P1	E9Q4P1	2.48012	2.62376	2.48972	2.59874	2.49425	2.62025	2.55014	2.63132	2.63358	2.62521	2.68405	2.5523	2.60265	2.65933	2.57753	2.55804	-1.23371	-0.640426002688775	-0.960062	-1.01088	-1.53343	-0.991202064473511	-1.01917	-1.28398
138	E9Q555	E9Q555	2.07342	2.12542	2.05844	2.12202	2.07598	2.09636	2.09228	2.17814	2.07108	2.01607	2.20509	2.01703	2.08293	2.06417	2.12887	2.00235	1.96743	2.00903	1.98178	1.95396	1.9829	1.99055	2.07809	2.00489
139	E9Q557	E9Q557	1.63754	2.67814	0.953898071467365	1.6255	0.981514997008627	0.412748683123224	1.59207	1.60885	1.67771	1.282	1.69089	1.8666	2.71132	2.38874	1.78963	1.71515	1.54766	1.85314	1.90311	1.4353	1.93998	2.24806	4.27071	2.0674
140	E9Q5C9	E9Q5C9	1.93917	2.10617	1.99443	2.13241	1.97597	2.15376	1.96073	2.10022	2.19283	2.2205	2.1019	2.21346	2.11226	2.07239	2.1335	2.22421	1.80182	2.01911	1.94577	2.0242	1.90321	2.00995	1.95479	2.02459
141	E9Q5F9	E9Q5F9	2.16088	2.07913	2.10023	2.03624	2.18949	1.97145	2.07536	2.0315	2.08147	2.04357	2.1973	2.08788	1.95728	2.10444	1.9639	1.96691	2.07845	2.12974	1.95338	1.99512	1.94079	2.02605	2.0394	2.15662
142	E9Q5G3	E9Q5G3	2.12091	2.17564	2.13396	2.10897	2.08944	2.08275	2.11252	2.12049	2.0965	2.16348	2.14392	2.14533	2.10576	2.22664	1.96906	2.07766	1.97753	2.11701	1.67732	1.9534	1.723	1.79986	2.03118	2.11286
143	E9Q5K9	E9Q5K9	2.22915	2.02714	2.05509	1.96727	2.09956	2.09108	2.07109	1.95071	2.05803	1.94636	2.15143	2.13124	1.85022	1.90876	1.93639	1.89952	1.95881	2.07117	2.2479	2.06674	2.20153	2.18286	2.10111	2.11611
144	E9Q634	E9Q634	2.12852	1.97122	2.07365	1.95851	2.11164	1.92003	2.1257	2.06528	2.03034	1.94663	2.10915	1.95937	2.0624	1.9765	2.11877	1.89677	2.24433	2.06624	2.08573	1.99433	2.20135	2.06136	2.17646	2.06486
145	E9Q6J5	E9Q6J5	2.11429	2.11032	2.07272	2.11576	2.04466	1.99258	2.05063	2.04042	2.03719	2.02063	2.1303	2.10865	2.00194	2.23547	2.06306	2.08011	2.00176	2.07592	1.91579	2.01821	1.9758	2.04645	2.02023	2.10738
146	E9Q735	E9Q735	1.9024	2.01367	1.86691	2.08823	1.95448	1.98932	2.07969	2.13321	2.04206	2.08433	2.18085	2.01875	2.18178	2.05797	2.16433	2.03615	1.99351	2.08063	2.10799	2.01986	2.06473	2.12856	2.14195	2.0301
147	E9Q784	E9Q784	2.00833	2.10601	2.06842	2.06045	2.13625	2.04937	2.00861	2.01319	2.09336	1.98862	2.01799	2.10631	2.01323	2.06179	2.04393	2.09756	2.02924	2.14292	2.08265	2.12827	2.01297	2.00453	2.01748	2.10406
148	E9Q7E2	E9Q7E2	2.07378	2.03207	2.01377	1.9717	2.07589	1.96805	2.11405	2.02818	2.07423	2.08504	2.10647	2.07085	2.06007	2.10705	1.97995	2.07246	2.09426	2.17828	1.99838	2.06055	1.99085	2.04145	2.04829	2.14462
149	E9Q7F2	E9Q7F2	2.04108	2.08861	2.17751	1.76116	2.12104	2.11927	2.30456	1.7958	2.03226	1.92417	2.28592	1.93863	1.8909	2.37498	2.1899	1.96693	2.28004	2.28347	1.54014	1.75772	1.9795	1.93097	1.96535	2.31317
150	E9Q7G0	E9Q7G0	2.03335	2.06543	2.06471	2.05704	2.0635	2.05338	2.05219	2.06489	2.11656	2.06337	2.10602	2.05149	2.09856	2.071	2.10072	2.05813	2.05045	2.0553	2.0175	2.03421	2.02311	2.02651	2.01846	2.06189
151	E9Q7T7	E9Q7T7	2.78624	1.53899	2.50923	1.74491	2.08808	1.5665	2.3012	1.40325	1.7889	1.15921	2.261	1.51421	1.91698	1.94391	1.83372	1.33153	2.7253	1.79879	2.60499	1.89673	2.52725	1.9756	2.58691	1.89314
152	E9Q8D0	E9Q8D0	2.15478	2.18561	2.08061	2.05387	2.01168	2.29992	2.1368	2.0944	2.09214	2.21166	2.23934	2.24441	1.9036	2.33131	2.07541	2.05965	1.37963	1.92914	1.74372	2.22196	1.78139	2.01405	1.90672	1.93589
153	E9Q8I9	E9Q8I9	2.2546	2.10199	2.16382	1.99165	2.23654	2.13637	2.22528	2.12178	2.04489	1.929	2.25429	2.04311	1.95591	2.0302	1.85649	2.01129	2.07918	2.08903	1.96228	1.76002	2.02782	1.87299	2.06664	2.07108
154	E9Q9K5	E9Q9K5	3.03569	2.15258	2.23638	1.89889	2.18238	1.78202	2.07113	1.78713	1.41025	1.65539	2.02868	1.69604	1.8951	2.81124	1.68922	1.46921	1.99567	1.39003	2.43038	2.15103	2.22637	1.78599	2.4711	1.72548
155	E9QAM5	E9QAM5	2.19133	2.14597	2.06284	2.10465	2.12989	1.96447	2.12193	2.12711	2.05529	2.01774	2.2107	2.16253	2.05353	2.02044	1.98128	1.95452	1.90401	1.97259	1.90266	1.79767	2.15727	2.09669	2.12921	2.06599
156	E9QAT4	E9QAT4	2.12832	2.0536	2.14958	2.04755	2.13142	1.96976	2.15196	1.98246	2.11203	2.05227	2.0767	2.02295	1.88801	2.04345	1.99448	1.96727	2.06057	2.11476	1.97254	2.13995	2.04251	2.10536	2.03279	2.13418
157	F6ZDS4	F6ZDS4	2.03057	2.02088	2.06228	1.99081	2.09473	1.98384	2.04838	1.98735	2.10648	2.05391	2.09295	2.05194	2.08402	2.03554	2.07327	2.04353	2.06936	2.09213	2.08131	2.14085	2.10272	2.10517	2.00469	2.04295
158	F7BJB9	F7BJB9	2.04257	2.08041	2.05467	2.08342	2.11856	2.05454	2.09617	2.05939	2.11737	2.08008	2.11248	2.02285	2.04279	2.09468	2.03681	2.00759	2.06805	2.05081	1.94595	1.97642	2.00023	2.04228	2.10691	2.10237
159	F8VPQ2	F8VPQ2	2.04533	1.99878	2.07523	2.09969	2.1066	1.99224	2.03395	2.04001	2.14955	2.02196	2.21994	2.0165	2.0701	2.06089	2.03622	2.00091	2.11532	2.05937	1.9248	2.03786	2.00614	1.97899	2.07411	2.21082
160	F8VPZ5	F8VPZ5	2.41047	2.16633	1.8715	2.58301	2.46795	2.14944	2.29703	2.43302	1.65199	2.31476	2.2968	2.31728	2.15599	1.19902	2.17794	2.17052	2.109	1.64273	2.01913	1.28447	2.00066	1.47588	1.8218	1.15096
161	F8VPZ9	F8VPZ9	2.0412	1.92392	1.849	2.2385	2.04311	1.83224	2.08441	2.25577	2.05542	2.16556	2.2246	2.15689	2.02039	2.1914	2.12859	2.18238	2.04564	2.14487	2.03323	1.93697	1.76333	2.08707	2.00238	1.86101
162	G3X912	G3X912	2.00176	2.33262	2.15465	2.09761	2.38345	2.09873	2.32601	2.22569	2.36316	2.07103	2.42741	2.12387	1.92708	2.07698	2.01499	2.19996	1.81832	1.93982	1.84522	1.80663	1.72062	1.25103	1.7341	1.93818
163	G3X9K3	G3X9K3	2.11151	2.09604	2.0769	2.08029	2.09214	2.07097	2.09145	2.13501	2.05023	2.08249	2.14494	2.05623	2.1421	2.08426	2.10362	2.03614	2.03646	2.00693	1.94627	1.86763	1.9933	1.99643	2.08529	1.99385
164	G5E829	G5E829	2.28417	2.09994	1.83117	2.02277	1.9281	2.02241	2.02269	2.09401	2.04939	2.20635	2.18337	2.28176	1.93075	2.41208	2.00427	2.27172	1.88764	2.01122	1.83146	1.9479	1.8883	1.97237	2.05099	1.98763
165	G5E861	G5E861	2.10659	2.20193	2.74965	2.32247	3.13502	2.47526	2.23406	2.19481	1.87756	2.08361	2.26498	2.08491	1.96611	2.38773	1.88708	1.76328	1.90117	1.88685	-1.43537	1.72979	1.28656	1.07576	1.74674	1.81437
166	G5E870	G5E870	2.02265	2.1042	2.03389	2.15083	2.11627	2.10168	2.11601	2.10432	2.06585	2.05799	2.13673	2.08158	2.01979	2.07043	2.07103	1.98041	2.01472	2.0088	1.99531	1.98924	2.00364	1.99763	2.06582	2.0844
167	G5E897	G5E897	2.16328	2.1392	2.30829	1.94135	2.19942	2.02763	2.27274	2.11082	2.29569	2.00365	2.26633	2.1709	2.16075	2.05072	1.64502	2.06346	1.96522	1.96137	1.79511	2.23984	1.75672	2.08993	1.70798	1.78545
168	G5E8B9	G5E8B9	1.94093	2.68628	2.17599	2.39641	2.37976	2.0018	1.88654	2.39299	1.77933	1.9733	1.76437	2.76669	2.11719	2.04296	1.71115	1.65587	1.97126	2.618	1.17212	1.49537	1.68588	1.83036	1.70774	2.05689
169	G5E8P0	G5E8P0	2.24012	2.11648	2.40061	2.27222	2.23845	1.87051	2.08399	2.5757	1.92449	1.93573	1.93991	2.0023	1.97537	2.08161	2.19468	2.22281	1.96674	2.23379	1.5385	2.06628	1.55399	1.81126	1.82695	1.8783
170	G5E8P1	G5E8P1	2.10302	2.35082	2.14802	2.2097	2.04075	1.99265	2.08017	2.02117	2.17396	2.08033	2.19743	2.21081	2.0264	1.99954	1.94242	1.9603	2.17313	2.09542	1.89112	1.9346	1.85229	1.85292	1.75529	2.16455
171	L0N7N1	L0N7N1	2.21959	2.14955	2.27326	2.20437	2.31002	2.15885	2.32217	2.11923	2.02809	2.0654	2.07661	2.09727	2.17162	2.20902	2.16804	1.96365	1.97262	1.9833	1.73443	1.65712	1.52024	1.67638	1.98955	2.00437
172	O08528	O08528	2.34256	2.10494	2.06903	2.16983	2.09195	2.18079	2.06866	2.15059	1.99493	2.04761	2.07222	2.00372	2.10639	2.13925	2.04731	2.07463	1.86303	1.84358	2.04797	1.87945	1.97259	1.96439	2.04514	2.03896
173	O08529	O08529	2.14291	2.06926	2.03253	2.04184	2.18111	2.10795	2.06667	2.06949	1.95178	2.20029	2.04067	2.17256	1.97069	2.24201	1.88915	2.1389	2.0879	2.03045	2.00481	2.02861	1.86073	1.90287	1.99105	2.11212
174	O08532	O08532	2.66951	2.10679	2.08171	2.01399	1.92296	2.08822	1.81048	1.96858	1.5296	1.85963	2.20035	2.2425	1.68701	2.94994	1.26817	2.25101	1.8873	1.73506	1.93906	2.08833	2.11437	2.04504	2.28543	1.6715
175	O08538	O08538	0.727445160593625	2.76576	3.42126	2.52632	4.06765	2.46409	3.12113	0.939847	3.02207	-0.439633	2.7702	2.47929	2.12596	-0.863267349606051	-0.0334215226565169	0.137987642654557	2.1069	0.150880379606479	1.46203	0.872054614345297	-1.09104	0.214	0.458350051747876	-0.140611895421351
176	O08539	O08539	1.99719	1.94368	1.98306	1.91476	2.01433	1.81627	1.97331	1.95345	1.99102	2.16438	2.10283	2.1069	1.96511	2.28196	2.12684	2.17324	2.14979	2.28136	1.87253	1.89993	1.98736	2.06337	2.16647	2.3341
177	O08547	O08547	2.12592	2.08225	1.85074	2.07765	2.01446	2.16227	2.04619	2.12428	2.17763	2.22056	2.26664	2.26825	2.05188	2.12421	2.05301	2.18365	1.83003	1.90265	1.8303	1.94876	1.90335	2.07424	1.96014	1.99963
178	O08550	O08550	2.41569	2.16952	2.1251	2.32647	2.19843	2.12452	1.97101	2.32354	2.07492	1.956	2.11369	2.00978	1.88231	1.96523	1.74029	2.02542	2.02891	2.10732	1.98218	2.05228	1.52103	1.85219	1.95131	2.20888
179	O08553	O08553	1.90905	2.04697	1.77306	2.08134	1.83373	2.02116	1.80365	2.04245	1.83157	2.69178	1.85957	2.67694	1.77175	2.71019	1.76981	2.65286	1.94453	1.9441	1.76725	1.852	1.81813	1.88227	1.87147	1.9792
180	O08573	O08573	2.18071	2.04999	1.88706	2.03502	1.98018	2.05072	2.03126	2.10477	1.88695	2.20063	1.90106	2.15517	1.93572	2.26351	1.93843	2.12568	2.03357	2.10009	1.99645	2.10229	2.03439	2.13041	2.09788	2.11126
181	O08579	O08579	2.40435	1.89552	1.95834	1.80289	2.10573	1.98128	2.11431	1.78633	1.7738	1.99596	2.19283	2.17064	1.82959	2.19416	1.95705	2.02338	2.15785	2.35215	1.88076	2.12507	1.9484	2.20522	2.01034	2.29401
182	O08582	O08582	2.16621	2.09965	2.10099	2.05425	2.11607	2.06726	2.10519	2.069	2.01626	2.02847	2.07932	2.09291	2.03955	2.09095	2.00785	2.03659	1.95931	2.05183	2.08631	2.04045	2.00259	2.0008	2.02274	2.06216
183	O08583	O08583	1.85053	2.18586	1.94729	1.91077	1.67258	2.07161	1.86955	1.91799	1.98451	2.12258	2.19239	2.155	2.09427	2.33611	2.14344	2.08309	2.18553	2.04661	1.96857	2.2623	1.98128	2.14455	1.97988	2.13267
184	O08585	O08585	2.08306	2.10577	2.21379	2.04427	2.08954	2.12828	2.06811	1.93509	2.03751	2.01686	2.04054	2.09002	1.98708	2.07037	2.05781	2.17244	2.24324	2.08518	1.91647	1.93566	1.89164	1.907	2.18737	2.03425
185	O08586	O08586	2.05581	2.05302	1.99999	2.14545	1.92137	2.08121	1.9564	2.12459	2.08769	2.16871	2.20214	2.17713	2.0667	1.89996	1.96243	1.96561	2.04831	2.03534	2.13769	1.95234	1.89686	2.1359	2.07462	2.19357
186	O08599	O08599	1.30407	2.11851	1.25235	2.03077	1.38808	1.90699	1.34853	1.95901	1.61704	3.27388	1.65529	3.28973	1.60584	3.29417	1.67386	3.37502	1.50808	1.41656	1.43518	1.34052	1.52823	1.37097	1.50253	1.47274
187	O08600	O08600	2.31187	2.15083	2.09846	2.14613	2.25454	2.24991	2.14429	2.0387	2.1396	1.93163	2.02677	2.08973	2.01329	2.0672	2.13587	1.96226	1.8403	2.02771	1.91107	2.19305	1.92973	1.81874	1.91675	1.86771
188	O08605	O08605	1.89675	2.10876	2.07864	1.8676	2.26214	2.00325	2.09578	1.95695	2.17119	2.20242	2.09912	2.20988	2.02228	2.03395	2.07562	2.13284	1.9749	2.13415	1.93614	1.83429	2.03987	1.98797	2.12733	2.06672
189	O08638	O08638	2.29402	1.86916	2.2897	1.89026	2.30143	1.82342	2.25393	1.85193	1.93247	1.84693	2.04208	1.84271	1.96486	1.82766	1.92182	1.84466	2.25556	2.06076	2.27781	2.06694	2.29511	2.0891	2.23273	2.06847
190	O08648	O08648	1.97392	2.15651	1.90163	2.11452	2.2196	2.24874	2.1671	2.17386	1.94889	2.08928	2.08291	2.21291	2.09488	1.97633	2.05179	1.97364	2.07329	1.99272	2.01626	1.80003	1.96373	2.14473	2.02384	1.90994
191	O08663	O08663	2.04783	2.05755	2.10343	2.01665	2.09247	1.96975	2.09005	1.9906	2.0342	2.09894	2.01144	2.06741	2.00225	2.04167	2.03803	2.06845	2.0945	2.11128	2.08354	2.06276	2.08393	2.06691	2.06333	2.10455
192	O08664	O08664	2.03447	2.12627	2.09944	1.98716	1.97747	2.05413	1.99296	1.92118	2.16065	2.06153	2.09503	2.0378	2.18455	2.10812	2.01354	2.02299	2.1631	1.95542	2.07901	2.11571	1.95636	1.98786	2.15542	2.07962
193	O08677	O08677	2.69982	2.28902	2.24655	2.23428	2.12528	2.08215	2.24446	2.21277	2.32981	1.97227	2.45171	2.00475	2.396	2.54699	2.07265	1.99556	1.94265	1.6765	1.33277	1.58473	1.24841	1.51853	1.34833	1.63712
194	O08692	O08692	2.35191	1.79527	2.18305	1.77435	2.21291	1.80375	2.21189	1.8375	2.09984	1.9451	2.07936	1.91467	2.03214	2.08336	2.07037	1.86406	2.36223	2.14059	2.04629	1.70251	2.2718	2.00726	2.30162	2.03927
195	O08696	O08696	1.8033	2.62331	2.27707	2.50567	2.50632	2.14887	1.96189	1.97452	1.95068	2.22598	2.11593	1.81651	2.04587	2.73134	2.35398	2.44143	1.18136	2.26461	0.477374128752636	1.92284	1.57641	1.3392	1.61101	1.74028
196	O08709	O08709	1.96975	1.99605	2.00515	2.02822	2.05173	2.02942	2.09097	2.01416	2.16619	2.08583	2.14457	2.09595	2.11037	2.11325	2.13686	2.10539	2.0426	2.0545	2.04952	2.02168	1.99179	2.04801	2.01133	2.02786
197	O08715	O08715	2.18322	2.05968	1.43302	1.92696	1.76753	2.10995	1.40059	2.11912	1.98974	2.2282	2.40094	2.37854	1.93095	2.64783	1.7593	2.24344	1.89373	2.15781	1.70868	2.0931	1.87319	2.16072	2.0162	2.27732
198	O08734	O08734	2.77063	2.25385	1.94392	2.29974	2.04072	2.34949	2.19869	2.22697	1.84416	2.02011	2.01986	1.72359	2.06485	2.4873	1.90156	1.9738	1.82379	2.01835	1.56388	1.7759	1.68599	1.92783	1.83121	2.04932
199	O08738	O08738	2.22588	1.95472	2.10687	2.06388	2.16187	2.21193	2.14595	2.20466	2.10927	2.01617	2.28759	2.03142	2.04057	2.04613	2.07321	1.91246	2.0921	1.94271	1.64278	2.05726	1.88349	2.03613	2.10007	1.92433
200	O08739	O08739	2.11312	1.89041	2.13565	1.94867	2.24601	1.96639	2.24038	1.92594	2.02403	1.99728	2.12293	2.07301	1.97008	2.0366	2.0263	1.99152	2.1577	2.00337	2.02814	1.8772	2.23941	2.01419	2.2449	2.04119
201	O08740	O08740	2.19309	2.10254	2.11697	2.25084	2.07571	2.36723	1.99959	1.98317	1.91947	2.05562	1.96818	2.11236	1.94414	2.19397	1.94437	2.15663	1.83187	2.04673	1.99623	1.90506	1.89948	2.14769	2.04937	2.02576
202	O08749	O08749	2.46961	1.98686	2.08232	1.96945	2.02985	1.97807	2.11505	1.99383	2.02095	2.01127	1.97936	2.05131	2.02065	2.04109	1.88813	1.94037	2.06755	2.0809	2.10556	2.14277	2.13433	2.16243	1.98877	2.04935
203	O08756	O08756	2.61613	2.04013	2.00193	2.03059	2.08878	2.02807	2.20106	2.13018	1.8584	1.95158	1.99485	2.06127	2.06541	2.07527	1.91148	1.90363	1.9543	2.00656	2.08428	2.03578	2.01974	2.21891	1.9587	1.98838
204	O08759	O08759	1.92432	2.11525	1.91974	2.06461	1.9355	2.05244	2.00061	2.16044	2.06467	2.11915	2.21197	2.1334	2.05581	2.18201	2.06768	2.07369	2.03375	2.01995	1.9615	2.031	2.05175	2.0565	2.02244	2.10882
205	O08784	O08784	1.90539	2.09773	1.95128	2.09391	1.96092	2.07472	1.94257	2.0845	2.13435	2.08326	2.09474	2.10071	2.03432	2.10106	2.08695	2.13877	2.03849	2.09801	1.98846	2.12518	2.02394	2.07282	2.00782	2.13849
206	O08788	O08788	2.03465	2.0871	2.04608	2.07664	2.05643	2.01598	2.04552	2.05079	2.09076	2.09861	2.09077	2.12172	2.04401	2.12902	2.0707	2.1193	2.04845	2.07385	1.99948	2.00422	2.00086	2.00926	2.01354	2.07344
207	O08789	O08789	2.34266	2.30906	2.26768	2.01867	2.3822	2.55225	1.83998	2.33436	2.21938	2.16359	2.09624	1.95121	2.04541	2.14578	1.97483	2.27332	1.76041	1.9507	1.46643	2.08078	1.55292	1.35141	1.3828	2.15804
208	O08795	O08795	2.13547	2.16576	2.15027	2.04739	2.04843	2.10534	2.07104	2.03978	2.03299	2.07701	2.07769	2.0423	2.06664	2.1203	2.0101	2.07721	2.0457	2.06934	1.90085	2.08304	1.96317	2.00919	1.98173	2.06514
209	O08796	O08796	1.95761	2.22947	1.9756	2.23984	2.00564	2.19312	1.97627	2.18006	2.11584	2.03612	2.09822	2.07788	2.1133	2.0688	2.11178	2.19304	2.17255	2.14388	1.80792	1.86875	1.78903	1.6815	2.04553	2.1652
210	O08807	O08807	2.24586	1.97613	2.08234	1.8195	2.11235	1.88558	2.13052	1.93043	1.93304	2.03215	2.07999	2.10721	1.96289	2.1969	1.96908	2.09248	2.01973	2.09348	2.06584	2.23504	2.0544	2.20731	1.96946	2.11582
211	O08808	O08808	2.03166	2.00681	2.09263	2.04892	2.12175	2.01634	2.11894	2.04538	2.08675	2.11394	2.12014	2.06755	2.09073	2.05924	2.05994	2.06672	2.07137	2.07418	1.97018	2.00331	2.04156	2.0187	2.06506	2.00822
212	O08810	O08810	1.98903	2.01715	2.0499	1.9956	2.04622	2.01249	2.02988	2.02661	2.07302	2.08188	2.14753	2.06439	2.0604	2.04436	2.04021	2.06857	2.0387	2.06343	2.08787	2.05124	2.10978	2.13361	2.10644	2.06263
213	O08811	O08811	1.98685	2.10942	2.12329	2.06654	1.97449	2.10682	2.16622	2.03429	1.94953	2.16671	2.22662	2.30457	2.04607	2.29708	1.90917	2.07506	1.97601	2.03068	1.91886	1.99051	1.90988	1.97839	2.0431	1.91525
214	O08856	O08856	2.02103	2.12862	2.13612	2.07556	1.89667	1.90726	2.06697	2.10009	2.00592	2.05586	2.07967	2.07391	1.94551	2.19987	2.00646	2.01242	2.05103	2.03451	2.1372	2.1648	1.97545	2.11407	2.03235	2.14366
215	O08900	O08900	2.59638	1.85353	2.31085	1.92153	2.23101	1.77624	2.36786	1.80862	1.78339	1.87137	1.81958	1.7937	1.63542	2.33231	0.969018074640668	0.977751838951972	2.5706	2.59986	2.04104	2.30111	2.53948	2.36454	1.70144	1.75419
216	O08901	O08901	1.74662	1.95499	1.93034	1.97311	1.96194	1.82532	2.14126	2.10685	1.92435	2.16707	2.14109	1.99945	2.0786	2.3444	1.90212	2.24102	2.04637	2.20925	1.98501	2.07159	1.85961	2.08403	2.19463	2.33442
217	O08912	O08912	2.67263	2.0455	1.91282	1.94885	1.97343	2.09694	2.04323	2.1401	2.01476	2.00851	2.17662	2.11245	1.94038	2.22675	1.99661	2.1198	1.81458	1.92564	1.97037	2.06231	1.9891	1.9981	1.99736	2.0001
218	O08915	O08915	2.03645	2.11988	2.00743	1.94581	2.07234	2.02244	2.04928	2.09205	2.10149	1.97659	2.12418	2.03234	2.06745	2.02268	2.13252	2.01108	2.20129	2.19195	1.97224	1.99705	2.01317	2.00484	2.05537	2.12721
219	O08917	O08917	2.03974	2.13273	1.65971	2.09978	1.73086	2.17997	1.83255	2.11515	2.09699	2.0637	2.1492	2.12175	2.14149	2.17781	2.08028	2.13015	2.07784	2.10211	2.06064	1.9865	2.08246	2.06098	2.08384	2.079
220	O08992	O08992	2.05244	2.07576	2.07924	2.12139	2.12286	2.05645	2.13744	2.09141	2.06978	2.10589	2.05216	2.11185	1.97137	2.14037	2.03259	2.08588	2.08931	2.16399	1.88556	1.98035	1.86868	1.87507	2.062	2.12752
221	O08997	O08997	2.4424	2.10183	2.07538	2.22035	2.32357	2.26295	2.30506	2.24903	2.24009	2.10653	2.20609	2.15797	1.61743	2.11046	1.67768	1.97402	1.93378	1.94648	1.26229	1.70451	1.88074	1.87958	2.05417	2.14604
222	O09000	O09000	1.83647	2.24814	2.07739	2.27251	2.05982	2.02752	2.02211	2.09491	2.04914	1.96508	2.05008	1.99361	2.02329	2.22922	1.95593	2.11886	2.07582	2.19946	1.73134	2.04007	1.80025	2.07702	2.01986	2.29354
223	O09005	O09005	2.22591	2.04895	1.51744	1.88821	1.9518	2.12767	2.13555	1.95073	2.0911	2.2157	2.35633	2.43317	2.10804	2.04387	2.18372	2.27922	1.75991	1.87798	1.94906	1.99489	1.88935	2.12328	1.90021	2.05589
224	O09012	O09012	2.12859	2.09682	2.1007	1.99888	2.07002	1.93396	2.14867	1.96548	1.98253	2.17587	2.15985	2.18879	2.05045	2.2563	2.02656	2.16112	2.00557	2.13091	1.85507	1.92448	1.8125	1.94927	2.05475	2.13763
225	O09043	O09043	2.02754	2.23927	1.91831	2.09152	2.1496	2.32644	2.124	2.30216	2.06983	2.23002	2.16118	2.2584	2.07849	2.1911	2.01151	2.01459	2.0237	2.02317	1.74037	1.70619	1.78914	1.86717	1.84982	1.98617
226	O09044	O09044	2.29396	2.09925	1.9299	2.04869	2.02263	2.11503	2.08755	2.10211	1.9843	1.96189	2.08536	2.08632	2.01748	2.24838	2.06744	2.11936	2.01491	2.07078	2.05647	1.94841	1.93179	1.95291	2.03642	2.06842
227	O09053	O09053	2.20617	1.96914	2.30822	1.92694	2.34909	1.96315	2.28327	2.12071	2.19653	2.1912	2.27193	2.37369	2.17147	2.14711	1.87923	2.02295	2.13002	2.39265	1.75961	0.658152133957019	1.85858	2.0672	1.1582	2.00799
228	O09061	O09061	2.00077	2.13583	2.07322	2.15627	2.10702	2.1772	2.09571	2.15845	2.01367	2.0847	2.00781	2.0694	2.11169	2.06987	2.05681	2.16338	1.91744	2.03182	2.04422	1.92676	1.93466	2.08542	1.97756	1.96708
229	O09106	O09106	1.97035	2.06459	1.9207	2.07927	2.02608	2.0413	2.03809	2.08949	2.01663	2.10618	2.12053	2.11921	2.05295	2.18289	2.08861	2.06676	2.00752	2.05848	1.98984	2.07248	2.0262	2.09024	2.00855	2.14942
230	O09110	O09110	2.10088	1.95262	2.0221	2.00796	2.17992	2.02582	2.13823	2.03223	2.10716	2.16207	2.26083	2.14706	2.04379	2.11827	2.13828	2.08369	1.9989	2.11823	1.85579	1.9001	1.92776	1.92816	2.00255	2.08392
231	O09111	O09111	3.50263	1.70937	1.85194	1.74178	1.94284	2.09999	2.07562	2.13369	1.90233	2.06305	1.97138	2.06389	1.70309	2.88267	1.52091	1.71123	1.79897	2.07264	1.54855	1.86644	1.76314	2.00248	1.67567	2.0206
232	O09117	O09117	2.43744	2.16911	1.86143	2.08452	2.00919	2.32079	2.06413	2.24283	1.96741	2.0439	2.12562	2.14728	2.11301	2.16005	2.1866	2.24202	1.73052	2.00301	1.79739	1.89272	1.78822	1.94617	1.90685	1.9239
233	O09126	O09126	2.35773	2.06278	1.96958	2.07517	2.0349	2.22011	2.07755	2.32662	2.09765	2.11981	2.05425	2.14362	2.00614	2.16282	1.87444	2.10528	2.06326	2.07882	1.79442	1.83827	1.71467	1.69637	2.16281	2.15683
234	O09130	O09130	2.06414	1.91189	2.02963	2.04819	2.10084	1.96535	2.13776	1.89052	1.94722	2.09796	2.21126	2.25665	1.99937	2.17129	1.99951	2.05196	2.0033	2.08927	1.8347	2.12136	1.91576	1.90227	2.1786	2.35548
235	O09131	O09131	1.92576	2.08086	2.01194	2.10023	2.03417	2.13854	1.97007	2.13994	2.20121	2.07549	2.11258	2.12643	2.03967	2.0412	2.07177	2.11888	2.07473	2.03456	2.01616	2.08381	1.98152	2.03009	1.93232	2.03604
236	O09159	O09159	2.06365	2.05655	2.03388	2.09945	2.05579	2.1	2.07694	2.09419	1.96438	2.15065	1.97079	2.17789	1.88513	2.13555	1.91705	2.0985	2.13212	2.02722	2.02969	2.00536	2.1022	2.04014	2.09758	2.05887
237	O09161	O09161	2.13401	2.12471	2.14833	2.07968	2.13091	1.99051	2.11347	1.99361	1.89543	1.69455	1.94115	1.64682	1.85	1.84252	1.75717	1.76527	2.37199	2.13359	2.32928	2.27141	2.40204	2.29393	2.13595	2.0084
238	O09165	O09165	2.15043	2.14279	2.11098	2.09117	2.10662	1.93655	1.98309	1.96559	1.96117	1.66323	2.06152	1.62567	1.97933	1.68674	1.78365	1.56496	2.59655	2.03266	2.31368	2.19547	2.52776	2.19863	2.22712	1.98314
239	O09167	O09167	1.9057	2.10097	2.12244	2.03482	2.06177	1.88128	2.02143	1.80373	2.08194	2.28772	2.25218	2.2458	1.98371	1.67807	1.99986	2.16021	2.1521	2.15756	1.87073	2.31138	1.92828	2.06824	1.98305	2.12856
240	O09172	O09172	1.99493	2.16639	2.0699	2.10598	2.07463	2.10511	2.09747	2.1407	2.1171	2.05169	2.08737	2.08639	2.06027	2.02005	2.14841	2.08212	2.07207	1.94807	2.0188	2.01506	1.96218	1.94704	1.99958	2.01202
241	O35047	O35047	2.28001	2.27072	2.00589	2.17273	1.96742	2.09591	2.08085	2.15017	1.95366	2.07426	1.99278	2.09571	2.04146	2.15207	1.97604	2.07747	2.03123	2.04882	1.89333	2.0678	1.9503	2.03855	1.8573	2.05427
242	O35074	O35074	3.31505	1.53386	2.37852	1.18471	2.44196	1.51363	2.32324	1.16862	1.98037	1.67295	2.34246	1.75336	2.33576	2.30888	1.96547	2.19786	1.65432	1.89889	1.97258	2.10192	2.04294	1.9809	1.85215	1.71801
243	O35075	O35075	1.91516	2.06878	1.99722	2.05731	2.05979	2.14691	2.07473	2.17237	2.03031	2.05614	2.10001	2.06568	2.00752	2.03078	1.95764	2.06879	1.97512	2.16396	2.00563	2.0461	2.05902	1.95733	2.15065	2.2039
244	O35098	O35098	1.83644	1.98014	1.76749	2.00268	1.66992	1.86639	1.70943	1.94229	1.73444	2.65611	2.05967	2.87027	1.87035	2.69577	1.89176	2.68655	1.75625	1.97473	1.63152	1.91751	1.84024	1.86196	2.04193	2.07574
245	O35099	O35099	1.97064	2.26839	1.92688	2.16802	2.10927	2.1923	2.10704	2.19773	1.99727	2.16853	2.13054	1.94032	2.09702	2.051	1.99668	1.79734	2.05504	2.03504	1.85908	1.98978	2.07041	2.01007	2.06994	2.10833
246	O35114	O35114	2.54146	2.14182	1.8169	1.99371	1.95463	2.11449	1.94558	1.99816	2.12266	2.06873	2.22152	2.24334	1.92697	2.29444	2.04851	2.14744	1.84868	1.96406	2.00527	2.05999	1.79042	1.87347	1.9363	2.1188
247	O35127	O35127	2.07008	2.39639	1.9561	2.38055	2.22732	2.42593	2.37835	2.17817	1.9685	2.19565	2.16506	2.2924	1.79717	2.76152	1.92224	2.04155	1.526	2.11716	1.40166	1.52433	0.723054508686571	1.50266	1.94307	2.18872
248	O35129	O35129	2.26824	2.04062	2.076	2.0638	2.10343	2.02797	2.09594	1.99499	1.9164	1.99768	1.99181	1.98728	1.97958	2.08883	1.96236	2.03798	1.99176	1.98782	2.09873	2.13384	2.20068	2.28205	2.02102	1.99537
249	O35130	O35130	2.09408	2.10099	1.94701	2.03521	1.99941	2.01847	1.98601	2.04977	2.0735	2.13036	2.11379	2.08794	2.05569	2.29343	2.06888	2.01345	1.94257	2.05261	1.98748	2.05757	1.96718	2.19074	2.00141	2.0957
250	O35134	O35134	1.90528	2.14192	1.95729	2.20166	1.96862	2.13684	1.95521	2.21136	2.0715	2.12318	2.17307	2.1861	2.08832	2.15827	2.11486	2.08509	1.87379	1.94042	1.9814	2.01763	1.93874	2.04179	2.00098	2.06018
251	O35143	O35143	2.53505	2.04362	2.27749	2.0958	2.26359	2.1368	2.2797	2.00267	1.98944	2.19312	1.84894	2.0478	1.85675	1.91902	1.85533	2.02907	2.06111	2.0193	2.19812	1.93059	2.07803	1.9046	1.93737	1.62616
252	O35144	O35144	1.97775	2.00533	2.04482	2.06022	2.08616	2.01646	2.20333	2.06348	2.07783	2.17947	2.10585	2.0944	2.02627	2.07968	1.94846	2.07695	1.97438	2.00326	2.13561	2.01436	2.0347	2.02418	2.00361	2.14352
253	O35166	O35166	2.33898	2.22999	1.84706	1.91199	1.99249	2.17699	2.03813	2.20995	2.1329	2.10871	2.21833	2.20081	2.12582	2.34725	2.12268	2.01801	1.87202	1.90188	1.9381	1.95567	1.86078	1.99275	1.821	1.84451
254	O35177	O35177	2.36792	1.97481	2.27403	2.01961	2.34314	2.06054	2.30822	2.15594	2.08299	2.15384	2.07717	2.12321	1.73683	2.08784	1.28418	1.93268	2.00189	2.17605	1.69764	1.80539	2.01136	1.67457	2.26615	2.31118
255	O35206	O35206	2.24593	2.08523	2.35373	2.07837	2.00694	1.96722	2.0951	1.82798	1.69324	1.61508	1.82873	1.54218	1.76047	1.86808	1.55478	1.59598	2.6806	2.12652	2.54489	2.16131	2.53775	2.12557	2.26858	2.03177
256	O35207	O35207	2.09422	2.18434	2.01799	2.04691	2.11063	2.05459	2.17811	2.22462	2.38669	2.23567	2.10566	2.24296	2.11845	2.18945	2.14558	1.96926	1.92218	1.92363	1.91046	1.89433	1.95153	1.46435	1.96437	1.81511
257	O35215	O35215	1.95806	2.18552	2.00707	2.11377	2.00526	2.04548	2.03049	2.11534	2.0967	2.14651	1.97589	2.10131	2.05149	2.13974	2.03866	2.16505	2.05417	2.11482	1.91745	2.06865	1.9951	2.01328	1.92034	2.10977
258	O35218	O35218	2.06973	2.09369	2.07087	2.12367	2.06587	2.08628	2.06536	2.05835	2.08248	2.16658	2.0972	2.11426	2.02139	2.1175	2.04194	2.0567	2.00471	2.04848	2.02715	1.96358	1.93733	1.97813	1.98744	2.11042
259	O35226	O35226	2.10058	2.19597	1.92477	2.02117	1.98484	2.04359	1.99309	1.99958	2.08239	2.1026	2.0727	2.12902	1.97964	2.16837	2.07515	2.16622	2.10826	2.15646	1.87825	2.03857	1.9169	2.04894	1.97769	2.18684
260	O35239	O35239	1.91691	2.24416	1.83739	2.30872	1.95877	2.07834	1.98828	2.05615	2.07412	2.1922	2.07175	2.1209	2.12401	2.06157	2.14326	2.10441	2.21173	2.17076	1.78153	1.94873	2.05613	2.05624	1.96817	1.79574
261	O35242	O35242	2.00434	2.18255	1.9209	2.28224	2.0379	2.2785	1.95755	2.20234	2.15459	2.13527	2.19859	2.11268	2.04445	1.91616	2.09488	2.11873	2.11725	2.01168	1.92401	1.91266	1.85549	1.85496	1.97106	1.99643
262	O35250	O35250	2.02557	2.11742	2.16318	2.09342	2.1331	2.11473	2.16292	2.06672	2.03427	1.99354	2.10146	2.0779	2.03304	2.10312	2.04395	1.99893	2.01952	2.02293	2.02243	1.91125	1.96108	1.96909	2.10463	2.10563
263	O35280	O35280	1.8109	1.87112	1.95418	1.90701	1.9906	1.92569	2.05571	1.94507	2.30414	2.08645	2.09164	2.12425	2.12045	2.06341	2.04347	2.12778	2.15442	2.13445	2.01583	2.18176	1.99697	2.10589	2.04691	2.24665
264	O35286	O35286	2.00439	2.02653	2.00438	2.0669	2.05263	2.02841	2.05082	2.0631	2.03651	2.05093	2.10837	2.02907	2.06973	2.06974	2.07776	2.04748	2.03133	2.03878	2.03459	2.06353	2.10061	2.15361	2.06998	2.12398
265	O35295	O35295	1.99082	2.02733	2.10519	2.00379	2.10647	1.93437	2.04926	1.9271	2.06697	2.04844	2.05245	2.02553	2.09031	2.01843	2.07102	2.03874	2.10767	2.10796	2.09984	2.04696	2.13407	2.10486	2.08375	2.14695
266	O35298	O35298	2.1695	2.30973	2.14567	2.31129	2.08428	2.0402	2.03721	2.08149	2.06187	2.17972	2.26084	2.2685	1.71645	2.20498	1.94968	2.10882	2.18042	1.8638	1.88973	1.56993	1.97638	1.86305	1.93371	1.93895
267	O35309	O35309	1.94134	2.1304	2.01232	2.08659	2.07207	2.06454	2.03401	2.16864	2.13255	2.00612	2.13435	1.9842	2.10084	1.98712	2.13284	1.97819	2.08587	2.0483	2.04078	1.97136	2.06091	1.98126	2.08183	2.14388
268	O35326	O35326	1.88484	2.15035	1.92891	2.03599	2.00129	2.02297	1.99859	2.0304	2.02479	2.18847	2.17069	2.1206	1.99153	2.0997	2.10269	2.09309	2.17664	2.15801	1.94501	2.06385	1.92642	1.98552	2.03195	2.21427
269	O35343	O35343	2.07565	2.08787	1.891	2.02297	1.93826	2.08096	1.99376	2.07822	2.03972	2.15875	2.19028	2.13951	2.12582	2.24257	2.07663	2.03124	2.04534	2.07097	1.89137	2.07751	1.92857	2.1256	1.95052	2.08607
270	O35344	O35344	2.03316	2.07489	1.99993	2.06945	2.05701	2.05472	2.06717	2.13277	1.99825	2.19752	2.15796	2.14074	2.0004	2.18797	2.0329	2.13255	2.00105	2.01872	1.83706	1.99907	1.9406	2.1252	1.98154	2.11741
271	O35345	O35345	2.04331	2.14721	2.0309	2.14543	2.12	2.07166	2.11913	2.04794	2.01317	2.16432	2.03698	2.09413	2.19066	2.0439	2.01873	2.05955	1.94493	2.04685	2.00594	1.9911	1.93412	2.09041	2.01674	2.00146
272	O35350	O35350	2.07338	2.0471	2.09051	2.01092	2.15097	1.99503	2.14844	2.01361	1.99871	2.05023	2.01341	2.0179	2.02916	1.98986	2.05153	2.01747	2.14219	2.02434	2.15077	1.95961	2.14748	2.06726	2.16654	2.02626
273	O35367	O35367	2.85495	1.45933	2.29918	2.48495	2.36897	1.8579	2.19681	0.478241667770199	1.66487	2.1193	1.48348	1.04952	1.61684	1.99493	1.68802	1.77026	2.28119	1.75309	2.66142	1.89717	2.5283	2.36752	2.2636	2.21566
274	O35368	O35368	2.19704	2.4257	2.06308	2.48604	2.21437	2.50346	2.24722	2.47575	1.56805	1.98352	2.00648	1.90548	1.92051	2.01717	1.68719	2.1001	1.94601	1.82147	1.74971	1.84045	1.77168	1.59998	2.12665	2.16012
275	O35379	O35379	2.40163	2.32259	1.95284	2.20277	1.98955	2.14512	2.20577	2.21871	2.00657	2.11575	2.28115	2.20199	2.10702	2.1474	2.0495	2.08527	1.74345	1.87481	1.60955	1.97779	1.72288	2.03481	1.92393	1.78287
276	O35381	O35381	1.89147	2.03313	1.80007	1.93933	2.05346	2.02712	1.96747	1.97591	2.30378	2.34253	2.22714	2.29895	2.02767	2.11022	2.12127	2.19425	2.03563	2.15321	1.82727	1.87581	1.8682	2.09799	2.04515	2.0169
277	O35382	O35382	2.09063	2.0048	2.09162	2.11402	2.09271	2.13085	2.06056	2.14372	2.02917	2.09175	2.13047	2.03081	2.03515	2.02246	2.0737	2.00708	1.96075	2.04641	1.94692	2.02904	2.04774	2.06588	2.07378	2.07339
278	O35386	O35386	1.69081	2.33149	1.99185	2.2621	2.07731	1.78432	1.89369	2.47216	1.9622	1.93456	2.21568	2.30568	1.97622	2.07214	2.22576	2.16261	2.11954	2.16815	1.97894	1.97577	1.7214	1.90171	1.72262	2.1316
279	O35405	O35405	2.04291	2.25312	2.04417	2.20174	2.15214	2.21054	2.09943	2.23233	1.22631	2.23896	1.45642	2.23027	1.40264	2.20866	1.33722	2.17253	1.88259	2.38048	1.93184	2.52085	1.98658	2.33951	1.84731	2.15714
280	O35435	O35435	2.81444	2.10118	1.76552	1.92717	1.66461	2.13803	2.01436	2.00997	1.85442	2.01033	2.11558	2.18622	2.06279	2.43266	1.78382	2.02549	1.88928	1.99492	1.91444	2.13864	2.03234	2.17216	1.82495	2.0728
281	O35448	O35448	1.89148	2.19522	1.88508	2.06226	1.96683	2.17524	1.97875	2.2072	1.85272	2.2014	1.92697	2.35669	1.74356	2.26078	1.87657	2.28105	2.01851	2.14364	1.87856	2.16593	2.08463	2.04168	1.92753	2.08684
282	O35459	O35459	2.4265	2.00956	1.98269	1.91162	1.99061	1.97665	2.06695	1.92684	2.01696	2.00666	2.03086	2.07413	2.15982	2.23121	2.13325	2.06648	1.9444	2.10506	2.0134	2.0973	2.01042	2.15244	1.84234	2.12104
283	O35465	O35465	2.30767	2.20142	2.02855	2.22319	2.07034	2.26002	2.06925	2.28965	2.02778	2.03912	2.01991	2.07116	2.08696	2.11573	2.03884	2.10178	1.76938	1.89908	1.95443	1.97066	1.91375	1.8589	2.01608	1.93399
284	O35491	O35491	2.2617	2.07184	1.50815	1.6394	1.97681	2.12398	2.25485	2.11369	2.1068	2.17008	2.42388	2.29353	2.32584	2.05602	2.09288	2.38011	1.84941	1.86669	1.33188	1.60721	1.96897	2.17727	2.02564	2.20169
285	O35492	O35492	2.13295	2.05468	1.9653	1.93716	2.11943	1.90206	2.01131	2.03651	2.00511	2.04393	2.10137	1.95404	2.20787	2.19716	2.0378	2.04378	2.09425	2.05846	2.08241	2.14158	2.05414	1.98431	2.06448	2.13546
286	O35516	O35516	2.14787	2.11122	2.02515	2.0847	2.01455	2.10274	2.10072	2.17348	2.22682	2.05419	2.20363	2.12035	2.10348	2.1945	1.97249	2.06132	2.06984	2.02381	1.83285	1.90462	1.71941	1.83067	2.10887	2.10534
287	O35522;P28076	O35522;P28076	2.11939	2.27234	2.28532	2.07286	2.11739	2.22977	2.01427	2.17343	2.19525	2.11846	2.03164	1.95615	2.07043	1.93177	2.13542	2.01626	1.78296	1.93863	1.98815	1.99294	1.97795	1.97362	2.09772	1.78516
288	O35526	O35526	1.91673	2.87057	1.14342	3.11407	2.18236	0.343652692415175	1.65412	2.37069	1.98813	3.57953	2.3855	3.41692	0.0312086544341466	3.42311	-0.154454230757774	3.34788	-0.765328611599119	1.0896	0.185577761628333	0.908555786638244	-1.17991	0.242838130859864	-0.857540334789919	0.435763771813491
289	O35551	O35551	1.97141	2.06997	2.07674	1.96892	2.10572	2.09284	2.13425	2.09386	1.92564	2.10129	2.12087	2.15247	1.94441	2.24825	2.13954	2.07864	1.99059	2.04874	1.79451	2.09792	2.01709	1.98872	2.01419	2.16495
290	O35593	O35593	2.05761	2.09148	2.03895	2.18959	2.04601	2.16928	2.04508	2.1505	2.08631	2.16872	2.16477	2.18778	1.99687	2.13089	2.0163	2.04008	1.99487	1.89863	1.86155	2.03862	1.92079	2.06239	1.92604	2.06257
291	O35598	O35598	2.33817	2.1741	1.84092	2.06649	1.94984	2.18826	2.02124	2.16093	2.02005	2.03005	2.12998	2.06457	2.04287	2.23647	2.07538	2.12216	1.88411	2.04395	1.91893	2.0101	1.88577	1.98229	1.99743	2.11821
292	O35601	O35601	2.23033	2.02049	2.13866	2.03253	2.09446	2.01591	2.11505	1.99752	2.09164	1.93178	2.08626	1.99045	1.99331	1.96351	2.03688	1.92662	2.14693	2.13117	2.14196	2.0091	2.1083	1.9465	2.1343	2.07932
293	O35604	O35604	2.46418	2.19607	1.92644	1.86471	1.82544	2.05145	2.19945	2.25089	1.97017	2.07422	2.23835	2.21553	1.82577	2.23603	1.99877	2.10492	1.98251	1.7287	1.90554	2.10624	1.99702	1.78933	2.02805	2.17715
294	O35609	O35609	2.2046	2.20478	1.91288	1.98099	1.96497	2.08715	1.97676	2.05471	2.03295	1.98576	2.1876	2.08683	2.00137	2.20306	2.15799	2.10627	1.88753	2.12263	1.93089	2.05677	1.97522	2.07816	2.05316	2.08973
295	O35613	O35613	2.05938	2.11679	2.13423	2.1267	2.13113	2.02003	2.13198	2.15052	2.09809	2.17782	2.11212	2.01928	1.91827	2.18007	1.93712	1.94443	2.00393	2.03486	2.15448	2.06039	1.81827	1.99907	1.97757	2.03942
296	O35615	O35615	2.00132	1.77684	2.11752	1.85311	2.20429	1.718	2.14773	1.77475	1.8734	2.06279	2.09338	2.09153	1.84202	2.12409	1.97741	2.04602	2.18981	2.22715	2.12173	2.23697	2.17598	2.22999	2.05507	2.26487
297	O35621	O35621	1.80011	2.135	1.91493	2.18501	2.17214	1.8321	1.95051	2.13597	2.0772	2.38324	2.12073	2.39798	1.9313	2.26997	2.07986	2.15672	1.80699	2.06154	1.9289	1.83932	1.80094	2.13071	1.8569	2.18678
298	O35623	O35623	2.05217	1.93518	1.90853	1.99468	1.82389	2.26947	2.07802	2.22668	2.08734	2.12883	2.27676	2.08273	2.17621	2.10044	2.01609	2.19015	1.8858	2.20199	1.93868	1.94329	1.66096	2.11139	1.98665	2.16349
299	O35625	O35625	2.15083	2.196	2.11938	2.2411	2.11301	1.92477	2.46876	2.00764	2.01451	2.07179	2.34909	2.03603	1.90349	2.32235	1.92386	2.09055	1.94048	1.82631	1.95173	1.73875	1.99262	1.70557	1.9347	2.11549
300	O35638	O35638	1.97851	2.03562	2.00194	2.05284	2.04644	1.9817	2.0735	2.0768	1.99615	2.04688	2.14713	2.0641	2.00525	2.06442	2.03264	2.01981	2.10882	2.08608	2.06201	2.0158	2.08793	2.11002	2.14388	2.1547
301	O35639	O35639	2.03062	2.00469	2.10074	1.99171	2.11626	1.96799	2.11824	2.03159	2.18819	2.01016	2.10965	2.02471	2.11109	1.98206	2.14564	1.97228	2.14697	2.037	2.06511	1.97667	2.08996	2.03978	2.09922	2.02121
302	O35643	O35643	2.094	2.06039	2.0547	2.04734	2.09484	2.05869	2.10834	2.07316	2.04231	2.10633	2.08062	2.12906	2.05462	2.11903	2.04153	2.08668	2.01961	2.04958	2.05241	1.94117	2.02779	2.05429	2.0181	1.98452
303	O35648	O35648	2.42512	2.2442	2.28163	2.21294	2.09263	2.19267	2.14344	2.12603	2.06295	2.124	2.08468	2.0048	2.03858	2.07681	1.98439	2.01965	2.01461	2.08976	1.79018	1.75628	1.78269	1.69126	1.96339	1.97726
304	O35654	O35654	1.89817	2.08348	1.92118	2.08756	2.00012	2.04865	1.97601	2.11484	2.10498	2.14747	2.11127	2.11281	2.03395	2.08215	2.10451	2.12957	2.06281	2.13262	1.89534	2.10036	2.00209	2.08849	1.95866	2.16737
305	O35657	O35657	2.10079	2.3603	1.98238	2.352	2.04752	2.33476	2.06804	2.43441	2.04416	2.20763	2.05469	2.20694	1.97674	2.14333	1.97092	2.15565	2.01808	1.87969	1.65845	1.76756	1.74236	1.74791	1.85111	1.96082
306	O35658	O35658	2.40502	1.90474	1.75008	1.94765	1.94086	1.86811	2.01828	1.88759	1.73726	1.95004	2.14565	2.28576	2.07204	2.33706	2.00246	1.80025	2.08396	2.14089	2.13907	2.03802	2.20415	2.37526	1.96862	2.13056
307	O35671	O35671	2.53748	2.79155	2.67105	3.3886	2.81772	2.60306	0.661437315449695	0.444006360539169	2.64179	2.13834	2.73838	2.14394	0.795736893556987	1.91073	1.93438	-0.615666286799359	1.95442	1.87735	1.81051	1.53824	1.83991	-0.0243311781663834	-0.467859196219044	1.76777
308	O35678	O35678	2.11973	1.57508	2.17421	1.57934	2.19881	1.52026	2.29695	1.56279	1.89528	2.21411	1.89236	2.2302	1.94755	2.05885	2.01898	2.20149	2.11528	2.09269	2.30164	2.06811	2.17951	2.31399	2.22486	2.17163
309	O35683	O35683	2.35976	2.92584	2.69932	1.67754	2.52326	1.95556	2.40517	2.26832	2.5127	2.3101	2.35137	1.73578	2.01145	1.91025	1.93388	2.34974	2.11796	1.61658	2.02918	1.93044	0.873756712940185	-0.197310584812964	1.27237	0.680550553822087
310	O35685	O35685	1.91883	2.12062	2.01309	2.0859	2.02116	2.15213	1.99706	2.08051	2.13268	2.09837	2.11115	2.14603	2.07163	2.03447	2.13799	2.11597	2.00064	2.09958	1.99715	2.02019	1.94954	2.02886	2.00579	2.04149
311	O35691	O35691	2.04747	2.02059	2.06935	2.00689	2.08404	2.05424	2.04214	2.03366	2.0801	2.05653	2.01758	2.04674	1.99276	2.07598	2.0075	2.07514	2.02228	2.09094	2.09288	2.13853	2.08967	2.12061	2.02355	2.11229
312	O35701	O35701	3.00403	1.64293	2.44122	1.53325	1.98178	1.51267	2.07673	1.30039	1.64173	1.655	2.04945	1.58179	1.8897	2.31788	1.59896	1.93233	2.76111	2.02306	2.41228	1.97159	2.42131	1.92911	2.37543	1.87266
313	O35704	O35704	2.32908	2.22094	2.08548	2.21467	1.99696	2.22357	2.07223	2.21235	2.12605	2.03101	2.13552	2.08395	2.10793	2.11431	2.07075	2.12886	1.86574	1.9696	1.89315	1.93917	1.80624	1.76289	1.96197	1.89804
314	O35710	O35710	2.14335	1.93616	2.07943	2.26205	2.3317	2.20677	2.18986	2.27381	2.19016	2.22994	2.19816	2.05974	1.97698	2.12949	1.91367	2.23146	1.89253	1.90919	1.50457	1.91429	1.7814	1.85754	1.91779	1.99235
315	O35730	O35730	2.06047	2.13499	2.06895	2.19278	2.00212	1.97796	2.08597	2.03822	2.17062	2.14384	2.13985	2.17012	2.03498	2.11652	1.91531	2.06435	1.98847	2.0542	1.89959	2.01638	1.89596	2.02636	2.09449	2.06623
316	O35737	O35737	2.04662	2.06155	2.07891	2.03508	2.09125	2.01158	2.04098	2.00734	1.98971	1.983	1.96337	1.97865	2.01927	2.0666	2.03876	2.02079	2.16282	2.1921	2.11047	2.10933	2.09817	2.08929	2.0759	2.11522
317	O35744	O35744	2.20725	1.52791	2.12912	1.50296	2.19423	1.53359	2.20687	1.55425	2.2951	2.07086	2.28842	2.07005	2.29852	2.04432	2.31332	2.06421	2.30415	2.08526	2.02299	1.77468	2.15303	1.9718	2.22856	2.05294
318	O35841	O35841	2.0184	2.07921	1.97747	2.05748	2.0682	2.09056	2.03401	2.04299	2.08477	2.14795	2.10538	2.17859	2.10133	2.10683	2.12744	2.05635	2.01034	2.04269	2.0118	1.95187	1.96273	2.05246	2.01496	2.06464
319	O35855	O35855	2.45363	2.04986	1.9572	2.01455	2.00041	2.05072	2.17587	2.07698	1.85439	2.03773	1.91128	2.13331	1.87457	2.13766	1.80899	1.95797	2.00052	2.03853	2.09565	2.14285	2.1881	2.15621	2.03986	2.11163
320	O35857	O35857	2.47837	1.98111	1.97446	1.95067	1.99804	1.98062	2.06538	1.97438	1.92237	1.96355	2.005	2.0799	1.99323	2.03504	1.92517	2.01247	1.99671	2.01532	2.1824	2.14525	2.1823	2.19162	2.09906	2.13609
321	O35864	O35864	2.01947	2.13459	1.9528	2.10866	2.02795	2.07339	2.04824	2.15287	2.02399	2.08821	2.14084	2.20074	2.00121	2.0647	1.93665	2.14931	2.00464	1.96201	1.94332	2.06361	2.00977	2.04061	2.05338	2.16838
322	O35887	O35887	2.22339	1.84368	2.23772	1.78683	2.20403	1.7864	2.16876	1.75218	1.98217	1.91802	2.13642	1.97481	1.95091	2.04818	1.96183	1.91606	2.20501	2.23041	1.94789	2.31203	2.08864	2.25848	2.03855	2.21683
323	O35892	O35892	2.1379	1.98847	2.13491	1.96038	2.14961	2.00417	2.21597	1.92862	1.89345	2.0087	2.15485	2.03929	2.07619	2.04885	2.01496	2.05194	2.15586	2.06746	2.01605	1.90467	2.11192	1.91185	2.22058	2.1428
324	O35900	O35900	2.04767	2.15615	1.70241	2.16398	2.0716	2.16057	2.11304	2.2285	2.04235	2.10719	2.13128	2.08374	2.14665	2.0165	1.93365	2.1522	1.97606	2.03248	1.96164	1.87904	2.03558	2.06249	2.05226	2.06192
325	O35904	O35904	1.89427	2.1576	2.05023	2.18577	2.07155	2.23687	2.09485	2.25784	2.04645	1.99323	2.12767	2.05256	1.99049	2.10841	2.02422	2.0269	1.95551	2.05693	1.92935	1.90829	1.95916	2.00154	2.10342	2.10648
326	O35943	O35943	2.50554	1.81487	2.13015	1.8432	2.11255	2.01878	2.2549	1.92292	1.66845	1.92885	2.01615	2.0394	2.00268	2.20861	1.90199	1.8845	2.11759	2.02617	2.18101	2.06561	2.16615	2.12325	2.13286	2.11427
327	O35945	O35945	2.18886	1.82287	2.23416	1.889	2.26569	1.83165	2.2379	1.86692	1.80399	1.98962	1.76191	2.02636	1.76721	1.94369	1.67444	2.06795	2.19569	2.16275	2.21265	2.16992	2.30553	2.2656	2.25567	2.16201
328	O35954	O35954	1.94066	1.88806	2.16496	1.78942	2.0648	1.93913	2.06033	2.09828	1.90591	2.2174	2.03461	2.08932	2.02457	2.11887	1.92226	2.29709	1.89983	1.96424	2.05447	1.85139	2.06008	2.14613	2.33519	2.36196
329	O35955	O35955	1.95888	2.19948	2.05299	2.19117	2.00566	2.18438	2.03071	2.18014	2.16174	2.07708	2.14056	2.0677	2.077	2.01658	2.08124	2.03621	2.11434	1.96513	1.97219	1.9586	2.01006	1.90018	1.98563	1.98676
330	O35969	O35969	1.99609	2.04404	2.1205	2.08473	2.16225	1.98827	2.09499	2.08749	2.159	2.0052	2.3663	1.96945	1.91475	1.9727	1.98387	1.94532	2.05365	2.08031	1.87993	2.21331	1.96242	2.09196	1.93444	2.19977
331	O35972	O35972	2.04831	1.88236	2.01451	1.84517	1.9732	1.81292	2.14468	1.9804	1.9492	2.06671	2.06888	2.04332	1.94592	1.88379	1.89935	1.93086	1.98317	2.19243	2.23715	2.28439	2.34914	2.26445	2.18846	2.23635
332	O35984	O35984	1.87539	2.09271	1.73038	2.06751	2.14564	2.12933	1.988	2.06869	2.2184	2.0041	2.18687	2.18873	2.02325	1.94902	1.79078	2.11791	2.11053	2.05321	1.89178	2.11442	2.141	2.05183	2.19672	2.15004
333	O54692	O54692	2.07614	2.10232	2.02182	2.12592	2.10007	2.09514	2.15899	2.17292	2.07813	2.12054	2.19581	2.10449	2.06017	2.07496	2.03201	2.07636	1.91742	2.03514	1.80392	1.85602	1.93202	1.99861	2.08373	2.11946
334	O54724	O54724	2.439	1.88673	2.45405	1.89774	2.38341	1.81623	2.35078	1.78088	1.88039	1.61896	2.05076	1.64145	1.8821	1.7714	1.78034	1.69461	2.33757	1.91506	2.29596	2.21978	2.3988	2.17185	2.13042	2.01997
335	O54734	O54734	2.39462	2.14055	1.90152	2.10998	1.92647	2.16278	2.04914	2.12576	1.95748	2.07704	2.2172	2.12474	2.10304	2.07451	1.97642	2.11208	1.93312	2.00566	1.93293	2.05998	1.88999	2.08044	1.89131	2.05264
336	O54774	O54774	2.07585	2.15307	2.06005	2.17177	2.04523	2.11064	2.04117	2.11011	2.01743	2.08222	2.04697	2.05751	2.10983	2.04072	2.07684	2.07347	1.97081	1.97114	2.06995	1.95318	2.00597	2.00396	2.07557	2.06696
337	O54781	O54781	1.96987	2.1073	2.00785	2.17176	2.09883	2.10967	2.09693	2.11055	2.06297	2.05619	2.19026	2.10574	2.06116	2.02975	2.0982	2.11456	2.02183	2.0387	1.93124	1.92043	1.9966	1.96691	2.03903	2.06951
338	O54782	O54782	1.94882	2.1484	1.95284	2.03656	1.92538	2.11384	2.00495	2.12107	1.99857	2.12167	1.9702	2.10354	1.94919	2.16466	2.04178	2.16555	2.09636	2.10285	2.06761	2.0825	2.05241	2.10114	1.99827	2.10283
339	O54785	O54785	2.05711	1.96273	2.02255	2.12033	2.19778	2.00597	2.1202	2.0346	2.10442	2.09996	2.16206	2.15778	2.06092	2.15601	2.09965	2.02212	2.06294	2.02698	1.97034	1.93082	1.88632	1.91899	2.06061	2.1187
340	O54786	O54786	1.94255	2.18091	1.86991	1.97263	1.9412	2.0111	1.89253	1.99589	2.15782	2.11125	2.11159	2.16141	2.0753	2.17292	2.17115	2.12057	2.22024	2.12335	1.89656	1.97416	1.93493	2.00059	1.96445	2.29806
341	O54788	O54788	2.44256	2.48364	2.31048	2.41775	2.60894	2.40155	2.53052	2.30577	2.32261	2.50463	2.43429	2.17603	2.04603	1.67477	1.4837	2.13556	1.42806	1.57298	-0.114883	1.794	1.09582	1.7169	1.74858	1.38071
342	O54790	O54790	2.25795	2.09652	2.17326	1.9727	2.09214	2.08476	2.09327	1.9649	2.20585	2.1281	2.1598	2.1247	2.07479	2.1269	2.063	2.05235	2.10088	1.85294	1.90476	2.01209	1.91761	1.95906	1.98515	1.92639
343	O54824	O54824	2.08984	1.9434	2.10251	1.91584	2.12722	1.86989	2.0782	1.92156	2.0039	2.01801	2.05534	2.04223	1.93297	2.08254	2.02173	2.00707	2.23853	2.13644	2.12251	2.03501	2.15209	2.09778	2.1692	2.18008
344	O54825	O54825	1.98429	2.00985	1.94393	2.0395	1.99551	2.02991	1.99343	1.96003	2.03201	2.2134	2.14101	2.15087	2.03682	2.10049	2.02324	2.09292	1.98045	2.06029	2.02971	2.12237	2.06357	2.14681	2.089	2.13553
345	O54826	O54826	2.20948	2.22666	2.04263	2.20282	2.02829	1.96907	2.16851	1.97033	2.09584	2.10892	2.15278	2.27716	1.99644	2.0207	2.02457	2.00249	2.00055	2.05028	1.76159	2.01705	1.80701	2.01261	1.9015	2.23394
346	O54833	O54833	1.96794	2.09546	1.99215	2.16639	2.0724	2.0091	2.04517	2.14066	1.96899	2.16088	2.17782	2.1091	2.03007	2.15732	2.07707	2.0995	1.9525	1.9873	1.94288	1.96469	2.03041	2.10163	2.05051	2.07036
347	O54864	O54864	2.058	2.05629	2.09665	2.02014	2.06272	2.009	2.09161	1.98917	1.92156	2.05673	2.09824	2.11852	2.00137	1.95466	2.04128	2.01607	2.07218	2.0473	2.10445	2.15817	2.04654	2.07686	2.1668	2.12153
348	O54879	O54879	1.7007	1.87605	2.04526	1.82723	2.0478	1.83748	2.05246	1.8031	2.08178	2.07943	2.11818	2.17618	2.08725	1.99531	2.19906	2.15413	2.16464	2.20273	2.08735	2.28355	2.10105	2.09583	2.17297	2.06227
349	O54890	O54890	3.02516	2.02412	2.29623	1.9613	2.33784	1.99629	2.39571	1.818	1.72194	1.45851	2.05392	1.40118	1.80948	1.69831	1.77964	1.50142	1.95671	2.13925	2.12211	2.20461	2.21218	2.21208	2.07126	2.19451
350	O54910	O54910	1.78461	2.00907	2.00345	2.12823	2.07045	1.98056	2.07076	1.94674	2.26106	2.16554	2.31035	2.14955	2.18384	2.12466	1.95418	2.06855	2.30616	2.11354	1.85844	2.0306	1.93982	1.57637	1.95394	2.20675
351	O54916	O54916	2.04741	1.98345	2.01795	1.98157	2.05792	2.00954	1.97517	1.94353	1.96154	1.98277	2.13057	2.02972	2.02932	2.01418	2.04248	1.94595	2.24945	2.22875	1.96823	2.05187	2.07666	2.11051	2.21849	2.27745
352	O54940	O54940	2.04189	2.11666	2.15662	2.32741	2.13025	2.23818	2.08369	2.11139	2.06342	2.01166	2.03439	2.02733	2.15994	1.91129	2.31472	1.9537	2.16628	1.89915	1.80352	1.8954	2.12038	1.9256	1.93029	1.83161
353	O54941	O54941	2.03467	2.00522	2.04843	2.01029	2.07188	2.00405	2.01841	2.03754	2.09494	2.03073	2.10039	2.03293	2.08402	2.07372	2.06912	2.06259	2.08823	2.06816	2.01156	2.09624	2.08525	2.09542	2.01663	2.1607
354	O54946	O54946	2.02899	2.09732	2.08177	2.092	2.09091	2.13199	2.06207	2.1912	1.9191	2.07598	2.03525	2.15066	2.07172	2.17454	2.05824	2.02406	2.0781	1.94623	2.00691	2.04923	1.92294	2.00166	2.0068	2.07707
355	O54950	O54950	2.06105	2.01065	2.08028	2.02537	2.10856	1.97	2.08573	2.11597	1.98832	2.19035	2.12034	2.14673	2.00216	2.17521	2.06462	2.11932	2.00105	1.90858	1.92319	1.9743	2.06989	2.14195	2.03894	2.04546
356	O54956	O54956	1.96972	2.13671	2.18837	2.17573	2.16118	2.03612	2.07367	2.09635	2.05447	2.078	2.05559	2.11758	1.978	1.9164	2.09666	1.95414	2.11245	2.0313	1.98983	2.11192	2.03249	2.02889	1.96261	2.0122
357	O54962	O54962	2.79092	1.85017	2.36871	2.18234	2.28966	2.33977	2.31786	2.07185	1.80689	1.84881	1.88611	2.14714	2.03485	2.05106	1.69132	1.83103	1.7698	1.92033	2.02217	1.71133	1.91164	1.96307	2.08731	1.97443
358	O54972	O54972	1.85272	1.98698	1.87624	2.05462	2.01564	2.02951	1.82184	1.92968	2.07554	2.24341	2.1028	2.26915	2.04707	2.18839	2.0691	2.2268	2.04355	2.22805	1.85483	2.1806	1.93185	2.05114	1.86741	2.30068
359	O54984	O54984	2.01813	2.03842	2.05192	2.07162	2.05214	2.08219	2.03709	2.10236	2.08508	2.08209	2.12453	2.10397	1.97321	2.01057	2.01939	2.09426	2.09539	2.0083	1.93707	2.07905	2.10897	2.11371	2.06223	2.04454
360	O54988	O54988	2.05111	2.12673	2.10255	2.10938	2.09071	2.09809	2.04835	2.08876	2.05367	2.07545	2.09317	2.08666	2.00907	2.1028	2.09044	2.06206	2.08336	2.03859	1.95852	1.95048	1.93451	1.98573	2.07822	2.07296
361	O54990	O54990	2.14038	2.56799	1.84287	2.3134	2.03083	2.3868	2.14866	2.46237	2.13483	1.89558	2.2256	2.11774	2.1148	2.00217	1.97628	2.07564	2.00964	1.95573	1.52336	1.81202	1.82447	1.76863	1.74741	1.85848
362	O54998	O54998	2.76966	1.10363	2.98509	1.31041	2.7655	1.28813	2.74623	1.26145	2.23458	1.72457	2.17471	1.66114	1.32609	1.53422	2.07971	1.45647	1.76764	2.14387	2.02773	2.39056	2.04619	2.24036	1.57949	2.38721
363	O55013	O55013	2.10248	2.04444	2.20836	2.10905	2.11537	2.04968	2.1867	1.99951	2.00367	2.19965	2.11546	2.22199	2.01732	2.03439	2.03399	2.04008	2.0331	1.87348	2.04339	1.83568	1.92662	1.95694	2.05373	2.13119
364	O55022	O55022	2.46917	2.02309	1.6972	1.97946	1.75015	2.19142	2.05825	2.03388	1.85794	2.1867	2.12447	2.32333	2.00916	2.36612	2.00761	2.4322	1.6026	1.99089	1.97497	2.11968	1.74148	2.05542	1.92776	2.09919
365	O55023	O55023	2.03145	2.07536	2.05216	2.07118	2.03209	2.04521	2.04768	2.08792	2.08986	2.08837	2.04809	2.11993	2.07992	1.9962	2.06923	2.05362	2.15621	2.07579	2.07962	1.95098	2.05437	2.01982	2.04217	2.03321
366	O55028	O55028	2.49874	2.05417	1.88912	1.99427	2.01318	1.89202	2.13869	2.11605	1.92449	2.08307	1.98222	2.12085	1.9952	2.27458	1.81908	1.84472	2.05245	1.97856	2.10955	1.98877	2.13362	2.16635	2.03659	2.13328
367	O55029	O55029	2.08395	2.16549	2.07286	2.21481	2.06421	2.15709	2.05499	2.17742	2.06921	2.05667	2.03292	2.00791	2.11955	1.99239	2.04849	1.9913	2.01642	1.98989	1.99897	2.01266	1.98139	2.05025	1.99982	2.01975
368	O55033	O55033	2.02854	2.11321	2.05667	2.13767	1.91254	2.1758	2.0444	2.03841	2.17091	1.96293	2.22738	2.10246	1.78235	2.30378	2.18089	1.8921	1.74641	2.07006	2.33558	2.11383	1.92319	1.76621	2.05332	2.0839
369	O55042	O55042	2.09484	1.54928	2.352	1.70541	2.28197	1.53284	2.2989	1.58804	2.05248	2.57994	2.04877	2.52585	1.9877	2.51239	1.9841	2.54203	2.15918	1.83373	2.12132	1.56612	1.8871	1.80285	2.01217	1.43821
370	O55047	O55047	2.13066	2.01569	2.04	2.03497	2.03362	2.05417	2.0459	1.99571	1.99379	2.082	2.17673	2.12787	1.90604	2.21372	1.94505	2.06835	2.15115	2.07831	1.88597	1.9655	2.01319	2.10112	2.07247	2.22103
371	O55055	O55055	1.70939	2.16753	1.69268	2.06305	2.10342	2.23334	2.09199	2.36204	2.11872	1.8267	2.15644	2.10233	2.03198	1.78515	2.28563	2.31722	1.81152	2.42424	2.15032	2.03523	1.63693	2.17606	1.23406	2.3181
372	O55057	O55057	2.10349	2.26166	2.05828	2.22513	2.09491	2.19235	2.10069	2.10782	2.11009	2.09974	2.06579	2.06762	2.11783	2.15091	1.77863	1.74628	2.10209	2.03002	2.10032	1.97625	2.0438	1.9268	1.94373	1.88853
373	O55060	O55060	2.0815	2.49213	2.19879	1.87678	2.19402	1.97265	2.22217	2.09014	1.85376	2.34547	2.1468	2.32198	1.60543	2.14322	1.71264	1.95968	1.8844	1.97653	2.00827	1.98223	2.29717	2.02558	1.78852	1.87104
374	O55098	O55098	2.05956	1.97343	2.08822	1.93897	2.10101	1.93471	2.12588	1.95048	2.02965	2.05831	2.02944	2.03844	2.06039	2.1866	2.02435	1.98372	2.21894	2.14299	2.01409	2.01194	2.10141	2.03868	2.09927	2.15715
375	O55101	O55101	2.58589	2.5373	2.03272	2.10957	2.14972	2.20147	2.13878	2.22001	1.88265	1.9645	1.99105	1.96382	1.90289	1.94293	1.95801	1.96641	1.93624	2.01692	1.94443	1.98068	1.79713	1.98725	1.9157	1.98437
376	O55102	O55102	2.08321	2.17859	2.18987	2.20836	2.18025	2.12306	2.20594	2.11824	2.1323	2.04007	1.94483	1.96034	2.07504	1.96275	2.01168	2.01119	2.10354	2.1202	2.06397	1.9661	1.93226	1.9676	1.97067	1.77105
377	O55103	O55103	1.12961	1.25912	0.928293511677724	1.12774	1.12983	1.19004	0.790483730139087	0.992267380953122	1.20249	1.79126	1.18219	2.68141	1.4145	2.64514	1.05314	2.40041	2.07515	2.75202	2.38779	3.26617	2.7715	2.96225	2.5641	2.60379
378	O55106	O55106	2.13421	2.00217	2.10721	2.04145	2.14789	2.0214	2.09551	2.06499	2.12966	2.03243	2.12043	2.02723	2.02681	2.02752	2.01924	1.99974	2.15752	2.08473	1.98304	1.9915	2.04874	1.99522	2.03895	2.0928
379	O55125	O55125	2.42835	1.96142	1.73117	1.98295	1.79295	1.83611	1.92625	1.92497	1.93098	2.27137	2.08611	2.32163	2.06299	2.38712	1.84	2.1319	1.9341	2.09776	2.13186	2.22745	2.1355	2.16681	1.92309	1.8927
380	O55126	O55126	2.44269	1.82966	2.07125	1.88836	1.95699	1.95702	2.12915	1.87382	1.88595	1.99319	2.085	2.01854	2.0325	2.11399	1.89811	1.9157	2.04295	2.11206	2.1162	2.24488	2.18571	2.31353	2.02286	2.10566
381	O55128	O55128	2.10671	2.09372	2.02604	2.00991	2.1265	2.04368	2.11341	2.16636	2.1112	2.20113	2.14771	2.15381	2.06877	2.04175	1.89603	2.07219	2.12214	2.08198	1.74498	1.78595	1.85485	2.16033	2.1277	2.04729
382	O55131	O55131	1.99858	2.03725	1.98438	2.00791	2.03552	1.97806	2.01521	1.98568	2.12569	2.11752	2.14318	2.15632	1.98165	2.16222	2.02016	2.14854	2.08935	2.07423	1.91457	2.08354	2.06591	2.08467	2.07013	2.09781
383	O55135	O55135	1.96853	2.16615	2.06587	2.07519	1.98244	2.05124	2.03753	2.19171	2.08016	2.02083	2.02742	2.01289	2.13777	2.00351	2.09516	2.0865	2.07793	1.99144	2.06019	2.07892	2.03704	1.98568	2.0637	2.09035
384	O55137	O55137	1.7765	2.01778	1.66346	1.92547	1.82709	1.72723	2.03202	2.0926	2.32174	2.43172	2.18547	2.63574	2.34226	2.53452	2.25728	2.52029	1.93901	1.76637	1.94509	1.75198	1.8374	1.9219	1.39612	1.74544
385	O55142	O55142	2.05068	2.13556	1.97188	2.22117	1.91023	2.27093	1.95294	1.89199	1.92484	2.16125	2.07793	2.29364	2.08045	2.33183	2.05831	2.17182	1.95125	1.9753	1.79154	2.12324	1.87021	2.02468	1.98333	2.02963
386	O55143	O55143	2.49823	2.20236	1.93067	2.18303	2.03301	2.34247	2.06077	2.19395	1.83979	2.00481	2.15508	2.0762	2.02847	2.10225	1.95451	2.10182	1.58765	1.87471	1.94931	2.03934	1.92123	2.13547	1.95488	1.99034
387	O55201	O55201	2.04958	2.01963	2.0657	2.03384	2.075	2.03879	2.06786	2.02724	1.97961	2.00884	2.04561	2.03271	1.99314	2.06219	2.00676	2.05085	2.09183	2.15686	2.09392	2.1019	2.08389	2.06135	2.09047	2.15973
388	O55222	O55222	2.09862	1.97967	2.13911	1.98205	2.20031	2.00337	2.18009	2.00281	2.06171	1.96683	2.10029	2.04024	2.03626	2.01173	2.06507	2.01646	2.1003	2.04444	2.08309	1.97412	2.0931	2.02747	2.08918	2.08582
389	O55226	O55226	2.73231	1.55905	2.47072	1.44671	2.22753	1.54117	2.3546	1.4473	1.51036	1.38489	1.99901	1.45052	1.8181	1.87009	1.5995	1.60953	2.77608	1.90437	2.58593	1.96921	2.66487	2.1343	2.65137	1.89619
390	O55229	O55229	1.87586	1.99297	2.0366	2.0523	2.10957	2.12355	2.09439	2.07214	2.13464	2.02387	2.20291	2.17761	2.0347	1.9855	2.053	2.07132	2.00872	1.98124	2.04241	2.02934	1.98096	2.04594	2.12708	2.11592
391	O55234	O55234	2.096	2.03775	2.06201	2.07569	2.17946	2.03207	2.15852	2.03684	2.01126	2.11724	2.04036	2.04653	2.07641	1.97457	2.00124	2.07834	1.93957	2.02218	2.06525	2.02755	2.05508	2.16235	2.06775	2.02374
392	O55236	O55236	2.05314	2.09672	2.04177	2.10455	2.0676	2.039	2.05158	2.09563	2.13592	2.05205	2.1245	2.09827	1.98852	2.0485	1.9801	2.01982	2.09503	2.04389	2.0171	2.05037	2.07399	2.02914	2.01233	2.08096
393	O70126	O70126	1.99299	1.99046	2.07432	2.02626	2.1772	2.03373	2.14551	2.05247	2.11039	2.14444	2.08517	2.08716	2.07453	2.09963	2.03798	2.11059	2.01155	2.0629	1.95384	1.90175	1.94471	1.95458	2.17237	2.12477
394	O70133	O70133	1.98981	2.0156	2.02157	2.05221	2.05883	2.02172	2.02779	2.06097	2.04377	2.08087	2.0836	2.06467	2.02635	2.11932	2.02904	2.05194	2.02654	2.08778	2.0824	2.10166	2.07464	2.18864	2.04333	2.04663
395	O70138	O70138	2.25856	1.68886	2.23879	1.64891	2.31763	1.6659	2.32179	1.6254	1.82399	1.8725	1.82551	1.89418	1.81901	1.86096	1.80508	1.87299	2.56958	2.06482	2.3615	1.74607	2.66112	2.18219	2.47689	2.02346
396	O70145	O70145	2.01254	2.03705	2.02363	2.02096	2.14306	1.97378	2.14179	2.0403	2.09743	1.9413	2.11493	1.98154	2.05531	1.93466	2.14727	1.97346	2.22532	2.0446	2.08125	1.91313	2.16306	2.02381	2.2106	2.05468
397	O70152	O70152	2.15267	1.99505	1.95888	2.0255	2.00456	2.11424	2.13041	1.94377	1.89116	2.03644	2.17462	2.12053	2.13912	2.12919	1.9175	2.03536	1.93546	2.09023	2.18004	1.9795	2.0652	2.10286	2.13316	2.09874
398	O70161	O70161	2.00406	2.13714	2.16782	1.91788	1.95053	2.00537	2.12608	2.06608	1.92605	2.1266	2.14917	2.21908	2.12084	2.1633	1.89704	2.00395	1.96235	2.24192	2.06182	1.98512	1.96123	1.93035	2.01734	2.18484
399	O70165	O70165	2.30727	2.23498	2.23342	2.23493	2.27538	1.96726	2.51215	2.10994	1.88874	2.16705	1.82671	2.28483	1.29922	2.52811	1.42119	2.00716	1.81105	2.38157	1.73665	2.0691	1.72035	2.01665	1.81571	1.81059
400	O70172	O70172	2.25699	2.06292	2.17491	2.19767	2.2478	2.16944	2.24822	2.15128	1.9149	2.18285	1.89871	2.08204	1.87149	1.99728	1.75308	1.9859	1.98821	1.92811	2.11158	1.80045	2.08106	2.08701	2.05087	2.01383
401	O70194	O70194	1.96241	2.14211	2.00134	2.11101	2.00564	2.11712	2.00784	2.10278	2.06775	2.08958	2.11309	2.12714	2.0878	2.10186	2.02522	2.11253	1.98109	2.0381	1.99623	2.08023	1.94986	2.08798	2.04169	2.03799
402	O70200	O70200	2.009	1.96284	2.09286	1.845	2.22088	1.96883	2.29354	2.06807	1.48446	2.18595	1.68311	2.23622	1.71202	1.99182	1.71635	2.28772	1.94432	2.02876	1.848	2.52566	2.09206	2.42451	2.03942	2.26969
403	O70201	O70201	2.27838	2.24019	2.12007	2.09824	2.16471	2.11136	2.19517	2.03598	1.88611	2.09375	2.02902	2.109	2.04897	2.04561	1.94225	2.02817	1.88815	2.19898	1.84633	1.8953	1.84047	1.99861	1.98763	2.20445
404	O70230	O70230	2.02318	1.93405	2.01742	1.78239	2.08987	1.83521	2.07545	1.76366	1.93265	2.03215	2.00215	2.08201	1.93564	2.17222	2.06237	2.07375	2.32714	2.32874	1.97604	2.10104	1.98036	2.11937	2.1175	2.44002
405	O70237	O70237	2.40388	1.88307	2.43047	1.92086	2.34577	1.71092	2.19437	1.84654	1.78305	1.93425	1.99597	1.89104	1.79957	2.20043	1.76354	1.77207	1.86762	2.09078	2.23148	2.0601	2.2195	2.19151	2.17104	2.30989
406	O70250	O70250	2.17626	2.16993	2.23539	2.1958	2.23018	2.21584	2.17122	2.20813	2.05983	1.98928	2.03522	1.92162	2.08181	1.95343	2.07431	1.96104	2.07549	1.87992	2.00337	1.86483	1.93506	1.91171	2.03103	1.91409
407	O70251	O70251	1.94659	2.13229	1.9967	2.22782	1.97158	2.201	1.97125	2.14118	2.06756	2.15251	1.99424	2.13859	2.09384	2.19003	2.11415	2.15465	1.95929	2.12104	1.87998	2.02125	1.83451	1.99955	1.90303	2.10794
408	O70252	O70252	2.29707	2.10932	1.91042	2.05583	2.02365	2.18879	2.10286	2.1837	2.02245	2.10359	2.12073	2.15206	2.05841	2.2077	2.0594	2.17062	1.75571	1.89785	1.9849	2.02581	1.93196	2.06293	1.93301	1.93869
409	O70274	O70274	1.86409	2.15995	2.0736	2.24757	2.1302	2.22718	2.0612	2.25159	2.16898	2.16389	2.06292	2.01525	2.05481	2.18146	2.10827	2.16439	1.91498	2.07489	1.88885	1.92432	1.71297	1.85519	1.95706	1.99648
410	O70279	O70279	2.03529	2.01466	2.05526	1.83431	1.97165	1.96924	2.05481	1.89911	2.06528	2.16094	2.29786	2.02106	2.08345	2.24345	2.07754	1.79952	2.15028	2.19736	2.0993	1.99175	1.84864	1.95174	2.06999	2.3646
411	O70293	O70293	2.02133	1.9739	2.17038	1.99553	2.20446	2.00201	2.08314	2.02747	2.1591	2.06672	2.06851	2.04313	1.95333	2.07187	2.05864	2.03308	2.14756	1.99942	2.18625	1.93874	1.96152	1.95932	2.17576	2.06047
412	O70305	O70305	2.05504	2.10391	2.03224	2.07263	2.03115	2.02507	2.00506	2.00451	2.00521	2.09293	2.10208	2.08166	2.06842	2.15289	2.10888	2.04379	1.8884	2.08535	2.08239	2.13149	2.01352	2.00344	1.99217	2.19891
413	O70309	O70309	2.98498	1.99766	2.2209	2.19132	2.33718	1.65957	2.10923	2.07948	0.839041	1.47683	1.94703	2.34156	2.07448	2.58856	1.58432	1.85121	1.40185	1.91621	2.04829	2.48305	1.40484	2.27129	2.04856	2.00741
414	O70310	O70310	2.03629	2.10108	2.02116	2.07762	2.02675	2.09479	2.08982	2.08998	2.03232	2.07905	2.08941	2.08814	2.05566	2.08144	1.97377	2.07074	1.99469	2.1039	1.93706	2.001	1.99001	2.07677	2.10829	2.17176
415	O70311	O70311	1.87044	1.95089	2.01636	1.96409	1.96969	1.99559	1.96994	1.83245	1.85636	1.90078	2.13867	2.07277	2.04817	2.11055	2.17281	2.08922	2.11696	2.10224	2.2719	2.15972	1.98569	2.14385	2.16315	2.37135
416	O70318	O70318	2.05959	1.93394	2.06159	1.9027	2.03522	1.93743	2.0374	1.94961	1.99383	2.07893	2.04227	2.10062	1.94679	2.13534	2.01154	2.05875	2.1839	2.15267	2.12	2.11354	2.05383	2.11113	2.13626	2.20286
417	O70325	O70325	2.08014	2.00456	2.10033	2.01123	2.08308	2.01537	2.09657	2.03704	2.05531	2.09723	2.05661	2.12893	2.05132	2.17556	2.00698	2.11212	2.10898	1.98135	2.0396	2.04819	2.02633	1.98817	2.03789	2.05214
418	O70333	O70333	1.79859	2.0581	1.92265	1.95495	2.09672	1.97009	1.98238	2.06694	2.00206	1.92017	2.19223	1.89488	2.00393	2.15374	2.19874	2.17123	2.21261	2.16857	2.1467	2.04804	1.99717	2.13845	1.93384	2.26504
419	O70338	O70338	2.26251	2.1132	2.02973	1.97887	1.63977	2.27459	2.17569	2.14569	2.25054	2.12991	2.20249	2.19761	2.1311	2.11779	2.38693	2.28097	2.01962	2.12866	1.60157	1.75211	1.55043	1.82751	1.80532	2.00402
420	O70348	O70348	2.00241	1.79015	2.21893	2.03812	2.15321	2.08991	2.13156	2.17737	2.0919	2.21683	2.16401	2.14828	1.97178	1.9884	1.97274	2.22358	2.07713	1.96677	1.65347	2.12247	2.14128	1.99084	2.13699	1.78058
421	O70370	O70370	2.02314	2.2785	2.00556	2.25074	1.91706	2.1926	1.9175	2.28701	1.64728	2.18941	1.57466	2.23266	1.48663	2.24122	1.61012	2.1942	2.15919	2.02701	2.15954	2.21806	2.16777	2.08716	2.00863	2.11843
422	O70378	O70378	1.98428	2.04597	2.05994	1.98399	2.04319	2.05223	2.03378	2.02996	2.07199	2.05931	2.04211	2.06973	2.07601	2.09328	2.04554	2.11895	2.04066	2.07115	2.01502	2.11033	2.08716	2.13758	2.05433	2.07613
423	O70400	O70400	2.12153	2.00229	2.12967	1.90198	2.12234	1.94706	2.10771	1.98179	2.04959	2.08863	2.03203	2.00022	2.02231	2.14832	2.03907	2.04415	2.04799	2.242	1.93119	2.12729	1.9689	2.12754	2.04424	2.13362
424	O70404	O70404	2.40483	2.17355	1.84797	1.97158	2.00962	2.16229	2.10078	2.13439	2.07741	1.9793	2.22363	2.10443	2.03843	2.21842	2.16172	2.11142	1.90336	2.00116	1.89284	1.89405	1.82813	2.01184	1.99963	2.01398
425	O70422	O70422	2.0459	2.42425	1.82505	2.26182	1.90204	2.29333	2.14889	1.90659	1.97534	2.11507	1.98785	2.08302	2.13612	1.79404	1.95635	1.97983	2.02736	1.9435	2.15089	1.94562	1.96418	1.8835	2.3455	2.10238
426	O70435	O70435	2.00528	2.06852	2.0338	2.13117	2.07265	2.13624	2.01415	2.11684	2.03315	2.06579	2.02139	2.05045	2.08597	2.10302	2.08746	2.06268	2.06981	2.04901	1.9963	2.04779	2.04271	2.07525	2.02032	2.01169
427	O70439	O70439	2.37349	2.18515	1.9657	1.98744	1.98931	2.18342	2.04023	2.10915	1.98647	2.00722	2.22109	2.12039	1.97139	2.14647	1.9487	2.02109	1.96868	2.07617	1.9689	2.05891	1.8925	2.06055	2.02604	2.01004
428	O70456	O70456	2.35643	1.8605	2.51377	1.72888	2.57438	1.54594	2.45346	1.89354	2.04494	1.91398	2.41088	2.12001	2.54419	2.14734	2.34659	1.94161	2.03747	2.14324	0.781360863719031	1.83236	1.26504	1.33154	2.22632	2.00014
429	O70469	O70469	2.3962	2.33715	2.20791	2.07763	2.42103	2.00988	2.05521	2.01131	1.96835	2.0087	2.21823	1.90659	1.9146	1.98474	2.0383	2.05778	2.00799	1.96152	2.13652	1.60987	1.87857	1.92375	1.96562	2.06661
430	O70475	O70475	2.13248	2.05182	2.04812	2.03464	2.11082	2.04676	2.09603	2.0335	2.12354	2.00998	2.11277	2.02519	2.07691	2.05985	2.03256	2.01846	2.1083	2.0452	2.01524	1.93655	2.04575	2.00998	2.08445	2.13624
431	O70477	O70477	2.18549	2.10604	2.13723	2.1835	2.18423	1.79954	2.1517	1.93644	1.79188	2.00663	2.23442	1.88467	1.78211	2.13123	2.03385	1.94505	2.15562	1.8584	1.9807	1.97943	2.05218	2.23694	2.24991	2.22421
432	O70480	O70480	2.37306	1.9628	1.84034	1.9324	1.99	2.07572	2.2792	2.02449	2.02154	2.11479	2.34728	2.27292	1.88809	2.27243	1.87111	1.95553	2.00483	2.3437	1.74665	2.05571	1.70939	1.98101	1.64586	2.34498
433	O70481	O70481	2.00511	2.08646	2.12948	2.09352	2.00842	2.08994	2.08107	2.16365	2.09665	2.0328	2.16279	2.12267	1.96672	2.09038	1.98153	2.03635	1.98203	1.99489	1.96343	2.01143	2.03675	2.08046	2.09662	2.07196
434	O70492	O70492	2.10251	2.0497	2.1402	2.06213	2.14474	2.04772	2.11629	2.05203	2.15449	2.14108	2.1269	2.14381	1.9677	2.03529	1.9661	1.99909	2.06829	2.0425	1.83202	2.0337	2.05565	2.03564	1.96724	2.08427
435	O70493	O70493	2.04808	2.10533	2.03512	2.06538	2.09989	2.12708	2.05126	2.126	2.2115	2.06071	2.04728	2.10209	2.10066	1.92671	2.05347	1.99668	2.08415	2.08069	1.96516	2.00358	1.97549	2.00005	2.04729	2.07004
436	O70494	O70494	2.4417	1.71567	2.4048	1.93425	2.29302	1.57547	2.51026	1.34242	1.35929	1.80463	1.8331	1.75004	1.56423	2.25387	1.64512	1.50893	2.10522	2.27172	2.32563	2.49421	2.47528	2.18207	2.12672	2.3562
437	O70496	O70496	3.03514	2.25561	2.09276	1.72566	2.07562	2.09357	2.7713	2.01964	2.08107	2.3317	2.0241	2.0866	1.58755	2.16557	2.4763	2.11204	1.52304	1.84396	1.1958	2.02531	1.53055	1.87303	0.470170007936033	2.12663
438	O70497	O70497	2.16167	2.3511	2.16739	2.2816	2.15663	2.31867	2.20618	2.31287	2.18664	2.16307	2.10935	2.12045	2.16098	2.12169	2.12919	2.16438	1.87402	2.00521	1.45343	1.61606	1.44731	1.55821	1.83513	1.97773
439	O70503	O70503	2.44839	1.9898	1.84841	2.08832	1.944	2.12494	2.11262	2.08538	1.9704	2.17658	2.26421	2.30767	1.9375	2.18768	2.03135	2.25665	1.79424	1.92428	1.83638	1.99931	1.96084	2.03595	1.99231	1.88193
440	O70546	O70546	2.02667	2.07817	2.10171	2.06392	2.1513	1.99323	2.16139	1.9881	2.09597	2.15772	2.18225	2.17542	1.99321	2.12737	1.98768	2.02899	1.99432	2.08359	1.87171	1.93558	1.99171	2.07335	2.05909	2.04044
441	O70548	O70548	2.48188	1.90525	2.35994	2.13861	2.47135	2.11566	2.38131	2.13224	1.84726	1.53266	2.03438	1.45903	1.65882	1.69645	1.41896	1.44341	2.22599	1.89956	2.36972	2.21339	2.54275	1.94982	2.36276	1.79879
442	O70551	O70551	1.93648	2.10263	1.93292	2.20255	2.05941	2.20954	2.13861	2.18609	1.92175	2.19894	2.17617	2.22509	2.06622	2.04454	1.95143	2.07969	1.82508	1.98304	1.96303	1.95506	1.97902	2.01492	2.07838	2.086
443	O70566	O70566	2.05873	2.12093	2.05916	2.18404	2.03624	2.0895	2.12556	2.2059	2.03382	2.05975	2.1533	1.97317	2.08531	2.10418	2.06094	1.94992	2.01564	2.03319	2.09506	1.88835	1.92721	1.94881	2.07801	2.07791
444	O70579	O70579	2.67687	1.95193	1.75715	1.84711	2.16662	2.20618	2.20794	1.91247	1.97153	2.11275	2.17653	1.98263	2.15848	2.11546	1.77639	1.78443	2.34854	1.91924	1.89201	1.89412	2.06539	2.04056	2.16882	1.91896
445	O70589	O70589	2.18383	1.86018	2.03936	1.89742	1.89559	2.00896	2.0039	2.36155	1.99657	2.45436	2.34559	2.14559	1.42232	2.4785	2.06389	2.31053	1.91057	1.62034	1.71657	1.56484	2.14985	1.90707	2.06899	2.39425
446	O70591	O70591	1.97847	2.17112	2.05506	2.06275	1.97592	2.12644	2.01313	2.08932	2.15805	2.10794	2.10434	2.06682	2.11463	2.03658	2.08062	2.13132	2.00844	2.08697	2.0301	1.97223	1.94014	1.98107	2.02812	2.0627
447	O70622	O70622	2.53186	2.12175	2.00991	1.996	1.99061	2.1214	1.81351	1.96716	1.46339	1.60159	2.26406	1.71016	1.66045	2.07518	2.08579	1.90616	2.0201	1.86946	2.18018	2.31143	2.47344	2.22001	2.50395	1.91496
448	O88186	O88186	3.10504	2.39559	2.69953	1.68825	2.50491	1.92531	2.58594	1.47764	1.41325	0.929587615831567	2.13157	0.419041119639159	1.97815	1.16579	1.84444	0.960716052204552	1.76943	2.22564	2.41586	2.25317	2.18153	2.20402	2.03761	2.23402
449	O88188	O88188	2.7088	2.85267	2.28512	1.24723	2.88823	2.44598	1.71959	2.90887	2.08047	1.99185	1.93474	2.00518	1.74047	1.92169	1.75982	1.72045	1.83575	2.10226	1.35996	1.61776	1.44418	1.58555	1.79507	1.47845
450	O88271	O88271	1.95184	2.00982	2.047	1.97855	2.04136	1.91151	2.05379	1.97054	2.10559	2.1243	2.05785	2.16776	2.03358	2.15055	2.09027	2.07048	2.05139	2.10861	2.01463	2.15566	2.00439	2.03652	2.04978	2.18853
451	O88286	O88286	1.8911	2.07728	1.99089	2.072	1.94588	2.10133	2.00662	2.12655	2.137	2.11071	2.07629	2.09997	2.03252	2.12402	2.00771	2.07869	2.07353	2.07784	2.00954	2.17274	2.04013	2.07759	1.97665	2.07341
452	O88291	O88291	2.10063	2.08603	2.04825	2.06776	2.0431	1.99013	2.06544	2.02006	1.99343	2.06793	2.06879	2.05388	1.91051	2.14242	2.06006	1.97792	2.09669	2.18722	1.91671	2.16653	2.04103	2.05924	1.96585	2.23547
453	O88307	O88307	2.25571	2.35321	2.04084	2.36795	2.07687	2.37331	2.1259	2.37233	2.16032	1.96999	2.18403	2.06711	2.08549	2.05906	2.1018	1.97387	1.94408	1.99499	1.65205	1.62632	1.63578	1.67955	1.98622	1.9274
454	O88322	O88322	2.10419	1.87774	2.20298	1.88176	2.07895	1.80303	2.08293	1.66603	1.90078	1.80484	2.08206	1.7593	1.92225	1.95529	1.72809	1.83381	2.50182	2.05168	2.4582	2.21872	2.51408	2.17361	2.25796	2.08784
455	O88342	O88342	2.11832	2.04662	2.05915	2.06006	2.10436	2.05621	2.08971	2.05944	2.12973	2.04277	2.10887	2.05163	2.07323	1.99753	2.07791	2.02004	2.13554	2.06429	1.97209	1.9532	2.05804	2.00925	2.06347	2.04555
456	O88346	O88346	2.03298	2.06768	2.30867	1.97485	2.26322	1.88047	2.11992	1.86275	1.82003	1.35301	2.03179	1.2916	1.77888	1.32436	1.67864	1.0904	2.6834	2.14574	2.49111	2.35443	2.60932	2.37548	2.34413	2.17677
457	O88351	O88351	2.04877	2.07905	2.01813	2.12474	2.00091	2.03806	2.06684	2.12112	2.0703	2.07356	2.13167	2.08398	2.09424	2.0721	2.12725	2.09521	2.01416	2.07112	1.97411	1.97348	2.02966	2.01898	1.99342	2.07477
458	O88379	O88379	1.99868	2.1424	2.03865	2.11231	2.036	2.10048	2.06684	2.09424	2.06767	1.98763	2.10239	1.98457	2.06817	2.09623	2.0592	2.03034	2.02041	2.0565	2.12424	2.07178	2.04017	2.04034	2.02508	2.03502
459	O88384	O88384	2.47543	2.38687	1.75639	1.97594	2.01567	1.95288	2.03983	2.06636	2.09631	2.08263	2.1912	2.07994	2.00685	2.20822	1.83193	2.066	1.87974	2.16196	1.86527	2.00867	1.82072	2.09987	1.99381	2.12487
460	O88396	O88396	2.8625	2.34003	2.05766	2.00512	2.31002	2.348	2.30752	1.98442	1.80136	2.19728	1.87032	2.1624	2.3458	1.96821	1.31688	1.724	1.90534	1.92124	2.31031	1.58373	1.72645	1.77018	1.71621	2.01342
461	O88428	O88428	1.99026	2.33393	2.042	2.24727	2.05982	2.28003	1.98221	2.27273	2.16723	1.97339	2.17251	2.01362	2.05944	2.00516	2.1217	1.9535	1.95439	2.00724	1.92617	1.98607	1.92431	1.86584	1.93401	2.00654
462	O88441	O88441	2.14417	2.14053	2.16793	2.10221	2.04942	2.13846	2.04735	2.1385	2.0436	2.00977	2.06653	1.99421	2.03258	2.07411	2.0336	2.06802	1.95206	1.9166	1.87436	2.02132	2.04936	2.1812	2.02127	2.10011
463	O88447	O88447	2.15102	2.043	2.02468	2.02355	2.10995	2.11525	2.08769	1.99463	2.13048	2.09178	2.13054	2.11243	2.0694	2.12548	2.11447	2.0048	2.09803	2.0017	2.01816	1.94308	1.98583	1.9632	2.02386	2.02156
464	O88448	O88448	1.91558	2.03081	1.93745	2.08157	2.13822	2.07153	1.98321	1.98515	2.11576	2.11559	2.27596	2.16514	2.06229	2.23889	2.09033	2.17807	2.10423	2.06889	2.12952	1.81044	1.89359	1.92316	1.92203	2.07269
465	O88455	O88455	2.14726	2.02516	1.66351	1.92586	1.73454	2.49922	2.27681	2.14058	1.8356	2.53012	2.42219	2.47862	2.07239	2.29552	1.77587	2.58243	1.56461	1.6414	1.79968	1.92532	1.67082	2.09701	1.53097	1.91763
466	O88456	O88456	2.12613	2.00186	2.0475	2.06598	2.13041	1.95353	2.19346	2.11708	1.90675	2.06896	2.03527	2.05897	2.01445	2.13199	1.99376	2.02211	2.09229	2.02942	2.03921	1.98138	2.10446	2.05373	2.07905	2.13165
467	O88487	O88487	2.03294	2.05925	2.00797	2.08759	2.02087	2.07252	2.06276	2.06295	2.12772	2.10715	2.1503	2.13351	1.99435	2.17281	2.09011	2.05174	2.11318	2.06804	1.85033	1.92636	1.96968	2.0219	2.05832	2.12909
468	O88491	O88491	1.82408	2.12658	2.05243	2.16255	1.99904	2.15096	1.93502	2.35391	2.05548	2.15994	2.19622	2.26363	1.99903	2.22817	2.0533	2.08315	1.89225	2.02301	1.50467	2.06205	1.85789	1.99084	2.08055	2.13511
469	O88492	O88492	2.95414	2.06347	2.49966	2.07267	2.19156	1.47209	1.90801	2.08397	2.17455	1.68141	2.51502	1.23788	2.18662	2.43078	2.0262	1.2243	2.38847	2.12657	1.44957	1.843	2.51311	1.25475	1.50036	1.95513
470	O88502	O88502	2.27376	2.22802	2.23564	2.07691	2.27443	2.21518	2.14826	2.19873	2.25998	2.00448	2.01395	2.21109	1.96037	1.9584	2.12244	1.67258	2.23216	2.09552	2.04749	1.2504	1.96063	1.38133	1.93571	2.15243
471	O88508	O88508	2.00255	2.09529	1.92797	2.14887	1.9632	2.09646	2.0123	2.14433	2.0841	2.0447	2.13581	2.07447	2.03533	2.11427	1.93463	2.01074	2.02843	2.04043	1.99925	2.13017	2.04933	2.09809	2.0476	2.16058
472	O88509	O88509	1.4384	2.20266	1.85936	2.32528	2.05656	2.21179	1.89886	2.24871	2.03173	1.97356	2.20794	2.2546	2.22359	2.1617	1.99858	2.12681	1.92853	1.99154	1.91171	1.82967	1.90784	2.21391	2.08036	2.0475
473	O88512	O88512	2.01851	2.10146	2.00298	2.01578	2.02649	2.05112	2.08291	2.09782	2.07224	2.04208	2.18229	2.09761	2.06841	2.15455	1.99912	2.03021	2.00242	2.09982	2.0303	2.09082	1.99331	2.0398	2.04662	2.04788
474	O88513	O88513	2.23636	2.14583	2.35166	2.33079	2.29053	2.08317	2.30644	1.96418	2.3858	2.34843	2.20684	1.83658	2.66574	2.31359	2.06736	2.10354	1.98521	1.81442	1.3467	1.52079	1.1231	1.4048	2.04109	1.38172
475	O88520	O88520	2.03587	2.02226	2.05419	2.01908	2.14981	2.00647	2.06424	2.02716	2.11291	2.13156	2.16972	2.10241	1.98349	2.06699	2.02333	2.03856	2.12181	1.96605	2.04529	1.98504	2.0889	2.01486	2.06017	2.09959
476	O88522	O88522	1.9851	2.03248	1.94317	2.06354	2.00633	2.02577	2.08226	2.07532	2.10281	2.15346	2.16468	2.20636	1.9805	2.15643	2.0357	2.07881	2.05294	2.06875	1.88519	2.11023	1.94237	2.04811	2.00629	2.15719
477	O88531	O88531	1.90261	2.1848	1.79184	2.1742	1.91039	2.21714	2.01088	2.23352	2.01627	2.12338	2.12366	2.16828	2.02429	2.18691	2.02877	2.15929	2.00311	2.02541	1.90892	2.09819	1.93247	2.09246	1.96977	2.02043
478	O88532	O88532	2.09398	2.10512	2.03969	2.12156	2.01934	2.03104	2.0857	2.05103	2.10027	2.09751	2.09374	2.10613	2.04846	2.23031	2.02146	2.03757	2.02416	2.00947	1.8803	2.02436	1.94519	2.02773	2.03965	2.14273
479	O88536	O88536	2.62285	4.2192	1.9481	1.61014	1.75591	2.40296	1.96898	1.85691	1.64067	1.43181	2.25019	1.93254	2.04434	1.58244	1.79512	1.55116	2.01821	1.0364	1.15077	1.55455	1.97359	1.84458	1.69894	1.11338
480	O88543	O88543	1.9663	2.15973	1.92366	2.14164	2.03784	2.0355	2.03069	2.09679	2.0746	2.15883	2.17089	2.129	2.08087	2.11049	2.01931	2.01569	2.02717	1.99903	1.97672	1.95587	2.03611	2.06893	2.07514	2.08634
481	O88544	O88544	2.00373	2.07896	2.02022	2.08537	1.99849	2.07234	2.03891	2.09251	2.15284	2.14633	2.08554	2.13735	2.09885	2.12879	2.0659	2.12339	2.01106	2.08814	1.98159	2.01747	2.00013	2.01375	1.92179	2.02184
482	O88545	O88545	1.99422	2.08276	1.99321	2.10965	2.04627	2.10156	2.00777	2.12891	2.11431	2.14338	2.06675	2.11445	1.95324	2.09425	1.98796	2.17415	1.96509	1.94593	2.00868	2.00661	2.05755	2.09393	2.05082	2.13757
483	O88554	O88554	2.03391	2.10648	1.9898	2.13245	2.04416	2.02828	2.01947	2.10789	2.05739	2.11802	2.1142	2.06267	2.05395	2.14589	1.91777	2.08813	1.95683	2.04742	2.02126	2.1108	2.11253	2.07706	1.9873	2.05361
484	O88559	O88559	2.0002	2.11844	1.88039	2.04644	2.14902	2.01606	2.06323	2.12499	2.00287	2.10717	2.09782	2.11225	2.17817	2.13121	2.07392	2.1002	2.10017	2.06414	1.81087	1.92508	2.11479	1.99046	2.04029	2.1058
485	O88569	O88569	2.02812	2.05003	2.03914	2.02584	2.05535	2.02613	2.02997	2.03642	2.09338	2.05657	2.06838	2.07035	2.02009	2.13354	2.08119	2.02208	2.1028	2.13043	1.98346	2.09373	2.05176	2.11835	2.00814	2.07583
486	O88574	O88574	2.055	2.05844	2.04764	2.07792	2.00948	2.05206	2.02833	2.15905	2.12571	2.07151	2.19903	2.07479	1.96474	2.04259	2.00824	2.02823	2.04673	2.04298	2.05317	2.04753	2.17645	1.91924	2.08662	2.00716
487	O88587	O88587	2.17575	2.10933	1.96605	2.05416	1.96617	2.12032	2.04272	2.108	2.04284	2.14399	2.15285	2.16722	2.00484	2.23649	1.94682	2.05423	1.99817	2.02453	1.86977	2.09543	1.91998	2.11359	1.94042	2.09265
488	O88593	O88593	2.24535	2.06454	2.07697	1.96841	2.16586	2.02761	2.14818	1.99424	2.15667	2.13596	2.24265	2.37431	2.06846	2.17131	2.12831	1.91441	2.38213	2.07363	1.58664	1.40112	1.94933	1.88942	2.07722	1.80561
489	O88597	O88597	2.11363	2.13572	2.00441	2.11059	2.127	2.17953	2.20106	2.18052	2.09749	2.06674	2.11887	2.15641	2.05594	1.91702	2.106	2.00581	1.92502	2.06032	1.88425	1.82868	1.90984	2.05004	2.0735	2.02543
490	O88622	O88622	1.86039	2.07914	2.11898	2.04477	2.11166	1.96825	2.01677	2.09693	2.17221	2.06741	2.11987	2.0266	1.99128	1.96383	2.04009	2.00399	2.08378	2.11255	2.00289	2.08827	2.03228	2.02004	2.20556	2.14101
491	O88627	O88627	2.40342	2.21433	1.70075	1.98903	1.95645	2.28716	2.07151	2.23055	2.05768	1.92319	2.22982	2.07787	2.10884	2.19125	2.08843	2.13091	1.78822	2.03152	1.89616	2.00832	1.8737	2.02181	1.94023	1.98459
492	O88630	O88630	2.24688	1.77905	1.67571	1.92164	1.78187	2.21204	1.92573	1.98476	2.12047	2.17691	2.33048	2.48402	2.06478	2.36928	1.98113	2.36051	1.77753	2.11243	1.88778	2.12274	1.83765	1.82331	2.07642	1.97862
493	O88643	O88643	2.02913	2.34887	2.03807	2.22319	2.06204	2.15483	2.11234	2.15827	2.10569	2.06134	2.13266	2.10148	2.08571	2.05799	1.9953	2.08623	1.96245	2.05441	1.76828	1.89097	1.91109	1.89569	2.01467	2.05152
494	O88653	O88653	2.05952	1.99691	2.04376	1.97503	2.1463	1.99162	2.16089	2.0035	2.04997	2.11984	2.1525	2.15925	1.88986	2.0494	1.9505	2.02361	2.06306	2.24219	1.77173	2.09747	2.05832	2.14115	2.13687	2.05145
495	O88665	O88665	2.01287	2.01847	2.10731	2.03897	2.12052	2.0247	2.06288	2.02798	2.02301	2.08525	2.06818	2.03388	2.0022	2.08473	2.0272	2.05623	2.13502	2.17754	1.96332	2.06934	1.95423	2.08427	2.04721	2.16318
496	O88668	O88668	2.12972	2.16999	1.95995	2.18294	2.0301	2.11301	2.05634	2.29062	1.87673	2.33662	1.86766	2.35282	1.57273	2.18569	1.54394	2.23991	2.17775	1.88444	1.58726	2.13504	2.01522	2.08435	1.91188	2.30011
497	O88673	O88673	2.19974	2.21023	2.11781	2.03015	2.06782	2.15657	2.31766	1.97403	2.12015	1.962	2.24935	2.19127	1.99565	2.11599	2.13031	2.0452	2.21541	2.09204	2.06074	1.64934	2.04393	1.60848	1.74505	1.86941
498	O88685	O88685	1.93579	2.09828	2.04661	2.09182	2.04141	2.10341	2.04074	2.09444	2.12876	2.1063	2.00868	2.10301	2.04269	2.08078	2.05613	2.0314	2.07142	2.09659	2.03724	2.03969	2.02853	2.00316	2.03435	2.07766
499	O88693	O88693	2.55113	2.75317	3.38034	1.69409	2.748	2.61291	3.2257	1.95414	2.17104	2.66822	1.41825	0.474233307040511	0.384068	0.583836338310297	1.57987	2.1727	0.686011884858027	1.50151	2.32937	1.70591	0.391973962616748	0.371012671765186	1.85921	1.80645
500	O88696	O88696	2.40508	2.08225	2.05237	2.01279	2.02811	2.10818	2.15533	2.03879	1.99793	2.0552	2.05143	2.12267	2.05542	2.05612	1.89002	1.87981	1.9483	1.95703	2.19585	2.03634	2.14101	2.15423	1.93976	1.94674
501	O88697	O88697	1.96189	1.98644	1.80282	2.10124	1.94846	1.97227	2.1673	2.16149	2.21831	1.90309	2.19749	2.0139	1.89612	2.1691	2.11055	2.22221	2.25461	2.07622	1.81531	2.04887	1.92543	1.80882	2.13607	2.33503
502	O88700	O88700	2.04592	2.09035	2.0395	2.17105	2.13742	2.10213	2.10531	2.05882	2.19986	2.02441	2.18178	2.14884	2.05695	2.17266	1.98776	2.04639	2.05126	2.12795	1.79193	2.02469	1.87147	1.81999	1.92946	2.13347
503	O88708	O88708	1.92527	1.97234	2.00557	2.05398	2.04639	1.96395	2.01113	2.07945	2.00607	2.03059	2.09554	2.04704	2.10389	2.00355	2.15251	2.02571	2.0761	2.03377	2.1841	2.02657	2.16391	2.15301	2.14144	2.07518
504	O88712	O88712	2.11595	1.91408	2.10274	2.01194	2.10456	1.97068	2.1017	1.93361	2.07572	2.19902	2.06504	2.14264	2.00007	2.07643	1.98751	2.1129	2.12901	2.03232	2.05354	2.05119	2.09512	2.0475	2.05238	2.00158
505	O88736	O88736	2.28769	2.33544	2.24414	2.253	2.08386	2.26127	2.15431	2.15287	2.01891	2.12254	2.19495	2.35778	2.09871	2.2138	1.74785	2.15807	1.95571	1.87534	1.93703	1.62927	1.6473	1.43251	2.01053	1.785
506	O88738	O88738	1.96643	2.19076	1.99824	2.21533	2.0515	2.20146	2.07635	2.24331	2.07254	2.07726	2.11721	2.08978	2.03801	2.0876	2.03018	2.0513	1.91925	2.02788	1.92265	1.97092	1.93747	2.03497	1.97837	2.05021
507	O88746	O88746	2.20643	2.22032	2.06689	2.19164	2.13834	2.1116	2.17746	2.14701	2.06384	2.07066	2.20677	1.96837	2.01143	2.14026	2.01402	1.97883	2.05582	2.09694	1.75634	1.89523	1.89885	1.88192	1.95756	2.04419
508	O88783	O88783	2.35289	2.09136	2.34395	2.10291	2.32665	1.95138	2.28055	1.90873	1.915	1.6247	1.99082	1.59215	1.88699	1.65534	1.86784	1.58101	2.29994	2.13601	2.12812	2.111	2.30696	2.19401	2.19245	2.11078
509	O88796	O88796	2.03385	2.10676	1.91809	2.2209	2.03419	2.16649	2.00474	2.1845	2.1269	2.12321	2.09784	2.13925	2.06056	2.01678	2.03472	2.11718	1.92071	2.00741	2.02703	2.05972	1.95716	2.05199	1.92615	2.02382
510	O88811	O88811	1.95028	2.13503	2.08895	2.13851	2.0813	2.01291	2.0922	2.12587	2.075	2.0402	2.08417	2.12559	2.0327	2.12825	2.08247	1.98852	2.07233	2.18346	1.98457	1.91686	1.93519	1.95112	2.08149	2.0657
511	O88842	O88842	2.08471	1.96333	2.13454	1.93684	2.1343	1.95704	2.18087	1.99701	2.15022	2.02601	2.14564	1.99639	2.05002	2.00419	2.03597	2.00896	2.2128	2.08901	1.93927	1.95246	2.17746	1.99556	2.08193	2.1023
512	O88843	O88843	2.2962	1.98484	2.40408	2.17314	2.31867	2.00292	2.15328	2.28814	2.07774	2.09385	2.39415	2.25434	2.14948	2.34353	1.63082	1.93881	1.69277	2.09292	1.46235	2.02435	1.92044	1.43302	2.00651	1.68281
513	O88844	O88844	1.99249	2.15113	2.03375	2.15177	2.03607	2.16444	2.05874	2.17535	2.06258	2.04637	2.02681	2.03372	2.03195	2.04042	2.04174	2.05654	2.03827	2.06764	2.04616	2.02292	2.02681	2.023	2.02553	2.03944
514	O88845	O88845	1.97087	2.06715	2.02282	1.99711	2.17421	2.05536	2.11134	2.07396	2.08411	1.99046	2.20545	2.03073	1.97944	2.05021	1.98331	2.02015	2.14222	2.03338	1.95306	2.05386	2.0108	2.11038	2.09377	2.16228
515	O88848	O88848	2.29447	2.31592	2.29996	2.84033	1.42337	2.50317	2.09818	2.37094	2.63413	2.15407	2.08025	2.44469	1.99514	2.45463	2.04528	2.35987	2.21109	1.82563	1.96706	-0.492272773217735	-1.40628	1.33481	1.43764	1.46372
516	O88851	O88851	1.90018	1.99888	1.96618	2.01939	2.05406	2.02661	2.0913	2.11782	2.17982	2.2716	2.23815	2.21129	1.87735	2.24252	2.01455	2.18961	1.98689	2.03741	1.80077	2.08	2.01188	1.98824	1.9295	2.06086
517	O88855	O88855	2.51525	2.15383	2.18454	1.5158	2.21051	2.12678	2.12914	2.03543	1.98297	2.21583	2.1563	2.03907	1.94851	2.17483	2.19392	2.14086	2.04418	1.99602	1.92312	1.78613	1.80212	1.87366	1.96175	2.01039
518	O88874	O88874	1.87245	2.10229	2.01585	2.08759	2.00206	2.05508	1.99542	2.03198	2.06964	2.07933	2.1876	2.08393	2.10759	2.135	2.07748	2.05643	1.97963	2.03836	2.05442	2.00875	2.01534	2.12493	2.08698	2.11349
519	O88878	O88878	1.98498	2.30704	1.93918	2.23641	2.0969	2.28607	2.16329	2.18379	2.20614	2.07787	2.0442	2.14662	2.14524	2.19171	2.24903	2.03794	2.11019	2.15478	1.77458	1.86253	1.34815	1.53926	1.97781	1.96616
520	O88879	O88879	2.06534	2.04264	2.09918	2.08106	2.12212	2.06383	2.14732	2.07302	2.06871	2.05699	2.13694	2.01599	2.04046	2.04923	2.02742	2.01046	2.08814	2.03062	2.00021	1.92184	2.05765	2.00014	2.07937	2.11507
521	O88895	O88895	2.05125	2.10811	2.07193	2.12269	1.98837	2.00238	2.01047	1.98442	2.03932	2.07959	2.11093	2.09193	1.99235	2.19709	1.96412	2.00563	2.06417	2.09247	1.91948	2.04335	2.03683	2.0828	2.09752	2.21752
522	O88907	O88907	2.05204	2.16256	2.05484	1.99082	2.10772	2.09131	2.09232	2.1531	2.07111	2.03987	2.09025	2.06602	2.1954	2.06682	2.1012	2.06754	2.01332	2.00039	1.99838	1.94571	1.984	1.96443	2.092	1.97931
523	O88935	O88935	0.404263253748265	2.09729	0.717122811009208	1.82673	0.397727166566907	1.80112	0.827570135468689	2.08726	0.770516193392966	3.86379	1.05214	3.89564	0.981940451999757	3.89887	0.400762616659347	3.8466	0.977336	0.925592845293966	0.717022390701771	0.302361776822472	0.827859	0.891844934945498	0.130012342550982	0.124449406439435
524	O88939	O88939	2.27786	2.11737	2.27493	2.1248	2.28232	2.13282	2.25367	2.02002	2.05258	2.01787	2.07933	2.11117	1.9768	2.06719	1.76888	2.02278	1.96339	2.1051	1.72427	1.90256	1.92663	1.83805	2.01946	2.1749
525	O88942	O88942	2.10112	1.99016	2.07203	1.97371	2.13489	1.84679	2.02707	1.87959	2.12509	1.9708	2.12943	2.07205	2.06896	2.12148	2.04393	1.90488	2.22676	2.1359	2.0051	2.00711	2.13322	2.05003	2.13916	2.18225
526	O88947	O88947	2.42095	2.36808	2.5057	2.14739	2.29265	2.14653	2.16989	2.20563	1.88041	1.23246	1.71253	1.32978	1.85449	1.20723	1.64421	1.40476	2.49354	1.95169	2.46361	2.26869	2.39225	1.88476	2.20022	2.01394
527	O88952	O88952	2.03747	2.08716	2.01525	2.07383	2.0703	2.07569	2.01431	2.12976	2.1681	2.08488	2.03653	2.13947	2.16242	2.11458	2.11525	2.15141	2.08201	2.09076	1.93609	2.01852	1.90219	1.90436	1.9374	2.018
528	O88958	O88958	2.00211	2.10606	2.03131	2.08791	2.1471	2.02958	2.11406	2.0519	1.91862	2.1276	1.9944	2.13844	1.99908	2.05468	1.9448	2.1404	2.05309	2.02062	1.98557	2.01064	2.08301	2.1232	2.18475	2.02726
529	O88967	O88967	2.98601	1.96139	1.9271	2.03236	2.03643	2.14244	2.07877	2.04683	1.95466	2.04052	2.06631	2.20683	2.01501	2.4864	1.77168	2.10397	1.85718	1.95724	1.80561	1.85319	1.62166	1.92486	1.73963	2.14819
530	O88968	O88968	2.26272	2.01438	2.07683	1.96859	2.23655	1.98288	2.25657	1.99863	2.15412	2.0488	2.21492	2.05216	2.04917	1.89386	2.03255	2.01069	2.29145	2.03054	1.81372	1.57018	2.11694	1.89179	2.22877	2.0114
531	O88974	O88974	2.08747	2.19545	2.14178	2.15691	2.04575	2.01214	2.07917	2.14134	2.13173	2.1933	2.12992	2.12495	2.04446	2.12896	1.94235	1.97544	2.0497	2.05439	1.90947	1.99757	1.91326	1.96668	1.96649	1.96346
532	O88983	O88983	2.3272	2.19039	2.05094	2.03301	2.06631	2.16966	1.9615	2.2553	2.0155	1.93241	2.17856	2.05294	2.06308	2.14961	2.0237	2.07101	1.79643	2.08091	1.86219	2.09916	1.84081	1.97718	2.05166	2.04071
533	O88986	O88986	2.39846	2.27856	1.81958	2.05406	1.83532	2.09346	1.74986	2.07696	1.9611	2.15694	2.02078	2.28819	1.87635	2.26349	1.77154	2.15524	1.94949	2.04131	2.00673	2.09029	2.08364	2.11019	2.07667	2.03807
534	O88990	O88990	2.41051	2.17133	2.22798	2.15503	2.05773	2.11929	2.04184	2.00721	1.66228	1.45297	1.87034	1.44037	1.89412	1.95613	1.52784	1.61516	2.49748	1.9264	2.51227	2.1353	2.53848	2.13044	2.31872	1.94629
535	O89001	O89001	2.24432	2.38454	2.08981	2.14443	2.13431	2.21124	2.12507	2.33814	2.08682	1.94094	2.22399	2.1025	1.83851	2.04502	1.91839	1.91836	2.13605	2.04891	1.64858	1.90209	1.74058	1.7574	2.07207	2.09466
536	O89017	O89017	2.05885	2.25294	2.15822	2.36098	1.93202	2.25683	2.05754	2.32459	1.35925	2.09335	1.37123	2.10653	1.43313	2.26539	1.41424	2.1017	1.98708	2.19389	2.17995	2.36182	2.10595	2.23804	1.89108	2.19035
537	O89023	O89023	2.1056	2.16573	2.03394	2.14366	2.08104	2.16531	2.14845	2.19428	1.98536	2.10081	2.02252	2.21335	1.84408	2.17206	1.81533	2.02376	1.97323	2.12947	1.90755	1.95661	1.83884	2.10603	1.96028	2.21013
538	O89032	O89032	1.6413	2.13215	1.98512	2.18201	1.9271	1.6846	1.92381	2.16775	1.81892	2.13161	2.34855	2.25994	2.26642	2.56792	2.16409	2.02603	1.879	2.16503	2.17168	1.93507	2.14287	1.80008	1.25024	2.27399
539	O89050	O89050	2.03224	1.99636	2.01162	2.03597	2.16978	2.02962	2.09704	2.02831	2.00886	2.12054	2.02884	2.1123	1.99399	2.1577	1.98697	2.17432	2.01914	2.11609	2.11472	2.06855	1.97411	1.98242	2.04377	2.07975
540	O89051	O89051	2.35406	2.46288	1.90594	2.37305	1.99133	2.49147	2.12008	2.4661	2.05053	2.09308	2.22429	2.16044	2.10104	2.19461	2.03111	2.22458	1.9873	2.10017	1.31576	1.26846	1.05494	1.20549	1.9775	2.11107
541	O89053	O89053	2.11406	2.03198	2.1042	2.03521	2.11056	2.01714	2.12317	2.03431	2.08419	2.01985	2.04812	1.98601	2.07748	1.98295	2.06883	1.94968	2.17331	2.08529	2.05894	1.94774	2.14237	2.04169	2.10499	2.04474
542	O89079	O89079	1.98614	2.15173	2.03404	2.08541	2.02992	2.13178	2.04343	2.19394	2.1195	2.02325	2.10056	2.02837	2.07963	2.05078	2.05445	2.07077	2.11117	2.04498	1.95347	2.05418	2.00696	2.03434	1.9494	2.04828
543	O89084	O89084	2.42574	2.13941	2.00925	2.06564	2.19445	1.85587	2.01543	1.93221	1.8025	2.02852	2.19346	2.12795	1.64166	2.18372	1.95212	2.22484	2.04742	2.10295	2.14296	2.02283	1.83137	1.87997	2.2362	2.1281
544	O89086	O89086	1.90231	2.12014	2.02882	2.10284	2.06478	2.07231	2.04783	2.1217	2.04724	2.02677	1.977	2.02569	1.89853	2.08612	2.01214	2.06611	2.17642	2.20568	2.01551	2.11971	2.0751	2.02372	2.06134	2.09537
545	O89090	O89090	2.06082	1.92419	2.10186	1.97234	2.23891	1.90387	2.06693	1.92095	1.89291	2.02046	2.03267	2.00396	1.9562	2.2021	1.9767	1.92905	2.24894	2.21316	2.05602	2.13604	2.06066	2.10118	2.05138	2.24054
546	O89098	O89098	1.88576	2.5388	1.86084	2.64762	1.99029	2.60166	1.92502	2.57773	1.9096	1.82898	1.85129	1.8813	2.0423	2.02461	1.95438	2.0293	1.75834	1.95198	1.96948	1.9062	1.8708	1.91922	1.91762	1.96447
547	O89103	O89103	2.03793	2.00859	1.92746	1.94816	2.00918	2.06424	2.03254	1.98682	2.13529	2.24125	2.27182	2.2754	2.14369	2.32443	2.12455	2.23128	2.02919	2.29523	1.60866	1.87088	1.50705	1.67718	2.04032	2.26833
548	O89104	O89104	2.71434	1.54474	0.443231517761319	2.1899	1.90199	2.23645	1.582	2.19508	1.45456	1.96608	2.71605	2.12264	2.08731	2.55699	1.66371	1.98392	1.85733	1.83999	1.89821	2.08431	2.47736	2.15111	2.29152	1.87379
549	O89106	O89106	2.34277	2.32766	1.91257	1.58661	2.17512	1.95211	2.01433	2.20931	1.46438	2.07669	2.18702	2.29022	1.88942	2.2017	1.39276	2.08624	0.768583830953953	2.37031	2.50062	2.33975	1.93458	2.11607	1.76197	2.41793
550	O89110	O89110	1.99057	2.18964	1.94925	2.12799	2.00366	2.08237	1.99119	2.21231	2.15973	2.14582	2.14965	2.10788	2.04881	2.08385	2.07594	2.04271	2.04166	2.01373	1.97792	1.97631	1.9202	1.99298	1.9965	2.08278
551	O89112	O89112	2.03293	2.06427	2.00272	2.0526	1.99156	2.06186	2.05531	2.10995	2.03219	2.12581	2.14462	2.13488	2.12789	2.17415	2.1397	2.17451	2.0222	2.02369	1.96956	1.98643	1.97488	1.97802	2.00013	1.99738
552	O89116	O89116	2.12112	2.05283	2.07346	1.95473	2.0032	2.11629	2.03467	2.28238	2.05531	2.16002	2.08039	2.13273	2.10117	2.14801	2.12686	2.13574	2.00439	2.09607	1.9794	1.72703	1.836	1.97828	2.03012	2.08642
553	P00375	P00375	2.004	2.0071	2.04658	2.01211	2.01465	2.04034	2.03046	2.02396	2.10987	2.15532	2.08848	2.21702	1.91162	2.13253	2.01515	2.10276	2.01022	2.05967	2.04861	2.04406	2.02582	2.05107	2.09405	2.13588
554	P00405	P00405	3.38621	1.87439	1.69209	1.83231	1.7675	2.19632	2.11933	2.16365	1.74437	1.9964	1.94022	2.08712	1.95083	2.79152	1.80696	2.08461	1.67573	1.90023	1.78585	1.70622	1.61474	2.03175	1.65591	2.12878
555	P00493	P00493	1.97621	2.07432	2.09321	2.11704	2.09725	2.05703	2.05791	2.05685	2.1201	2.12068	2.07457	2.11656	2.03978	1.93133	2.06424	2.06921	2.11831	2.05576	1.95718	2.01836	2.0476	2.07427	2.06412	1.99042
556	P00520	P00520	1.95584	1.87323	1.90947	1.79387	2.02701	2.10879	2.27297	1.95503	2.03253	2.3616	2.43431	2.3488	2.0366	2.23355	2.17247	2.06246	1.78553	1.83521	1.96059	2.10786	1.53091	1.89734	2.04605	2.30751
557	P00860	P00860	2.50156	2.10839	2.11401	2.67018	2.56321	2.35455	2.36964	2.45273	2.21783	1.98248	2.50285	2.40962	2.45727	2.18143	2.07559	2.11407	1.46664	2.15191	-0.131487203369135	0.808484458123976	-0.0173276894120413	-0.0307019656969449	1.95613	1.92114
558	P00920	P00920	2.13254	1.77088	2.13126	1.71552	2.16687	1.71459	2.11238	1.71252	1.92665	2.17125	1.95406	2.20169	1.88016	2.14441	1.92708	2.22092	2.22296	2.02763	2.1988	2.151	2.25032	2.22273	2.15009	2.06123
559	P01027	P01027	2.19127	2.05475	2.0759	2.04499	2.11683	2.06805	2.15926	2.04704	2.17316	2.00719	2.2077	2.02115	2.13048	2.01242	2.12428	1.98432	2.28965	2.01261	1.84375	1.57682	2.02577	1.84654	2.21056	2.02609
560	P01592	P01592	3.03947	2.40506	2.76839	2.34893	2.5222	2.38359	2.65166	2.21502	1.42657	1.63185	1.99257	1.63385	1.39226	1.97532	1.28466	1.47066	2.08203	2.05877	1.04458	1.70654	1.91822	1.65661	1.8697	1.90124
561	P01635	P01635	2.50742	2.63604	2.39489	2.74196	2.5042	2.73059	2.32629	2.67641	1.95425	1.46663	1.89627	1.67977	1.44192	1.78446	1.59894	0.860265294555628	1.77368	2.12039	1.59954	1.75054	1.29493	1.63913	1.95151	2.09081
562	P01638	P01638	2.84103	2.54165	2.44344	2.83033	2.64622	2.80772	2.40002	2.75706	1.59684	2.0612	1.28317	1.01822	1.16958	0.857653562672708	1.02139	1.53834	1.4132	2.17	1.31897	2.14356	1.41957	1.94834	1.68886	2.22388
563	P01644;P01645	P01644;P01645	2.54504	2.56561	2.5614	2.41014	2.43893	2.38372	2.59987	2.4999	1.04607	2.11781	1.1536	2.04422	0.963132913943901	1.93382	1.21352	2.00679	2.14284	2.13888	1.50915	1.72027	1.84069	1.93512	1.8096	1.97448
564	P01831	P01831	1.82609	1.99689	1.0041	1.96149	1.09146	1.89049	1.25029	1.77551	1.44216	3.36906	1.54248	3.46088	1.48958	3.48624	1.42579	3.47463	1.11187	1.31857	1.31841	1.292	1.52282	1.23503	1.57743	1.21468
565	P01837	P01837	2.54935	2.40106	2.41433	2.24298	2.53448	2.3325	2.43997	2.23798	1.68814	1.69569	1.81061	1.73433	1.76286	1.80317	1.5366	1.60811	2.20684	2.2992	1.6254	1.68661	1.68787	1.83825	2.08832	2.2639
566	P01844;P01845	P01844;P01845	2.78676	1.7944	2.59422	1.72174	2.65123	1.75623	2.33512	2.20835	1.68996	1.40275	1.92816	1.33563	2.03652	1.59369	1.91019	1.21163	2.27854	2.50704	1.89245	1.93837	2.02559	1.95562	1.9704	2.4905
567	P01864	P01864	2.54072	2.65828	2.66298	2.68264	2.50299	2.45031	2.37299	2.42407	1.57487	1.5432	1.56055	1.49939	1.46924	1.71178	1.39059	1.3574	2.18181	2.25021	1.51089	1.90468	1.77153	1.84673	1.88976	1.97431
568	P01867	P01867	2.53679	2.32872	2.39535	2.3599	2.4125	2.25434	2.35101	2.20954	1.4534	1.75943	1.76792	1.74501	1.46912	1.74717	1.25186	1.7746	2.09808	2.19813	1.85334	2.06114	2.06908	1.95033	2.16217	2.30837
569	P01868;P01869	P01868;P01869	2.07732	1.44337	2.0222	2.23565	1.82337	2.33159	2.03877	2.29495	1.82499	2.07035	2.11096	1.58384	1.18053	2.31091	1.52794	2.00065	1.85745	3.0524	-0.241208615799026	2.52296	1.01527	2.63611	1.8366	2.84845
570	P01872	P01872	1.68625	1.65926	1.64331	1.61692	1.61228	1.68249	1.51522	1.59536	2.50169	2.64898	2.53325	2.55083	2.45105	2.73055	2.52628	2.67255	1.94763	2.1206	1.46424	1.53818	1.44989	1.51104	1.91346	2.0842
571	P01878	P01878	2.76447	2.51064	2.71103	2.5052	2.75719	2.51125	2.75774	2.54138	0.836183	0.675628	0.909902811321588	0.492126154083933	0.933397707191518	0.864242169588862	1.0599	0.737713042451328	2.52612	2.33608	1.88141	2.00899	2.02968	2.01816	2.20095	2.27301
572	P01887	P01887	2.08792	1.86179	1.96914	1.89095	2.18206	2.05903	2.2033	2.05491	2.04251	1.92176	2.0504	1.9542	2.15169	1.98136	2.12593	2.09652	2.10692	2.20365	2.03096	1.92197	2.1182	2.0154	2.21677	2.08466
573	P01899	P01899	2.33004	2.11433	1.87186	1.96482	1.98375	2.0943	2.06234	2.10691	2.0702	2.08966	2.18852	2.13972	2.14016	2.13958	2.17317	2.21207	2.02811	2.0393	1.91257	1.89793	1.81212	1.77278	2.08752	2.04613
574	P01901	P01901	2.22727	2.19293	1.87999	2.05679	1.92923	2.18179	2.00395	2.14793	2.18048	2.14779	2.20197	2.16694	2.08851	2.25004	2.16822	2.18344	2.0038	2.05857	1.82065	1.89588	1.69493	1.69777	2.03466	2.00105
575	P01942	P01942	2.40588	1.02634	2.45869	1.05122	2.45823	1.09402	2.38907	1.10512	1.85011	2.29498	1.84797	2.2609	1.86109	2.30142	1.89103	2.28779	2.30532	2.0061	2.28906	1.99663	2.33697	2.11822	2.25087	2.00838
576	P02088	P02088	2.26006	0.678608716243765	2.41142	0.659446597137021	2.44611	0.873841	2.39937	0.873782	1.92717	2.3767	2.05409	2.3168	1.98296	2.45069	2.04275	2.37149	2.31334	2.02684	2.31584	1.97232	2.24241	2.1577	2.0936	2.02245
577	P02301;P84244	P02301;P84244	2.3781	1.89532	2.07087	1.96373	1.81233	2.03153	2.03373	1.90205	1.97543	1.89744	2.0501	1.9234	1.98748	2.26582	1.78751	1.87462	2.22968	2.0671	2.37584	2.29871	2.32022	2.31283	1.80621	1.85169
578	P02468	P02468	3.2171	1.83778	2.18532	1.8369	2.02596	1.76718	2.0114	1.66643	1.72723	1.61066	1.91393	1.65871	1.79484	2.76818	1.54783	1.87514	2.19889	2.0234	2.14218	1.99088	2.26048	1.97895	2.21233	1.90479
579	P02469	P02469	2.96141	1.82831	2.37182	1.79284	2.05665	1.74533	2.09071	1.4879	1.81592	1.72126	2.01678	1.79264	1.62485	2.85206	1.46559	1.72339	2.24651	1.98886	2.06668	1.9511	2.22511	2.07971	2.25279	2.106
580	P03958	P03958	2.08818	2.26633	2.17278	2.21711	2.16123	2.19928	2.12347	2.2332	2.1145	1.8756	2.05443	1.90787	2.06616	1.89165	2.07642	1.91314	2.11464	1.97591	1.9928	1.88357	2.05674	1.92384	2.0135	1.97761
581	P03975	P03975	2.37972	2.36015	2.13982	2.34356	2.1431	2.31295	2.31987	2.27	2.1239	1.73328	2.50339	1.75002	2.33655	1.93897	2.25646	1.71426	1.49532	1.8046	1.79014	1.77986	1.60693	1.80621	1.86983	1.96767
582	P03995	P03995	0.156149801886902	2.92174	0.300820727759828	2.58715	-0.0888729936260482	2.56686	-0.116915182288442	2.60284	1.22444	3.50167	1.19917	3.38361	1.14028	3.42995	0.935219754270589	3.34135	1.4415	0.856749980425411	1.46371	0.830000886925625	1.41718	1.36038	1.38694	0.897384038101758
583	P04104	P04104	0.949756593322615	3.45839	1.64536	2.81725	0.592776850231545	0.381257128656824	1.4003	1.45109	0.992429295122291	1.73338	1.88391	1.53181	3.07762	2.25831	0.782781277081764	0.713958349012455	1.39506	1.25897	2.10583	1.13341	1.49402	2.23133	4.14845	1.79229
584	P04117	P04117	2.06109	1.83945	2.18258	1.96125	2.0227	1.89326	2.08101	1.88709	1.68432	2.50462	1.65619	2.44773	1.77962	2.42756	1.55124	2.43833	1.88108	2.12811	2.01773	2.38696	1.91084	2.28363	1.75568	2.03743
585	P04184	P04184	2.10961	2.03424	2.18741	2.03805	2.14618	2.01304	2.14112	2.003	1.96853	2.01132	1.90471	2.00179	2.05882	2.07148	2.04559	2.15367	2.1463	2.12042	2.142	2.00382	1.96703	1.89936	2.11401	2.08186
586	P04202	P04202	2.1854	2.2758	2.03001	2.22823	2.06401	2.2494	2.08595	2.21783	1.99064	1.96062	2.1004	2.01185	2.03052	2.02496	1.99076	1.9064	2.03153	2.023	1.94089	2.09085	1.98594	1.99039	1.91332	1.99481
587	P04247	P04247	2.72715	2.04119	2.76127	1.9725	2.5128	2.09326	2.66971	2.04994	2.1357	1.96428	2.19012	1.83337	2.18675	2.19527	2.06493	2.04638	1.75659	1.57674	1.68234	1.53723	1.85067	1.68739	1.23183	1.35554
588	P04370	P04370	0.193943875162716	1.94525	0.151130094957362	1.95816	0.229128220249403	1.70028	-0.0160365006115298	1.77397	1.01596	2.75057	0.964224220845486	3.12501	1.33838	3.30816	1.03358	3.04476	1.75188	2.3369	1.95042	2.69135	2.32195	2.52243	2.10132	2.38886
589	P04441	P04441	2.7763	1.97393	2.22515	2.14033	2.18105	2.11468	2.34282	1.92863	2.10446	1.83883	2.06427	1.93351	1.74249	2.10439	1.85237	1.64102	2.37731	1.92621	1.93789	1.57152	1.82734	1.15877	2.47912	2.31564
590	P04627	P04627	2.0669	2.1176	2.02074	2.09931	2.05142	1.95153	2.08768	2.08464	2.09071	2.0766	2.21446	1.97335	2.07273	2.12663	1.8615	1.97181	2.0042	2.10361	2.02412	2.10864	2.09667	2.03312	2.08221	2.05375
591	P04919	P04919	2.97866	1.20476	2.2234	1.17715	2.2859	1.32709	2.41143	1.27291	1.57259	2.2409	1.86776	2.37547	1.65439	2.70339	1.7301	2.33653	2.10839	1.87827	2.12112	1.90148	2.1281	2.04325	2.25605	1.94295
592	P04925	P04925	2.49358	2.1507	2.08907	2.09046	1.78474	2.25507	1.88324	2.05892	2.12503	2.46264	2.26075	2.66927	1.51624	2.70191	1.84388	2.51708	1.80222	1.58774	1.43179	1.6884	1.42638	1.46434	2.03872	1.87203
593	P05063	P05063	1.64828	2.33515	1.53326	2.06164	1.89066	2.04746	1.60368	2.31315	1.56472	2.57172	1.95163	2.69905	1.96701	2.87445	1.98671	2.87661	1.52212	1.81137	1.83197	1.93403	1.62953	1.76962	1.75404	1.7841
594	P05064	P05064	1.9978	2.15051	1.96604	2.05947	2.02911	2.09087	2.03849	2.14127	2.16034	2.02965	2.14326	2.05323	2.03635	2.09014	2.10514	2.05963	2.12856	2.04224	1.97065	1.97505	1.99264	2.03802	2.04205	2.04619
595	P05132	P05132	2.21016	2.09961	2.09252	2.20858	2.20655	2.18172	2.13015	2.01442	2.01307	2.24372	2.16801	2.2617	1.90935	2.20075	1.8975	2.06867	1.665	2.14995	1.64432	1.93739	1.96946	1.94209	2.01092	1.97755
596	P05201	P05201	1.95472	2.10162	1.95975	2.07413	2.01804	2.06241	1.97948	2.08414	2.06717	2.16509	2.04167	2.18929	2.04053	2.15527	2.03697	2.16555	2.11479	2.01011	2.0461	1.95875	2.07159	2.00231	2.03528	2.04343
597	P05202	P05202	2.34875	2.00215	1.90329	1.98603	1.94001	1.99535	2.05744	2.00748	1.95803	2.05016	2.00884	2.07115	2.00597	2.17285	1.92078	2.0342	2.08564	2.0607	2.15371	2.19236	2.16042	2.17029	1.97313	2.06851
598	P05532	P05532	2.0316	2.35637	1.81564	2.33681	1.95739	2.32626	1.95204	2.31874	2.25587	2.23976	2.25787	2.36007	2.06982	2.29212	1.92551	2.34086	1.9628	1.95157	1.62551	1.87643	1.28679	1.26133	1.86068	2.03301
599	P05555	P05555	2.41962	1.91296	1.86876	1.72441	1.97112	1.93916	2.07782	1.88991	2.08668	1.9971	2.24239	2.07626	2.06412	2.13034	2.13814	2.09745	2.22562	2.03685	2.04839	1.92605	2.13897	2.03623	2.17043	2.0317
600	P05977	P05977	2.11168	2.10127	2.19226	2.11965	2.1155	2.14589	2.07231	1.96897	1.77619	1.64148	1.94884	1.61644	1.77564	1.71263	1.68337	1.6398	2.50165	2.12072	2.29668	2.20018	2.42114	2.29027	2.36466	2.06052
601	P06151	P06151	1.96982	2.15859	1.97163	2.14439	2.04749	2.17784	2.02703	2.17642	2.02995	2.05639	2.0707	2.09952	2.1049	2.03043	2.09452	2.10049	2.01539	1.98693	2.01711	1.9201	2.02816	2.08062	2.05641	2.0132
602	P06330	P06330	2.24611	2.51069	2.20342	2.42372	2.23426	2.23021	2.34538	2.46923	1.41953	1.84313	1.55879	1.85133	1.50477	1.74462	1.29744	1.77376	2.18377	2.41938	1.68314	2.16961	1.91277	2.24959	1.99153	2.197
603	P06339	P06339	2.52273	2.29575	1.99119	2.1571	1.89718	2.2293	2.02487	2.32594	2.25635	2.17533	2.38927	2.23639	2.0873	2.15358	2.24326	2.06824	1.91356	2.15663	1.29721	1.58985	1.40573	1.41897	1.91215	1.9092
604	P06537	P06537	2.18766	1.99188	2.04574	1.99576	2.1986	1.88193	2.13496	1.90996	1.9214	1.97454	2.15777	1.95884	2.01311	2.04719	1.97019	1.97833	2.17259	2.11227	2.03421	2.093	2.15896	2.01598	2.16503	2.21354
605	P06745	P06745	2.0126	2.02749	1.99506	2.1092	2.08868	2.13634	2.07302	2.11051	2.1107	1.98845	2.16494	2.02909	2.1226	1.92648	2.17756	1.98268	2.09643	2.04094	2.0331	1.93318	2.04097	2.0403	2.11876	2.0181
606	P06797	P06797	2.16898	2.05612	2.1655	2.04431	2.17599	2.11365	2.11508	2.13288	1.94544	2.23157	1.89258	2.22664	1.97107	2.1748	1.76614	2.14153	1.9287	2.00085	1.89495	2.14837	1.90762	2.07526	1.91223	2.09953
607	P06800	P06800	2.34033	2.09299	1.84533	1.99543	1.98336	2.17261	2.07184	2.11823	2.06301	1.96505	2.16374	2.07974	2.04618	2.12064	2.08758	2.0322	2.07267	1.99819	1.97939	1.93671	2.03751	1.97604	2.1102	2.04955
608	P06802	P06802	3.26624	2.30837	2.03755	2.18329	1.90559	2.18177	2.48273	1.93101	1.78699	1.94292	2.27774	2.02674	2.04493	2.3916	1.12744	1.78415	1.56391	1.59102	1.62224	1.9873	1.78514	2.09064	1.60744	2.03682
609	P06837	P06837	0.653491171505942	2.63858	1.05098	2.24492	0.17819	1.294	0.926858609032726	2.55406	0.0547898976756648	3.89695	0.338299453658887	3.91546	0.469380029916184	3.84373	0.114215575094947	3.80096	0.898568232360792	-0.477963714237218	0.137983649215351	1.12595	0.695682603387766	-0.123235124101147	0.167828	0.538435294150488
610	P06869	P06869	2.33655	1.96739	2.18911	1.93622	2.11795	1.80095	2.28067	1.99869	2.03207	1.86207	2.25356	1.92181	2.06894	2.11961	2.15613	1.91199	2.27185	2.07535	1.80281	2.09019	2.06305	1.89669	2.12367	1.95404
611	P06876	P06876	2.38864	2.48748	2.2584	2.44844	2.21139	2.3209	2.38098	2.45823	2.24699	2.23511	2.28718	2.10804	2.10982	1.86012	2.15594	1.84557	1.76328	2.09318	1.41127	1.20923	0.771991843327512	1.33942	1.62385	1.9938
612	P07091	P07091	2.33022	1.63036	2.18489	1.80789	2.2415	2.22403	2.43369	2.29728	2.04181	1.83738	2.03983	1.99041	2.15862	2.11732	1.9891	1.97163	2.13763	2.27142	1.6735	1.93179	1.40728	1.88841	2.24467	2.1071
613	P07214	P07214	2.79916	1.55379	2.5622	1.38483	2.42079	1.42497	2.38588	1.46566	1.88136	1.64798	2.10434	1.62864	1.99907	1.93643	1.92976	1.83374	2.58067	1.93274	2.16106	2.0172	2.3821	1.99546	2.30531	1.88151
614	P07309	P07309	2.0772	1.73858	2.07593	1.78682	2.08081	1.75881	2.14143	1.7302	2.24918	1.84274	2.22175	1.82625	2.2656	1.83325	2.305	1.88335	2.1945	2.16747	2.15824	2.1749	2.24485	2.1775	2.07977	2.11682
615	P07310	P07310	3.32505	1.7346	2.59669	1.64984	2.37209	1.68686	2.42687	1.61113	1.92606	1.90613	2.16911	1.74902	2.11361	2.46936	1.80127	1.98387	1.89181	1.66397	1.81978	1.83633	1.91145	1.88012	1.73891	1.65969
616	P07356	P07356	2.21566	2.02848	2.09346	2.0751	2.1446	2.0733	2.14159	2.08735	2.01305	1.90923	2.00781	1.8696	2.02913	1.97443	2.0113	1.94528	2.19059	2.04696	2.15111	1.96627	2.19676	2.01793	2.15056	2.00654
617	P07607	P07607	2.06562	2.11015	2.03267	2.03492	2.07331	2.03595	2.10039	2.068	2.11026	2.10741	2.05475	2.09051	2.03725	2.00821	2.08535	2.10716	2.00991	2.07736	1.97525	2.02053	2.00465	2.01016	2.11054	2.07006
618	P07724	P07724	2.30885	1.90725	2.16014	1.80339	2.08137	1.7878	2.13194	1.76952	2.20599	1.8694	2.26786	1.8453	2.21566	2.00644	2.1262	1.87508	2.21791	1.97352	2.14143	2.05717	2.30528	2.09022	2.10755	1.93336
619	P07742	P07742	1.99172	2.14026	1.97892	2.16304	2.05188	2.14905	2.05238	2.1561	2.01092	2.11109	2.04599	2.11181	2.0451	2.14104	2.01943	2.09448	2.00204	2.05017	1.9656	1.95588	1.95553	2.07936	2.02927	2.07814
620	P07758;Q00896	P07758;Q00896	1.91214	1.91176	1.90728	1.87896	1.78188	1.82437	1.82747	1.81724	2.43639	2.15821	2.57207	2.15889	2.59907	2.28725	2.4464	2.10234	2.0326	1.96654	1.76641	1.92422	1.89191	1.96667	1.6873	1.99273
621	P07759	P07759	1.68738	1.33859	1.66731	1.25358	1.48674	1.30851	1.45972	1.23057	2.92459	2.23206	3.00405	2.13126	3.02294	2.49061	2.74222	2.27688	1.72418	1.87137	1.61375	2.0003	1.73828	1.99126	1.58859	1.99625
622	P07901	P07901	1.93899	2.00512	1.95658	2.05056	1.99491	2.03359	1.98225	2.02031	2.00623	2.03832	1.96174	2.05788	2.02237	2.03189	2.02031	2.05426	1.92549	2.33075	1.9848	2.33153	1.96141	2.38023	1.92396	2.25622
623	P07903	P07903	1.64025	1.68278	2.20638	1.92252	2.02058	1.69605	2.02209	2.27552	1.95509	1.80783	2.30667	2.33209	1.82645	2.02324	2.09205	1.86063	1.88529	2.17837	2.42106	2.24484	2.2747	2.20846	2.15823	1.98426
624	P08003	P08003	2.00643	2.20902	2.05189	2.16867	2.05829	2.2161	2.06141	2.18945	2.09023	1.99073	2.05754	1.99928	2.04313	1.97759	2.06672	1.99432	1.97715	2.05536	2.00605	2.08536	1.95732	2.08288	1.96656	2.05666
625	P08030	P08030	2.21106	2.41356	1.82792	2.20149	2.05213	2.19308	1.94413	2.23388	2.0706	2.1995	2.21592	2.2237	2.06988	2.23781	1.97458	1.92174	2.01837	1.97683	1.72534	1.7397	1.71971	2.1033	1.84268	2.02302
626	P08032	P08032	2.31525	1.56111	2.27927	1.59069	2.29746	1.57628	2.27862	1.54457	1.96105	2.21585	2.03141	2.25609	1.9456	2.39924	1.89667	2.24612	2.13717	2.01538	2.06379	2.02705	2.17741	2.03552	2.07804	1.99864
627	P08071	P08071	2.31474	1.91441	2.19811	1.86565	2.24215	1.86917	2.20829	1.86154	2.11417	1.92694	2.07245	1.87277	2.07181	1.96381	2.074	1.92142	2.35957	2.07624	2.04146	1.69164	2.27196	1.96324	2.29107	1.98532
628	P08074	P08074	2.62876	2.38393	2.62644	2.13322	2.5437	2.16666	2.41699	2.14334	2.14954	2.18651	2.04778	2.05208	1.92962	2.06677	1.64202	2.07068	1.36294	1.46961	1.85965	1.55806	1.65196	2.07372	1.40042	1.78889
629	P08101	P08101	2.29918	2.33933	1.77743	2.3231	1.9681	2.38944	2.01498	2.31405	2.09967	1.99259	2.02824	2.01044	2.03033	2.06246	2.07401	2.04037	1.9258	2.00159	1.83342	1.93088	1.76458	1.80563	2.03478	2.10003
630	P08103	P08103	2.38357	2.02215	2.00207	1.99679	2.1237	2.09072	2.18645	2.06283	2.06539	1.96845	2.13292	2.02674	2.03283	2.0146	2.05054	2.00078	2.07331	1.95655	2.05297	1.90722	2.0728	1.99104	2.13366	1.99177
631	P08113	P08113	2.06298	2.16855	2.08805	2.18632	2.09476	2.16187	2.09216	2.17022	2.05259	2.00048	2.00701	1.99936	2.0329	1.98927	2.0339	2.0032	2.00788	2.07465	1.97612	2.10285	1.98463	2.10724	1.9422	2.03695
632	P08207	P08207	2.30611	1.98593	2.06671	2.07525	2.33451	2.08044	2.37979	1.99104	1.82036	2.07165	1.98631	2.18649	1.59744	2.42657	1.53198	2.23105	1.96366	2.21619	1.89785	2.00873	1.87608	1.84129	2.15035	2.00255
633	P08226	P08226	2.23608	1.98391	2.22266	1.94059	2.21539	1.83245	2.17926	1.83773	1.94846	2.08237	2.11665	2.04953	1.98299	2.15598	1.9621	2.06156	2.20762	2.05039	2.07255	1.93119	2.19351	2.03365	2.0692	1.9335
634	P08228	P08228	2.17374	1.91576	2.14397	1.94507	2.03785	1.94579	2.04916	1.9662	2.3008	2.10035	2.15801	2.13216	2.06943	2.05566	2.04296	2.09054	1.9625	2.12474	2.07773	2.05347	1.9856	2.06248	1.90516	2.04587
635	P08249	P08249	2.3574	1.99133	2.08817	1.99024	2.06285	1.9627	2.12886	1.94745	1.99442	1.99821	1.95172	1.98402	2.0374	2.00607	1.99156	1.94532	2.08165	2.05796	2.20444	2.16249	2.17701	2.17484	1.98109	2.05168
636	P08508	P08508	2.51997	2.46638	1.95954	2.3417	2.13503	2.50818	2.18935	2.39039	1.90981	2.12459	2.258	2.36096	1.74373	2.05593	1.91652	1.92447	1.99542	2.24258	1.43175	1.37205	1.63931	1.45183	1.99784	1.54909
637	P08551	P08551	1.43727	1.98941	1.64948	1.99564	1.48765	1.89328	1.5754	1.7366	1.0874	2.45072	1.1123	2.25547	1.05294	2.31079	0.783517755232064	2.32114	2.60524	2.3364	2.6097	2.52488	2.6832	2.48407	2.38266	2.27915
638	P08553	P08553	1.43345	2.02879	1.64019	1.99337	1.44057	1.87947	1.5513	1.83333	1.06496	2.53452	1.16254	2.31008	0.968294	2.45255	0.699178	2.32422	2.57353	2.28831	2.50632	2.53566	2.64149	2.48609	2.32305	2.29934
639	P08556	P08556	2.22579	1.98624	1.86462	2.03908	1.86757	2.18041	2.02336	2.12058	2.06024	2.24674	2.21074	2.32331	1.99835	2.25516	1.96126	2.15549	1.92927	2.16549	1.84825	1.8815	1.75277	1.95072	2.03824	2.14419
640	P08752	P08752	2.35593	2.09077	1.91435	2.04662	2.00945	2.12346	2.11739	2.1241	2.00173	2.02189	2.14758	2.08055	2.11043	2.14082	2.09212	2.07392	1.97103	2.06628	1.98779	1.93364	1.93935	2.01925	1.96878	2.00392
641	P08775	P08775	1.99943	2.05255	2.02369	2.03009	2.04487	2.0219	2.05616	2.0436	2.06802	2.05142	2.08896	2.02997	2.03401	2.08078	2.0528	2.08695	2.04071	2.0568	2.08287	2.09362	2.09734	2.06532	2.08595	2.11897
642	P08905	P08905	2.08384	1.74475	2.02848	1.72312	2.094	1.71416	2.15091	1.81372	2.07053	2.1939	2.09175	2.12044	2.05121	2.20851	2.12855	2.12225	2.33732	2.16047	1.9566	1.83713	2.20631	2.11627	2.20544	2.0356
643	P09055	P09055	2.44296	2.1167	1.94544	2.0096	1.99692	2.14916	2.04432	2.08197	2.07833	1.97799	2.17405	2.08081	2.04332	2.15523	2.04531	2.03457	1.87727	2.06783	1.90843	2.04376	1.90497	2.01899	2.01001	2.09933
644	P09103	P09103	2.06905	2.15398	2.08612	2.20145	2.08548	2.19717	2.0676	2.17239	2.12936	2.05255	2.08225	2.04282	2.09567	1.97591	2.05856	2.00048	1.97084	2.02358	1.93776	2.03139	1.95818	2.02884	1.95349	1.99275
645	P09242	P09242	3.34336	1.58474	2.51348	1.54224	2.36883	1.50254	2.45082	1.31728	1.64255	1.74456	2.03312	1.74146	1.84759	2.25174	1.7694	1.88529	1.8059	2.18851	1.95618	2.09173	2.02619	2.17535	1.85632	2.16575
646	P09405	P09405	2.06728	2.10891	2.07312	2.14324	1.97722	2.18456	1.95221	1.88733	1.95802	2.17061	2.09392	2.19826	2.10202	2.0916	2.05825	2.19758	2.05516	1.97953	1.9894	2.08259	1.92513	1.92228	2.07307	2.05757
647	P09411	P09411	2.02611	2.09871	2.03558	2.1521	2.07912	2.19097	2.03677	2.16944	2.10119	2.00746	2.05383	2.01889	2.02719	2.03582	2.06786	2.05217	2.12829	1.99195	2.0027	1.97849	2.02379	2.05614	2.02804	2.02547
648	P09450	P09450	2.31692	2.18763	2.06776	2.22275	2.23327	2.13099	1.89144	1.11028	2.0925	2.2076	2.23248	2.00865	1.27976	2.28427	1.81298	1.4375	2.19118	1.87875	2.30901	2.1266	2.20488	2.21889	2.16044	2.07687
649	P09528	P09528	1.9404	2.17207	1.99933	2.14386	1.99655	2.16586	1.99064	2.08836	1.98277	2.16617	1.9357	2.21537	1.97119	2.31739	2.0253	2.27174	2.05085	2.23867	1.71118	2.13735	1.66745	1.93464	1.9525	2.14103
650	P09541	P09541	2.07453	1.69137	2.25802	1.71662	2.13806	1.80827	2.26081	1.79736	1.37917	1.81723	1.54649	1.91053	1.43313	1.83573	1.48913	1.79301	2.51742	2.5355	2.35505	2.3178	2.42809	2.32133	2.47929	2.42939
651	P09542	P09542	2.15572	2.01738	2.29965	1.9969	2.23179	2.03927	2.2716	1.87722	1.61624	1.36917	1.82694	1.40052	1.60845	1.42663	1.5507	1.23613	2.56598	2.29592	2.39432	2.39438	2.52914	2.4298	2.38784	2.22354
652	P09581	P09581	2.0246	2.4847	1.81804	2.3877	1.87576	2.3129	1.97341	2.45275	2.15459	2.03767	2.21748	2.13907	2.14015	2.22731	2.22244	2.17362	1.95809	2.06759	1.97482	1.9836	0.972025905351513	1.20128	1.74146	2.02997
653	P09671	P09671	2.33332	1.88493	1.97919	1.88083	1.95452	1.89274	2.12792	1.90339	1.94733	2.07433	2.04051	2.1055	2.05836	2.20202	1.93487	2.06506	2.05132	2.13113	2.14207	2.19948	2.15095	2.21684	1.91969	2.09582
654	P09838	P09838	2.33959	1.80021	2.35786	2.10921	2.462	2.18961	2.31515	2.12326	2.07532	1.49088	2.22612	1.42952	1.97594	1.45012	1.96926	1.47397	2.26272	2.63053	1.37176	1.92052	1.79899	2.04473	2.18099	2.41896
655	P09925	P09925	3.18431	2.36214	2.22318	2.14227	2.09071	2.08571	2.01183	2.1264	1.86408	2.05185	1.92409	1.96087	1.89882	2.19178	1.82532	1.64434	1.7523	2.03156	1.76023	1.99497	2.09668	1.87938	1.65893	1.7628
656	P09926	P09926	1.81246	2.1375	2.09702	1.98726	1.89891	2.00984	1.97225	1.88166	1.97076	2.21705	2.23219	2.25163	1.92349	2.38258	1.89614	2.1691	2.0247	2.01563	1.8642	2.29367	1.8622	2.10829	2.0125	2.1963
657	P0C0A3	P0C0A3	2.33581	1.97471	1.69671	1.96025	1.96487	2.02233	1.83962	1.9865	1.75432	2.09763	2.30316	2.23207	2.19221	2.41944	2.15453	2.36276	1.82599	2.03173	1.85814	1.88546	1.93697	2.04362	1.98005	2.24066
658	P0C0S6;Q3THW5	P0C0S6;Q3THW5	2.08059	2.00673	2.14927	2.03198	2.19532	2.06367	1.98952	1.95034	2.25629	2.1042	2.13412	2.09661	2.0924	2.01824	2.02809	1.93179	1.99742	1.87043	2.08073	2.05105	2.16269	2.00688	2.01316	2.04248
659	P0C6B7	P0C6B7	2.30547	2.12987	1.74599	1.8952	1.93815	2.08373	2.08031	2.07133	2.12288	1.93896	2.22509	2.16805	2.09531	2.12892	2.14496	2.13112	1.97919	2.11426	1.99858	1.94645	1.94894	1.91091	1.99128	2.19321
660	P0C7N9	P0C7N9	2.02968	1.98719	1.80575	2.1791	2.07341	2.10656	1.97456	2.24517	2.01739	2.13242	2.20579	2.26837	1.98578	2.2618	2.07506	2.00434	2.01496	2.02805	1.93844	2.09689	1.9659	2.12801	1.87768	1.89181
661	P0C8B4	P0C8B4	2.43757	1.74856	2.16502	2.17397	1.99731	2.29757	2.02165	1.90008	1.62229	2.02338	2.02314	2.5298	2.28275	2.44803	1.87274	2.31391	1.66891	2.27405	0.883435899358587	1.57673	1.27324	1.67043	2.34331	2.60017
662	P0C8K7	P0C8K7	2.75343	1.81648	2.03316	1.74272	2.0721	1.68165	2.32177	1.95328	1.89107	2.08627	1.89001	2.42371	1.82779	2.40122	1.93227	2.30312	1.71986	1.9898	1.85196	2.01169	1.73665	1.90969	2.20837	2.2566
663	P0CG14	P0CG14	1.85594	1.94918	2.0085	1.79909	2.13652	1.87782	2.17735	2.05083	2.24071	2.00071	2.23502	1.96877	2.08303	2.09561	2.03306	2.01661	2.21647	2.15581	1.95771	1.84835	2.06383	2.09239	2.12452	2.28705
664	P0CW03	P0CW03	2.5604	2.4807	1.68456	2.14035	1.86191	2.41185	2.01397	2.36382	2.03252	2.17704	2.23291	2.22451	2.08317	2.38064	2.05147	2.07855	1.7547	1.772	1.6283	1.62334	1.4813	1.75948	1.98449	1.94664
665	P0DN34	P0DN34	3.78685	1.90489	1.8891	1.45361	1.74653	2.07367	1.83654	2.012	1.28171	1.92757	1.96346	2.09413	1.48056	3.31193	1.42622	2.05156	1.44532	1.86268	1.66884	1.49681	1.63764	1.84813	1.7672	2.13836
666	P0DOV1	P0DOV1	2.49682	2.40142	2.59645	2.52521	2.60952	2.49859	2.42499	2.55514	1.96205	1.63818	2.04937	1.67729	1.86359	1.43103	2.07408	1.61164	1.74382	1.5511	1.78598	1.79555	1.84268	1.53388	1.88581	1.55571
667	P0DOV2	P0DOV2	2.33738	2.16707	2.15539	2.13957	2.25798	2.03337	2.24268	2.20013	1.94501	1.97427	2.20613	1.92017	2.01693	1.88298	1.97775	1.85571	2.08427	1.97157	2.00529	2.02362	1.96524	1.95247	2.0794	1.87654
668	P0DP26;P0DP27;P0DP28	P0DP26;P0DP27;P0DP28	2.55402	1.77342	2.21872	2.13757	1.72473	2.30955	2.12286	1.90143	1.71431	2.06695	2.12826	2.17299	2.42289	2.1925	2.18461	1.91732	2.5703	1.94984	1.52438	1.94395	1.77537	1.71763	1.85053	1.94295
669	P10107	P10107	2.17003	2.04043	2.14589	2.11555	2.22893	2.08937	2.20148	2.10128	2.06855	1.8571	2.03218	1.84549	2.00259	1.79297	2.06641	1.81132	2.24779	2.03685	2.11888	1.87494	2.20097	2.02449	2.1949	2.00416
670	P10126	P10126	1.99513	2.13764	1.91504	2.1027	2.01179	2.11021	2.00456	2.12897	2.06345	2.10153	2.06569	2.1482	2.07789	2.18162	2.03525	2.10659	2.00248	2.06925	1.94699	2.05241	1.94168	2.12842	1.98548	2.06137
671	P10404	P10404	2.15875	1.91759	1.71424	1.79466	1.80339	1.94266	1.88922	1.90732	2.47009	2.11001	2.54529	2.21405	2.39823	2.27626	2.41821	2.22228	1.81655	1.99122	1.75341	2.00264	1.81257	1.914	1.90023	1.94991
672	P10493	P10493	2.8148	1.92321	2.31359	1.83121	1.91275	1.78326	2.12531	1.63293	1.48353	1.66923	1.79679	1.64537	1.74873	2.45249	1.46802	1.83853	2.45486	2.19982	2.34245	2.07691	2.40127	2.09077	2.27412	2.1591
673	P10518	P10518	2.04898	1.75713	2.2577	1.81774	2.20624	1.78729	2.26574	1.77712	1.9719	2.1013	1.93799	2.07618	1.91243	2.10127	1.99743	2.10097	2.1435	2.14809	2.0868	2.18064	2.16879	2.15024	2.12756	2.11541
674	P10605	P10605	2.11751	2.17144	2.06829	2.11984	2.07521	2.06471	2.13861	2.18007	1.89148	2.10218	1.80906	2.12684	1.87609	2.17095	1.822	2.09032	2.03611	2.15962	1.88672	2.24568	1.94879	2.15421	1.91179	2.1226
675	P10630	P10630	2.06357	1.95461	1.94925	1.91	1.99442	1.72448	2.11179	1.94219	2.15518	2.11437	2.20503	2.17493	2.03304	2.24001	2.04753	2.29	2.0583	2.10846	1.93818	2.11016	2.03945	2.11223	1.91479	2.09953
676	P10639	P10639	2.0445	2.06531	2.08884	2.01513	2.11959	2.12021	2.05232	2.08745	2.15524	2.08323	2.15626	2.11261	2.08585	2.02421	2.0413	2.00615	2.18967	2.10696	1.97966	1.88056	1.95614	2.02834	2.0911	1.87399
677	P10649	P10649	2.02731	2.08634	2.03158	2.15734	2.12595	2.15538	2.11115	2.15441	2.1512	2.0966	2.12417	2.08925	2.10754	2.05773	2.10274	2.05599	1.9663	2.02202	1.95687	1.89335	1.96032	1.95917	1.98966	1.98466
678	P10711	P10711	1.95425	2.0704	2.05433	2.06391	2.02143	2.01681	2.00017	2.01085	2.1047	2.04569	2.0494	2.07644	2.07355	2.01339	2.09037	2.08011	2.12556	2.06308	2.07552	2.0658	2.06697	2.08322	2.10378	2.09167
679	P10810	P10810	2.16603	2.53843	2.16974	2.39358	2.0718	2.36147	2.35381	1.96748	2.20773	1.84893	2.33296	1.80174	2.03573	1.92776	1.65327	1.89479	1.82255	1.9002	1.95598	1.93224	1.93039	1.57189	1.8908	2.20427
680	P10833	P10833	2.38069	1.71557	1.97289	1.78225	1.89638	1.90704	2.05519	1.86014	1.8986	2.18631	1.84789	2.0947	2.15866	2.36069	1.82416	2.365	2.1486	2.17094	2.16552	1.87231	2.07215	2.12876	2.2159	2.04599
681	P10852	P10852	2.19619	2.17368	1.72226	2.02928	1.83194	2.21726	1.9689	2.15872	2.10158	2.17534	2.19939	2.29494	2.01808	2.31414	2.08086	2.30804	1.8438	1.98559	1.87282	1.9844	1.74982	1.87959	1.95904	2.11059
682	P10853;Q64475;Q8CGP1;Q8CGP2	P10853;Q64475;Q8CGP1;Q8CGP2	2.24036	2.09872	2.18478	1.87387	2.21571	1.84172	2.13278	1.92555	2.05283	1.91232	2.1082	2.10241	2.06371	1.86671	1.92779	2.10017	2.12569	2.12464	2.14238	2.02115	2.20529	1.99159	2.05691	1.99222
683	P10922	P10922	2.30847	1.87457	2.22806	1.92524	1.66551	2.06597	1.80544	1.86783	2.28671	2.08558	2.26213	2.16746	2.25925	2.48941	2.215	2.24478	1.92538	1.75535	2.33648	2.06165	2.01566	1.83511	1.72704	1.52176
684	P10923	P10923	2.63798	2.53583	2.48953	1.62549	1.97815	1.59256	2.29033	1.77547	2.12828	1.9464	2.16242	2.20258	1.86457	1.69043	1.66453	1.89654	2.39899	2.01377	1.85439	1.9292	1.86923	2.01812	1.91519	2.23973
685	P11031	P11031	1.96005	2.16648	1.98219	2.16617	2.10111	2.07256	2.04397	2.09199	2.05862	2.09407	2.11919	2.14765	2.15742	2.10155	2.08376	2.04286	2.01737	2.03919	1.9622	1.99157	1.98783	1.965	1.99947	2.0259
686	P11087	P11087	2.98771	1.49844	2.89203	1.16557	2.61431	1.14646	2.65766	1.11428	1.95963	1.41093	2.09105	1.47356	2.09698	1.94146	2.0506	1.71545	2.0461	2.26897	1.91888	2.22269	1.99617	2.12004	1.81161	2.13308
687	P11103	P11103	1.91921	2.05144	1.95727	2.07977	1.96706	2.08526	1.99006	2.09393	2.07209	2.12353	2.04225	2.11653	2.03735	2.16229	2.04485	2.09136	2.04756	2.08309	2.04329	2.13558	2.0354	2.11619	1.99097	2.09869
688	P11152	P11152	2.06976	2.09098	2.39113	1.41561	2.26812	1.97973	2.14669	1.79932	2.09734	2.28036	2.36235	2.05948	2.12457	2.35486	1.87343	2.06833	2.04441	1.94201	1.7073	2.2037	1.58136	1.72256	2.08637	2.26225
689	P11157	P11157	2.03747	2.12282	2.17046	2.08985	2.15491	2.0858	2.16283	2.07716	2.00395	2.13319	2.02083	2.13206	2.00437	2.15011	2.01327	2.16032	2.00885	2.02962	1.86101	1.97413	1.86917	1.99522	1.99311	2.10333
690	P11247	P11247	2.73707	2.18283	1.82592	2.16751	1.86672	2.20911	1.81224	2.20552	2.03297	1.94167	2.06378	2.0578	1.92454	2.91448	1.95429	2.02261	1.85995	1.88695	1.75761	1.93962	1.74259	1.82502	1.85954	1.90407
691	P11276	P11276	2.54693	1.74743	2.3755	1.67897	2.13065	1.68594	2.16957	1.60052	1.81965	1.62568	2.11533	1.65816	2.024	2.00353	1.83468	1.85262	2.58707	1.83102	2.45255	2.02093	2.50673	2.04478	2.44642	1.83193
692	P11352	P11352	2.09915	2.01404	2.13759	2.02172	2.13631	2.02897	2.08815	2.03965	2.09382	2.01248	2.02234	2.03739	2.01781	2.03568	2.00816	2.03151	2.11531	1.96542	2.11034	2.06614	2.14868	2.06951	2.05468	2.04009
693	P11404	P11404	2.39309	2.12667	2.33685	1.62238	2.02546	1.7231	2.00729	1.81273	2.33163	2.50511	2.55912	2.67136	2.19045	2.47006	2.13348	2.29404	1.95669	1.49162	1.59796	1.68752	1.77728	1.71114	1.15572	1.63219
694	P11438	P11438	2.37459	2.03073	1.83215	1.94069	1.89333	2.09007	2.02905	2.05305	2.03484	2.03573	2.15076	2.07251	2.04431	2.22541	2.04897	2.11458	2.03645	2.07769	1.95137	2.08608	2.03495	2.07976	2.02623	2.06142
695	P11440	P11440	1.95184	2.12754	2.01578	2.16522	2.08319	2.13496	2.07584	2.18621	2.03205	2.10141	2.05714	2.10883	1.97152	2.0807	2.05757	2.12894	1.9802	2.05727	1.93146	2.01182	1.91823	2.03718	2.05049	2.10749
696	P11499	P11499	1.9811	2.11302	1.99531	2.1494	2.03668	2.13037	2.01629	2.12783	2.10041	2.09124	2.04782	2.1144	2.10815	2.15508	2.13319	2.13079	2.01884	2.02023	1.98869	1.9797	1.95812	2.03154	1.99055	1.95955
697	P11531	P11531	2.88888	2.1975	2.43421	2.10801	2.24672	2.22674	2.17554	2.11134	1.78419	1.47882	2.01737	1.70448	1.94326	2.39166	1.61925	1.7204	1.98948	1.49138	2.12157	1.86117	2.25531	1.93799	2.27872	1.4853
698	P11609	P11609	2.53615	2.12213	1.95236	2.18356	2.05901	2.40134	2.02585	2.22819	1.9117	2.2047	2.22316	2.34637	1.65113	2.23383	1.79122	1.91973	1.92741	1.65151	1.70496	2.00538	2.13524	2.01654	1.83681	1.91754
699	P11672	P11672	2.27624	1.88259	2.24692	1.98023	2.28725	1.8838	2.22178	1.91625	2.07521	1.92567	2.0846	1.95523	2.10741	2.00803	2.09577	1.95695	2.34355	2.04864	1.96238	1.60221	2.26642	1.93924	2.20121	1.90832
700	P11679	P11679	2.40456	1.69303	2.64206	1.5148	2.54286	1.40147	2.37601	1.46178	2.28175	2.12816	2.49722	1.99342	2.26998	2.01379	2.24256	1.9706	1.61182	2.1376	1.45644	2.31917	1.63897	2.24786	1.29723	2.02469
701	P11680	P11680	2.20696	2.13238	2.05023	2.06783	2.17349	1.99872	2.18247	2.12808	1.96789	1.96249	2.01161	1.97371	1.93508	2.02871	1.98434	1.9616	2.20488	2.15138	1.92653	1.87958	2.12821	1.9164	2.15606	2.19631
702	P11688	P11688	2.27073	2.14688	2.07692	2.0758	2.01389	2.15316	2.07831	2.15649	1.9758	2.03435	2.11254	2.10545	2.05856	2.2301	2.00705	1.98264	1.95333	2.10813	1.91213	2.03144	1.82615	1.90223	2.00621	2.11071
703	P11798	P11798	1.72905	2.17428	2.58161	2.16165	2.23555	2.2669	1.77935	2.00641	1.95898	2.48737	1.93232	2.70238	1.94989	2.67458	1.34513	2.55216	1.81225	1.54636	2.20455	1.33273	1.92255	2.14983	0.517487964197342	1.60538
704	P11835	P11835	2.57277	1.93911	1.77159	1.69859	1.92248	1.98293	2.07377	1.92296	2.06032	1.95651	2.22155	2.13985	2.07586	2.25083	2.11982	2.15064	2.07888	1.97931	2.01117	1.94932	2.10984	2.04346	2.12975	2.01751
705	P11881	P11881	2.25298	2.24987	1.87492	2.33727	2.04733	2.30953	2.13097	2.24717	2.02489	1.94342	2.19146	2.06398	2.02828	2.02765	1.98058	2.0106	1.80403	1.89352	1.92646	1.9501	1.9601	1.96032	1.91622	2.10794
706	P11928	P11928	2.5616	2.294	2.31083	2.29325	2.31659	2.22953	2.27894	2.25642	2.2411	1.7124	2.35784	1.70247	2.26755	1.80861	2.27463	1.66657	1.7538	1.6639	1.69918	1.73632	1.8516	1.6987	1.97942	1.76179
707	P11930	P11930	2.23728	2.18411	1.99142	2.08901	2.11363	2.14053	2.20654	2.08509	2.02993	2.18276	2.11713	2.21084	1.94445	2.07521	1.72953	1.83977	1.99058	1.95865	1.88219	2.02704	2.07864	2.10915	1.87339	2.18207
708	P11983	P11983	2.043	2.14639	2.04593	2.1742	2.01975	2.15163	2.02355	2.10557	2.05759	2.08514	1.97615	2.04846	2.06997	2.06341	2.0846	2.08942	2.02919	2.06628	2.03295	2.03866	2.0009	2.0787	1.95409	2.0057
709	P12023	P12023	2.21769	2.25445	2.13828	2.22627	2.12038	2.18662	2.11583	2.29627	2.20703	2.10515	2.24673	2.09111	2.11294	2.0984	1.99898	2.06778	2.13793	2.07047	1.55163	1.62873	1.5811	1.43312	2.06115	2.04743
710	P12265	P12265	2.01554	2.23433	1.98341	2.20657	1.98421	2.1897	1.97785	2.23569	1.98143	2.14571	2.00928	2.14567	1.94305	2.16036	1.93896	2.11988	2.00653	1.96259	1.95978	2.0665	1.99013	2.07083	1.96413	2.04349
711	P12367	P12367	2.13105	2.09176	2.09577	2.17344	2.11283	2.04694	2.05808	2.11072	2.04238	2.21206	2.12563	2.16459	2.03301	2.14798	2.03003	2.08471	2.04865	1.93912	2.06152	1.99877	1.93369	1.90692	1.80334	1.99144
712	P12382	P12382	2.01482	2.1155	1.9232	2.17842	2.01325	2.16852	2.01267	2.17682	2.04139	2.07999	2.14208	2.07391	2.05156	2.0802	2.02838	2.00766	2.0235	2.00936	1.98712	2.04565	2.06728	2.08895	2.02791	2.02319
713	P12787	P12787	3.42619	1.73726	2.05531	1.69647	1.96059	2.19549	2.33829	1.89614	1.50489	1.87907	1.80952	2.19857	1.88098	2.62856	1.44525	1.9465	1.6432	2.47595	1.47766	1.64918	1.46706	1.84373	2.13506	2.27965
714	P12815	P12815	2.07237	2.11356	2.02558	2.07717	2.10161	2.0826	2.08188	2.06225	2.10626	2.08351	2.1174	2.09216	2.06929	2.00966	2.04642	1.91381	2.04377	1.99669	2.02435	2.03249	2.10667	2.038	2.04363	2.05605
715	P12960	P12960	0.999777772283319	1.91278	1.75806	0.824324	1.92526	1.27986	1.65532	1.59575	1.85081	3.41922	1.60664	3.52675	2.10029	3.57254	1.30851	3.52401	1.34435	1.26716	1.09349	1.40786	0.878846838312347	0.344899817740014	1.11711	1.39546
716	P12970	P12970	1.90004	2.0441	2.0773	2.07025	2.06862	2.03817	2.03565	1.95342	2.04958	2.08224	2.16143	2.12818	2.11554	1.95581	2.12457	2.08658	2.07763	1.99665	2.01007	2.15898	2.07437	2.09186	2.00299	2.07701
717	P13020	P13020	2.10309	1.95416	2.14272	1.89159	2.16517	1.89242	2.13269	1.87543	2.05767	1.89636	2.07811	1.90501	2.03048	1.91789	1.99494	1.90402	2.35956	2.05045	2.20328	1.98288	2.34382	2.09416	2.25502	2.01857
718	P13346	P13346	2.34486	1.97918	2.3813	1.76472	2.25042	1.82686	2.20209	2.03898	1.75623	2.13063	2.16938	2.09881	2.02397	2.14414	1.85447	2.06139	1.8906	1.84793	1.90329	2.14745	2.09138	1.94229	1.86298	2.40997
719	P13405	P13405	2.16222	1.98932	2.16475	2.05309	2.21056	1.89873	2.16763	1.89459	2.05555	2.10608	2.23614	2.07057	1.97026	2.05102	2.00617	2.00544	2.17977	1.99626	2.01481	1.83557	2.10126	1.98441	2.1183	2.0573
720	P13412	P13412	2.03364	2.12407	2.13053	2.07029	2.05293	2.0968	1.97712	1.84275	2.03488	1.74687	2.08557	1.6843	1.86675	1.59776	1.78085	1.76174	2.44035	2.00544	2.4093	2.24888	2.48023	2.31895	2.142	2.03978
721	P13439	P13439	1.98207	2.14284	1.95381	2.17266	1.99536	2.11336	1.99919	2.12959	2.10985	2.14178	2.12226	2.11532	2.1178	2.12777	2.10137	2.08706	1.9985	2.04532	1.99546	2.04207	1.92496	2.01774	1.89995	2.03134
722	P13541	P13541	2.06079	2.27196	2.15611	2.18631	2.07062	2.06059	1.9693	2.1591	1.81819	1.62452	2.11395	1.61482	1.74397	1.87818	1.69114	1.62763	2.31913	1.98776	2.32307	2.20421	2.39235	2.35523	2.32015	1.98536
723	P13542	P13542	2.25231	2.06619	2.27484	2.07743	2.17668	1.99606	2.16186	1.91146	1.90664	1.62375	2.01363	1.5888	1.89568	1.68673	1.69798	1.62992	2.39233	2.04742	2.33296	2.21032	2.45617	2.28646	2.25105	1.96632
724	P13595	P13595	2.26607	2.04392	1.9679	2.00328	2.02978	2.07244	2.05002	2.00845	2.19366	2.37921	2.16339	2.44996	2.11298	2.42699	2.11204	2.43829	1.85065	1.9424	1.5611	1.66001	1.64992	1.64705	1.90809	1.97802
725	P13597	P13597	2.34437	2.28755	2.02367	2.23459	2.21704	2.08218	2.14586	2.25541	2.26803	2.02348	2.14314	1.93943	2.04131	2.1239	2.07861	2.05693	1.8494	1.92692	1.91094	1.84344	1.86876	1.51247	2.14647	1.80742
726	P13609	P13609	2.79528	2.66204	2.34523	2.31105	2.23619	2.31171	2.10705	2.3803	2.02779	1.96419	2.13938	1.90734	1.71599	2.21588	1.94794	1.99112	1.93644	1.94979	1.31645	1.69526	1.16245	1.23174	1.75417	2.07496
727	P13634	P13634	1.92717	1.83684	1.96982	1.85191	1.95326	1.87797	1.92754	1.84029	2.01268	2.07975	1.89286	2.1181	1.96103	2.06685	2.0229	2.19305	2.21414	2.15741	2.22406	2.2683	2.27971	2.25338	2.18346	2.12775
728	P13705	P13705	1.98377	2.01457	2.07189	2.05465	2.06464	2.05004	1.90328	2.01242	2.13736	2.14275	2.08623	2.05959	2.02711	2.01045	2.05108	1.86211	1.97603	1.93176	2.21612	2.04342	2.19729	2.10034	2.24495	2.10368
729	P13707	P13707	2.21574	1.96183	1.98941	1.95222	1.98359	1.94282	1.86435	1.93832	1.73849	2.37437	1.89897	2.45659	1.94137	2.52911	1.77451	2.44104	1.77397	2.0221	1.79957	2.33518	1.93975	2.21363	1.7253	2.12121
730	P13808	P13808	2.27972	2.2884	2.27464	1.90639	2.31556	2.09173	2.17813	2.14565	1.90685	1.82978	2.17698	2.23198	1.73025	2.32796	1.77727	2.04156	1.68523	2.06274	1.85407	1.70937	1.69855	2.25412	2.12962	2.13788
731	P13864	P13864	2.12045	2.12557	2.07188	2.11732	2.04257	2.10415	2.06173	2.07829	1.95638	2.04707	1.97172	2.05449	1.97991	2.2094	1.97393	2.05037	1.99147	2.10331	1.98328	2.09065	2.0133	2.08073	2.01572	2.13749
732	P14069	P14069	2.5345	2.00638	2.4113	1.95074	2.5644	2.28552	2.44385	1.96525	1.48762	1.93051	1.7405	2.08808	1.73156	1.85145	1.48437	1.77367	2.14831	2.03157	2.17928	1.27303	2.28106	1.72888	2.56933	1.97564
733	P14094	P14094	1.94495	1.9579	1.52221	1.90617	1.53678	1.92105	1.50836	1.90774	1.67979	2.98309	1.6711	3.04832	1.73033	3.32086	1.61979	3.08022	1.62977	1.60368	1.64094	1.59488	1.71003	1.53921	1.72546	1.67435
734	P14115	P14115	2.29062	2.16992	2.00396	2.2184	1.7322	2.3134	1.63683	2.06749	1.95526	2.15681	2.21349	2.28149	2.245	2.48698	2.16787	2.22075	1.85002	1.73124	1.64427	1.96419	1.72837	1.70816	1.95762	2.1991
735	P14131	P14131	1.99883	2.11158	2.14147	2.151	2.04795	2.13696	2.03064	2.06034	2.09205	2.13592	2.01191	2.05649	2.05202	2.00152	2.04229	2.11158	1.96661	2.05207	2.01121	2.08044	1.97613	2.07747	2.01987	2.02431
736	P14148	P14148	2.02776	2.13539	2.03178	2.18945	2.02488	2.16762	2.02679	2.10011	1.98679	2.08915	2.06251	2.11957	2.10103	2.08402	2.07174	2.09341	1.89088	1.95805	2.04102	2.09264	1.92199	2.06889	1.97478	2.11114
737	P14152	P14152	2.04469	2.05241	2.02961	2.06429	2.07927	2.06556	2.0394	2.04382	2.09331	2.05773	2.03893	2.03	2.07659	1.97669	2.06168	2.06984	2.10683	2.04771	2.14121	2.07452	2.07733	2.05949	2.08289	1.99035
738	P14206	P14206	2.00216	2.1051	1.95281	2.15634	2.0557	2.19756	2.05136	2.14909	2.07006	2.21888	2.07467	2.15841	2.00854	2.07922	2.09808	2.09435	1.94134	2.0502	1.83743	1.99384	1.89919	2.14825	1.93586	2.06262
739	P14211	P14211	2.03071	2.25271	2.03192	2.19919	2.01415	2.19931	2.02565	2.19992	2.10726	2.00952	2.05484	1.99078	2.0465	1.98757	2.06443	1.97936	1.99001	2.07417	1.9456	2.07119	1.97902	2.10537	1.94754	2.04985
740	P14231	P14231	1.80498	1.72363	1.38299	1.6262	1.33215	1.77564	1.75487	2.17143	1.74596	3.21209	2.06533	3.17043	1.36985	3.48943	1.29441	3.20468	1.34597	1.10161	1.25289	1.64274	1.74486	1.5176	1.68255	1.47035
741	P14234	P14234	2.34907	1.9571	1.96051	1.91301	2.02626	1.95096	2.19725	2.03626	2.07009	2.02749	2.18246	2.05799	2.0725	2.12568	2.12089	2.11732	2.10549	2.01431	2.00135	1.81254	2.07801	1.9541	2.12229	2.06627
742	P14429	P14429	2.35921	1.90453	1.91169	1.73485	2.03393	1.92447	2.12655	1.84938	2.19248	1.97887	2.12285	1.98508	2.26926	2.12924	2.14592	1.9964	2.23434	1.91102	2.3582	1.86787	2.23343	1.77628	2.21389	1.8968
743	P14434;P14438	P14434;P14438	2.31335	1.98057	1.76003	2.04742	1.99729	1.96442	2.0729	2.08689	2.26783	1.91834	2.18508	2.17241	2.18126	2.23888	2.09005	2.0212	2.24192	2.16888	1.87643	1.63283	2.02627	1.6296	2.31035	1.94871
744	P14483	P14483	2.34144	2.06463	1.82699	1.90998	2.00908	1.95062	2.12349	1.94386	2.08676	1.9759	2.19098	2.05647	2.16196	2.22616	2.19551	2.07601	2.19763	2.04681	2.01017	1.6722	1.99596	1.78683	2.2902	2.0785
745	P14576	P14576	2.0459	2.07168	2.04876	2.08141	2.10755	2.09723	2.08612	2.0684	2.09213	2.08381	2.08528	2.03403	2.03403	2.01865	2.09181	2.02531	2.04387	2.06692	2.0141	2.03961	1.99465	2.0406	2.04717	2.08713
746	P14602	P14602	2.74442	1.86366	2.9268	1.90166	2.8207	1.92209	2.80548	1.86751	1.82734	1.597	1.99462	1.48515	1.73409	1.554	1.56441	1.41325	2.20569	1.75505	2.04302	2.02893	2.15451	1.92486	1.96304	1.69748
747	P14685	P14685	1.98497	2.07916	1.94316	2.11574	2.02485	2.07454	2.04102	2.06175	2.02599	2.08948	2.09801	2.05735	2.02185	2.06474	2.07812	2.07761	1.99872	2.02821	2.09236	2.0861	2.0633	2.13614	2.06949	2.08594
748	P14733	P14733	2.04521	1.91131	2.06662	1.91634	2.06813	1.93084	2.05136	1.91686	2.12706	2.06329	2.09553	2.04624	2.0812	2.01033	2.07551	2.06932	2.11019	2.10981	2.12641	2.13141	2.14504	2.14306	2.07336	2.0587
749	P14824	P14824	2.08248	1.97988	1.96284	1.99838	2.00232	2.02335	2.01779	2.01186	2.07048	2.06284	2.0603	2.04747	2.00633	2.07361	2.0235	2.05642	2.11635	2.07642	2.11151	2.11675	2.164	2.11286	2.12886	2.0854
750	P14869	P14869	2.02064	2.03447	1.9452	2.08884	2.09403	2.06058	2.05377	2.09103	2.00589	2.11012	2.00548	2.08312	2.07335	2.04308	2.04495	2.08614	1.98128	2.06364	2.02832	2.06664	2.11296	2.19683	2.06584	2.03709
751	P14901	P14901	2.14254	2.04521	2.02064	2.02255	2.03289	2.07119	2.05811	2.07831	1.52127	2.41916	1.61661	2.43314	1.57489	2.38168	1.50398	2.45025	1.84162	2.18829	1.91302	2.25157	1.90854	2.24164	1.9026	2.19666
752	P15066	P15066	1.89008	2.05946	2.1644	2.0779	2.08654	1.91116	2.08534	2.07887	2.03457	1.76424	2.14817	2.0294	2.01799	1.97969	2.3044	2.0149	2.01837	2.12766	2.11438	1.87888	2.23927	2.16374	1.97719	2.13429
753	P15089	P15089	3.05029	2.35186	2.64758	2.25384	2.76215	1.78125	2.37931	1.82749	2.21707	2.15538	2.36967	2.33535	1.77479	2.48981	0.153196565503455	2.14382	1.66062	2.16444	1.96261	1.7963	-0.620630523938254	1.40196	0.939533593660578	1.31413
754	P15105	P15105	1.99823	2.07088	1.94219	2.00573	1.87443	2.00796	1.94467	1.99788	1.75154	2.44614	1.87293	2.6441	1.68465	2.61492	1.82005	2.65417	1.86392	1.96413	1.77839	2.08763	1.85355	2.0166	1.84091	2.01804
755	P15208	P15208	2.01799	2.05937	1.8287	2.0585	2.17165	1.99906	2.08352	1.7774	2.17732	2.06911	2.22118	2.33706	1.98704	2.21767	1.62401	2.549	2.00175	2.00859	2.36643	1.82549	1.82142	1.82345	1.79669	2.21172
756	P15261	P15261	2.33108	2.46266	3.87993	2.08973	1.80574	2.23387	1.65474	2.10906	1.91868	2.02418	1.85551	2.03123	1.77577	2.17047	1.89413	2.07554	1.59678	1.95993	0.791641057940405	1.88398	0.285524322310681	1.21769	1.82595	1.99075
757	P15307	P15307	2.05595	1.98096	2.04785	2.07657	2.02638	2.10351	2.07528	2.13837	2.10039	2.05421	2.08438	2.04212	2.08429	2.00342	2.03934	1.98227	2.15688	2.08196	2.02402	2.06669	2.02798	2.00765	2.06356	2.07412
758	P15327	P15327	2.60313	2.00147	2.3807	1.96348	2.07132	2.29046	2.2875	1.55795	2.04651	1.86109	2.53709	2.4492	2.01951	2.3554	2.2251	1.81321	1.98378	1.61076	1.69945	2.15591	1.40811	1.46946	1.97029	1.78445
759	P15331	P15331	2.492	1.25687	2.56494	1.24627	2.49085	1.21196	2.46254	0.977547061529556	1.73938	2.0591	1.80785	1.99071	1.83488	2.02996	1.53128	2.03464	2.03856	2.36567	1.97332	2.58978	2.09556	2.61124	1.87262	2.43311
760	P15379	P15379	2.29604	2.08052	1.89929	2.02446	2.0454	2.10726	2.10102	2.08882	2.16031	2.07921	2.22251	2.2103	2.0396	2.24999	2.06819	2.1126	1.98531	2.04537	1.93399	1.94073	1.70697	1.87756	2.0473	1.95715
761	P15508	P15508	2.34991	1.677	2.27884	1.66074	2.26183	1.66335	2.23498	1.60436	1.9228	2.20745	2.0235	2.2167	2.00667	2.38146	1.89515	2.26307	2.095	1.9532	2.0572	1.9851	2.15088	2.02173	2.12468	1.99171
762	P15532	P15532	1.97865	2.08811	1.98685	2.1119	2.02007	2.20238	2.05692	2.13013	2.14242	2.08568	2.08634	2.13242	2.03422	2.07873	2.06223	2.19119	2.05265	2.04625	1.97494	1.98315	1.92519	2.00651	2.01282	1.98323
763	P15533	P15533	1.90119	2.17322	2.07132	2.27213	1.85497	2.09424	1.99631	2.17164	2.17235	1.72315	2.12976	1.96448	2.35391	2.03025	2.25832	2.01474	2.29138	2.0783	1.89168	1.84582	1.71785	1.56822	2.36255	2.13981
764	P15535	P15535	2.43109	1.89297	1.8164	1.86967	1.98489	2.07261	2.16089	2.17281	2.13967	2.04853	2.13222	2.09774	1.8228	2.19392	1.92202	2.1142	1.99312	2.07571	1.91811	2.03895	1.9877	2.09911	2.14942	2.12387
765	P15626	P15626	1.79475	2.13978	1.95947	2.33175	1.66311	2.13175	1.80224	1.96013	1.99308	1.73612	1.80621	1.88592	1.71672	2.18783	2.01914	2.07049	2.10266	2.30265	2.18724	2.33413	2.07661	2.36274	2.30533	2.18273
766	P15702	P15702	2.335	2.18555	1.95849	1.87197	1.89246	2.07317	2.08436	1.98353	2.14703	1.92341	2.1532	2.13651	2.09839	2.10839	2.13573	2.05507	2.03325	2.0643	1.84159	2.04719	1.88437	1.90992	2.26195	2.10145
767	P15806	P15806	2.00228	1.92478	2.15435	1.83388	2.03728	1.85408	2.01492	1.72838	2.08216	2.23111	2.09301	2.29213	1.78743	2.37216	1.96487	2.18726	2.03314	2.25646	1.74139	2.05635	1.79769	2.10679	2.10616	2.44916
768	P15864	P15864	3.4468	1.88547	1.89614	1.80807	1.43568	1.93109	1.61669	1.7284	1.81027	1.54852	1.83515	1.86356	1.74095	3.71642	1.74615	2.03311	1.84619	1.66372	1.80977	1.85999	1.90877	1.76622	1.91844	1.51992
769	P15920	P15920	2.40532	2.14108	2.027	2.1104	1.99549	2.20897	2.1498	2.18514	2.09627	2.10153	2.11037	2.06385	1.99072	1.98702	2.07765	1.95269	2.02981	1.94167	2.22678	1.61963	2.03613	2.05935	1.98154	1.72543
770	P16015	P16015	2.24154	1.69157	1.93537	1.52304	1.95691	1.48149	2.01494	1.61353	2.27859	2.39927	2.44903	2.27593	2.369	2.74078	2.10062	2.31219	1.75414	1.90851	1.81586	2.12176	1.84463	2.06371	1.64794	2.04368
771	P16045	P16045	2.02731	2.12003	2.03366	2.14219	2.04531	2.13654	1.98917	2.10908	1.9021	2.21115	1.92929	2.26572	1.91545	2.20925	1.96556	2.23796	1.99981	2.0748	1.99782	2.02901	1.91943	1.97649	2.01065	2.0767
772	P16110	P16110	2.27019	2.03768	2.27359	1.9703	2.31535	1.95718	2.34346	1.98509	2.01917	1.94658	2.01782	1.92656	1.89797	1.95838	1.97445	1.91783	2.31126	2.01008	2.03324	1.82747	2.12144	1.9044	2.17143	2.03857
773	P16125	P16125	2.04894	1.80559	2.08958	1.81793	2.06425	1.81109	2.08403	1.78474	2.29369	2.16547	2.29588	2.16545	2.23852	2.09685	2.26488	2.06561	2.13632	2.04231	2.05113	1.90933	2.03935	1.95638	2.03361	1.97479
774	P16254	P16254	2.28481	2.09704	2.05833	2.09711	1.99323	2.11239	2.04625	2.015	2.11691	2.08615	2.1502	2.1408	2.10697	2.30061	1.97021	2.09849	1.9032	2.25183	1.80513	1.98289	1.84592	1.89901	1.90904	2.01039
775	P16330	P16330	2.11594	1.96637	1.6632	1.98278	1.70598	1.9285	1.73972	1.96201	1.50378	2.50924	1.77078	2.79697	1.69012	2.82606	1.53087	2.6603	2.01209	1.92464	1.91355	1.93872	2.05011	1.95104	2.12523	2.03931
776	P16332	P16332	2.58169	2.03058	2.03022	1.97883	2.0975	2.03674	2.10432	2.03028	1.94017	2.08966	2.03563	2.09007	1.90715	2.2575	1.75093	1.99017	1.91331	2.02174	2.03869	2.12278	2.02285	2.12808	1.95413	2.07375
777	P16460	P16460	1.93796	2.3077	1.92471	2.29957	1.9851	2.32468	1.92666	2.32519	2.13628	2.15136	2.20896	2.16474	2.05061	2.10313	2.07791	2.11264	1.86213	1.96523	1.85213	1.87997	1.81535	1.92345	1.86785	1.99653
778	P16546	P16546	2.06498	2.05294	2.07102	2.07107	2.08521	2.04819	2.05041	2.03523	2.08981	2.10706	2.0758	2.10728	2.06792	2.12137	2.03149	2.0822	2.07766	2.05863	2.01435	1.97526	2.04881	1.99637	2.02709	2.0438
779	P16627	P16627	2.17782	2.06167	2.19473	2.24307	2.08589	2.08452	2.11839	2.20654	1.96267	1.76435	2.31633	2.13334	1.45257	2.22075	2.06915	2.17945	1.73197	2.0291	1.42268	1.98232	1.94584	2.09017	2.15948	2.36261
780	P16675	P16675	2.07169	2.28243	1.96267	2.2035	1.93075	2.20355	1.97245	2.30615	1.76114	2.11177	1.79783	2.11212	1.8269	2.09128	1.8721	2.04495	2.00035	2.13697	1.96964	2.26899	1.96002	2.20558	1.98498	2.14822
781	P16858	P16858	1.9497	2.13252	1.97848	2.14268	2.03882	2.20325	2.01055	2.12735	2.08149	2.05183	2.04485	2.06431	2.05894	2.06847	2.102	2.04542	2.07427	2.06635	2.02609	1.99114	2.01906	2.10221	2.01887	1.98757
782	P16879	P16879	2.05217	2.11675	2.05351	2.19482	2.12663	2.12518	2.11514	2.16273	2.12591	1.95268	2.18134	1.96553	2.10239	1.89064	2.09832	1.89301	2.10949	2.00584	1.98433	1.85446	2.06441	1.98218	2.09069	2.09546
783	P16951	P16951	2.05235	2.10219	2.06731	1.82231	2.26512	1.89421	2.11027	1.87968	2.01111	2.05676	2.05828	1.77451	1.43077	2.15123	2.05107	1.99004	2.32081	2.50492	1.86999	2.21242	1.71999	2.03241	1.97972	2.58149
784	P17012	P17012	2.15154	2.2891	2.19525	2.09045	2.14509	2.00285	2.30553	2.00027	1.98463	2.04106	2.42074	2.23567	2.15691	2.43643	2.13065	1.88318	2.20122	1.98382	0.838625908481557	2.33133	1.76617	1.20847	1.70888	2.0076
785	P17047	P17047	2.28968	2.10251	1.93109	2.08845	1.95436	2.26706	2.06306	2.17499	2.24997	2.01965	2.16567	1.99479	1.94647	1.91677	2.00176	2.09929	2.05818	1.7841	1.89831	2.02648	2.03027	2.08223	2.17149	1.97364
786	P17095	P17095	1.91737	2.04987	2.03362	2.16778	1.96515	2.09937	2.0621	1.59558	1.58281	2.24432	2.2132	2.37097	2.03545	2.01646	1.97958	2.115	1.997	1.8868	2.04155	2.35065	1.86916	2.00404	2.10193	2.3998
787	P17156	P17156	1.93242	2.10917	2.05297	2.09895	2.05336	2.10346	2.01747	2.11744	2.06407	2.03513	1.99418	2.03295	2.02497	2.05377	2.08153	1.99006	2.08047	2.06448	2.10092	2.07057	2.06879	2.11425	2.04832	2.08806
788	P17182	P17182	2.0855	2.11753	2.09565	2.11596	2.09352	2.1486	2.08531	2.11055	2.11842	1.97569	2.05948	1.98965	2.11712	1.97733	2.09051	2.01347	2.10552	2.06123	2.0296	1.9363	1.99779	2.0152	2.04832	1.99859
789	P17183	P17183	1.27769	2.25469	1.51298	2.21891	1.16671	2.29673	1.59767	2.24272	1.10292	3.27164	1.46793	3.54814	1.552	3.51505	1.48078	3.30585	1.24531	1.07536	0.955072512430885	1.13753	0.958268578600444	1.21851	0.985640010164255	1.13432
790	P17225	P17225	2.00073	2.1046	1.91441	2.05845	2.0368	2.02826	1.96114	2.06365	1.9817	2.13356	2.15671	2.19279	2.00516	2.18651	1.99234	2.06643	2.05909	2.10381	1.91972	2.03624	1.99759	2.14157	1.99367	2.22169
791	P17426	P17426	2.03151	2.08175	2.07836	2.06417	2.06584	2.06247	2.09202	2.08117	1.98487	2.16577	2.0494	2.13992	2.0078	2.17256	2.0154	2.09828	2.0125	2.00981	2.02749	1.94976	2.01068	2.06975	2.07639	2.04271
792	P17427	P17427	2.037	1.92583	2.10125	2.0277	2.10948	1.99629	2.12554	2.0443	1.98405	2.20544	2.07054	2.19937	2.01368	2.18092	1.99277	2.18936	2.01144	2.00538	1.98742	1.94343	2.05153	2.08452	2.07576	1.99965
793	P17433	P17433	1.46421	2.05085	2.17312	2.0905	2.12917	2.05062	2.09613	1.94356	1.93955	2.12612	2.29648	2.12864	2.02185	1.36807	2.00033	1.93284	2.33451	2.29764	2.12417	2.1408	2.01227	2.08649	2.15123	2.10007
794	P17439	P17439	2.02147	2.25013	2.0393	2.25527	1.98354	2.16602	2.11606	2.1718	1.9932	2.21247	2.0732	2.14578	1.98514	2.13384	1.98147	2.14594	1.95804	2.02083	1.88045	1.99359	1.91373	1.96944	1.86434	2.03912
795	P17563	P17563	2.0919	1.95333	2.17473	1.96214	2.15218	1.95045	2.13007	1.9863	2.11193	2.10941	2.06196	2.11344	1.96843	2.11198	2.01531	2.05259	2.12186	2.01064	1.98174	2.08745	2.11009	2.0808	2.04981	1.98744
796	P17679	P17679	2.12372	1.6416	2.051	1.72618	2.09119	1.59688	2.21864	1.48252	1.63401	2.11852	1.9507	2.13529	1.8474	2.34195	1.74827	2.17328	2.15641	2.23273	2.31399	2.39608	2.19688	2.30266	2.0286	2.34987
797	P17710	P17710	2.26191	2.0152	2.06213	2.06752	2.05445	2.06712	2.05525	2.04609	2.17366	2.08225	2.20214	2.03589	2.24196	2.1485	2.21071	2.08481	1.87072	1.92255	2.00184	1.89414	1.93601	1.92776	2.00379	1.95142
798	P17742	P17742	1.96278	2.13724	2.09331	2.11344	2.05093	2.10444	2.03219	2.09539	2.08788	2.04038	2.01923	2.05865	1.99646	2.05508	2.06048	2.02201	2.11119	2.11867	2.03988	2.01061	2.01762	2.04974	2.04926	2.07177
799	P17751	P17751	1.98306	2.06029	2.03156	2.1204	2.04522	2.11806	2.00403	2.12247	2.14903	2.07734	2.05558	2.0716	2.0785	1.989	2.10318	2.0542	2.10621	2.03154	2.04351	2.04475	2.01746	2.0365	2.02176	2.0327
800	P17809	P17809	2.29527	2.21368	1.56879	2.07116	2.20461	2.46841	2.13349	2.03794	1.85822	2.10065	2.32609	2.18242	1.96802	2.62937	2.02362	2.01056	1.76484	1.93505	1.32532	2.05667	1.56455	1.61403	1.94207	2.38752
801	P17897	P17897	3.28362	2.13576	3.04489	2.28732	3.12998	2.47327	2.86747	2.37427	2.43885	2.44089	2.27959	2.01046	-0.490161705992248	1.40958	1.53139	-1.72809	1.72484	1.2282	0.889787406843338	1.32585	1.25287	1.08384	1.40655	1.31273
802	P17918	P17918	2.03777	2.11678	1.97862	2.03902	2.03491	2.05166	2.08333	2.07475	2.05007	2.12042	2.05127	2.13123	2.08281	2.10636	2.06466	2.11344	2.05084	2.08093	1.99316	1.99918	1.98842	2.0913	2.0279	2.02959
803	P18052	P18052	2.21903	2.15211	1.81121	2.07465	2.05055	2.15247	1.96301	2.22365	2.10411	2.01044	2.18734	2.08175	2.15665	2.09013	2.02271	2.22168	2.00142	2.01179	1.96894	1.85265	1.88809	1.82382	2.01408	2.20628
804	P18155	P18155	2.48111	2.10006	1.91879	1.96853	1.97065	2.01797	2.1043	1.97747	2.02808	2.16372	2.14042	2.22939	1.9982	2.13972	2.03191	2.03059	2.00012	2.01683	1.91751	2.05904	1.96277	2.01116	1.90394	2.11406
805	P18181	P18181	2.23412	2.34141	1.68568	2.1877	1.77768	2.45326	1.90457	2.2924	2.04928	2.1262	2.11455	2.12758	1.98346	2.14143	1.97102	2.11715	1.86778	2.06294	1.80785	2.09466	1.81103	1.94462	1.9977	2.04399
806	P18242	P18242	2.06522	2.14396	2.05503	2.18616	2.08235	2.21974	2.06823	2.15929	1.75505	2.21794	1.80969	2.2313	1.75336	2.14247	1.80933	2.19032	2.06634	2.04565	1.95643	2.11264	1.95896	2.15201	2.01459	2.0549
807	P18337	P18337	2.03856	2.4427	1.65921	2.37781	1.96407	2.42098	2.04863	2.4541	2.23853	2.12754	2.19932	2.13767	1.87883	2.05567	1.9453	2.01487	2.18855	1.98722	1.59054	1.6482	1.63143	1.3972	2.15148	2.19261
808	P18572	P18572	2.45781	1.95393	1.89418	1.83052	1.98634	1.9479	2.08543	1.93497	2.0113	2.1428	2.12267	2.30019	2.07531	2.24622	1.94086	2.26916	1.87127	2.11366	1.93851	2.00474	1.93551	2.10408	2.01833	2.04104
809	P18653	P18653	2.00945	2.12637	2.0576	2.14047	2.11782	2.10258	2.10957	2.17727	2.07166	2.06975	2.14611	2.04338	2.03798	1.98962	2.09222	2.01284	2.08948	2.04014	1.93708	1.92488	2.00449	1.98054	2.04688	2.05227
810	P18654	P18654	2.01967	2.01522	2.01849	2.05045	2.13525	2.05716	2.10346	2.04815	1.98968	2.01987	2.1261	2.08504	1.97731	2.01466	2.05557	2.00953	2.10489	2.07099	2.03627	1.98484	2.07926	2.10909	2.17805	2.10252
811	P18760	P18760	2.04306	2.00195	1.93736	1.98845	2.0415	2.01548	2.04874	2.0779	2.17582	2.10742	2.13559	2.15335	2.0871	2.10197	2.12941	2.07457	2.15993	2.07342	1.99501	2.00591	1.99427	2.03934	1.94403	2.04731
812	P18872	P18872	1.1086	2.14121	1.35575	1.98093	1.15553	1.64109	1.20601	1.75394	0.737972673554816	3.7313	0.724766080221495	3.70528	0.395574	3.96273	0.648156362817766	3.70468	0.710859	0.910695483754268	1.21366	0.590531338531532	0.998670846289377	0.198954402013733	0.740591906706014	1.36869
813	P19001	P19001	2.33189	1.71456	2.55185	1.50804	2.50862	1.3464	2.32073	1.41443	2.24766	2.14453	2.47425	2.01212	2.32723	2.07561	2.23137	1.97812	1.6749	2.07609	1.56644	2.3247	1.69152	2.35044	1.39389	2.03966
814	P19096	P19096	1.93377	2.20812	1.9243	2.22808	1.94825	2.2251	1.96247	2.2727	2.0939	2.19064	2.1506	2.18367	2.08357	2.19125	2.04919	2.15623	1.86478	1.96982	1.91805	1.95347	1.86931	1.95874	1.94397	1.99823
815	P19123	P19123	2.47237	2.12523	2.38389	1.99914	2.24872	1.94592	2.10028	1.68587	1.47366	1.60571	2.20355	1.28925	1.771	1.77083	1.58781	1.47076	2.67687	2.24543	2.08727	2.27533	2.30997	2.08927	2.37624	2.21827
816	P19157	P19157	2.0155	1.99547	2.12074	1.99759	2.1248	1.96792	2.08358	1.97881	2.05678	2.13837	2.02197	2.12509	2.01381	2.08745	2.00202	2.12807	2.12238	2.01569	2.05944	2.08895	2.05232	2.05976	2.05654	2.0785
817	P19221	P19221	2.3492	2.02677	2.34166	2.08711	2.08229	1.98398	2.04055	1.88554	1.76799	1.4149	2.15026	1.44168	2.08818	1.83492	1.88455	1.72015	2.48737	1.65789	2.71113	2.0195	2.56086	1.64036	2.49334	1.79215
818	P19246	P19246	1.52951	2.04479	1.81203	1.91971	1.55777	1.84497	1.59931	1.68126	1.11221	2.34287	1.32937	2.21318	1.01828	2.27045	0.914153289307973	2.32252	2.54996	2.33291	2.58598	2.57632	2.62445	2.45242	2.38025	2.34717
819	P19253	P19253	1.97428	2.0941	2.07463	2.10438	1.99917	2.12679	1.96606	1.70857	1.78927	2.19946	2.10485	2.19025	2.19268	1.9166	2.14334	2.13868	2.08359	1.99606	2.03984	2.22344	1.92622	2.05587	2.05081	2.18692
820	P19324	P19324	2.66528	1.29939	2.74992	1.28447	2.71656	1.22812	2.64213	1.14839	2.09828	1.61487	2.28055	1.54201	2.25014	1.67388	2.23259	1.7984	2.0057	2.09533	1.94101	2.307	1.99983	2.30567	1.76667	1.99732
821	P19426	P19426	2.02309	2.07301	2.04972	2.03789	2.06586	2.01854	2.02153	2.03791	2.02947	2.07418	2.10592	2.10792	2.01295	2.22025	2.04861	2.11527	2.02407	2.14561	1.94437	2.11283	1.96526	1.98715	1.98639	2.17098
822	P19467	P19467	2.00965	2.62863	1.54166	2.36144	1.73943	2.50324	1.7935	2.54422	2.12082	1.95474	2.24748	2.05071	2.12519	2.09372	2.14491	2.10021	1.5546	1.94866	1.70889	2.12495	1.60413	1.75872	1.89965	2.13344
823	P19536	P19536	2.89841	1.78521	2.05869	1.97454	2.16609	2.01234	2.28499	2.1228	1.80311	1.64435	1.81133	2.15387	2.067	1.94378	1.90337	1.4146	1.84409	2.23424	2.05175	1.96752	2.00919	1.91626	2.35687	2.30893
824	P19783	P19783	3.38512	1.73208	1.65835	1.65496	1.80539	1.93824	2.05031	1.98437	1.82847	2.01486	1.85358	1.96708	1.95269	2.70799	1.77086	2.11469	1.88676	1.96954	1.93717	2.00252	1.90136	2.16462	1.77392	2.05059
825	P19788	P19788	2.50779	1.39774	2.34502	0.772145391491838	2.05476	0.838005144454039	2.35078	1.59351	1.11039	1.42665	1.55319	1.2897	0.946753027500903	1.31892	1.56674	1.78571	3.27376	2.32559	2.91131	2.30006	2.83909	2.06285	2.713	2.24671
826	P19973	P19973	2.23988	1.80665	2.18384	1.76205	2.25057	1.72469	2.18108	1.78713	2.04501	2.01241	2.02655	1.98381	1.99995	1.98691	2.08081	1.88726	2.34822	2.06242	2.13429	1.943	2.32201	2.00616	2.2841	2.10975
827	P20029	P20029	2.03858	2.23253	2.06624	2.22115	2.03755	2.23656	2.05227	2.17909	2.09241	2.0059	2.04346	2.00404	2.07001	1.99571	2.05857	1.98984	1.98293	2.043	1.9456	2.0645	1.95571	2.0923	1.94054	2.00616
828	P20060	P20060	2.11579	1.98044	2.11514	1.93898	2.11339	1.95254	2.14814	1.97486	1.89285	2.09395	1.89948	2.06464	1.97859	2.07096	1.98779	2.0594	2.08664	2.07907	2.09248	2.13178	2.13033	2.23688	2.06287	2.14647
829	P20108	P20108	2.29607	1.89067	2.02277	1.93609	2.06798	1.89478	2.17553	1.96902	1.90315	2.09592	2.10198	2.1461	1.85833	2.11922	1.80879	1.91179	2.1304	2.08342	2.01189	2.24947	2.19853	2.29083	2.10036	1.99953
830	P20152	P20152	2.17187	1.98215	2.21274	1.94347	2.21032	1.9867	2.16184	1.93957	2.1254	1.89352	2.1108	1.86757	2.0873	1.94296	2.10654	1.86681	2.18773	2.12429	2.08003	2.04758	2.11275	2.05476	2.09489	2.01225
831	P20444	P20444	1.94478	2.82186	2.36981	2.8568	1.93692	2.25248	2.54445	2.81885	1.6559	0.843000538860845	1.89129	2.06085	2.03309	2.27821	1.7081	1.7964	1.63403	1.57269	1.98994	2.00457	1.73551	1.60117	1.64117	1.64398
832	P20491	P20491	2.47711	2.35465	1.90393	2.12125	2.00078	2.36548	2.11687	2.15584	2.15476	1.9057	2.21947	2.22614	2.10957	1.99438	2.13888	2.0705	2.01494	1.92394	1.80124	1.53752	1.72555	1.62242	2.20094	1.85862
833	P20664	P20664	1.99031	2.17221	2.04955	2.07932	2.11722	2.05878	2.11721	2.10259	2.05407	2.13058	2.09483	2.14166	2.02229	2.05435	1.98508	2.05557	1.94332	2.01828	1.94751	2.00667	2.00512	2.0761	2.07546	2.08728
834	P20764	P20764	2.04103	1.09809	1.9552	1.09046	2.3797	0.994853	2.27388	1.22828	1.50286	2.41901	1.82963	2.35957	1.69851	2.34165	1.98979	2.46148	2.32687	2.72982	1.68853	1.94653	1.79596	2.2604	2.4212	2.66657
835	P20801	P20801	2.65033	1.56896	2.47491	2.13806	1.90483	2.25343	2.0818	1.53709	1.56548	1.61566	2.13393	1.82478	2.00937	1.81753	1.7398	1.74988	2.82554	1.98504	1.48496	2.15886	1.9519	1.71319	2.69553	2.32133
836	P21107	P21107	2.14992	2.07921	2.16227	1.89782	2.14006	1.88396	2.14848	1.91095	2.10197	1.57246	2.0279	1.72765	2.03259	1.79878	1.99274	1.53728	2.33243	2.20395	2.27787	2.24292	2.38642	2.27807	2.09581	2.05309
837	P21126	P21126	2.00815	2.06831	2.09874	2.13106	2.18942	2.09935	2.13124	2.19657	2.08242	2.09028	2.02302	2.13598	2.03729	2.09932	2.07323	2.06866	1.923	2.06685	1.94023	2.02268	1.95518	1.95989	1.97954	1.98833
838	P21278	P21278	2.99593	2.57585	2.49645	1.41927	2.11531	2.66468	2.50396	2.43004	2.24537	2.73803	2.56676	1.74149	1.85419	2.45607	1.21663	1.89213	1.63554	2.48833	0.980228198441726	1.24396	-2.62078	1.75923	0.433914564287214	1.15651
839	P21279	P21279	2.25045	2.09364	1.97553	1.98122	1.87412	2.13567	2.11186	2.0868	1.92235	2.29241	2.07361	2.28829	2.0328	2.33272	2.03086	2.30204	1.89721	1.9685	1.86242	1.8996	1.94678	1.9924	1.98692	1.89803
840	P21300	P21300	2.36378	2.47261	2.19479	2.60004	2.39117	2.55857	2.1054	2.50457	2.19015	2.10296	1.6776	1.92377	1.98303	1.82815	1.90076	1.77341	1.93464	2.28336	2.19205	1.2348	1.1595	1.90335	1.69735	1.14089
841	P21460	P21460	2.22099	2.18975	2.20875	2.16147	2.19327	2.18416	2.21449	2.13568	2.21265	1.95968	2.12245	1.9036	2.17398	1.87904	2.10905	1.91535	2.25139	2.06655	1.76904	1.79618	1.75452	1.51472	2.14414	2.0511
842	P21550	P21550	2.5647	1.94126	2.26067	1.94161	2.18862	1.8791	2.16312	1.84695	2.02262	1.95037	2.13224	1.98454	2.01454	2.05498	1.83979	2.01198	2.13923	1.94725	2.08125	2.04285	2.12692	2.09657	1.97723	2.00799
843	P21619	P21619	2.01402	1.99525	2.08552	1.95071	2.04027	1.95107	2.0162	1.94092	2.15358	2.06543	2.1697	2.03679	2.14104	2.0158	2.14138	2.06328	2.07826	2.02423	2.13621	2.09676	2.15556	2.0865	2.04181	1.97514
844	P21812	P21812	3.15299	1.70905	2.22569	1.73737	2.10774	1.48721	2.23452	1.30326	1.73532	1.73325	2.08462	1.98529	1.92183	2.4797	1.76007	1.80363	2.5919	2.04373	2.28804	1.99424	1.88084	2.22889	1.95538	1.66325
845	P21855	P21855	2.61046	2.08936	2.27243	1.94329	2.2595	1.99093	2.21926	2.13059	1.63664	2.13042	2.02034	2.0152	1.86048	1.99431	1.9954	2.11028	1.8757	2.15032	2.0972	2.05052	1.90139	1.82014	1.77688	2.14726
846	P21956	P21956	2.32213	1.91361	2.27039	2.00906	2.07894	1.76953	2.14092	1.74018	1.91566	1.70956	2.06851	1.65056	1.97435	1.98232	1.77241	1.71549	2.56368	1.80782	2.6202	1.92786	2.67544	1.89937	2.37461	1.75125
847	P21958	P21958	2.32644	2.02273	1.70378	1.9589	1.93187	2.12647	2.05706	1.97217	2.02963	2.05425	2.27964	2.30464	2.0939	2.04921	2.08631	2.34283	1.87982	1.80819	2.12769	2.04174	1.96749	2.04156	2.03402	1.98402
848	P21981	P21981	2.50925	1.87933	1.9859	1.75303	1.95389	1.78413	2.08872	1.70596	1.85378	2.06347	2.00986	2.10868	1.91976	2.50588	1.80535	2.1822	2.06387	2.06679	2.11427	2.18869	2.1425	2.11595	2.06078	2.21671
849	P21995	P21995	2.15311	2.49667	1.76807	2.3113	1.79022	2.51028	1.89305	2.3963	2.08465	2.01962	2.11976	2.11268	2.00645	2.05582	2.05982	2.11009	1.75137	1.98885	1.91916	1.98625	1.74156	1.84765	1.92082	1.98725
850	P22091	P22091	1.83008	1.9929	2.2713	1.84965	2.06474	1.77403	2.15742	1.91247	2.2774	2.13044	2.00909	2.2203	1.99693	2.03034	2.19496	2.22913	2.1587	2.15246	1.92698	1.93226	1.77677	1.88764	2.10764	2.31633
851	P22315	P22315	2.59216	1.70132	2.19171	1.63572	2.22981	1.69116	2.29122	1.75692	1.76447	2.05894	1.88638	2.13172	1.86333	2.26988	1.74774	2.06391	2.14174	2.04248	2.19537	2.14557	2.28481	2.11256	2.0945	2.0696
852	P22366	P22366	2.0463	2.12985	2.16067	2.17416	2.2581	2.29572	2.16572	2.13602	2.07749	2.16111	2.15103	2.12181	1.92451	1.98348	1.969	1.95962	1.8504	1.87078	1.89663	1.81778	1.94665	2.05329	2.08967	2.04134
853	P22437	P22437	2.20713	2.03374	2.16229	1.94641	2.09763	2.08683	2.13684	2.02534	2.12264	2.10231	2.23689	2.1046	2.05439	2.04561	2.01964	2.17335	1.93921	1.9551	1.94298	1.97873	1.97095	2.10572	1.91329	1.98525
854	P22599	P22599	1.80198	1.84615	1.81672	1.84291	1.71445	1.88052	1.72264	1.84159	2.45858	2.2514	2.50944	2.22187	2.52317	2.31035	2.44464	2.24817	1.95141	1.98879	1.81056	1.99783	1.86605	2.06329	1.79297	1.93002
855	P22682	P22682	2.02719	2.07641	2.10512	2.0133	2.18137	2.04331	2.05816	2.06359	2.03029	1.96938	2.12572	1.99003	2.01748	2.07243	2.0789	1.98755	2.14608	2.11532	2.02099	1.94662	2.04345	2.01006	2.1403	2.12116
856	P22892	P22892	2.11244	2.07041	2.11723	2.21639	2.05435	2.14397	2.15541	2.21327	1.974	2.14437	2.06935	2.0705	2.01768	2.09782	1.91314	2.00915	1.8583	2.06355	1.97532	1.90889	2.02907	2.0609	2.0601	2.01382
857	P22907	P22907	2.20891	1.71761	2.22592	1.75094	2.23172	1.78881	2.21952	1.75569	1.96218	2.17786	2.01445	2.18987	1.83341	2.08643	1.85524	2.12721	2.19489	2.11094	2.11956	2.0145	2.15963	2.13265	2.19393	2.11188
858	P23116	P23116	1.95898	2.12342	1.99621	2.11563	2.04851	2.11227	2.03066	2.11595	2.06809	2.07598	2.07404	2.08406	2.05052	2.06464	2.06706	2.06319	1.99249	2.02727	2.02428	2.05729	2.01742	2.08094	2.06113	2.08977
859	P23198	P23198	1.83394	2.10213	1.82592	1.81364	1.90894	1.90257	1.87383	1.95153	2.21382	2.05758	2.17633	2.10852	2.09217	2.10852	2.12294	2.16395	2.22974	2.22025	1.98721	2.17022	2.05129	2.20924	2.07616	2.07179
860	P23249	P23249	1.99093	2.22861	2.03152	2.36667	2.11831	2.51411	2.01459	2.37134	1.96314	1.86766	2.16229	1.95788	2.10217	1.97709	2.07436	1.90001	1.73273	1.85497	1.87431	1.85718	2.05349	1.92231	2.23045	1.95415
861	P23298	P23298	2.01156	2.11805	1.84511	2.19235	2.09784	2.07304	2.20347	2.31991	2.24186	2.27173	2.24784	2.06835	1.96507	2.04761	1.88462	1.9146	1.91863	2.06985	1.97421	1.86395	1.83578	2.2105	1.93603	1.92576
862	P23475	P23475	1.95842	1.95382	2.05494	2.00437	1.95019	1.89901	2.0238	1.90312	2.07388	2.17366	2.14591	2.17534	2.02615	2.18437	2.01221	2.17814	2.08711	2.13463	1.95603	2.15157	2.02178	2.02188	2.07801	2.17684
863	P23492	P23492	2.07118	2.07686	2.07776	2.07291	2.1129	2.02826	2.13113	2.09996	2.02093	2.00779	2.08217	2.04798	2.0993	2.1264	2.05682	2.0084	2.10886	2.045	1.92734	1.95642	2.07187	2.07436	2.06322	2.026
864	P23506	P23506	1.97524	1.98763	1.99915	1.9699	2.05551	1.98921	2.05946	1.97352	2.12283	2.09643	2.05016	2.11899	2.07757	2.14529	2.07746	2.10975	2.15864	2.06203	1.97615	2.08711	1.97912	2.11634	2.04707	2.14744
865	P23591	P23591	1.92485	2.09749	2.02469	2.11614	2.07603	2.11781	2.11831	2.17107	2.05096	2.15273	2.05546	2.11142	1.98891	2.04854	2.032	2.15422	2.05541	1.97991	1.95741	1.98849	2.01769	1.98596	2.03802	2.11455
866	P23611	P23611	1.89325	2.12285	1.92146	2.13667	1.95136	2.09042	1.92923	2.17502	2.15441	1.9581	2.15146	2.00369	2.08381	2.05378	2.12037	2.02953	2.16125	2.24542	2.01672	2.15003	1.76454	1.84764	2.08224	2.24798
867	P23708	P23708	2.02112	2.00726	2.17057	2.01361	2.11856	1.87721	2.0635	1.78182	1.91107	2.04128	2.09372	2.19077	1.94944	2.23614	1.97114	2.13589	2.11906	2.16061	1.96778	2.00199	1.95907	2.1089	2.09291	2.30611
868	P23780	P23780	2.01168	2.10569	2.07285	2.17367	2.08928	2.09917	2.07111	2.10068	1.87852	2.03908	1.87457	2.04094	1.92867	1.99713	1.94833	1.98669	2.00617	2.05773	2.0947	2.2473	2.08923	2.27355	1.99777	2.15022
869	P23906	P23906	2.09998	1.79901	1.94417	1.94039	2.2583	2.00937	2.19633	1.96116	2.05812	1.99963	2.18999	2.11231	1.86846	2.23915	2.12237	1.99267	2.09394	2.31172	1.96731	1.97068	1.61214	2.10851	2.19136	2.1707
870	P23927	P23927	2.74216	2.05443	2.92944	2.06526	2.88874	2.00102	2.83605	1.9277	1.81182	1.26813	1.94571	1.29796	1.76032	1.35498	1.60174	1.23599	2.23251	1.67775	2.05387	1.8861	2.23382	1.93912	1.97799	1.68088
871	P23949	P23949	1.79974	1.99227	1.77952	2.07493	2.10518	2.18618	1.95351	2.24688	2.12969	2.08371	2.15839	2.06007	2.16091	2.22047	2.27068	2.21505	2.05419	2.09314	1.95927	2.05676	1.73643	1.66083	2.09715	2.11377
872	P23953	P23953	1.92809	1.84308	1.9571	1.93546	1.91748	1.72994	2.11834	1.65857	2.284	2.15364	2.50052	2.19429	2.27819	2.03119	2.40166	2.25667	2.08714	1.96165	1.83393	1.95011	1.9408	2.07049	1.80924	2.21147
873	P24063	P24063	2.30505	2.08501	1.99804	2.03715	2.04093	2.17353	2.11885	2.12658	2.07148	2.00149	2.0868	2.09649	2.04488	2.11168	2.02583	2.11185	2.02616	1.99768	1.95115	1.86222	1.98098	1.90922	2.12147	2.06367
874	P24270	P24270	2.10306	2.06235	2.13177	2.07946	2.13896	2.06297	2.10164	2.0866	1.97818	2.051	1.9289	2.06453	1.88581	2.08844	1.92332	2.05797	2.03988	2.13532	2.00573	2.18234	2.04359	2.14036	1.96639	2.10978
875	P24288	P24288	2.03861	1.92901	2.14559	1.97347	2.45361	1.95643	2.11451	1.71221	1.94682	2.66838	1.82906	2.50071	1.71122	2.5186	1.94628	2.27616	1.94065	1.89946	1.60554	1.81863	1.58858	1.88455	2.14272	2.13176
876	P24369	P24369	2.05327	2.0026	2.14982	2.07992	2.1439	2.02103	2.10206	2.00728	2.10971	2.02564	2.05427	2.02701	2.10705	1.95228	2.04633	2.06351	2.01536	2.04265	2.11272	2.08993	2.05271	2.10621	1.99282	2.03563
877	P24452	P24452	2.13829	1.95263	2.06618	1.87712	2.14204	1.85938	2.12601	2.06368	2.03783	2.07471	2.10752	2.11499	1.952	2.12536	1.93386	2.08259	2.21759	2.06487	2.04268	1.96261	2.08024	2.08021	2.16907	2.07763
878	P24527	P24527	2.05704	1.98082	2.08311	1.95841	2.13171	1.95361	2.11555	2.02693	2.12333	2.01378	2.13294	2.02376	2.1276	1.98521	2.16091	2.01134	2.12386	2.05834	2.04497	1.97064	2.09426	2.07058	2.07859	2.05607
879	P24547	P24547	1.95161	2.10846	2.00811	2.11543	2.03062	2.08881	2.0261	2.10796	2.11745	2.12991	2.02127	2.13872	2.03378	2.10166	2.0311	2.12003	1.98019	2.0911	1.99477	2.09831	1.98486	2.07543	1.97787	2.05458
880	P24549	P24549	2.29521	1.83731	2.41809	1.83185	2.41046	1.81445	2.35418	1.7556	1.88746	2.02805	1.80612	2.08241	1.84204	2.00947	1.87369	2.07023	2.10728	1.97288	2.21805	2.01784	2.24075	2.06211	2.15835	2.00036
881	P24638	P24638	2.28836	2.21296	1.85598	2.08665	1.7505	2.12875	1.98614	2.14092	1.92362	2.12585	1.82428	2.31997	1.74811	2.31824	1.87909	2.35424	1.87181	2.01829	1.92255	2.19854	2.01023	2.13113	1.92703	2.12632
882	P24668	P24668	2.1596	2.17364	1.87654	1.99201	1.92654	2.17023	2.00355	2.15482	2.11623	2.04188	2.10897	2.09404	2.10308	2.16036	2.14962	2.2847	1.92404	2.01658	1.93893	2.00457	1.87826	1.99815	2.02263	2.02501
883	P24788	P24788	2.01466	2.02008	2.06674	2.05191	2.11785	1.98924	2.07218	2.02143	2.11766	2.04531	2.10526	2.07582	2.05529	2.00524	2.04672	2.08587	1.99832	2.0581	2.06636	2.06683	2.08743	2.02877	2.0921	2.11291
884	P24860	P24860	2.03162	2.05129	1.98357	2.13627	2.17493	2.13141	2.1172	2.12332	2.17092	2.20665	2.20854	2.23806	1.96412	2.23881	2.10015	2.28661	1.93585	2.05094	1.65242	1.82271	1.60606	1.63959	2.02888	2.22779
885	P25085	P25085	2.22113	1.57791	2.25242	1.44771	2.33017	1.05014	2.33723	1.41663	1.84546	1.94822	1.98662	2.20617	1.97675	2.05478	1.99579	2.14768	2.58629	2.02535	2.34514	1.76684	2.31463	1.8892	2.49207	2.21137
886	P25118	P25118	2.31152	2.2162	1.9153	2.41952	2.16022	2.40606	2.3434	2.39859	2.37111	2.07989	2.38416	2.16858	1.82488	2.09261	1.85877	1.28046	2.06709	2.13331	1.77754	0.564893541260026	2.23342	1.42535	1.54854	2.12738
887	P25119	P25119	2.09528	2.38876	2.06874	2.22749	2.06205	2.28257	2.04144	2.33628	2.26173	2.1279	2.19546	2.13459	1.96164	2.09872	2.33016	2.12392	2.05289	1.97667	1.58226	1.66597	1.11856	0.869055626458225	2.14225	2.33196
888	P25206	P25206	2.0501	2.04263	2.02617	2.03837	2.04487	2.04006	2.04759	2.03249	2.02644	2.10034	2.01376	2.09688	2.03283	2.09409	2.05236	2.10653	2.0569	2.10083	2.07383	2.06739	2.04207	2.09046	2.0613	2.06922
889	P25425	P25425	1.95076	2.02178	1.95363	2.05411	2.0696	2.02932	1.90058	1.95691	2.02304	2.13598	2.10824	2.10847	2.00761	2.06131	2.04952	2.0348	2.21087	2.12568	1.9706	2.07477	2.02688	2.10423	2.12482	2.25499
890	P25444	P25444	2.18824	1.96703	2.02102	2.13769	2.11166	2.12871	2.0079	2.02229	1.99212	2.13426	2.09918	2.11915	2.12006	2.14312	1.98798	2.1481	1.91828	1.95593	2.05374	1.96876	1.98671	2.04405	2.09302	2.01936
891	P25785	P25785	2.46888	1.67201	2.19181	1.86442	2.51108	1.87442	2.291	1.87348	1.37759	1.81268	1.79704	1.51883	1.52961	1.94951	2.12585	2.1137	2.43332	2.0728	2.16093	1.89302	2.45827	1.97594	2.33649	2.31426
892	P25799	P25799	1.93159	2.11692	1.96084	2.09809	2.07324	2.05402	2.03107	2.10486	2.12813	2.05178	2.14674	2.09802	2.09287	2.1209	2.0674	2.0272	2.12328	2.05093	1.95676	2.00103	1.9648	1.97576	2.12524	2.08016
893	P25801	P25801	2.27053	2.10089	2.18502	2.198	2.15303	2.13362	1.97202	2.21285	1.9342	1.94528	2.31148	2.17248	2.04842	2.25233	2.01593	1.86962	1.82847	2.20354	1.96929	1.92339	1.8814	1.94615	1.86893	1.82913
894	P25911	P25911	2.24731	2.08156	1.97884	2.0381	2.03152	2.10015	2.05444	2.07323	2.04204	1.99075	2.07252	2.09241	2.07737	2.05425	2.11921	2.08716	2.0475	2.08243	2.00183	2.00385	2.01745	1.95506	2.09821	2.03884
895	P25916	P25916	1.48546	1.98525	1.91632	1.22026	2.6632	1.91449	1.86402	2.16653	1.99646	2.16296	2.10724	1.91476	2.34423	2.03505	2.02282	2.22985	1.61569	1.84953	2.58105	2.38874	2.18782	1.53061	2.07087	2.28925
896	P25976	P25976	1.98569	1.97588	2.04443	2.00249	2.01054	2.0063	2.02438	1.98545	2.05436	2.02331	2.03771	2.04992	2.03494	2.08782	2.06211	2.12805	2.10203	2.14136	2.05807	2.17781	2.06577	2.09306	2.05961	2.17676
897	P26039	P26039	2.08959	2.06064	2.08335	2.03746	2.11565	2.04913	2.10506	2.05036	2.10651	2.03	2.07682	2.04784	2.06357	2.03473	2.07156	2.0361	2.07589	2.03838	2.0368	1.98042	2.04526	2.02789	2.08283	2.06019
898	P26040	P26040	2.11892	1.95663	2.0857	1.93716	2.16647	1.98036	2.10762	1.99732	2.0673	2.10305	2.07417	2.10418	2.06849	2.12228	2.05972	2.08617	2.12348	2.11901	1.97615	1.93038	2.0226	2.034	2.05926	2.07999
899	P26041	P26041	2.12563	2.0298	2.07504	2.04497	2.14232	2.03809	2.09527	2.02465	2.09193	2.02208	2.02836	2.0155	2.04183	1.99772	2.04477	1.98613	2.15358	2.06099	2.07055	1.96117	2.11136	2.06972	2.1393	2.02188
900	P26043	P26043	2.05641	2.02549	2.02422	2.02034	2.06575	2.04599	2.03695	2.02435	2.07716	2.07495	2.04645	2.09769	2.02317	2.09148	2.03597	2.0633	2.11372	2.09562	1.99304	2.0206	2.07598	2.11092	2.10112	2.08364
901	P26187	P26187	1.94586	2.21115	1.98914	2.00205	2.01073	2.09284	1.90707	2.30747	2.22966	2.26381	2.1652	2.25844	1.66913	2.2853	1.87946	2.11156	1.97762	1.98955	1.85208	2.06108	1.78051	1.97046	2.01749	2.21108
902	P26231	P26231	2.32432	2.03365	2.18506	1.98921	2.28096	1.99282	2.27352	1.95122	2.08702	2.00045	2.18282	2.08718	2.04133	2.09677	2.07051	2.11498	1.97687	2.03606	1.78917	1.95096	1.73946	1.84627	2.03849	2.15993
903	P26323	P26323	2.06259	2.00945	2.14011	1.98867	2.1861	1.95344	2.06035	1.92356	1.96221	1.86162	2.05783	1.88693	1.93572	2.01897	2.06357	1.83873	2.25835	2.26955	2.05548	2.11493	2.03497	2.17023	2.15965	2.27533
904	P26350	P26350	2.01254	2.06601	2.23534	2.08214	2.01006	2.10385	2.07129	1.97443	1.94175	2.10895	2.11007	2.10017	2.06328	2.04935	2.07952	2.21497	2.17983	2.0309	1.98466	1.89462	1.90959	1.88584	2.15784	2.07689
905	P26369	P26369	2.01875	2.0298	2.0143	2.0672	2.06902	2.04587	2.0486	2.09692	2.0184	2.0942	2.04253	2.08062	2.05101	2.04435	2.0747	2.03122	2.10958	2.11082	2.00511	2.04782	2.0619	2.13274	2.03809	2.071
906	P26443	P26443	2.52491	1.91757	1.98106	1.98085	1.92788	1.97792	2.11059	2.02222	2.03053	2.09549	2.03421	2.16138	1.98978	2.16607	1.94699	2.08528	1.96296	1.96221	2.01936	2.11606	2.09449	2.16382	1.9332	2.07173
907	P26450	P26450	2.07507	2.08751	2.0609	2.14169	2.06624	2.11615	2.05679	2.13147	2.08397	2.04201	2.08826	2.12639	2.06101	2.07677	2.02067	2.04522	1.99562	2.00626	2.00443	1.98767	1.99718	2.01615	2.04186	2.06833
908	P26516	P26516	1.97684	2.07138	2.03567	2.14014	2.08708	2.14612	2.09354	2.10467	2.09753	2.20902	2.20423	2.18426	2.06051	2.05153	2.11296	2.07446	1.94708	2.00382	1.84835	1.92008	1.98387	2.10398	1.96947	1.9164
909	P26638	P26638	2.01763	2.08109	2.03986	2.08906	2.05365	2.05318	2.04414	2.03015	2.04164	2.11382	2.08264	2.10139	2.06055	2.11279	2.05954	2.07983	2.06228	2.0242	1.96726	2.02417	2.0519	2.07087	2.03248	2.10971
910	P26645	P26645	2.14091	1.94062	2.14054	1.90795	2.07385	1.83572	2.04751	1.88778	1.77061	2.22309	1.90771	2.22961	1.84924	2.28345	1.89076	2.23941	2.12793	2.0933	2.03606	2.14518	2.12487	2.08019	1.99904	2.26283
911	P26883	P26883	1.92782	2.18189	1.95492	2.1629	1.95167	2.23319	1.88652	2.25074	2.12309	2.10048	2.00303	2.04068	2.0649	2.07382	2.16013	2.09015	2.11242	1.98527	2.01657	2.00089	1.95536	2.009	1.97975	2.0729
912	P26952	P26952	2.25861	2.3947	2.11554	2.23008	1.92497	2.41437	1.89385	2.42109	1.82495	1.94319	1.94182	2.08052	2.01327	2.08997	2.11935	2.20517	1.90366	1.75601	1.96133	1.91787	1.7518	1.97085	1.97524	2.00301
913	P26954;P26955	P26954;P26955	2.05004	2.53939	2.24559	2.39836	2.36185	2.33657	2.32439	2.31898	2.3196	1.56366	2.05463	1.96766	2.32236	1.93479	2.11245	1.95062	2.06516	1.93985	1.48371	1.60737	1.43852	1.46236	1.82664	1.97641
914	P27005	P27005	2.36917	1.80211	2.12727	1.9757	2.2573	1.97867	2.39938	2.04346	1.4516	2.06332	2.11131	2.14137	2.10932	2.16139	1.88221	2.07612	1.99439	2.08924	1.96524	1.51074	2.02043	2.01233	2.39539	2.08356
915	P27046	P27046	2.60549	1.96954	1.82959	1.90496	1.89588	2.0718	2.04646	2.11482	1.99814	2.00098	2.15353	2.07084	2.03727	2.26972	2.07558	2.05984	1.86861	1.94414	2.06504	2.02193	1.99782	2.07957	2.04357	2.09147
916	P27048	P27048	2.0496	2.05057	2.03964	2.11113	2.02451	2.15387	2.0438	2.06443	2.0989	2.12904	2.08203	2.12162	1.97908	2.15078	2.03009	2.12007	2.07228	2.07606	1.87301	2.07681	1.94768	1.99516	1.97631	2.11092
917	P27546	P27546	2.30238	2.01521	2.17012	2.03973	2.12773	1.95483	2.04979	2.07967	1.99681	1.99489	2.06965	2.04326	2.0005	2.35218	2.01765	1.99572	2.0703	1.9206	1.99973	2.0527	2.06325	2.00806	1.99687	2.01082
918	P27573	P27573	0.582304	0.843239168960599	0.280684415948287	0.854871467759873	0.450995723762065	0.386414827118315	0.220651	0.591311970338247	1.01881	1.60497	0.527024693539967	2.63767	1.56043	2.74319	1.09382	2.30124	2.03534	2.89166	2.51521	3.45447	3.02453	3.21225	2.79596	2.66661
919	P27601	P27601	2.29344	2.10577	1.97671	2.08204	2.02317	2.16183	2.03312	2.00613	2.07098	2.0975	2.15167	2.1435	2.04131	2.1538	2.00394	2.11563	1.98543	2.01416	1.8836	1.98185	1.96708	1.96832	2.04101	2.0505
920	P27612	P27612	2.01109	2.12074	2.00308	2.1152	2.06299	2.10219	2.05302	2.14588	2.06485	2.03904	2.09889	2.05788	2.07777	2.04473	2.08036	2.07192	2.02361	2.02544	2.02354	2.0078	2.02341	2.03889	2.05012	2.05948
921	P27641	P27641	2.01375	2.05021	2.04682	1.97423	2.07906	1.95348	2.01765	1.98246	2.10936	2.09998	2.06491	2.1296	1.99206	2.17002	1.93674	2.12078	2.05834	2.07574	2.01957	2.06757	2.06231	2.12334	2.13019	2.1054
922	P27659	P27659	2.07902	2.08272	2.03608	2.10336	1.95462	2.13643	2.0015	1.83852	1.7553	2.20821	2.20588	2.27493	2.05385	2.17158	2.03274	2.23528	1.9979	1.96832	1.87079	2.11656	1.85179	1.98333	2.08657	2.22245
923	P27773	P27773	2.00726	2.16492	2.0649	2.13031	2.05274	2.16261	2.04076	2.15625	2.11491	1.99287	2.0593	2.00527	2.06962	1.95582	2.09965	2.00283	2.01072	2.05439	2.02843	2.09432	2.01985	2.08303	2.00377	2.01194
924	P27784	P27784	2.76725	1.89121	2.38006	1.87057	2.11502	1.75001	2.24301	1.78147	2.05068	1.91525	2.27785	1.92667	1.77794	1.98065	1.31109	2.05056	2.53886	1.96404	1.76568	1.48143	2.29209	2.01489	2.45734	1.94494
925	P27808	P27808	2.62219	2.00852	1.85303	1.8745	1.95123	2.08342	2.15723	2.07658	1.98016	2.0709	2.22728	2.24414	2.01962	2.29739	1.89898	1.99225	1.73114	1.87557	1.85532	2.00631	1.97435	2.10761	2.0259	2.19347
926	P27870	P27870	2.01272	2.15082	2.05625	2.1615	2.09567	2.13428	2.09581	2.12565	2.05074	2.04569	2.10704	2.03667	2.08926	1.98865	2.07419	2.03233	2.04014	1.99956	2.0091	1.96898	2.05267	2.00863	2.05197	2.00287
927	P28028	P28028	2.09757	2.25263	2.08944	2.07044	2.26904	2.0164	2.13679	2.08317	2.09304	2.14987	2.0524	2.36865	1.94929	2.21124	1.9934	2.12868	1.77841	2.20084	1.81235	1.81659	1.98134	1.85206	1.90105	1.91731
928	P28033	P28033	1.92421	2.2531	2.07502	2.21332	2.12316	2.23337	2.01009	2.19955	2.11421	1.88316	2.1306	1.90117	2.04542	1.93033	2.12577	1.78585	2.38643	2.20426	2.08108	1.94535	1.8948	1.79201	1.94681	2.02348
929	P28063	P28063	1.93709	2.12928	1.96839	2.18425	2.03029	2.17625	2.00611	2.17216	2.04791	2.06947	2.00265	2.09177	2.12485	2.1062	2.07671	2.09274	2.06635	2.03384	1.99982	1.9878	1.99698	2.01899	2.01485	2.04272
930	P28271	P28271	2.02248	2.08197	1.98937	2.12841	2.05195	2.11315	2.01163	2.1286	2.03987	2.14338	2.04521	2.12522	1.92131	2.04161	1.96928	2.11975	2.04277	2.02443	2.01016	2.10379	2.03622	2.10284	2.06325	2.07161
931	P28293	P28293	2.44905	2.34904	1.81564	2.23667	1.77117	2.30412	1.8155	2.25271	2.02907	1.93288	2.03735	1.97788	2.01659	2.71007	2.01759	2.0626	1.91899	1.98598	1.75451	1.97365	1.83315	1.92712	1.8541	1.9214
932	P28352	P28352	1.94562	2.1688	1.97705	2.175	2.04565	2.16856	2.02812	2.17007	2.02968	2.12243	2.09299	2.08985	2.00362	2.10095	2.0753	1.98833	1.96021	2.02212	1.99488	2.07031	1.99974	2.07888	2.03251	2.03515
933	P28474	P28474	2.00759	2.10053	2.06008	2.10143	2.0009	2.09276	2.0037	2.06229	2.12395	2.09985	2.06037	2.0865	2.11278	1.99927	2.07667	2.10389	2.0204	2.06762	2.07303	2.05448	2.03287	2.00965	1.99883	2.05092
934	P28481	P28481	2.85645	1.65734	2.53689	1.30361	2.16321	1.35013	2.33239	1.28706	1.55503	1.42837	1.81824	1.45791	1.67946	2.318	1.50881	1.85675	2.84693	2.32876	2.30923	1.97521	2.31914	1.89377	2.37825	2.39339
935	P28574	P28574	2.00826	2.16317	2.14738	2.15813	2.14699	2.19954	2.1565	2.1202	2.04253	2.10233	2.10859	2.04744	1.85944	2.09901	1.93821	1.97809	2.15756	2.08568	1.8869	1.93789	1.92351	1.87437	2.06906	2.1174
936	P28650	P28650	2.06544	2.10291	2.03542	2.07072	2.16697	2.09009	2.12536	2.0828	2.07826	2.04046	2.10444	2.09398	2.09373	1.9996	1.99027	2.00096	2.00666	1.97985	2.0738	1.9102	2.0242	2.01783	2.11204	2.12064
937	P28652	P28652	2.10799	2.09107	2.05781	2.05072	1.95669	2.10847	1.97584	2.09847	1.86446	2.40634	1.83313	2.46638	1.87494	2.61947	1.83413	2.40504	1.91292	1.74685	1.92323	1.92516	2.00916	1.93858	1.83776	1.94803
938	P28653	P28653	2.10172	1.85665	2.17548	1.74599	1.99551	1.68878	1.9425	1.53543	1.84927	1.61193	2.04737	1.56673	1.82616	1.78851	1.63411	1.72152	2.80383	2.01396	2.58677	2.18621	2.84797	2.14764	2.59936	1.9378
939	P28654	P28654	2.24705	2.03254	2.19002	2.01064	1.95648	1.87312	2.06004	1.77052	1.72054	1.56297	1.93398	1.43053	1.7462	1.73423	1.53192	1.57964	2.87297	1.92761	2.63338	2.08099	2.82474	2.08733	2.48127	1.85978
940	P28656	P28656	2.09088	2.10819	1.9605	1.92821	2.06426	1.95916	1.92728	1.85265	2.07073	2.12482	2.16275	2.15002	1.99363	2.24279	2.13897	2.01728	2.16009	2.24392	1.71282	2.12349	1.86689	2.20194	2.05701	2.12001
941	P28658	P28658	2.01315	2.12571	2.04818	2.12766	2.03492	2.08589	2.08518	2.10249	2.0323	2.12328	2.19808	2.07632	2.11568	2.13781	2.16824	2.05749	2.08426	2.00633	1.95535	1.91831	1.86592	1.94546	2.05761	1.99672
942	P28659	P28659	1.94614	1.91919	2.04122	1.94366	2.09254	1.95826	2.06399	1.93012	2.07531	2.1765	2.02286	2.14013	1.95686	2.19718	2.01698	2.15804	2.05622	2.11228	2.12603	2.15967	2.03225	2.0807	2.02848	2.12337
943	P28660	P28660	2.18784	1.92155	2.38727	2.1836	1.86246	1.57251	1.96063	1.645	1.79493	2.41985	2.08464	2.28787	2.2703	2.3842	2.34297	2.34092	2.11959	2.13502	1.80981	1.89795	1.87127	2.19615	1.55082	1.57441
944	P28661	P28661	2.47535	2.13787	2.45844	2.43175	2.57676	1.83855	2.26811	1.94478	2.43924	2.13255	2.42655	2.30605	1.87711	2.28585	1.95892	1.68764	2.09758	1.74711	1.41986	1.41868	1.70338	1.34552	1.81626	1.50742
945	P28663	P28663	3.46887	1.58238	2.7946	1.89258	2.06228	1.95097	1.32053	1.9839	0.888851388562884	3.20918	0.160829057250697	3.29999	1.66002	3.28708	0.141920579875331	3.4668	0.115774093148101	1.10329	0.454739741688412	2.18277	-0.158902523791206	-0.620218581154867	1.05379	-0.196659486892121
946	P28665	P28665	2.49476	1.98435	2.05405	1.95807	2.07261	2.11119	1.90506	1.93141	2.58152	1.87489	2.64456	2.13013	2.40024	2.37697	2.37109	1.87852	1.79751	1.75279	1.8872	1.65299	1.62002	1.84954	1.76272	1.54261
947	P28667	P28667	1.98448	2.07776	2.07467	1.96073	1.92438	2.02099	1.89922	2.14497	2.06053	2.06411	2.02674	1.98646	2.11366	2.18492	2.26213	2.0512	2.36274	2.05079	1.98739	2.04137	1.92813	1.90711	2.17508	2.02192
948	P28704	P28704	2.0291	2.0796	1.97426	2.17526	2.16688	2.21033	2.14135	2.13014	2.08008	2.12822	2.17633	2.10456	2.13381	2.18481	2.05224	2.05331	1.84015	2.01027	1.91238	1.95824	1.91139	1.94042	1.93261	2.00259
949	P28740	P28740	1.96449	2.01086	2.04776	2.03422	2.0494	2.03955	2.04663	1.99001	2.07771	2.08351	2.03799	2.16492	1.9655	2.06493	2.04401	2.11042	2.08976	2.12103	1.98439	2.07993	2.08045	2.04674	2.10569	2.15145
950	P28798	P28798	2.12535	2.27935	2.13893	2.38986	2.08454	2.3194	2.05502	2.41574	2.15688	1.95582	1.98352	2.03321	1.97296	2.08061	1.99499	1.82193	2.01517	2.20364	1.6297	2.06196	1.6905	1.80435	1.71763	2.14437
951	P28843	P28843	1.99954	2.01902	1.56043	1.82411	1.84071	1.9416	1.84602	2.10153	1.65438	2.22841	2.05411	2.31916	1.87224	2.47695	1.93915	2.37972	2.0293	2.04951	2.04623	2.26757	2.1148	2.17826	2.07357	2.2233
952	P28867	P28867	2.09037	2.08365	1.99447	2.13628	2.11108	2.08356	2.10086	2.12957	2.00815	2.02689	2.0692	1.9945	2.01848	2.04807	2.05537	2.0445	2.05419	2.0458	2.06192	1.97079	2.08609	1.98131	2.1326	2.06783
953	P29037	P29037	2.08501	1.99349	2.04186	2.05221	2.05829	1.92908	1.98906	1.91942	1.92895	2.1268	2.13466	2.17169	2.07281	2.02967	2.13849	2.027	2.09105	2.02609	2.06343	1.98634	2.1004	2.06148	2.17812	2.16346
954	P29341	P29341	1.93	2.05981	1.99436	2.05563	2.02436	2.06535	2.00954	2.09494	2.13858	2.09471	2.06859	2.11408	2.04071	2.10206	2.09461	2.08558	2.03851	2.06453	2.0578	2.11249	2.0154	2.08202	2.01453	2.03847
955	P29351	P29351	2.10372	2.09033	2.10161	2.13761	2.11315	2.11203	2.13549	2.12702	2.05285	1.9773	2.04901	1.96437	2.03543	1.94908	2.07216	1.9862	2.14813	2.02158	2.08352	1.93205	2.07046	2.00838	2.08831	2.02198
956	P29387	P29387	1.7987	1.93155	1.91707	1.68402	2.15129	1.88502	1.84109	2.14798	2.03338	2.38984	2.06511	2.5055	1.91469	2.66837	1.97182	2.37197	1.92976	2.00952	1.51514	2.04217	1.90379	2.15375	1.97508	2.07204
957	P29391	P29391	1.8059	2.31081	1.95923	2.25625	1.9158	2.28681	1.86468	2.24977	2.13335	2.21358	1.9748	2.22122	1.89957	2.19879	2.09318	2.19204	2.06197	2.13774	1.70812	2.22901	1.60276	1.92837	1.83324	2.03872
958	P29416	P29416	2.13982	2.03875	2.10196	2.08783	2.08881	2.0689	2.09709	2.06256	1.8838	2.16521	1.89815	2.11772	1.94679	2.10467	1.93694	2.13852	1.98713	2.08544	2.03207	2.19512	2.03524	2.15267	1.96276	2.02929
959	P29452	P29452	1.95706	2.2716	2.02211	2.28485	2.06542	2.32273	1.97291	2.32766	2.09479	1.96798	2.01218	1.99286	2.02095	1.95958	2.07583	2.02629	2.07115	2.02863	1.97115	1.98838	1.90844	1.96877	1.95081	2.02825
960	P29533	P29533	2.39564	2.07367	2.13918	2.01924	2.13064	2.12447	2.21298	2.09645	2.08903	2.09884	2.12867	2.16422	1.97729	2.13351	2.05185	2.11759	1.96772	2.10429	1.73537	1.82738	1.59634	1.78663	2.06416	2.15911
961	P29594	P29594	2.0652	2.07116	2.09753	2.11054	2.07821	2.05835	2.09274	2.07253	2.16379	2.14052	2.16071	2.14384	2.04031	2.135	2.00616	2.11424	1.9965	2.08351	1.93811	2.06503	1.7963	1.86267	2.01324	2.04592
962	P29595	P29595	0.929393282877613	0.790695726425148	2.01972	2.19502	2.72083	2.67268	2.79234	2.76965	2.17701	2.34388	3.01624	2.43098	1.06663	2.91185	1.4628	0.898116913059327	0.945699889503225	2.28715	0.491047127003265	1.21678	1.25981	2.04236	1.62866	1.8281
963	P29699	P29699	2.47927	1.71089	2.46945	1.66377	2.20224	1.63995	2.14569	1.57254	1.86401	1.60385	2.08673	1.60295	1.88393	2.02867	1.77383	1.53143	2.62004	1.93546	2.52918	1.87686	2.63316	1.92917	2.6321	1.86781
964	P29758	P29758	2.45611	1.85604	2.03334	1.96506	2.04107	2.01702	2.15243	2.00079	1.87459	2.0825	1.89351	2.12151	1.95003	2.16921	1.89343	2.03094	2.0011	2.08484	2.10153	2.17156	2.09261	2.18725	1.9689	2.12919
965	P29788	P29788	2.09912	2.55821	2.05946	2.44358	1.88069	2.3774	1.74203	2.24734	1.76214	1.89808	2.30173	1.74808	2.13518	2.24032	1.83987	1.84567	2.27321	1.49528	2.33123	1.67688	2.37927	1.63857	2.02977	1.70605
966	P30275	P30275	1.36205	1.62854	1.50122	1.58132	1.45643	1.42066	1.43173	1.55914	1.39192	3.43136	1.6638	3.3901	1.19782	3.45658	0.948510056272987	3.43053	1.37132	1.56382	1.26935	1.88681	1.54472	1.96866	1.27086	1.80867
967	P30276	P30276	2.18676	2.17845	2.07076	2.16305	2.22705	2.15698	2.04859	2.03205	2.09499	2.11046	2.2065	2.15907	1.93279	2.16583	1.95258	2.12834	2.04597	1.95921	1.84201	1.85551	1.72374	1.83633	2.12368	2.06978
968	P30282	P30282	2.1467	2.07533	2.25538	1.9582	2.14821	2.0331	2.28955	2.02089	2.31754	2.09107	2.18442	2.20452	1.97092	2.07606	2.11355	2.29255	2.19479	2.26659	1.17029	1.37754	1.28812	1.43525	2.2084	2.44721
969	P30285	P30285	1.89293	2.09208	1.8764	2.088	2.02965	2.12658	2.0192	2.23974	2.08038	2.16039	2.06663	2.17673	2.03007	2.20337	2.0243	2.15338	2.02441	1.9991	1.95307	2.07245	1.88894	1.9679	2.04842	2.1245
970	P30355	P30355	0.851517460537696	1.61764	0.128715140912474	0.165530161304623	1.30867	0.939929	1.42252	1.30169	1.50334	1.55234	3.65663	3.63306	2.13941	2.48448	2.67021	1.25291	2.3847	2.18546	1.48083	1.36719	0.762594873787251	2.95712	2.1805	2.23174
971	P30412	P30412	2.40075	2.07304	2.38429	2.02401	2.4017	1.86655	2.24112	2.02002	2.1169	1.84196	2.10248	1.83206	2.15688	1.8671	2.23609	1.96939	1.90886	2.01909	1.89904	2.12095	1.83921	1.99055	1.82414	2.0058
972	P30415	P30415	1.95125	2.05897	1.82454	2.0724	2.12084	1.93347	2.13314	2.12024	2.35422	2.13074	2.26639	2.14767	1.92418	2.22884	1.7519	1.98338	1.99009	2.21066	2.10909	2.10837	1.76261	1.93691	1.98237	2.12884
973	P30416	P30416	2.00794	2.10529	2.00769	2.13298	2.00912	2.12472	1.99558	2.09933	2.12387	2.10452	2.09391	2.11805	2.12195	2.10025	2.11636	2.11096	1.97204	2.05869	1.99591	2.03973	1.94975	2.0235	1.91774	2.0516
974	P30678	P30678	2.22166	2.15106	2.13057	2.32054	2.09427	2.31405	2.19485	2.20969	1.86685	2.0409	2.47578	2.22665	2.02557	2.42999	2.13396	1.98563	1.79941	1.73009	1.81777	1.84725	1.33424	1.42878	1.92742	2.11049
975	P30681	P30681	1.66918	1.95192	2.10816	1.88684	2.10163	1.87825	2.12216	1.87493	1.98975	2.10766	2.1744	2.12201	2.05655	1.97839	2.15023	2.07142	2.27984	2.12503	2.05328	2.08533	2.07902	2.04407	2.20737	2.16365
976	P30993	P30993	2.571	2.23917	1.96379	1.88906	2.08503	2.16141	2.14486	2.09801	2.09911	1.87839	2.1829	1.97681	1.95362	2.04213	2.03409	2.01508	2.05518	1.8835	1.98148	1.79349	2.19215	1.85536	2.21013	1.87479
977	P30999	P30999	2.13546	2.10459	2.08158	2.0724	2.09323	2.11245	2.05869	2.09879	2.07899	2.0625	2.09184	2.00523	1.98382	2.12301	2.15793	2.11841	2.01418	2.12307	1.85862	2.05673	1.77398	1.93533	2.03236	2.17375
978	P31001	P31001	2.37413	1.84314	2.47606	1.80091	2.36904	1.76293	2.3342	1.63861	1.8903	1.52567	2.04253	1.42476	1.91808	1.56416	1.69887	1.47552	2.47139	2.0966	2.43277	2.28863	2.49153	2.24742	2.2505	2.02531
979	P31230	P31230	1.99818	2.10699	2.04213	2.09764	2.027	2.09508	1.99288	2.08954	2.14012	2.08441	2.08994	2.09634	2.07153	2.02086	2.05449	2.02968	2.01782	2.02652	1.99373	2.08161	2.03016	2.07929	2.0551	2.07968
980	P31266	P31266	2.00375	2.11703	2.09822	2.10364	2.06796	2.05576	2.09314	2.04921	2.0595	2.08388	2.05637	2.05582	2.1274	2.02502	2.06501	2.09849	2.07661	2.04921	2.05196	2.05594	1.9436	2.03807	1.98503	2.03931
981	P31324	P31324	1.99545	2.06482	2.03868	2.04961	1.96712	2.00266	2.00186	2.01734	2.09437	2.12828	2.10752	2.10582	2.1382	2.15263	2.12564	2.16759	2.02617	2.05544	2.0492	2.09383	1.9927	2.04239	1.95403	2.0132
982	P31428	P31428	3.54806	1.87071	1.88423	1.83189	2.13996	2.19212	2.23979	1.6687	1.81505	2.25695	2.19767	2.49015	1.17798	3.06665	1.32241	2.2349	1.35873	1.87611	0.855104623306338	1.67042	1.56741	1.6543	1.52591	1.97919
983	P31648	P31648	2.17509	0.953296530687849	0.541262261672255	1.83621	1.53601	3.11411	0.953800664905147	1.99494	0.448310406229035	2.36476	2.75912	2.9811	1.2345	3.13075	2.35164	3.02841	1.32393	1.45506	1.96651	1.47022	2.05179	0.895113168997136	1.43955	2.27563
984	P31725	P31725	2.40125	1.70315	2.23962	1.94772	2.39682	1.96862	2.35007	2.01178	1.55049	1.95126	2.09444	2.09578	1.95842	2.04968	1.85548	1.97196	1.8629	2.05435	2.11802	1.64551	2.17883	1.99501	2.45907	2.13303
985	P31750	P31750	1.96196	2.11955	1.93922	2.15801	2.02255	2.0973	2.03991	2.18239	2.03295	2.04194	2.18494	2.10671	2.04776	2.10854	2.06535	2.02679	2.07681	1.96099	1.93192	2.04069	1.98075	2.0535	2.05304	2.13921
986	P31786	P31786	2.23341	2.27451	2.15133	2.43119	2.36675	2.28647	2.34977	2.47181	1.89062	2.03353	1.79298	1.83169	1.76637	1.82303	1.73426	1.58085	1.6326	2.11816	2.04599	1.79168	2.05706	2.11725	2.09719	2.01581
987	P31809	P31809	2.53634	2.16112	1.83712	1.69575	1.90305	2.00348	2.01207	1.96755	2.08957	2.04994	2.15122	2.119	2.14198	2.24654	2.13491	2.09532	1.94556	2.02937	1.80419	1.84043	2.06539	1.97147	2.21536	2.15489
988	P31938	P31938	2.00186	2.11835	2.00914	2.10028	2.05985	2.04226	2.04092	2.1256	2.12215	2.10526	2.12447	2.11864	2.05048	2.05735	2.12326	2.04952	2.10145	2.06045	1.93906	1.89893	1.96237	2.00113	2.05944	2.10997
989	P31996	P31996	3.48814	2.10673	2.07426	1.88542	2.01808	2.10787	2.12896	2.02889	1.62403	1.89948	1.78675	1.88297	1.67797	2.27047	1.68496	2.09303	1.7825	1.97192	1.94778	2.13763	1.75777	1.96301	1.73293	2.02359
990	P32020	P32020	2.19935	2.143	2.10307	2.08337	2.13277	2.10813	2.10344	2.08852	2.06352	2.031	2.06129	2.03318	1.97097	2.05975	1.92891	2.0147	2.12603	2.0367	1.9795	1.96667	2.04217	1.95858	2.05499	2.0895
991	P32037	P32037	2.66541	2.14761	1.84756	1.79808	2.01285	2.13783	2.17075	1.98412	1.90448	1.89947	2.15974	2.06172	1.99857	2.1643	2.04988	2.14453	1.99978	1.89714	2.0606	1.84652	2.12139	1.96142	2.18348	1.93148
992	P32067	P32067	1.9729	2.05758	2.02123	2.09539	2.0309	2.09635	1.99731	2.08526	2.10907	2.1298	2.05875	2.13127	2.03655	2.08327	2.09703	2.19947	2.00359	2.04858	2.01743	2.0339	2.01216	2.02158	2.02999	2.022
993	P32233	P32233	1.98768	2.15728	2.02951	2.09698	2.05854	2.1187	2.02505	2.1346	2.04897	2.06203	2.08531	2.12463	2.10676	2.08883	2.06563	2.09312	1.94882	1.99625	2.08056	1.99614	1.97901	2.00482	2.06289	2.0381
994	P32261	P32261	2.38043	1.81491	1.74387	2.17135	2.13246	1.89543	2.17425	-1.89803	2.17931	2.04722	2.38092	2.17298	2.3599	2.026	2.27774	2.00294	2.53177	2.07764	2.42998	2.06656	2.12148	2.001	1.69856	1.54021
995	P32883	P32883	2.27622	2.23182	1.94347	1.90963	1.97439	2.10184	2.04314	2.08826	2.10522	2.06013	2.14482	2.13603	2.03467	2.29191	2.05975	2.12864	1.87357	2.13032	1.89224	1.79095	1.92422	1.98394	2.04821	2.11437
996	P32921	P32921	1.99622	2.17989	1.99395	2.15356	2.00394	2.10049	2.00453	2.1002	2.12297	2.1189	2.12928	2.11096	2.0363	2.08354	2.07974	2.12087	1.97838	2.03033	1.92952	2.02395	1.98915	2.01004	2.03255	2.0512
997	P33174	P33174	2.20769	2.04101	2.13268	2.04697	2.11931	2.07617	2.08063	2.07532	1.98523	1.99011	2.01609	2.05559	1.92452	2.1933	1.9971	2.03021	2.06683	2.03386	2.0283	2.03656	2.03696	2.02919	2.05236	2.12484
998	P33215	P33215	1.96651	2.00684	2.03373	2.05158	2.13555	1.93721	2.03772	2.11503	2.10997	2.09489	2.14443	2.07842	1.99946	2.1481	2.0384	2.08899	2.11208	2.0828	1.92242	2.05055	1.94927	2.06139	2.01676	2.19193
999	P33434	P33434	2.80064	2.15595	2.54346	2.92437	2.37158	0.684017291858532	2.42238	2.81117	2.45701	1.36507	1.55736	1.13113	1.1257	2.1109	1.92061	0.600687439750558	2.63617	2.17243	1.81026	1.53354	2.24052	1.90799	0.959897174269112	1.78219
1000	P33609	P33609	1.96422	2.09178	1.98615	2.12559	2.01824	2.06261	2.04145	2.11179	2.04879	2.12845	2.08656	2.11406	2.04838	2.14271	2.01626	2.1089	1.96355	2.10098	1.98699	2.01717	2.01386	2.06702	2.05926	2.0861
1001	P33610	P33610	2.02083	2.03677	2.08363	2.07617	2.11449	2.08333	2.05193	2.0454	2.01152	2.07364	2.09554	2.10216	2.11253	1.99806	2.10124	2.08969	1.96256	1.97207	2.09488	1.96858	2.0041	2.09304	2.14228	2.05865
1002	P33611	P33611	1.92852	2.1443	2.0339	2.06404	2.01541	2.06917	2.01424	2.0884	2.06307	2.08875	2.04187	2.11096	2.06848	2.08266	2.05233	2.06287	2.02166	2.12725	1.97013	2.09378	2.01819	2.09945	2.01759	2.1165
1003	P34022	P34022	1.92816	1.99467	1.95574	2.07597	1.98543	2.1281	1.982	2.1232	2.14442	2.08239	2.13664	2.13786	2.0657	2.14341	2.04259	2.12213	2.10027	2.16271	1.89013	2.0602	1.9494	2.03068	2.05357	2.07076
1004	P34884	P34884	1.88147	2.26374	1.8396	2.13005	1.86057	2.2993	1.9227	2.25362	2.05961	2.20971	2.06351	2.1914	1.9924	2.18667	2.04935	2.25209	2.0264	2.03583	1.90849	1.98367	1.84069	2.02796	1.95369	2.0176
1005	P34914	P34914	2.16726	1.95003	2.14215	1.85099	2.0814	1.90652	2.2427	1.82513	1.9533	2.56165	2.21285	2.53126	1.90365	2.67451	1.61863	2.55466	1.79587	1.58556	1.8536	2.01697	1.79679	1.78857	1.79563	1.83377
1006	P35123	P35123	2.07307	2.09215	2.07664	2.11142	2.08342	2.06855	2.08352	2.07581	2.08281	2.03986	2.06517	2.0091	2.05215	2.06363	2.06867	2.0119	2.017	2.05216	2.02529	2.02996	2.07228	2.04801	2.04597	2.0594
1007	P35174	P35174	2.01809	2.45407	2.0395	2.28074	2.07875	2.39257	2.12008	2.50056	2.22039	1.46604	1.92611	1.56194	1.7955	1.39816	1.9758	1.69327	2.42352	1.74148	2.34002	1.80195	2.36504	1.85633	2.42004	1.67132
1008	P35175	P35175	2.02871	2.39031	2.12204	2.37256	2.04125	2.33024	1.95769	2.30164	2.33074	1.7579	2.18885	1.58052	2.3147	1.68348	2.2658	1.52475	1.96805	1.88749	1.93256	1.77429	2.1648	1.92283	2.02924	2.05008
1009	P35235	P35235	1.97239	2.00578	2.00973	2.01956	2.05331	2.00425	2.0472	2.05223	2.08801	2.17978	2.20006	2.16956	2.0377	2.14822	2.06862	2.14364	2.02195	2.0088	1.96864	1.96747	2.03219	2.0065	2.10386	2.06665
1010	P35276	P35276	2.38852	2.04208	1.87163	1.82214	1.95829	2.07311	2.09636	1.98339	2.04885	2.13877	2.15416	2.18535	2.08702	2.18294	2.0475	2.21969	1.95831	1.97244	2.00948	1.94543	1.99652	2.06633	2.09308	1.9522
1011	P35278	P35278	2.61411	2.09969	1.84011	1.97398	1.95668	2.13089	2.07439	2.0495	2.02947	2.05584	2.09756	2.18005	2.05843	2.11316	2.09134	2.13149	1.87545	1.98728	2.00133	1.93004	1.86034	2.08406	1.98259	2.00415
1012	P35279	P35279	2.55669	2.037	1.97339	1.9911	2.0179	2.10347	2.06955	2.0695	2.00627	2.02375	2.14659	2.08371	2.05237	2.02938	2.02554	2.10983	1.87766	1.9567	2.08663	2.04591	2.00536	2.11445	2.00944	1.88539
1013	P35282	P35282	2.39774	2.07958	1.88557	1.94764	1.95745	2.05228	2.10575	2.05429	2.03997	2.08968	2.19995	2.13943	2.09677	2.19611	2.14399	2.17827	1.93639	1.96801	1.96193	1.91593	1.93895	2.01044	2.0019	2.00326
1014	P35285	P35285	2.8238	2.4956	1.5434	2.14462	2.13297	2.04388	2.38231	2.25711	1.86133	2.14371	1.91633	2.51023	2.02282	2.06671	1.41809	1.91082	2.19189	1.99466	1.52438	1.94222	1.1158	1.99188	1.81545	2.10159
1015	P35290	P35290	2.1887	1.97766	1.65872	2.15388	1.95965	2.22662	2.04457	2.16366	1.94492	1.89422	2.16824	1.99146	2.13256	2.25011	2.10435	2.17822	1.95656	1.93157	2.10503	2.14115	2.04244	2.02616	2.04104	1.99819
1016	P35293	P35293	2.45602	2.14945	1.92472	2.04858	2.0002	2.15412	2.1125	2.13068	2.01684	2.1531	2.15941	2.22693	2.15866	2.21048	2.04844	2.19154	1.76521	1.90893	1.81162	1.98224	1.86696	1.97623	1.8164	1.93585
1017	P35330	P35330	2.24958	2.39796	1.5993	2.13221	1.81078	2.42448	2.01285	2.3848	2.14544	2.0891	2.12221	2.1664	2.16676	2.22998	2.07986	2.10821	1.84206	2.02123	1.71022	2.01771	1.73725	1.97956	1.76155	1.82712
1018	P35385	P35385	2.42702	2.03565	2.43166	2.03516	2.51064	1.98589	2.40799	2.03527	1.80394	1.63755	1.8529	1.69048	1.68104	1.68655	1.38557	1.3371	2.35498	2.10643	2.29185	2.28756	2.37372	2.15109	2.03366	2.01236
1019	P35441	P35441	2.46312	1.79726	2.48941	1.75329	2.42053	1.68378	2.41751	1.58431	1.98494	1.45033	2.06499	1.40531	2.05772	1.4915	1.93202	1.37784	2.36976	2.11141	2.30491	2.26031	2.44996	2.26475	2.20717	2.03305
1020	P35456	P35456	2.495	2.00998	1.7917	1.82025	1.83411	2.10906	2.12605	2.19793	2.09413	2.03965	2.26467	2.23358	2.08743	2.24827	2.3223	2.13495	2.03274	1.94142	1.83553	1.79508	1.86293	1.86943	2.09114	1.88749
1021	P35459	P35459	2.53809	2.17331	1.84808	2.01026	2.10182	2.09867	2.04555	2.02364	1.84781	1.88428	1.95957	2.07908	2.09077	2.13758	2.09763	2.22436	2.20941	2.06534	1.7594	1.7506	1.99816	1.94533	2.27417	2.00692
1022	P35486	P35486	2.75855	1.97451	2.06032	1.94401	1.93769	1.95924	2.11333	1.98297	1.91006	2.0289	1.95424	2.05607	1.99986	2.21707	1.81211	2.00402	2.00866	2.06744	2.07031	2.07418	2.09364	2.09339	1.97246	2.05445
1023	P35550	P35550	1.95803	1.99336	1.95275	2.03737	1.96025	2.07123	1.96087	2.03475	2.02799	2.1143	2.18292	2.24956	2.08555	2.08096	2.12103	2.11876	2.09056	2.04741	1.79329	2.03956	2.06246	2.11433	2.06691	2.18056
1024	P35564	P35564	2.55713	2.10984	1.8543	1.9537	1.9172	2.16782	2.03187	2.05767	1.96348	2.09707	2.15345	2.20357	2.05108	2.31232	1.97517	2.20244	1.81054	2.00516	1.84513	2.01542	1.84741	2.11739	1.85752	2.06619
1025	P35585	P35585	2.04226	2.08727	2.04116	2.11845	2.03191	2.13334	2.12194	2.10816	2.07169	2.05902	2.1251	2.14313	2.0261	2.02047	2.0508	2.08741	2.00807	1.97169	1.94423	1.96523	2.02825	2.04185	2.0575	2.10489
1026	P35601	P35601	2.09307	2.0958	2.05935	2.11277	2.03377	2.07588	2.04408	2.05825	2.10097	2.12537	2.08674	2.09078	2.01156	2.19929	2.04728	2.08596	2.0202	2.03579	1.98038	2.02329	1.94827	1.97552	2.01306	2.07229
1027	P35700	P35700	1.93741	2.07774	2.01449	2.0752	1.9981	2.13083	2.01093	2.10755	2.02422	2.13798	1.95163	2.07882	1.99644	2.08605	2.04225	2.10851	2.03858	2.1187	2.10751	2.15325	2.02728	2.12831	2.00947	2.02374
1028	P35761	P35761	2.10372	2.0717	2.12416	2.07872	2.08371	2.00249	2.14353	2.03443	2.07268	2.09831	2.21782	2.09078	2.16759	2.08844	2.04943	1.98465	2.04008	2.15049	1.8186	2.06226	1.90147	1.8102	2.03175	2.11171
1029	P35762	P35762	2.18739	2.09841	1.61589	1.97895	1.80784	2.06904	2.04053	1.99358	1.88595	2.46554	2.09846	2.50847	2.11579	2.77735	2.04452	2.45199	1.47979	2.03892	1.64647	1.85287	1.51747	1.79756	2.0445	2.09669
1030	P35802	P35802	0.556268409606497	2.32801	0.258874555704987	1.87507	0.286988976352535	1.5595	-0.0911045134111606	1.94779	1.0751	3.80211	0.523023366253862	3.74394	1.02607	4.19325	0.335198075787077	4.00372	0.444288377273698	0.152815283340588	0.000848892487887765	0.630974824543713	0.787100136574917	0.141338282487009	0.830903107072194	0.610456208745235
1031	P35821	P35821	2.18487	2.22725	1.92921	2.16849	1.98875	2.23495	2.12982	2.22552	2.03394	2.01139	2.1102	2.08216	2.12091	2.10296	2.07775	2.06492	1.89349	1.90037	1.96444	2.01062	1.96908	1.95091	2.01942	1.92247
1032	P35831	P35831	2.06042	2.12502	2.1248	2.09802	2.0977	2.12828	2.08235	2.09245	2.05845	1.96878	2.11722	1.99213	2.05224	2.02186	2.15382	2.03437	2.1131	2.05199	1.95953	1.92386	2.03907	1.98532	1.98672	2.1148
1033	P35922	P35922	2.12335	2.15261	2.07148	2.04577	2.04269	1.99165	2.05095	2.01161	2.02416	2.06317	2.14135	2.04315	1.96131	2.06283	1.99739	2.04504	2.12944	2.14067	1.88945	2.07151	2.07632	2.12959	2.05439	2.06334
1034	P35951	P35951	2.08364	2.40715	1.80877	2.28969	1.80979	2.3658	1.97555	2.37707	2.11586	2.20812	2.16383	2.3524	2.02847	2.38348	2.12679	2.30561	1.83426	2.03877	1.59725	1.81468	0.962380657723081	1.26124	2.00599	2.1839
1035	P35979	P35979	1.88843	2.06648	2.09086	2.03452	2.11274	2.12084	2.03089	1.9471	1.99167	2.13159	2.02149	2.09461	1.97515	1.96118	2.06954	2.09388	1.98956	2.07942	2.13209	2.18942	2.08687	2.10776	2.09751	2.06091
1036	P35980	P35980	1.64056	2.15966	2.16883	2.12804	1.94943	2.18092	1.99055	2.03255	2.00567	2.13847	2.09764	2.15974	2.09625	1.74573	2.14956	2.207	2.01334	2.0687	2.02459	2.26962	1.97698	2.03465	1.97843	2.04827
1037	P35991	P35991	1.98787	2.11907	1.99808	2.12642	1.99822	2.10472	2.03227	2.1058	2.0221	2.08617	2.06726	2.05884	2.14063	2.131	2.05343	2.13078	2.01185	2.05053	2.02248	2.03167	1.96214	2.05367	2.04231	2.05573
1038	P36371	P36371	2.3903	1.9124	1.79673	1.93671	1.92525	2.15728	2.09343	1.96865	2.02665	2.0299	2.23952	2.2327	2.0997	2.20574	2.12556	2.17565	1.89568	1.94002	2.00485	2.00709	1.94148	2.06184	2.04848	2.05104
1039	P36423	P36423	2.55503	2.10191	1.96716	2.17054	2.14771	2.07703	2.20212	2.17669	1.788	2.01698	2.10916	2.08595	2.00541	2.11993	1.84932	2.2295	1.77873	1.82599	1.91854	2.08514	1.9101	2.11751	1.86261	2.06867
1040	P36536	P36536	2.47988	2.25122	2.09574	2.09114	2.16855	2.1387	2.26903	1.90983	1.83787	2.02343	2.05841	2.15816	1.95659	2.22168	1.89686	2.26449	1.96278	1.94275	1.98426	1.67361	1.89023	1.89947	1.99004	2.00188
1041	P36552	P36552	2.39336	1.67945	2.20642	1.68901	2.22326	1.69293	2.24589	1.68947	1.97904	2.13058	1.95585	2.17394	1.92938	2.20026	1.90284	2.12443	2.10241	2.06042	2.18511	2.1718	2.22158	2.15948	1.99371	1.99337
1042	P36916	P36916	2.0164	2.05057	1.93265	2.19463	2.08679	2.06574	2.05475	2.13803	2.04863	2.12594	2.08407	2.18721	2.03716	2.10867	1.96589	2.17562	1.99548	1.98634	1.93131	2.02766	1.97736	2.00235	2.09525	2.08035
1043	P36993	P36993	2.0643	2.0829	1.96641	2.06158	2.10714	1.95237	2.12217	1.9857	2.09725	2.07561	2.17509	2.06933	2.04093	2.13436	2.03568	2.05039	2.06388	2.02175	2.06515	1.99148	1.97579	2.07797	2.03434	2.13627
1044	P37040	P37040	2.65999	2.12714	1.90936	2.04841	1.8884	2.16447	1.97609	2.00785	1.92174	2.15131	2.07943	2.23109	1.96432	2.50143	1.96878	2.22551	1.82541	1.97518	1.82251	1.94187	1.76871	1.98529	1.8282	2.069
1045	P37913	P37913	1.9957	2.06193	2.0348	2.03414	2.10745	2.00018	2.0702	2.04809	2.04639	2.06951	2.04684	2.05479	2.03272	2.06939	2.06286	2.06889	2.06593	2.06908	2.08446	2.05963	2.06489	2.06446	2.08511	2.11021
1046	P38060	P38060	2.50351	1.93628	1.98953	1.91663	2.02181	1.90833	2.17047	1.96268	1.98695	2.07741	1.97992	2.09059	2.03384	2.18529	1.94828	2.05556	2.02816	2.03189	2.14308	2.09462	2.14881	2.0999	2.0222	1.9463
1047	P38532	P38532	2.12689	2.40086	1.82014	2.13069	2.07216	2.02211	2.34942	2.03113	1.97262	2.26962	2.01737	2.13093	1.82712	2.22037	2.14076	2.10616	1.9503	2.16828	1.83354	1.66112	1.81515	1.97961	2.03404	2.08638
1048	P38647	P38647	2.50482	2.02374	1.9773	1.98336	1.9599	2.03915	2.06727	2.03648	1.95375	2.06825	1.93741	2.0965	2.01196	2.15623	1.9031	1.96214	1.99046	2.03624	2.16306	2.10683	2.1318	2.13879	1.97262	2.06964
1049	P39053	P39053	1.6252	2.28511	1.58682	2.25972	1.64695	2.04223	1.83172	2.09611	1.54017	3.15791	2.0001	3.24299	1.38529	3.30837	1.70284	3.13261	0.954406845084593	1.46625	1.69291	0.520019322701942	1.27502	1.18304	1.3563	1.43196
1050	P39054	P39054	2.05129	2.09332	2.03866	2.05331	2.06373	2.07725	2.10615	2.10968	2.03767	2.08775	2.07424	2.0849	2.03968	2.03853	2.04074	2.05572	2.08883	2.02068	2.05956	1.95394	2.02137	2.0688	2.0618	2.07714
1051	P39098	P39098	2.63688	2.05683	1.58118	1.755	1.94535	2.32516	1.84301	2.13137	1.97688	1.81165	2.35775	2.04376	1.81005	2.10292	1.6979	2.35769	1.71087	1.88585	1.68809	2.42751	2.02369	2.2985	2.00009	2.32064
1052	P39429	P39429	2.00057	2.14481	2.05687	2.0081	1.9848	2.15605	1.96631	2.15673	2.10038	2.05404	2.06897	2.09368	2.02726	2.15047	2.00584	2.09779	2.05354	1.99636	2.02851	1.98526	1.99063	2.01324	2.13048	2.1121
1053	P39447	P39447	1.97654	1.97283	2.34656	1.77225	1.9308	1.64963	1.95877	1.66918	2.10897	2.09551	2.32226	2.03099	2.09234	2.08909	2.18891	2.01613	2.03181	2.09635	2.16229	2.05453	2.03628	2.26728	2.00489	2.29118
1054	P39654	P39654	2.28725	1.98857	2.10002	1.94437	2.21402	1.93284	2.23477	2.03307	1.80215	1.84299	1.92144	1.88083	1.72179	1.90923	1.66406	1.78388	2.477	2.05696	2.18433	1.76484	2.48646	2.15083	2.46825	2.10219
1055	P39688	P39688	2.26981	2.11148	2.2528	1.99	2.07746	2.36077	2.04351	2.32472	2.03176	2.05001	2.19598	2.28693	1.85017	2.07613	1.96858	2.21417	1.46438	1.96191	1.97919	1.74193	1.94057	1.88017	2.07861	1.95364
1056	P39749	P39749	2.08967	2.1097	2.1008	2.10266	2.17107	2.15686	2.1035	2.08437	1.89032	2.06437	1.99429	2.1633	1.93863	2.13402	2.00093	2.05966	1.91071	2.02093	2.00295	2.04097	1.963	2.05212	2.07348	2.13664
1057	P39876	P39876	2.29297	2.31675	2.58229	2.2743	2.42474	2.21582	2.53884	1.96718	1.72347	1.21005	2.08665	1.02283	2.04156	1.36781	1.90142	1.20596	2.27433	1.98233	2.00466	2.33388	2.28708	2.05762	2.03684	1.9739
1058	P40124	P40124	2.1096	1.9617	2.07648	1.9911	2.12345	1.96126	2.11312	2.00279	2.07081	1.99574	2.06119	2.03487	2.05927	2.02891	2.09583	2.03045	2.19927	2.0471	2.04883	1.92426	2.15416	2.07964	2.15068	2.0581
1059	P40142	P40142	2.00934	2.04141	2.00284	2.08455	2.09109	2.06094	2.08745	2.09863	2.08367	2.02864	2.08575	2.08787	2.086	2.06799	2.09612	2.04992	2.09814	2.07177	1.97827	1.98251	2.04057	2.0918	2.05691	2.02014
1060	P40201	P40201	2.05842	2.13048	2.08354	2.15056	2.12782	2.0929	2.12141	2.10417	2.05711	2.04515	2.09961	2.10619	2.01056	2.07609	2.0162	2.05651	1.94013	2.0917	2.02468	2.06449	1.9227	1.96793	1.95751	2.07725
1061	P40237	P40237	2.42481	2.07463	2.04446	1.98498	2.15535	2.10659	2.08172	2.06291	1.94393	2.14367	2.1061	2.1606	1.9204	2.19754	1.90515	2.24634	1.98436	1.96919	1.87718	1.77458	1.9149	1.88719	2.17234	2.10817
1062	P40240	P40240	2.69317	1.8877	1.82454	1.59775	1.97269	1.684	1.99456	1.85216	1.90278	2.07654	2.33775	2.08751	1.91903	2.41892	1.73916	2.08414	1.88117	2.0557	1.91	2.17976	2.10914	2.16669	2.15165	2.37345
1063	P40336	P40336	2.09907	2.2138	2.10202	2.20043	2.10152	2.15735	2.13379	2.13698	2.05514	2.06106	2.0623	2.11833	2.0001	2.06152	1.92225	1.96962	1.95309	2.06721	2.02805	1.9966	1.90149	2.0462	1.94699	2.02345
1064	P40338	P40338	2.00666	2.10646	2.24607	2.31098	2.12914	2.2206	2.12271	2.2236	2.22891	2.22243	2.27749	1.88872	2.05748	2.10333	2.15792	2.05092	1.86302	1.85898	1.97401	2.13372	1.6763	1.58128	1.87356	1.80772
1065	P40630	P40630	2.28712	2.04876	2.0903	2.00116	2.01398	2.01011	2.07064	1.84356	1.95823	2.04754	2.01132	2.10923	1.97095	1.99212	1.96665	2.02232	2.06619	2.02571	2.2159	2.21018	2.1691	2.07866	1.98242	2.14473
1066	P40694	P40694	2.05356	2.15243	2.1341	2.32245	2.22539	2.1186	2.04449	2.16933	2.19504	2.1751	2.17958	2.00641	2.04599	2.23724	1.87387	2.06186	1.82943	2.19119	1.59618	1.90621	1.87684	1.96596	1.97211	1.86617
1067	P41105	P41105	2.1913	2.15861	2.12254	2.24088	1.8382	2.26406	2.00901	2.11317	2.0604	2.08901	2.02775	2.10381	2.14712	2.25549	2.059	2.13276	1.90317	1.99881	1.9419	1.9751	1.80526	1.95927	1.88039	2.00768
1068	P41216	P41216	2.25036	1.95938	2.13547	1.99321	2.18762	1.99841	2.1715	2.00471	2.01569	2.04204	2.15195	2.02903	2.07085	2.08723	2.10821	2.07657	2.00377	1.92394	2.04584	1.87634	2.08505	2.04271	2.07837	2.0176
1069	P41230	P41230	1.92575	2.06683	1.94252	2.18929	2.02154	2.0134	2.08932	2.17696	2.17276	2.15973	2.24193	2.10434	2.04533	2.23653	1.99346	2.138	2.16949	2.25623	1.55309	1.85635	1.69045	1.88379	2.05499	2.20019
1070	P41241	P41241	1.98644	2.00095	1.9366	1.9873	2.00157	1.96659	2.02486	2.01202	2.03771	2.0977	2.05899	2.11156	2.04325	2.13833	2.03414	2.05534	2.10957	2.08821	2.15998	2.05364	2.0864	2.13342	2.14002	2.11913
1071	P41242	P41242	2.0367	2.18978	1.90514	2.266	2.02251	2.21399	2.04182	2.28946	2.02839	1.97424	2.10877	2.03127	2.15338	1.89437	2.05506	1.95173	1.96477	1.94558	2.03245	2.12723	1.90339	2.0543	2.05695	2.07037
1072	P41245	P41245	2.29792	1.83657	2.17797	1.79989	2.24934	1.8018	2.29306	1.83189	1.85688	1.89202	1.90833	1.9227	1.80941	1.96819	1.81227	1.8668	2.52316	2.0275	2.18871	1.7995	2.57503	2.14817	2.38845	1.94602
1073	P41731	P41731	2.3311	2.02158	1.99283	1.96472	2.20054	2.09472	2.21687	2.06703	2.10151	2.18995	2.05797	1.88261	2.27933	1.96758	2.29647	1.65189	1.71242	2.29859	1.86846	1.90814	1.91612	2.12676	1.82597	2.17067
1074	P41778	P41778	1.91121	2.01808	1.82315	2.05083	1.81885	1.97669	2.24502	1.85189	2.26956	1.86139	2.07262	2.07309	2.20649	1.96106	2.14336	1.94518	2.46422	2.0289	2.08113	2.07338	2.16523	2.00895	1.94364	2.21677
1075	P42125	P42125	2.39098	1.89201	1.99117	1.88879	1.9912	1.82937	2.10196	1.92409	1.95578	1.98661	1.99148	1.99622	2.09665	2.0708	1.95267	1.98834	2.04767	2.02806	2.17508	2.23764	2.25536	2.28731	2.07933	2.10245
1076	P42128	P42128	2.0948	2.03779	2.04611	2.00524	2.06531	2.14294	2.01871	1.98829	2.07929	2.10294	2.15053	2.0118	2.06226	2.0648	1.99134	2.08771	2.08838	2.18182	1.94857	2.01763	2.05106	2.06078	2.05591	2.03599
1077	P42208	P42208	2.04277	2.05176	2.04455	2.11072	1.99257	2.10323	2.04921	2.11154	2.05416	2.05072	2.0564	2.07172	1.97732	2.07728	1.99201	2.12554	2.07598	2.12619	2.01598	2.11543	2.00764	2.07936	1.92469	2.13428
1078	P42209	P42209	2.01871	2.0303	2.05754	2.05144	2.07319	1.98624	2.04764	2.01291	2.04188	2.18605	2.07998	2.16538	1.84849	2.1568	2.00907	2.08969	2.1807	2.13945	1.91763	2.04094	2.03442	1.99299	2.08689	2.11491
1079	P42225	P42225	2.06266	1.99364	2.10739	2.0055	2.13515	1.98924	2.10584	2.05278	2.09346	1.99115	2.18574	1.96562	2.0917	1.96787	2.10865	1.91037	2.15103	2.0314	2.08922	1.9522	2.07334	2.01943	2.21029	2.07356
1080	P42227	P42227	2.062	2.16509	2.06773	2.28063	2.05495	2.22248	2.11606	2.3148	2.04892	2.01847	2.19964	2.04427	2.09083	2.04126	2.06347	1.89214	1.94103	2.04094	1.86606	1.84335	1.90096	1.83094	2.10915	2.0651
1081	P42228	P42228	2.02778	2.1098	2.09274	2.17008	2.29579	2.25317	2.22957	2.19515	2.29817	2.21527	2.29489	2.00416	1.95189	1.80501	2.18063	1.94123	2.16757	1.91727	2.00219	1.97728	1.71113	1.45501	1.82113	1.96819
1082	P42230	P42230	1.99765	2.07077	1.88718	2.08395	2.01685	2.02058	2.05762	2.11033	2.12533	2.19337	2.15176	2.21387	2.08088	2.17677	2.12465	2.13904	2.01274	2.15448	1.7053	1.93532	1.80001	1.99494	2.07122	2.16997
1083	P42232	P42232	1.93852	2.02479	1.94243	2.04993	1.9833	2.0317	2.07543	2.05136	2.03754	2.14072	2.14242	2.12491	2.04232	2.16865	2.083	2.13305	2.01059	2.01816	2.0369	1.98835	2.04576	2.06678	2.09779	2.1472
1084	P42337	P42337	2.07729	1.79842	1.90149	2.14883	2.1325	2.2165	2.18794	2.10788	1.87434	2.2407	2.11332	2.14207	1.85957	2.20943	1.80914	1.94361	1.86209	2.42462	1.88253	2.13304	1.74851	2.13579	2.06556	2.16163
1085	P42567	P42567	2.08219	1.90691	2.14037	1.93422	2.13767	1.90495	2.14476	1.95193	2.06603	2.07392	2.10996	2.1187	1.98644	2.12444	2.06549	2.07745	2.12433	2.12229	1.96923	2.00693	2.08792	2.03877	2.09382	2.09894
1086	P42669	P42669	2.0469	2.07689	2.08079	2.05838	2.14564	2.05582	2.07042	1.99831	2.09442	2.12213	2.09423	2.17004	2.04003	2.0241	2.01573	2.02517	2.09803	2.04853	2.01856	2.16465	2.04406	1.99267	1.94079	1.95992
1087	P42859	P42859	2.04076	2.07079	2.0229	2.14076	2.08672	2.06075	2.1029	2.15695	1.99085	2.12279	2.16578	2.10876	2.00904	2.11696	2.01536	2.01662	1.92564	2.03679	1.89953	2.00439	2.00895	1.97124	2.11591	2.17842
1088	P42932	P42932	1.97043	2.08972	2.01861	2.13403	2.01126	2.13299	2.02092	2.12048	2.1282	2.11081	2.06807	2.12335	2.07894	2.06698	2.05699	2.09779	1.99549	2.06428	2.02756	2.03068	2.00127	2.06765	1.9769	1.99847
1089	P43006	P43006	1.91711	2.11555	0.423604365297388	1.483	-0.222584792372364	1.7628	0.339566493371388	1.94238	0.804133245143406	3.60151	1.07527	3.75715	0.294063191969227	4.29502	0.555797174781983	3.90196	0.366875208233072	1.42618	0.0842193314216541	0.718699129066849	0.403865245377977	0.342654155721258	0.607195166525658	-0.306446303972228
1090	P43024	P43024	1.8166	1.96659	1.41527	1.97155	2.16955	2.22387	2.03857	2.11304	1.93411	2.40396	2.31375	2.62533	1.36749	2.70593	1.47943	2.19842	1.90302	2.21263	1.72471	2.37193	1.2963	2.07894	1.67305	2.29566
1091	P43247	P43247	2.04893	2.08433	2.00607	2.10888	2.02998	2.06581	2.04327	2.06883	2.04013	2.05425	2.01394	2.07722	2.07303	2.018	2.02695	2.02968	2.07342	2.11055	2.07253	2.10166	2.06405	2.07949	2.02158	2.09335
1092	P43274	P43274	3.05834	1.8434	1.99246	1.89605	1.60945	1.8991	1.80042	1.88588	1.73601	1.61551	1.96106	1.96112	1.7878	3.43331	1.96168	2.10263	1.95849	1.86221	1.8682	1.95537	1.95484	1.89241	1.85561	1.82073
1093	P43275	P43275	3.31726	2.13913	1.88252	1.83112	1.5551	2.09029	1.62133	2.02764	1.77314	1.61479	1.75271	1.92144	1.51115	3.53703	1.66366	2.02692	1.80847	1.80303	1.86057	2.00774	1.94721	1.82683	1.84822	1.60461
1094	P43276	P43276	3.49832	2.07873	1.88732	1.94291	1.43055	2.15712	1.56865	2.02055	1.79071	1.57087	1.69223	1.89811	1.6436	3.71934	1.7357	2.06076	1.61915	1.56491	1.66148	1.78338	1.80348	1.5411	1.90978	1.46938
1095	P43277	P43277	3.52249	2.06769	1.99859	1.96531	1.71502	2.07393	1.8644	2.08941	1.8212	1.68629	1.81892	1.92552	1.63542	3.55408	1.66802	1.95003	1.64236	1.77249	1.49767	1.79977	1.74398	1.57775	1.7208	1.36588
1096	P43346	P43346	2.06212	2.08088	2.04047	2.01817	2.08589	1.91824	2.05653	1.9433	2.02733	2.15988	2.10846	2.18886	1.89196	2.12208	1.99078	2.1502	2.08852	2.14759	1.81263	1.92005	1.96427	2.07518	2.1703	2.29416
1097	P43406	P43406	2.69462	1.9217	2.26698	1.85806	2.20336	1.95301	2.29432	1.80394	1.9278	1.90342	2.01201	1.98334	1.856	2.18898	1.78932	2.0133	1.90728	2.16146	1.90275	2.18203	1.94847	2.13626	1.90526	2.23718
1098	P43430	P43430	2.20546	2.10336	2.02927	2.01158	2.02413	2.03226	2.09678	1.9772	2.2147	1.78149	2.11709	1.71617	2.12846	1.86924	2.13985	1.74738	2.43106	2.16177	2.15584	1.94241	2.18249	1.72034	2.27424	2.09442
1099	P43883	P43883	2.36291	2.14941	2.24455	2.16318	2.35382	2.20067	2.28149	2.15112	2.15291	2.21469	2.1838	2.08429	2.12208	2.27006	2.33545	2.14148	1.85818	1.93481	1.4056	1.54651	1.40299	1.42801	2.02227	1.70648
1100	P45376	P45376	1.98738	2.07151	2.08281	2.13226	2.02772	2.13491	2.01944	2.1437	2.11463	2.03306	2.04649	2.05824	2.05818	1.9978	2.05005	2.03418	2.10444	2.03669	2.0355	2.08078	2.05757	2.0526	2.01283	2.0261
1101	P45377	P45377	2.10765	2.06868	2.01438	2.10149	2.08579	2.15868	2.0958	2.18992	1.99223	2.05113	2.07445	2.11974	1.91374	2.15282	1.89809	1.76717	1.9329	1.95441	2.27024	2.20805	2.06501	2.22631	1.8288	2.01251
1102	P45481	P45481	2.09149	2.06244	2.06371	2.20659	2.12335	1.98586	2.17621	2.07938	2.04747	1.94919	2.04295	2.10534	1.97219	2.00493	2.10037	2.07816	1.98694	2.09134	1.96428	2.04309	1.88082	2.02018	2.04499	2.23838
1103	P45591	P45591	2.06789	1.81169	2.05937	2.00635	1.90836	2.01529	1.84015	1.95804	2.14612	2.38815	2.21321	2.33093	2.21657	2.39073	2.15959	2.39016	2.0801	1.93721	1.74399	1.94464	1.76626	1.94045	1.82185	1.95782
1104	P45700	P45700	2.39066	2.10417	1.85318	2.32735	2.02548	2.42352	2.19175	2.48066	2.09734	2.2286	2.3855	2.10903	2.13801	2.42216	1.86225	1.75705	1.7138	1.68715	1.67808	1.71323	1.63197	1.71082	1.91585	1.9376
1105	P45878	P45878	1.94787	2.06575	2.03356	2.04439	2.05185	2.09817	2.02413	2.07743	2.0605	1.94629	2.11595	2.02214	2.12228	2.02544	2.12308	2.05035	2.10216	2.06827	1.85781	2.12176	2.05116	2.15684	2.00463	2.1999
1106	P45952	P45952	2.6146	1.91653	2.00184	1.91841	1.93582	1.93047	2.09411	1.93462	1.97953	2.04665	2.02103	2.11762	2.03194	2.18897	1.86365	2.04759	2.01245	2.02927	2.15409	2.15499	2.11153	2.09698	1.91993	2.09889
1107	P46061	P46061	2.02346	1.99398	2.0308	1.99037	2.07658	1.98888	2.07446	1.99038	2.10088	2.15423	2.10874	2.19052	2.03946	2.08786	2.109	2.13053	2.00353	2.06127	2.02911	2.05767	1.97161	2.03631	2.06854	2.06989
1108	P46062	P46062	2.21348	2.11222	2.10608	2.10044	2.15602	2.05332	2.16186	2.06001	2.01297	2.01157	2.11223	2.00464	1.94258	2.09813	2.04143	1.99233	2.10061	2.0498	1.89544	1.94365	2.09892	1.97999	2.00455	2.11406
1109	P46096	P46096	0.849796526819484	1.77438	0.264147008650355	2.11025	1.47223	1.54427	0.339832934429093	1.618	1.39867	3.76782	1.39596	3.81167	0.387127379710453	4.0558	0.695447046033794	3.95997	-0.176651468207047	0.543427	0.529161729425904	0.137886416153658	0.000914034195270993	0.813479422979142	1.07374	0.517611
1110	P46097	P46097	4.4344	0.677411586859784	0.339805919956835	4.20375	-0.764403896444433	2.65705	3.36261	2.87078	-0.587351273601921	3.09671	-1.97848	2.68793	-1.89012	2.44459	-2.04934	2.3372	-1.86677	1.3011	-2.97227	-2.28152	-3.09577	-2.76612	1.18521	-4.20411
1111	P46412	P46412	2.10141	1.82269	2.6608	2.27292	2.03764	2.27141	2.52197	2.07094	1.80031	1.97145	1.90503	1.50612	1.65504	1.9442	1.42682	1.90659	2.3934	1.70209	1.84511	2.13276	2.01618	2.17315	2.4822	2.02902
1112	P46414	P46414	2.14453	1.82228	2.14924	1.85561	2.24111	1.81523	2.15104	1.82569	1.98939	1.95097	1.97723	1.88661	1.94148	2.10065	1.87017	1.88847	2.46243	2.37247	1.91016	1.94963	2.21029	2.10071	2.29038	2.2247
1113	P46460	P46460	1.99909	2.12506	2.04641	2.11925	2.09763	2.10402	2.04266	2.12481	2.00084	2.25475	1.9836	2.26392	1.92993	2.21576	1.93627	2.23713	1.97815	1.9238	2.04383	1.93487	2.02207	1.94989	2.03672	1.95053
1114	P46467	P46467	2.04811	2.04744	2.06021	2.04883	2.09988	2.03688	2.06996	2.0297	2.17624	2.1055	2.14777	2.1162	2.03647	2.00188	2.08715	2.02173	2.06498	2.03694	2.00106	1.98296	2.01828	1.97856	2.08684	2.09034
1115	P46471	P46471	1.94666	2.09049	2.0498	2.10722	2.03854	2.11003	2.02494	2.09877	2.10126	2.09475	2.0437	2.11474	2.04854	2.06136	2.00379	2.07572	2.05392	2.05968	1.99778	2.07774	2.02771	2.06038	2.0341	2.07884
1116	P46638	P46638	3.78333	3.56843	3.00646	2.79326	2.52967	2.46835	2.3172	2.5091	2.01118	2.29816	1.84271	1.7431	1.61731	1.10371	1.41138	0.921058531514151	0.136647425685463	0.974775954984033	1.15217	0.660785791547085	0.101831486854333	0.656739223689558	0.639525858762922	-0.544872198127993
1117	P46656	P46656	2.44959	2.12659	2.00401	1.89597	1.88835	2.09715	1.96443	2.17726	1.98496	2.20093	2.11867	2.09724	2.00692	2.1769	1.89102	1.89421	1.9695	2.19806	2.13124	2.21923	1.96153	1.94562	1.72882	2.09846
1118	P46660	P46660	1.08203	2.60925	1.08862	2.57938	0.933532886926774	2.57949	1.20857	2.59183	0.994129763547467	3.1782	1.25564	2.95816	0.951530864378703	2.97595	0.128858588625182	2.90108	1.95097	1.57197	1.72894	1.67653	1.95183	1.81724	1.92869	1.73651
1119	P46664	P46664	2.07629	2.10181	2.01112	2.10297	2.07839	2.15463	2.03867	2.11965	2.0985	2.07411	2.08078	2.10147	2.12118	2.07109	2.09707	2.0898	1.98409	2.04887	1.9873	1.98051	1.96843	2.01264	1.99192	1.99943
1120	P46718	P46718	1.96913	2.12491	2.06835	2.05823	1.97515	2.02245	2.0283	2.1229	2.13713	2.15158	2.16221	2.10175	2.06904	2.1575	2.00166	2.09869	1.92871	2.12299	1.86159	2.04645	1.96574	2.05639	1.95273	2.17455
1121	P46735	P46735	2.63122	1.86219	2.63175	1.99815	2.47735	1.73192	2.37676	1.72675	2.03638	1.88146	2.09592	1.64177	2.03683	1.81234	1.87851	1.65118	2.06652	1.90541	2.12808	2.24351	2.1148	2.05331	1.80927	1.97766
1122	P46737	P46737	2.08481	2.08312	2.03472	2.15034	2.08522	2.07581	2.13421	2.12306	2.05358	2.08397	2.07236	2.0852	2.03571	2.12213	2.03179	1.97835	2.04784	2.01667	2.06443	1.95229	2.05451	2.03904	1.96756	2.01664
1123	P46935	P46935	2.0576	1.94746	2.00329	1.93232	2.05601	1.91163	2.03224	1.93226	2.11451	2.16907	2.16475	2.16338	2.05752	2.14258	2.11133	2.14278	2.09798	2.15088	1.99148	2.03098	1.9376	2.01484	2.04753	2.14691
1124	P46978	P46978	2.23266	2.26938	1.73128	2.11268	1.91338	2.34828	2.01128	2.21605	1.82607	2.10569	2.26104	2.21657	2.05499	2.02055	2.06037	2.18527	1.71546	1.92073	1.87408	2.09367	1.81852	2.22382	1.80994	2.12607
1125	P47199	P47199	2.04736	1.96029	2.01463	2.09788	2.00461	1.99009	2.05582	1.99015	2.03178	2.27163	1.9866	2.29472	1.94194	2.46507	1.94017	2.26423	1.97464	2.10018	1.78088	2.10523	1.97321	2.08106	1.87177	1.98932
1126	P47226	P47226	2.04522	2.17893	1.97254	2.1633	2.01097	2.12925	1.98871	2.20777	2.16137	1.94465	2.12036	1.89727	2.07027	1.92117	2.15531	1.89971	2.09841	2.08582	2.01016	2.03071	2.02561	2.03753	2.03649	2.15587
1127	P47713	P47713	1.95885	2.1831	1.96188	2.18288	2.03044	2.14676	2.05976	2.22397	2.09883	2.0024	2.20707	2.03652	2.01181	1.91526	2.10318	2.0024	2.00468	2.04608	2.00105	1.99496	2.02722	2.05467	2.03523	2.07069
1128	P47738	P47738	2.53368	1.96562	1.96312	1.92962	1.93454	1.96594	2.15449	2.01397	1.97581	2.06072	1.93898	2.10084	2.06964	2.15954	1.95201	2.00435	2.02239	2.02525	2.1579	2.02519	2.11072	2.14298	2.00876	2.06087
1129	P47739	P47739	2.07693	1.62883	2.20166	2.0596	2.00689	2.1637	1.9861	1.96985	2.20653	2.09132	2.15284	2.16145	1.94921	1.95772	2.10518	2.04825	2.21296	2.03671	2.17695	1.86466	2.17745	1.84479	2.1529	2.03302
1130	P47740	P47740	2.52097	2.02741	2.04915	1.96217	2.13845	2.13107	2.12322	2.00939	2.02071	2.09613	2.11673	2.06764	2.11616	2.23038	2.07817	2.07509	1.73594	1.86902	1.98926	1.97084	1.95354	1.93442	2.05585	1.97382
1131	P47753	P47753	2.11517	2.05157	2.10667	2.02448	2.09949	2.03832	2.13916	2.01793	2.14558	2.07214	2.06249	2.03705	2.06935	2.00741	2.05701	2.02561	2.08753	2.02339	2.04705	1.98638	2.09265	2.00131	2.05188	2.03946
1132	P47754	P47754	2.10683	2.10301	2.13278	2.12809	2.07527	2.05451	2.08725	2.03481	2.00392	2.00639	2.04507	1.99762	2.05841	1.99855	2.03602	2.02315	2.12052	2.05653	2.09011	2.03041	2.0812	2.04671	2.02869	2.05425
1133	P47757	P47757	2.04516	2.03896	2.10586	2.0406	2.1253	2.04692	2.09751	2.04403	2.0717	1.97379	2.04028	2.01796	2.12566	1.97467	2.05764	1.96822	2.16881	2.04511	2.08491	2.01366	2.13388	2.07791	2.09443	1.9981
1134	P47758	P47758	2.36028	2.08058	1.78055	2.06728	1.88379	2.26432	2.03404	2.18928	1.91675	2.16067	2.1694	2.21118	1.99062	2.23907	1.96323	2.19755	1.74685	1.91243	1.90272	2.11934	1.86805	2.16912	2.00952	1.97149
1135	P47791	P47791	2.12688	2.0695	2.03258	2.06987	2.09502	2.05581	2.16453	2.00153	2.05662	2.08428	2.22843	2.03247	2.05981	2.07567	2.06157	2.02476	2.17367	2.0756	1.85621	1.91505	1.95462	1.97581	2.05625	2.11563
1136	P47802	P47802	2.53124	2.08791	1.91239	2.11611	2.06259	2.21483	1.9926	2.20899	1.89451	1.98243	2.14576	2.11219	2.14617	2.23887	1.98702	1.98954	1.79051	2.05367	1.93594	2.01719	1.85478	2.0173	1.86481	2.0541
1137	P47809	P47809	2.14471	2.14655	2.01901	2.15171	2.14713	2.11173	2.05911	2.14914	2.14707	2.06546	2.13863	2.11561	2.0574	2.00551	2.01539	1.98159	2.05086	1.94529	1.9754	1.87208	1.96629	1.98269	2.11421	2.00005
1138	P47810	P47810	1.96957	2.32671	2.14302	2.22303	2.0107	2.20471	2.01127	2.30892	2.31773	2.21022	2.18702	2.26524	1.86325	2.24756	1.81511	2.13197	1.9504	1.71334	1.68448	1.81492	1.72177	1.88809	1.95654	2.11585
1139	P47811	P47811	1.91806	2.08677	2.03935	2.03557	2.09007	2.04676	2.05151	2.07017	2.09633	2.10881	2.15358	2.13171	2.0528	1.97067	2.0674	2.07499	2.10364	2.03265	2.04018	1.99594	2.04377	2.03569	2.05929	2.08788
1140	P47856	P47856	2.03041	2.09848	2.02774	2.2049	2.156	2.1325	2.11499	2.17163	2.00743	2.08711	2.1146	2.04422	2.04352	2.02584	2.0344	1.97855	1.94202	1.97013	2.00758	1.94963	2.07621	2.06068	2.03447	2.06298
1141	P47857	P47857	2.2197	2.02468	1.97864	2.0015	1.98185	1.94386	2.02051	2.03497	2.06517	2.23418	2.15222	2.21508	2.00117	2.38806	2.01882	2.1849	1.92569	1.99936	1.94256	1.9571	1.9972	2.04869	2.01911	1.94589
1142	P47879	P47879	2.17588	2.31086	2.20195	2.19116	2.02485	2.32118	2.03966	2.20126	2.27385	1.98292	2.05432	2.00824	1.98242	2.25227	2.30519	2.00021	1.95561	1.98382	1.52067	1.94464	1.60061	1.26192	2.09905	2.22727
1143	P47911	P47911	2.54971	2.26371	1.96056	2.15537	1.6062	2.28012	1.81664	2.059	1.92694	2.07239	2.05066	2.12036	2.06336	2.86622	1.99882	2.1753	1.87133	1.94448	1.70183	1.98701	1.70293	1.86441	1.74521	1.9805
1144	P47915	P47915	2.45591	2.01561	1.74849	2.30451	0.500053331076285	2.44634	1.04739	1.57589	1.78972	2.57756	2.59447	2.86909	2.39951	2.62677	2.32074	2.55839	1.96457	0.703678016964473	1.55094	1.87453	1.28779	1.29421	2.05623	1.98706
1145	P47930	P47930	2.4059	2.27394	2.44065	2.40082	2.4768	2.50246	2.3109	1.97239	2.37663	2.13285	1.92798	2.08087	1.61898	2.05364	1.81177	1.54281	1.86028	1.52498	2.01388	1.63915	2.01179	1.75663	1.80626	1.67861
1146	P47934	P47934	2.57319	2.03107	2.07608	1.97532	2.07332	1.96189	2.18027	1.97251	1.91554	2.06663	2.07981	2.03796	1.9092	2.20857	1.89954	1.85488	2.06017	2.05413	2.01917	2.13848	2.03941	2.15901	1.96181	1.99189
1147	P47941	P47941	2.03002	1.97546	1.92504	1.90899	2.0806	1.9662	2.05998	2.04471	2.09824	2.10679	2.16381	2.15287	1.94937	2.16688	2.01049	2.13806	2.11392	2.16342	1.90521	2.04558	2.04009	2.05879	2.09883	2.15434
1148	P47955	P47955	2.50664	1.89373	2.1753	1.83394	2.16619	1.94684	2.07829	1.76388	1.38917	1.90315	1.8247	2.00435	1.80998	2.02658	1.70279	1.85159	2.03974	2.0208	2.2273	2.42727	2.35384	2.65936	2.24281	1.92743
1149	P47962	P47962	1.64431	2.05961	2.09672	2.07522	2.0899	2.1085	2.09524	1.95623	1.83023	2.15553	2.10954	2.18899	2.05062	1.79167	2.05536	2.15813	2.01875	2.11487	2.02149	2.22404	1.94459	2.15155	2.1024	2.22552
1150	P47963	P47963	2.05938	2.17941	2.09091	2.20592	1.85782	2.27982	1.91131	1.74804	1.85179	2.10355	2.22275	2.21495	2.10154	2.32653	2.10027	2.19289	2.01555	1.98821	1.84173	2.13053	1.72311	1.81311	2.00348	2.21496
1151	P47964	P47964	1.90826	2.13752	2.15295	2.26485	1.77736	2.32335	1.74784	1.53924	1.76077	2.33997	2.47325	2.47978	2.302	2.04902	2.2559	2.35341	1.97067	1.58087	1.68256	2.18473	1.66021	1.46577	2.00962	2.24462
1152	P47968	P47968	2.08096	1.97961	2.1577	1.98793	2.09377	1.97043	2.08864	1.90699	2.15028	2.04265	2.08157	2.05278	2.15067	2.00831	2.09918	2.08196	2.12972	2.07264	2.069	2.0331	2.05181	1.99209	2.03536	2.066
1153	P48024	P48024	2.02058	1.99951	1.98102	2.02512	2.08384	2.03388	2.11227	2.03666	2.07823	2.09841	2.04878	2.19765	2.08972	2.20291	2.08742	2.08824	1.94332	2.22317	1.91394	1.90501	1.86782	1.94991	2.13398	2.21434
1154	P48025	P48025	2.06895	1.99726	2.03696	2.02886	2.0548	2.00021	2.06429	2.03359	2.05243	2.05223	2.07054	2.03454	2.0271	2.04157	2.04767	2.04888	2.14115	2.07477	2.01736	2.00817	2.12916	2.09192	2.13247	2.14398
1155	P48036	P48036	2.1396	2.0115	2.16409	1.99416	2.17166	2.016	2.16215	2.04252	2.05174	1.96318	2.06628	1.98045	2.01777	1.88678	2.01781	1.93778	2.14866	2.05757	2.09395	2.02823	2.13926	2.11226	2.13316	2.02909
1156	P48193	P48193	2.0429	1.98553	2.11918	1.94738	2.14219	1.96352	2.1177	1.90482	2.09543	2.14491	2.11644	2.10966	1.97976	2.16066	2.10621	2.03867	2.10939	2.09404	2.03816	2.09715	1.98612	2.08314	2.04222	1.9459
1157	P48377	P48377	1.93228	2.05344	2.0878	1.98656	1.93557	1.91751	2.10424	1.92084	2.01474	1.98368	2.0713	2.02822	1.88954	2.17866	2.08958	1.94221	2.12454	2.22669	2.03763	2.04113	2.12763	2.23327	2.12728	2.26798
1158	P48410	P48410	2.20993	2.33812	1.85125	2.34747	1.87692	2.41077	2.01564	2.38124	2.01239	1.96625	2.31916	2.07518	2.05516	2.06931	1.99772	2.1155	1.79395	1.99859	1.71603	1.96567	1.69197	1.9223	1.90392	2.04647
1159	P48428	P48428	2.03928	2.2145	2.05596	2.15713	2.1092	2.16229	2.06404	2.11909	2.14235	2.06219	2.11345	2.05497	2.02617	2.00726	2.07408	2.00367	2.05777	2.02471	1.9926	1.93001	1.97377	1.96546	1.99834	2.02648
1160	P48441	P48441	2.04581	2.4585	1.69416	2.17421	1.94378	2.37385	2.34631	2.29682	2.182	2.32678	2.22968	2.47367	1.23681	2.23721	1.41653	2.16658	1.91421	1.79713	1.59319	1.9323	1.89712	2.04111	1.84692	2.01797
1161	P48453	P48453	2.03847	2.09742	2.08738	2.06385	2.10318	2.00851	2.02521	2.05275	2.04869	2.00115	2.09689	2.00171	2.0153	2.10602	2.07621	2.07007	2.15345	2.10195	2.11927	1.99013	1.98075	1.99832	2.06265	2.09628
1162	P48678	P48678	2.21512	1.59844	2.30734	1.57538	2.22506	1.55147	2.1443	1.49991	2.09457	1.92511	2.2377	1.84409	2.18981	1.89562	2.12975	2.01241	2.22445	2.00456	2.3397	2.31267	2.36672	2.22491	2.03918	1.93172
1163	P48722	P48722	1.9574	2.0565	2.01698	2.01412	2.07847	2.01289	2.07663	2.02827	2.16109	2.13944	2.15714	2.12667	2.11757	2.12072	2.12165	2.0596	2.03911	2.04719	1.99573	2.01725	1.97015	2.00294	1.97764	2.0888
1164	P48725	P48725	2.12063	2.09883	2.07255	2.06881	2.07488	2.15097	2.02001	2.08067	2.02552	2.05458	2.13293	2.05612	2.02558	2.14426	1.99289	2.06805	2.07378	2.08422	1.96048	2.02791	1.93612	1.92207	2.07142	2.12092
1165	P48754	P48754	1.86935	1.92636	2.02334	1.81306	2.04084	1.97319	2.1265	1.98189	2.06892	2.11646	2.23876	2.17386	1.83575	2.20585	2.01364	2.21742	2.01873	2.25728	1.81633	2.06359	1.9221	2.03137	2.2396	2.27409
1166	P48758	P48758	1.96665	2.00993	2.03165	1.99097	2.03233	1.97139	1.99667	2.01514	2.03841	2.13531	2.08223	2.18019	2.06395	2.09073	2.05042	2.18729	2.07947	2.06193	2.02667	2.08879	2.06542	2.10034	2.01413	2.10626
1167	P48760	P48760	1.85302	1.79637	1.72656	1.89295	1.94671	1.97133	2.01861	1.97228	2.13357	2.29173	2.29088	2.34614	1.90722	2.34159	1.89919	2.20376	2.00128	1.9682	2.08265	2.19777	1.9528	2.06891	2.06432	2.24202
1168	P48771	P48771	2.93953	2.1476	1.72557	1.96687	1.98794	2.18647	2.36613	2.21536	1.84934	2.03984	1.64933	1.97525	1.66212	2.5584	1.45836	2.02935	1.50546	2.22752	2.0653	1.91539	1.8628	2.31361	1.78308	2.05778
1169	P48774	P48774	2.05621	1.87841	2.00187	1.90871	2.1315	1.84398	2.12287	1.93959	1.91134	2.21373	2.05552	2.15172	2.03391	2.01243	2.00806	2.14772	2.03542	1.92976	2.18238	2.1088	2.18792	2.18586	2.18646	2.08303
1170	P48962	P48962	3.43797	1.95196	1.92628	1.86298	1.93889	2.02373	2.0163	1.89973	1.5898	1.8455	1.94715	1.85639	2.0265	2.76956	1.67234	2.02064	1.77413	1.83806	2.06927	1.77573	2.01449	1.97985	2.01126	1.73379
1171	P48972	P48972	2.70108	1.82657	2.6635	1.90893	2.37644	2.07483	1.96768	2.09013	2.42865	2.20277	2.0964	2.2814	1.85415	2.2105	1.81928	2.39081	1.99599	2.00889	1.83527	1.99297	-1.56114	1.37992	1.81299	2.04407
1172	P48999	P48999	2.29128	1.97913	2.11116	1.98607	2.1789	1.92693	2.18672	1.93637	2.05206	1.97437	2.09462	1.917	2.09136	1.98654	2.07726	1.89598	2.23292	2.02317	2.08491	1.85665	2.15951	2.0175	2.18336	2.06744
1173	P49025	P49025	2.0561	2.14611	2.13686	2.13604	2.12106	2.08049	2.09075	2.12159	2.10851	2.16381	2.09648	2.18604	2.02359	2.11504	2.02033	2.11781	1.97629	2.03982	1.87408	1.84875	1.88516	1.86992	1.98954	2.13102
1174	P49117	P49117	2.14306	2.17022	1.95882	2.05809	2.14658	2.12018	2.11916	2.06373	1.96979	1.9746	2.14847	2.11552	1.90136	2.19379	1.87824	1.99958	2.18646	2.25217	2.02371	1.97295	1.73329	2.03305	2.14047	1.99831
1175	P49135	P49135	1.97088	2.15292	1.92649	2.1675	2.02647	2.10103	1.99955	2.07353	2.12444	2.25064	2.20189	2.21186	2.11233	2.30138	1.9629	2.16053	1.80757	2.13475	1.86166	1.92314	1.88299	1.95671	1.88764	2.07117
1176	P49138	P49138	1.99053	2.10718	1.99791	2.17438	2.07336	2.15084	2.05498	2.1734	2.17926	2.1441	2.18846	2.12909	2.10678	2.01856	2.10821	2.07731	2.05624	2.04488	1.93038	1.88987	1.89505	1.79596	2.02283	2.02234
1177	P49222	P49222	2.94051	1.71214	2.581	1.1145	2.73224	0.722022846030074	2.72837	0.828792	1.80692	2.00211	2.14587	2.2414	1.83085	2.73674	0.116612415455038	2.21592	1.71194	1.79845	1.98314	1.63656	2.16169	2.03451	2.36396	2.01868
1178	P49290	P49290	2.67684	1.86694	2.0113	2.00497	2.17542	2.08657	2.16063	1.96728	1.61888	1.80657	1.65763	1.81046	1.7623	2.07987	1.70061	1.81548	2.07722	2.00245	2.27147	1.9915	2.35033	2.14469	2.47245	2.33394
1179	P49300	P49300	2.26312	2.41983	1.73611	2.27815	1.9882	2.45923	2.15662	2.44627	2.10072	1.75397	2.20888	1.72379	2.09719	1.81381	2.12336	1.77116	1.78714	2.0116	1.9444	2.06751	1.81093	1.92466	1.9252	2.17349
1180	P49312	P49312	1.99298	2.11543	1.96436	2.08633	1.97545	2.0759	1.97369	2.05259	2.08088	2.19148	2.07975	2.1724	2.05765	2.20448	2.10673	2.10522	2.02778	2.11365	1.88278	2.08583	1.93715	2.07707	1.94645	2.05488
1181	P49442	P49442	1.98876	2.18748	2.11671	2.13204	2.10204	2.08655	2.07878	2.16012	2.10054	1.97502	2.22362	1.93405	2.09401	1.93402	2.15465	1.96756	2.02065	2.05959	1.98545	1.84371	2.05188	1.94555	2.05795	2.14313
1182	P49443	P49443	1.98407	2.05722	2.07078	2.08213	2.11482	1.96318	2.05376	2.03323	2.11581	2.1029	2.05408	2.0884	1.98566	2.06711	2.09486	2.09134	2.08484	2.10842	2.00888	1.981	2.08188	1.9873	2.12929	2.0534
1183	P49446	P49446	2.02136	2.06692	1.99945	2.05219	2.13953	2.12386	2.06826	2.13488	2.0992	2.00612	2.17805	2.02551	2.12512	2.10875	2.09827	1.93391	2.0729	1.99008	2.00921	1.88335	2.0452	1.98509	2.06766	2.13882
1184	P49452	P49452	2.01919	1.82376	2.20341	1.9302	2.05937	1.93719	2.03885	1.88696	2.01195	2.01608	2.15067	2.0483	2.09888	2.05461	1.98546	2.10036	2.12857	2.05502	2.16477	2.07952	2.18353	1.99064	2.17262	2.19515
1185	P49586	P49586	2.04574	1.97918	2.0869	1.98976	2.10996	2.01945	2.09767	2.00844	2.14961	2.0902	2.12146	2.08825	1.99726	2.11099	2.01019	2.02073	2.13616	2.049	2.01169	2.05885	2.06148	2.06109	2.0354	2.0554
1186	P49615	P49615	1.88059	2.02453	1.89037	2.0127	2.16036	1.95739	2.01245	2.07855	2.11755	2.12126	2.16336	2.15153	2.01568	2.17902	2.16778	2.10871	2.06228	2.02284	2.07536	2.07934	2.0201	2.04268	2.08465	1.92746
1187	P49710	P49710	2.08866	2.01395	2.14764	2.01323	2.17797	1.98975	2.10014	1.98218	2.09812	1.92346	2.03215	1.94569	1.97634	1.96007	2.05949	1.94968	2.28222	2.13754	2.04173	1.98578	2.15483	2.06079	2.19148	2.03376
1188	P49717	P49717	1.99364	2.02533	1.98307	2.04666	2.071	2.01841	2.06181	2.02928	2.03895	2.09473	2.07477	2.09759	2.03861	2.1087	2.03639	2.08358	2.04895	2.11393	2.05104	2.07269	2.05807	2.10555	2.04304	2.10744
1189	P49718	P49718	2.05424	2.00269	2.05396	2.0905	2.09278	2.05521	2.04734	2.04072	1.9828	2.09981	1.99231	2.06991	2.01246	2.10816	2.02453	2.08059	2.02234	2.03847	2.10511	2.05692	2.07088	2.12291	2.10994	2.06682
1190	P49722	P49722	1.96172	2.15955	1.94915	2.08582	2.04215	2.10451	2.00829	2.10981	2.12597	2.18882	2.1534	2.13539	1.98662	2.10535	2.06353	2.12953	1.99199	2.06594	1.8979	2.01101	1.93325	2.05671	1.96635	2.12887
1191	P49769	P49769	2.39629	2.2585	1.8785	1.96909	2.0664	2.22479	2.13579	2.10822	2.12384	2.1397	2.27476	2.14267	1.94218	2.0782	1.68724	2.18214	1.78517	2.04272	1.67249	1.98693	2.02176	1.96332	1.97253	2.11817
1192	P49813	P49813	2.15244	1.92587	2.24342	1.87061	2.20373	1.8003	2.14195	1.76814	1.93526	1.7538	1.98668	1.78235	1.79129	1.83164	1.68782	1.7952	2.51737	1.98263	2.49217	2.24801	2.56144	2.17255	2.25203	1.96771
1193	P49817	P49817	2.85773	1.84799	2.20329	1.71496	1.93257	1.79727	2.04293	1.71811	1.90146	2.24667	2.44527	2.13304	2.02723	2.4321	1.94901	2.18876	1.71757	1.86924	1.98731	1.95738	1.96348	2.05282	1.82181	1.99149
1194	P49935	P49935	2.02414	2.12082	2.04307	2.04047	2.08354	2.05803	2.0408	2.11518	1.84898	2.06091	1.90507	2.10712	1.88242	2.13197	1.92678	2.12022	2.17505	2.13461	2.06412	2.07853	2.03965	2.08741	2.07661	2.18833
1195	P49962	P49962	2.31777	2.15811	2.08785	2.17363	1.90791	2.16012	2.00041	2.05568	2.12794	2.08194	1.97611	2.12488	2.12621	2.33257	1.94032	2.08012	2.02463	2.10665	1.94744	2.07019	1.74352	1.81443	1.85074	2.04731
1196	P50096	P50096	1.93902	2.3317	1.95429	2.29087	1.99495	2.29105	1.99998	2.31063	2.1368	2.09625	2.02121	2.12828	2.06641	2.09922	1.97316	2.04386	1.93542	2.08717	1.72781	2.06592	1.81441	1.94632	1.88239	2.09171
1197	P50114	P50114	2.10138	2.09417	2.04135	2.3181	1.9785	2.18934	1.95576	2.0458	1.39638	2.70901	1.61717	2.69712	1.63827	3.04972	1.21032	2.7857	1.79689	1.94891	2.03222	1.14949	1.63442	1.86112	1.67291	1.55023
1198	P50136	P50136	2.32621	2.11282	1.79802	2.08567	1.8922	2.08204	1.99436	2.14046	2.01775	2.07254	1.97908	2.17784	2.10377	2.23534	2.02966	1.99452	1.95013	2.14343	2.02623	2.07423	1.9765	2.00833	1.95594	2.1359
1199	P50171	P50171	2.63325	2.11047	2.06805	1.97615	2.05798	2.00761	2.25191	1.99785	1.95852	2.03173	1.89599	2.09162	1.99908	2.11776	1.78371	1.86156	1.95211	1.98945	2.0332	2.13928	2.12302	2.10836	1.96419	2.04415
1200	P50172	P50172	2.15028	1.99192	1.9174	1.94583	2.00606	2.15507	2.18483	2.06495	2.08842	2.08012	2.25166	2.21518	2.21087	2.06179	2.20997	2.17858	1.91588	1.82428	2.09911	1.85576	1.99529	1.87941	2.02661	1.98075
1201	P50247	P50247	1.95016	2.09069	1.96228	2.13619	1.98645	2.09985	1.98196	2.12491	2.07726	2.14895	2.07193	2.14783	2.03182	2.13297	2.03127	2.11877	1.96973	2.07363	1.98748	2.09984	1.99327	2.09323	1.98847	2.08059
1202	P50285	P50285	4.25575	2.21006	3.19139	1.9037	2.41619	1.91094	2.02819	1.7939	1.74829	0.216056750449817	2.32547	2.41302	2.24734	2.33048	0.848983517804935	1.76308	1.85808	1.0899	1.32988	-2.07463	0.842607	1.16898	1.05897	1.19267
1203	P50295	P50295	2.07361	2.10258	2.14662	2.06558	2.15434	2.04793	2.12364	2.15007	2.00787	2.05727	2.10237	2.08992	1.90983	2.00322	1.94186	2.07815	1.97499	2.03258	2.01462	2.04464	1.9813	2.11758	2.06147	2.09793
1204	P50396	P50396	2.03372	1.90235	2.06611	1.93553	2.07065	1.93471	2.09403	1.92996	2.04051	2.1724	2.04563	2.1861	2.01228	2.22504	2.04479	2.15731	2.18827	2.02731	2.06311	1.95793	2.10621	2.01666	2.07821	2.06376
1205	P50427	P50427	2.43071	2.03495	1.87298	2.06887	1.91123	2.26906	2.13824	2.17337	1.89211	2.13225	2.25316	2.33739	1.84607	2.24282	1.91745	2.12221	1.81716	2.02078	1.78371	2.0058	1.81787	1.98348	1.91705	2.16457
1206	P50428	P50428	1.96368	1.95919	1.93467	1.9448	2.0113	1.9562	2.0698	2.05633	1.90115	2.21133	2.11773	2.21251	1.9412	2.23893	1.84449	2.21874	1.91257	2.08029	2.0152	2.24381	2.02304	2.19626	2.02588	2.21062
1207	P50429	P50429	2.08057	2.00932	2.10304	1.99276	2.12016	2.02774	2.09517	2.03031	1.98013	1.99575	1.97099	2.07864	1.96193	2.00565	1.91802	2.01707	2.16569	2.12689	2.10733	2.08316	2.13275	2.10286	2.10016	2.16985
1208	P50431	P50431	1.92996	2.20948	1.9181	2.08811	1.99009	2.11236	1.94452	2.11778	2.18486	2.11927	2.1146	2.1291	2.0819	2.09794	2.13397	2.12924	2.05252	2.08247	1.92683	2.05911	1.91649	2.01932	1.93847	2.05548
1209	P50516	P50516	2.14892	2.05681	2.12143	2.06262	2.13251	2.04123	2.1381	2.04458	1.98693	2.10184	2.02335	2.08742	2.04142	2.08188	2.00444	2.13197	2.02079	2.08742	1.95174	2.03536	1.95515	2.1102	1.96353	2.05645
1210	P50518	P50518	2.06671	1.96904	2.19354	2.0269	2.17425	2.01367	2.15398	2.0053	2.09752	2.03536	1.9917	2.0992	2.1178	2.01554	2.09446	2.10184	2.00922	2.0959	1.9891	2.06208	1.99335	2.0418	1.96892	2.06397
1211	P50540	P50540	2.57754	2.40045	2.09587	2.32863	2.35104	2.52448	2.14863	2.32957	2.13176	2.17314	2.22577	2.30504	2.00976	2.41726	1.70722	2.14949	1.95377	1.60211	0.958352183287253	1.64392	1.37797	1.34049	1.95039	1.36736
1212	P50543	P50543	2.56822	2.19647	1.9951	1.91353	2.15174	2.19833	2.36584	2.08805	1.82236	1.78868	1.88055	2.03363	2.13447	2.03846	1.75676	1.79506	1.70568	2.20448	2.12479	1.82151	1.94168	2.1835	2.02939	2.30533
1213	P50544	P50544	2.63076	1.91039	2.03598	1.88111	2.02919	1.94364	2.13426	1.87017	1.91888	2.03238	1.97839	2.04316	2.06747	2.24832	1.88919	2.04336	2.03393	2.03726	2.11592	2.05935	2.12658	2.1045	2.01014	2.06597
1214	P50580	P50580	1.87997	2.07671	1.98683	2.07732	2.01796	2.11532	1.99259	2.09107	2.11439	2.11354	2.02246	2.13976	2.01904	2.04807	2.09311	2.13466	2.02909	2.08112	2.04624	2.1202	2.03486	2.09847	2.02749	2.02575
1215	P50608	P50608	2.00619	1.70722	2.1505	1.73317	1.96846	1.65859	2.03617	1.58323	1.66	1.58494	1.96333	1.53159	1.77075	1.77973	1.60447	1.58723	2.97535	2.07937	2.66817	2.15735	2.8711	2.24007	2.50667	2.10797
1216	P50637	P50637	-2.05395	-0.597530028435164	-0.819351059205075	2.17014	2.29547	1.43217	2.10274	1.67813	1.81811	1.46982	3.27654	3.49681	2.25661	2.87521	2.59603	-0.0636575531554478	2.39236	2.13089	1.21164	1.19242	1.33191	2.64704	1.84134	2.56999
1217	P51125	P51125	2.1969	2.01376	2.13171	1.87766	2.14143	1.89152	2.07951	1.96842	2.0827	2.03834	2.14046	2.03745	2.00963	2.13314	2.08867	2.01198	2.27615	2.14914	1.81835	1.85376	1.99539	2.04894	2.10262	2.21978
1218	P51150	P51150	2.31314	2.08952	2.01125	2.01329	1.99852	2.10574	2.10007	2.0864	2.13087	2.07512	2.07425	2.10764	2.17122	2.10093	2.07099	2.06977	1.98018	1.96288	2.00811	1.99216	1.964	1.99988	1.99051	1.94244
1219	P51163	P51163	2.2623	1.84628	2.34101	1.75879	2.28961	1.74689	2.29072	1.75144	2.0128	2.18262	1.92189	2.13196	1.82559	2.11983	1.84545	2.09509	2.19397	2.06791	2.07159	2.03932	2.12656	2.06475	2.13131	2.04672
1220	P51174	P51174	2.4283	1.9792	1.97501	1.94629	1.99199	1.96617	2.08129	1.99668	1.95779	1.96826	2.04614	2.02743	2.02019	2.09795	1.93025	1.94879	2.08164	2.02623	2.16359	2.12899	2.20314	2.24125	2.02476	2.07228
1221	P51175	P51175	2.77351	1.74457	2.17678	1.76429	2.22686	1.81193	2.25375	1.88227	1.70373	1.96064	1.93017	1.97072	1.8379	2.22094	1.7808	1.99315	2.10295	1.99462	2.15677	2.03261	2.19798	2.09795	2.19302	2.14951
1222	P51410	P51410	2.12011	2.07706	2.02476	2.21537	2.06516	2.14854	2.06817	2.05212	1.84009	2.21228	2.1082	2.15226	1.96913	2.14928	1.99251	2.16871	1.9447	1.972	1.95086	2.10366	1.85967	2.13334	2.00158	2.00182
1223	P51432	P51432	2.01531	2.15017	1.9595	2.02394	2.06739	2.07148	1.9966	1.98016	1.94385	1.74495	2.07617	2.16584	2.18424	2.0938	2.07076	1.96091	2.26346	2.0917	2.19702	1.97728	2.14378	2.0488	2.11021	1.98544
1224	P51437	P51437	2.17073	1.96269	2.13886	1.73008	2.25308	1.81522	2.18954	1.80251	2.18858	2.09036	2.13179	2.05447	2.1844	1.94559	2.23857	2.08569	2.24823	1.92343	1.96698	1.62635	2.12521	2.01713	2.28335	2.0027
1225	P51569	P51569	2.06753	2.26153	2.02803	2.24588	2.02752	2.18528	2.02704	2.37983	1.9422	2.24011	2.07439	2.19688	1.90623	2.23525	1.78798	2.21233	1.93886	1.87701	1.85683	1.92653	1.87991	1.95048	1.96841	1.99578
1226	P51612	P51612	2.05892	2.09009	1.95754	2.1888	1.83423	2.19723	1.97875	2.07717	1.80374	2.11768	1.99714	1.98771	2.07882	2.34407	2.07191	2.08338	2.07619	2.03769	1.90675	2.1033	1.86407	2.16844	1.9428	2.3033
1227	P51660	P51660	2.05999	2.13255	2.04365	2.15863	2.06195	2.12616	2.05095	2.14668	2.05349	2.05741	2.02282	2.00299	2.07072	2.01604	2.03395	2.09336	2.02598	2.00176	2.05558	2.12333	2.04201	2.07584	1.93337	2.00196
1228	P51667	P51667	2.07633	1.81858	2.33085	1.83488	2.21866	1.73111	2.33315	1.53033	1.58917	1.25842	1.77395	1.12249	1.41198	1.21592	1.49899	1.06974	2.82924	2.41684	2.5118	2.51241	2.68755	2.41311	2.58516	2.3846
1229	P51807	P51807	2.16683	2.14159	2.09896	2.17469	2.13267	2.07874	2.13608	2.18798	2.04329	2.05123	1.99334	2.05426	2.07613	2.08292	2.06232	2.07577	1.94671	2.02362	1.94889	1.902	1.92954	1.93817	2.04257	2.07346
1230	P51855	P51855	2.00247	2.06948	2.04222	2.07169	2.08424	2.10266	2.00138	2.03747	2.08039	2.21386	2.05414	2.13639	1.98779	2.12225	1.95466	2.12342	2.0513	2.0706	2.0111	2.06004	2.04601	2.01285	1.98176	2.06894
1231	P51859	P51859	1.98827	1.96931	2.06589	1.95824	2.05338	1.9927	2.01377	1.98556	2.07915	2.12203	2.11657	2.08524	2.04064	2.13895	2.11493	2.12927	2.08484	2.1175	1.96427	2.06848	2.03833	2.0719	2.00689	2.1767
1232	P51863	P51863	2.1207	2.07439	2.05096	2.03924	2.11572	2.03234	2.09394	2.08842	2.01257	2.11856	2.04978	2.10863	2.07582	2.16021	2.06342	2.07677	1.99682	2.03011	2.00981	2.02575	1.96871	2.06446	2.01754	2.00101
1233	P51881	P51881	3.17088	1.92084	1.68002	1.93944	1.79883	2.12816	2.06481	2.09387	1.76073	2.07292	1.99188	2.18729	1.99483	2.56992	1.81689	2.05573	1.75561	1.91453	1.95431	1.90196	1.81766	2.06733	1.84067	2.0267
1234	P51885	P51885	2.6632	1.9256	2.39971	1.89107	2.23121	1.92362	2.29351	1.74329	1.79347	1.61303	1.9983	1.46569	1.90431	1.87088	1.62754	1.58943	2.53087	1.962	2.44526	1.94051	2.50938	2.09471	2.30235	1.80771
1235	P51912	P51912	2.16661	2.18123	1.94747	1.98124	1.88879	2.21172	2.03098	2.12563	2.0372	2.03428	2.11328	2.12573	2.04063	2.18146	2.15718	2.12958	1.86163	2.20299	1.91562	2.01795	1.85458	1.98817	1.99688	2.12713
1236	P51943	P51943	2.09946	2.15214	2.16928	2.09927	2.17046	2.0418	2.16593	1.98525	2.15407	2.1569	2.15244	2.19567	1.94313	2.01003	2.01394	2.15398	1.96489	2.07496	1.68364	2.04812	1.75278	1.94895	2.03119	2.11675
1237	P51949	P51949	1.99647	2.08482	2.04115	1.96504	1.99875	2.0376	2.03775	2.05065	2.0528	2.21235	2.10807	2.17348	2.01321	2.23336	2.0489	2.15995	2.00013	2.2251	1.84199	2.09727	1.81194	1.9946	1.91924	2.20995
1238	P51960	P51960	2.14816	2.41546	2.15665	2.33153	2.14251	2.3144	2.18878	2.15675	1.94107	2.0859	2.02952	2.01884	1.6456	1.94905	1.68377	1.96695	1.9163	2.0258	1.96353	2.01202	1.98282	1.84856	1.96718	2.24966
1239	P52196	P52196	2.43151	2.10223	2.02769	2.14034	1.82782	2.19637	2.11315	2.12488	1.94261	1.98346	2.03898	2.14654	2.05159	2.15432	1.97226	1.92284	1.99064	1.82479	2.12338	1.97589	2.17334	1.92627	2.04399	2.04026
1240	P52293	P52293	2.01258	2.10169	2.02045	2.17366	2.10406	2.10653	2.10897	2.12759	2.07014	2.18633	2.15317	2.20606	2.03401	2.11683	2.02715	2.19647	1.87361	2.09202	1.80501	1.82794	1.77194	1.90779	2.08508	2.17835
1241	P52332	P52332	2.23301	2.21858	2.06609	2.10647	2.06951	2.17655	2.10766	2.17678	2.07468	2.09328	2.13418	2.06148	2.05081	2.15451	1.99499	2.06548	2.04528	2.0199	1.83674	1.83123	1.82029	1.84732	2.05146	2.07088
1242	P52431	P52431	1.99073	2.03271	2.04462	2.14134	2.1067	2.06141	2.07847	2.14938	2.05576	2.07892	2.03813	2.04277	2.07219	2.10468	1.97218	2.03595	1.97329	2.0532	2.06625	1.95847	2.02221	2.04813	2.12314	2.14055
1243	P52432	P52432	1.88404	1.95278	1.95587	2.00711	1.96134	2.05585	2.00868	2.06643	2.14512	2.11233	2.09564	2.19484	2.17299	2.07761	2.09962	2.08073	2.00823	2.03357	2.02364	2.13404	2.11225	2.10403	2.02417	2.05806
1244	P52479	P52479	1.94383	2.01465	1.96815	2.09287	2.02295	2.05397	2.00041	2.06582	2.11151	2.18291	2.16963	2.11033	1.94322	2.16939	2.024	2.06034	1.99429	2.09949	1.91063	2.05776	2.02039	2.09755	2.10562	2.14873
1245	P52480	P52480	2.07813	2.11999	2.0252	2.1541	2.08536	2.14175	2.11741	2.12996	2.12834	2.04828	2.10315	2.03791	2.10089	2.04003	2.13919	2.04698	2.0887	2.0267	1.94722	1.89125	1.96293	2.00583	1.97471	1.98024
1246	P52483;Q91W82	P52483;Q91W82	2.14079	2.3982	2.21692	2.39744	2.20191	2.26473	2.16941	2.2629	2.2149	2.23496	2.05992	2.21156	2.166	2.04984	2.00494	1.99046	1.92476	1.75582	1.849	1.79575	1.61662	1.77161	1.70498	1.55564
1247	P52503	P52503	2.31269	2.01577	2.05168	1.97986	2.04643	2.01363	2.13642	2.0037	1.8631	1.91545	1.88203	1.87585	1.96015	1.95964	1.8174	1.91711	2.15729	2.12358	2.18633	2.27687	2.28179	2.30672	2.03948	2.11641
1248	P52623	P52623	2.04504	2.00351	2.06437	1.97439	2.14133	1.84668	2.06663	2.00847	2.14297	2.11652	2.17529	2.16941	2.06279	2.29046	1.91043	2.10453	2.04746	2.0714	1.79101	2.09641	1.95668	2.07525	2.04857	2.11289
1249	P52633	P52633	2.07252	1.94815	2.0803	2.10779	2.30017	2.10821	2.09418	2.20388	1.93464	1.98906	2.15752	2.06178	2.01723	2.00786	1.94582	2.00005	2.10109	1.91074	2.15968	1.73633	2.07731	1.94812	2.17833	2.16183
1250	P52760	P52760	2.03403	1.86617	2.05323	1.89499	2.04081	1.91534	2.02167	1.95492	2.12123	2.26804	2.09607	2.29143	2.14941	2.27886	2.05931	2.28273	2.00159	2.01702	2.00859	2.03183	2.00284	1.9724	1.94434	1.98479
1251	P52825	P52825	2.73064	1.99086	2.034	1.89512	2.01628	1.97004	2.13968	2.0367	1.93369	1.93688	1.99386	2.02987	2.0386	2.24464	1.87625	1.90274	2.02223	1.99161	2.03082	2.09228	2.12312	2.07344	1.9713	2.08751
1252	P52875	P52875	2.63133	2.02999	1.83528	1.81232	1.80412	2.06853	2.00865	2.17035	1.93085	1.83935	2.20264	2.17155	1.88176	2.40387	1.89871	2.20565	1.71304	1.95714	1.78943	2.1372	2.1192	2.23883	2.05156	2.13135
1253	P52912	P52912	1.88406	2.11852	1.97935	2.18415	2.01319	2.17429	2.04465	2.22482	2.21183	2.16082	2.07218	2.18316	1.95487	2.03546	2.09533	2.08814	1.95273	2.0372	1.87153	2.01568	1.96848	2.0417	1.90906	2.10784
1254	P53026	P53026	2.19185	2.14096	2.0434	2.24029	2.02422	2.27148	2.03392	2.17198	1.98957	2.06592	1.99342	2.08434	1.90782	2.2943	2.02887	2.07841	1.80955	2.04983	1.9715	2.0626	1.87427	1.98075	1.89542	2.08914
1255	P53368	P53368	3.29066	1.79903	1.49454	3.01443	1.54408	2.32905	2.29057	2.93032	1.71594	1.47492	1.2335	2.52553	2.28459	2.36855	2.56197	1.22669	1.79735	2.32049	1.98839	0.170055581278239	0.504744313106544	1.2256	1.67933	1.26311
1256	P53395	P53395	2.47975	1.97065	1.97715	2.02439	1.9918	2.05658	2.11313	2.04119	2.03178	2.0194	2.08803	2.01917	2.0059	2.158	1.89861	2.05491	1.9771	1.984	2.11253	2.0405	2.12747	2.09335	1.99897	2.04997
1257	P53564	P53564	2.02261	2.11316	2.02006	2.02756	2.02157	2.01675	1.99447	2.07119	2.19946	2.01921	2.15103	2.01843	2.0951	2.11134	2.12356	2.06559	2.02426	2.11945	2.01169	2.08091	1.94319	1.99055	2.00288	2.13837
1258	P53566	P53566	1.94459	2.08069	1.89793	2.17009	1.92008	2.22941	1.79913	2.20134	2.09562	2.03433	1.9834	1.93921	1.93833	2.04092	2.10616	2.14254	2.01124	2.25831	2.01066	2.26639	1.70996	2.14677	2.07271	2.24765
1259	P53569	P53569	2.02975	2.06848	1.94581	2.14944	2.00279	2.14355	2.03006	2.06886	2.03279	2.1129	2.18136	2.12235	1.98663	2.08069	2.06135	2.15361	1.90843	2.10428	1.89391	2.09619	1.94438	2.1074	2.04636	2.09383
1260	P53612	P53612	1.98007	2.2023	1.91411	2.29259	2.12283	2.16489	1.94409	2.16854	2.06705	2.17794	2.1407	2.20434	2.02366	2.19506	1.95036	2.07404	1.98007	2.01727	2.07759	1.81763	1.85019	1.94306	1.95078	2.03246
1261	P53657	P53657	2.12408	1.74673	2.1371	1.7574	2.16514	1.7412	2.17686	1.73333	1.94995	2.19873	2.01964	2.21588	1.96099	2.10591	1.94018	2.18113	2.07176	2.08585	2.15063	2.15669	2.1833	2.18111	2.12896	2.10618
1262	P53702	P53702	2.48478	2.04868	2.04449	2.07244	2.16935	2.05169	2.09637	2.12766	1.95043	2.01668	2.08675	1.9734	1.90866	2.28711	1.94419	2.04532	1.80324	2.0447	2.01239	2.01791	2.0099	2.14508	1.89811	2.02419
1263	P53762	P53762	1.90579	2.06002	2.13498	2.11193	2.20911	2.13383	2.04256	2.11195	2.10206	2.18041	2.07991	2.19639	2.06415	2.09888	2.0307	2.12699	2.1857	2.1595	1.83683	1.72388	1.59677	1.74421	2.05914	2.29898
1264	P53798	P53798	2.06339	2.31665	2.08993	2.38004	2.067	2.09487	2.16974	2.5982	1.96419	2.11667	2.10428	2.05225	2.04352	2.31888	2.01837	2.38748	1.89922	1.86803	1.42985	1.91858	2.03258	0.32048	2.0502	1.97832
1265	P53808	P53808	2.04658	2.17506	2.12654	2.06849	2.05475	2.0396	2.09716	2.01625	2.11073	2.08116	2.12451	2.1005	2.19844	2.04775	2.19425	1.9578	2.11471	2.15082	2.0041	1.8707	1.85613	1.90472	1.97331	2.03015
1266	P53810	P53810	2.10358	2.09617	2.07975	2.11429	2.10043	2.11913	2.08896	2.08475	2.08576	2.03211	2.04674	2.01767	2.03953	2.01819	2.04394	2.01144	2.1255	1.9915	1.99547	2.01934	2.0749	2.04369	2.0588	2.00821
1267	P53811	P53811	1.99404	2.13847	1.87846	2.16785	1.93571	2.13249	1.98608	2.13486	2.08008	2.15466	2.14253	2.20479	2.04187	2.1179	2.10001	2.13024	2.00343	2.09162	1.94401	1.96791	1.90301	2.01619	2.00596	2.07597
1268	P53986	P53986	2.28452	2.08668	1.84303	2.02955	1.90762	2.19982	2.04535	2.07209	2.0238	2.15553	2.11749	2.18518	1.95006	2.21326	2.03991	2.21123	1.83044	1.98398	1.9086	1.98792	1.94269	2.11488	2.05208	2.11165
1269	P53994	P53994	2.41264	2.11779	1.90356	2.0056	1.93743	2.10085	2.12032	2.14569	2.00245	2.05428	2.18802	2.10076	2.10744	2.15766	2.03653	2.11066	1.90737	1.95084	1.84897	1.99951	1.96705	2.10048	2.05871	1.96492
1270	P53995	P53995	1.93016	2.12037	1.99598	2.16124	1.9827	2.09788	2.00084	2.20605	2.04795	2.09912	2.17425	2.13814	2.03206	2.14939	2.03996	2.1216	1.92534	2.10751	1.94108	2.00521	1.96529	1.97742	2.00164	2.13573
1271	P53996	P53996	1.94723	2.16895	2.1347	2.05019	1.95399	2.08662	2.11651	2.23562	2.08465	1.95183	1.96129	1.79346	2.04785	2.17132	2.11612	1.92603	2.16286	2.25553	2.04962	2.19494	1.98416	1.91219	2.16276	1.81984
1272	P54071	P54071	2.46931	2.05561	1.89511	2.0509	1.91327	2.07962	2.0702	2.11268	1.95751	2.01424	1.94842	2.0794	1.9914	2.12054	1.94018	1.96003	1.92029	2.07156	2.13293	2.13357	2.11735	2.19379	1.9582	2.10404
1273	P54103	P54103	1.982	2.20367	2.04525	2.18897	1.95213	2.18377	1.98587	2.19332	2.05228	2.11145	2.01199	2.0871	2.04962	2.09532	2.0218	2.04472	2.00576	2.11888	1.97583	2.02967	1.92831	1.97791	1.96807	2.14508
1274	P54116	P54116	2.34124	2.08449	1.85188	1.98098	1.90795	2.11771	2.04632	2.07271	2.03939	2.08056	2.14408	2.20857	2.12435	2.23832	2.14501	2.22968	1.88112	2.00618	1.9338	1.98045	1.76466	1.99186	1.98173	2.11665
1275	P54227	P54227	2.34449	2.11527	2.45473	2.13675	2.27553	2.21922	2.25222	2.00186	1.77903	2.03526	1.85727	2.02705	1.99152	1.93455	1.92088	1.93263	1.93901	2.21651	1.80539	1.88222	1.94687	2.02559	2.06159	2.0154
1276	P54276	P54276	1.96272	2.04816	1.99317	2.0759	2.0266	2.02662	2.05097	2.08594	2.05876	2.0611	1.98883	2.04675	2.00802	2.04738	2.03765	2.08468	2.04605	2.11191	2.11279	2.1441	2.09066	2.12104	2.04646	2.12066
1277	P54279	P54279	2.08901	2.25091	1.97966	2.25523	2.08037	2.06612	2.2386	2.1629	2.03555	2.10361	2.10631	2.14852	2.02532	2.22357	2.11422	1.86032	1.8958	2.17032	1.85812	1.99168	1.79592	1.80209	1.88237	2.11869
1278	P54310	P54310	2.10495	2.07288	2.02334	2.14856	2.17524	2.13603	2.17244	2.13687	2.02111	1.93894	2.19269	1.99222	2.01521	2.06875	2.0151	1.95733	2.06168	2.01551	2.02337	1.8991	2.0086	2.03904	2.04721	2.10018
1279	P54726	P54726	2.08871	2.01983	2.18035	1.93882	2.1626	1.95537	2.14237	1.86001	2.01993	2.13768	2.03601	2.12919	1.99397	2.13423	2.00886	2.13852	2.09802	2.15059	1.91772	2.00814	2.00261	2.06061	2.10046	2.07091
1280	P54728	P54728	2.02478	2.13347	2.00041	2.14235	2.09134	2.12832	1.99914	2.14864	2.04335	2.09224	2.08376	2.18116	2.08805	2.25478	1.96582	2.05242	2.03986	2.12784	1.8482	1.97192	1.8595	1.99535	2.02583	2.0456
1281	P54729	P54729	1.98308	2.28192	2.07637	2.1984	2.11533	2.12655	2.07494	2.22188	2.07812	2.06622	2.09597	2.07501	1.97719	2.11714	2.01945	2.00065	2.04967	1.98868	1.82104	1.91705	1.95759	1.95039	2.02837	2.11123
1282	P54731	P54731	2.05094	2.08201	2.07813	2.0821	2.09037	2.08494	2.12556	2.07738	2.10564	2.06506	2.0547	2.05207	2.07863	2.0208	2.08078	2.042	2.01158	2.01617	2.03679	2.03579	1.98619	2.06504	2.01167	2.07026
1283	P54775	P54775	2.02593	2.13427	2.04158	2.13353	2.06849	2.12995	2.03739	2.15465	2.04829	2.07016	2.04105	2.06372	2.02436	2.11722	2.03072	2.08727	2.01351	2.05023	1.97159	2.02362	2.00054	2.08207	1.98438	2.05993
1284	P54797	P54797	2.30119	2.04658	2.09227	1.98481	2.22958	1.9487	2.20066	1.96577	2.11228	2.21792	2.11721	2.15914	2.081	2.19879	1.88553	2.04845	1.95744	2.08903	1.87245	2.02035	1.93012	1.89763	1.87972	2.05533
1285	P54818	P54818	1.98673	2.06211	2.11862	1.92688	2.19781	2.01185	2.13127	2.11242	2.04955	2.24147	2.11187	2.21482	1.9685	2.11155	2.05709	2.10823	2.02277	1.89162	1.92218	2.00664	2.04985	1.94955	2.01717	2.07533
1286	P54822	P54822	1.90833	2.10648	1.83192	2.07332	1.94443	2.10583	1.99865	2.14247	2.0114	2.17162	2.14992	2.16579	2.02024	2.23121	2.04292	2.12132	2.03341	2.03978	1.92201	2.02657	1.97406	2.17804	2.05608	2.08363
1287	P54823	P54823	1.99421	2.06922	2.03563	2.09279	2.12505	2.07866	2.08582	2.13689	2.03887	2.09265	2.09519	2.09839	2.07489	2.07112	2.04098	2.02069	2.02817	2.02906	1.9883	1.97712	2.0143	2.10052	2.03784	2.07254
1288	P54923	P54923	2.00878	2.13684	2.00402	2.05367	2.08023	2.06183	2.06327	2.13088	2.04672	2.03466	2.10135	2.07432	2.01043	1.99886	2.10825	2.05825	2.15611	2.04765	2.03642	1.95982	2.06237	1.99991	2.08186	2.07864
1289	P55002	P55002	4.57499	1.03936	2.59596	0.670915043986501	2.05092	1.27427	1.70812	1.30593	1.48544	1.43889	1.79499	1.80647	1.47689	3.86855	1.34458	2.02387	1.24708	1.33715	-0.911742512319815	1.41978	0.923934563979474	1.13644	1.80281	1.00184
1290	P55096	P55096	2.15384	2.22806	1.65216	2.07197	1.74482	2.21982	1.94833	2.2841	2.03019	2.00752	2.3124	2.2064	2.07096	2.22723	2.18907	2.19204	1.8439	2.00862	1.82566	2.05173	1.7939	2.15756	1.89764	2.04138
1291	P55097	P55097	2.71605	1.71685	2.40543	1.73517	2.43848	1.40989	2.36424	1.4837	1.81527	1.94243	1.96283	1.87898	1.94758	2.14133	1.83796	1.87792	1.66525	2.51606	1.63349	2.64463	1.58672	2.57615	1.30405	2.41922
1292	P55194	P55194	2.04212	2.26324	2.06729	2.21353	2.09228	2.16676	2.04909	2.21093	2.02289	1.99393	2.07246	2.02968	2.01255	2.04774	2.05058	1.99245	2.0214	2.05109	1.93622	1.9395	1.94813	2.01137	1.99407	2.12458
1293	P55200	P55200	1.74909	2.0606	2.09277	1.9767	2.30191	1.99033	2.02485	2.14046	2.27304	2.06876	2.41934	2.22785	1.89525	2.10233	2.18998	2.07054	1.96204	2.24156	1.24715	1.88275	2.01747	1.93064	1.91111	2.24313
1294	P55258	P55258	2.44663	1.94202	1.85112	1.95882	1.93021	2.03108	2.07654	2.1173	1.98779	2.06755	2.00656	2.13537	1.99533	2.33934	2.03737	2.19746	1.89278	1.99195	1.92991	2.02198	2.01143	2.12686	2.00703	2.15858
1295	P55264	P55264	1.98599	2.02757	2.03501	2.03305	2.11404	2.01191	2.07766	2.03729	2.07632	2.05052	2.04667	2.07472	2.01713	2.04029	2.01965	2.07574	2.09165	2.07745	2.12631	2.08538	2.11415	2.05507	2.08328	2.04663
1296	P55302	P55302	2.05888	2.07666	2.13526	2.10481	2.07499	2.1054	2.15026	2.10772	2.21501	2.07328	2.15383	2.08151	2.01177	2.04072	2.01373	2.11274	1.97274	2.07716	1.96569	2.05844	1.88609	2.02912	1.90767	1.95014
1297	P55772	P55772	2.43772	2.26937	2.20548	2.13033	1.88658	2.44846	2.26503	2.60704	2.15695	2.02106	2.14719	2.44825	1.76818	2.16231	-0.799965074047517	1.82284	1.99515	2.07208	2.1573	1.82804	1.61036	1.6657	2.0052	1.95304
1298	P55937	P55937	2.06259	2.08519	2.08761	2.00342	2.13205	2.01026	2.08993	2.05553	2.10176	2.01082	2.16395	2.08627	2.00467	2.04214	2.03249	2.05673	2.03527	2.04344	2.0167	2.06648	2.03891	2.05107	2.02656	2.09614
1299	P56135	P56135	3.28902	1.88907	1.76414	1.8231	1.91658	2.12842	2.11004	2.13202	1.78687	1.92719	1.96801	2.05138	1.89278	2.73081	1.94698	1.80248	1.77792	2.0906	1.92661	1.96574	1.56023	1.86416	1.70675	2.16399
1300	P56183	P56183	2.02037	2.28036	1.97891	2.04704	2.00443	1.99676	1.95629	2.08679	1.82903	2.15448	2.30959	2.1924	2.03433	2.12626	2.2083	2.22701	1.9592	2.04588	1.94533	2.08283	1.83434	1.89858	1.9755	2.08673
1301	P56212	P56212	2.23922	2.10508	2.20299	1.99855	2.21709	1.82804	2.15325	2.07583	2.16729	1.95448	1.99703	1.97859	1.86662	2.14684	1.95433	1.97692	2.50264	2.22088	1.76583	1.98077	1.86047	1.90922	2.07539	2.01634
1302	P56213	P56213	2.32557	2.1361	2.06745	2.13548	1.99069	2.11331	1.97459	2.22093	2.18601	2.30295	2.08184	2.05328	2.18113	2.04688	2.0258	2.01069	1.83824	1.99227	1.7018	2.14599	1.66289	1.98625	1.8689	2.1572
1303	P56375	P56375	2.05806	2.29271	1.96808	2.26571	1.86342	2.10474	2.32963	1.97945	1.92674	1.97701	2.2071	2.03733	1.90275	2.31833	2.05413	1.92873	2.1924	1.97685	1.81922	2.09664	2.07966	1.58025	2.06419	2.15195
1304	P56376	P56376	2.00848	1.88058	2.1381	1.91293	2.06402	1.98839	2.05597	1.9252	2.1415	2.08733	2.10011	2.11116	2.09141	2.01	2.08987	2.10345	2.2111	2.1158	2.08781	2.03853	2.06486	2.03138	2.05965	2.05065
1305	P56379	P56379	3.27658	1.98765	1.75711	1.89876	1.92594	2.15555	2.08401	2.09579	1.81708	2.02457	1.84983	2.0936	2.36189	2.38341	2.1585	2.53122	2.2053	1.67967	2.04047	1.31962	0.803078729024278	1.47979	1.82921	1.95757
1306	P56380	P56380	1.92546	2.1005	1.92739	2.07782	2.02975	2.04267	2.02999	2.15712	1.97501	2.17971	2.12964	2.1484	2.00989	2.14998	2.0524	2.10147	1.9997	2.11195	2.00966	2.0506	1.93288	2.10626	2.02039	2.10127
1307	P56382	P56382	2.11356	2.03109	2.13712	2.09052	2.08001	2.0701	2.08167	1.945	2.19837	2.17466	2.2014	2.17583	2.03332	1.9153	2.03091	2.02091	2.09604	2.05134	2.07112	2.12281	1.974	2.07658	1.89254	1.74288
1308	P56390	P56390	2.17479	2.04007	2.0129	2.09676	2.28926	2.10019	2.3262	2.32166	1.717	2.13355	1.8522	2.02012	1.98603	2.01337	1.8081	2.04572	1.62362	2.28581	2.02033	1.71645	1.91673	2.00226	2.3285	2.26063
1309	P56391	P56391	2.2492	2.02341	2.18969	2.09439	2.28677	2.11334	2.16267	2.08075	1.87426	2.01374	1.8559	1.96817	1.98339	1.95732	1.84117	1.96784	1.75862	2.07671	2.13299	2.07846	2.20012	2.22494	2.09217	2.04205
1310	P56392	P56392	2.99463	2.19237	2.49565	1.88456	2.34389	2.12218	2.41788	2.00723	1.62256	1.75478	1.84612	1.69244	1.78049	2.21129	1.31112	1.71228	1.95077	1.99327	1.96651	2.01571	2.12489	1.92463	1.97186	2.12002
1311	P56395	P56395	2.34999	1.8631	2.10869	1.79534	2.03898	1.90502	2.16389	1.7903	1.73791	2.06235	2.02425	2.13337	1.87386	2.25619	1.91146	2.17963	1.88902	2.15322	2.08129	2.23207	2.03617	2.21064	2.13257	2.25875
1312	P56399	P56399	2.01175	2.10649	2.04327	2.1211	2.05541	2.1095	2.05163	2.13155	2.09841	2.0346	2.07518	2.05444	2.09382	2.01629	2.03907	2.04318	2.04483	2.08246	2.01612	2.04915	2.02502	2.03733	2.00874	2.05388
1313	P56400	P56400	3.12553	2.18545	2.40568	2.07192	2.5285	2.22363	2.66852	1.87674	1.69181	1.1003	1.9731	0.828902497704775	2.04867	1.54495	2.02722	1.08123	1.82484	1.87599	2.2058	2.2099	2.12109	2.09459	1.98832	1.7587
1314	P56477	P56477	2.21905	2.19517	2.07854	2.18198	2.16185	2.232	2.05022	2.27242	2.29976	2.05351	2.42661	2.30124	1.71205	2.13215	1.77826	1.91721	2.11999	2.14889	1.92111	1.93402	1.76331	1.59831	1.66267	1.86061
1315	P56480	P56480	2.4495	1.95708	2.04269	1.93775	2.0164	1.96397	2.09663	1.93454	1.91035	1.94546	1.96414	2.04056	2.01115	2.12851	1.96667	1.93429	2.15804	2.10943	2.06421	2.15779	2.14943	2.232	1.97655	2.13875
1316	P56528	P56528	2.63493	2.10603	1.46308	1.71336	1.59569	2.27895	1.88972	2.10035	1.63924	2.15904	2.11353	2.48041	1.53166	2.68211	1.59046	2.25808	2.06059	2.15208	2.08508	2.14133	1.83776	2.15058	1.92957	1.95962
1317	P56542	P56542	1.97034	2.23087	2.01647	2.19104	2.078	2.24083	2.09033	2.21717	1.94988	2.18986	2.00526	2.18523	1.92455	2.16714	1.9645	2.09058	1.95037	2.00757	1.90258	2.00867	1.91299	2.05288	1.96196	2.00713
1318	P56546	P56546	2.06456	2.16736	2.04998	2.1841	2.01125	2.17396	2.03875	2.15096	2.173	2.03057	2.14685	2.09814	2.08216	1.98768	2.08148	1.97323	2.01201	1.93991	2.0322	1.96732	1.92236	2.02976	1.94107	2.10303
1319	P56565	P56565	2.9221	2.28025	2.5551	1.91186	2.11021	2.49951	2.249	2.16732	1.80101	1.94749	2.27251	2.09808	2.21778	1.94572	1.8081	1.94319	2.24567	2.13537	0.453445901949956	1.33599	1.44475	1.52336	2.00272	1.91254
1320	P56581	P56581	2.30038	2.16736	2.20468	2.16245	2.06642	2.27099	2.16949	2.10855	2.09006	2.09926	2.08414	1.92621	2.09077	1.99123	2.10301	2.13574	1.98755	1.99501	1.84773	1.79919	1.69704	1.74974	1.9955	2.18128
1321	P56671	P56671	2.18119	1.79539	2.03907	2.06037	2.26299	2.00483	2.12005	1.92188	1.7729	2.1504	1.84652	1.85685	2.01461	2.48086	1.83917	1.93277	1.99534	2.12606	2.09144	2.16586	2.18632	2.14908	1.89474	2.28161
1322	P56812	P56812	2.11131	1.95983	2.06508	2.02124	2.03293	2.15753	2.0584	2.03957	1.93123	2.06302	1.98338	2.19889	1.99576	2.05713	1.92547	2.06782	2.10529	2.14407	2.0861	1.99407	2.00972	2.09977	2.21534	2.04475
1323	P56873	P56873	2.12316	2.20348	2.07115	2.3088	2.09552	2.23213	2.01767	2.08066	2.05925	2.18314	2.11998	2.23899	2.14258	2.19541	2.01391	2.0604	1.68004	2.07226	1.6408	2.01621	1.64249	1.99637	1.93178	2.05191
1324	P56931	P56931	2.51673	2.58158	2.16707	2.02361	2.04959	1.9118	2.05722	1.62479	2.02671	2.10501	2.11874	2.26319	2.38025	1.8754	2.13466	1.85937	2.14903	1.97067	2.02332	2.25157	2.00302	1.62979	0.873939803391357	2.01877
1325	P56959	P56959	1.77937	1.90985	2.06772	2.02283	2.05861	2.0789	2.03556	1.6886	1.70785	2.12613	2.16053	2.18426	2.1212	2.23611	2.12677	2.16065	2.15401	2.1718	1.94367	2.19031	1.87236	1.91435	2.18989	2.30173
1326	P56960	P56960	1.98463	2.14437	2.00746	2.08922	1.95795	2.05995	2.01309	2.09848	2.09649	2.15582	2.14706	2.18988	2.06513	2.22169	2.04091	2.13851	1.93911	2.0177	1.92893	2.0279	1.91632	2.06688	1.98517	2.06563
1327	P57080	P57080	2.12651	2.07525	2.06261	2.06021	2.11061	1.99378	2.12701	2.02578	2.06547	2.01652	2.15207	2.0723	1.92919	2.08246	2.08715	2.07555	2.10049	1.99736	1.97009	1.95634	2.05844	1.97308	2.10344	2.16065
1328	P57716	P57716	2.31317	2.21261	1.72878	2.09311	1.8627	2.15043	2.02303	2.20887	1.95752	2.09816	2.14478	2.23123	2.03885	2.18725	2.09692	2.0745	1.88346	1.91958	2.02433	2.01181	1.95918	2.05297	1.97334	2.02681
1329	P57722	P57722	1.96436	1.35914	1.84383	2.02408	2.00407	1.9216	2.08532	1.70287	2.28441	2.2191	2.12421	2.05079	2.26318	2.2672	1.96578	2.33167	1.89176	2.32738	2.03872	2.25263	1.82375	2.19312	1.94554	2.14482
1330	P57725	P57725	1.9477	2.06151	2.07114	2.00979	2.10315	2.00343	2.05178	2.03248	2.15479	2.05983	2.21807	2.05234	2.09419	2.06563	2.16234	2.0841	2.16525	2.11612	2.0207	1.89668	1.98085	1.87012	2.09772	2.04083
1331	P57746	P57746	2.16462	2.03407	2.24704	2.13547	2.18129	2.01967	2.17005	2.10946	2.04117	2.17654	2.07182	2.1703	1.93723	2.09648	1.85633	2.06998	1.90466	2.12608	1.8204	1.95182	1.85632	2.10394	1.8149	2.21976
1332	P57759	P57759	1.9957	2.14203	2.08305	2.07515	2.05287	2.10266	1.99709	2.06425	2.14347	2.02803	2.09505	2.04778	2.03105	2.01378	2.08659	1.99103	2.02682	2.09397	2.00959	2.18892	1.98734	2.12958	1.92043	2.07725
1333	P57776	P57776	1.9394	2.0801	1.95839	2.11958	2.04633	2.12309	1.98421	2.09248	2.09804	2.06256	2.03987	2.13385	2.05488	2.14066	2.07113	2.10089	1.99922	2.09128	1.95206	2.10756	2.04138	2.1136	1.91362	2.1145
1334	P57780	P57780	2.07564	2.0173	2.11706	2.01233	2.15766	1.9991	2.09817	1.98587	2.11329	2.03302	2.07018	2.06281	2.04714	2.0278	2.07809	2.03443	2.10077	2.07716	2.03617	2.00436	2.06718	2.03693	2.07518	2.07185
1335	P57784	P57784	2.0453	2.13762	2.05949	2.05731	2.10452	2.11351	2.04063	1.99768	1.98315	2.06293	2.037	2.08961	2.03625	2.06428	2.04318	2.15119	2.00519	2.0895	1.97888	2.06945	2.00165	2.07021	2.07028	2.08842
1336	P57787	P57787	2.30227	2.34681	2.17371	2.07665	1.99687	2.32164	2.24825	2.27381	1.8908	1.85399	2.29236	2.03795	2.11205	2.1042	2.09745	1.79134	1.88333	1.9598	1.78033	1.75476	1.98756	1.86092	1.97487	2.02254
1337	P58021	P58021	2.63897	2.03934	1.88483	1.96532	1.96602	2.04988	1.99482	2.07102	1.94315	1.90319	2.18186	2.03589	2.06455	2.2676	2.04511	2.05168	1.87975	1.98232	1.94258	2.05799	2.0272	2.15545	2.00433	2.05297
1338	P58044	P58044	1.89722	2.2516	2.05783	2.2217	2.03705	2.26509	1.99015	2.2954	2.15127	2.29182	2.02299	2.26841	1.93538	2.25416	1.9998	2.22132	2.01305	2.02755	1.71577	1.91383	1.61358	1.65279	1.9537	2.05961
1339	P58058	P58058	2.04814	1.99595	2.13286	1.99384	2.21163	1.97299	2.08356	2.03435	2.18312	1.96947	2.15142	1.96782	2.00811	1.97572	2.13881	1.94246	2.26198	2.03877	2.11218	1.84734	2.12033	1.95164	2.16123	2.02937
1340	P58059	P58059	2.47667	1.89087	1.90812	2.13263	2.06814	1.97799	1.99907	1.95943	1.8737	1.92916	2.04506	1.95648	2.17701	2.28959	1.96825	2.0171	2.05593	1.90393	2.10343	2.22606	2.18568	2.07377	2.03536	1.99267
1341	P58064	P58064	2.20465	2.01598	1.92649	2.00131	1.95545	2.12718	2.04727	1.88439	1.97844	2.07488	2.00466	2.03626	1.86442	2.2182	1.93796	1.99233	1.90587	2.12073	2.33613	2.11266	2.17554	2.16333	1.99145	2.21758
1342	P58069	P58069	1.9399	2.23036	2.14896	2.1866	2.07436	2.03298	2.13415	2.08324	2.07411	2.03703	2.29267	1.96625	2.16698	2.04561	1.87296	1.9508	2.03804	2.08508	1.8451	2.11358	1.86823	1.98469	1.81096	2.29108
1343	P58137	P58137	1.97106	2.14003	2.04092	2.14181	2.10641	2.10733	2.03008	2.16657	2.02302	1.98227	2.05849	1.95075	2.06376	2.04706	2.05902	1.98794	2.11286	2.05536	2.14708	2.0521	2.06323	2.03392	1.93103	2.10926
1344	P58252	P58252	1.96052	2.06586	1.96784	2.09708	2.05607	2.08209	2.03734	2.11973	2.05942	2.11218	2.05292	2.13226	2.03361	2.12769	2.07106	2.10791	2.01536	2.0705	1.98578	2.02745	1.99148	2.13372	2.04037	2.04469
1345	P58281	P58281	2.33354	2.03017	2.06277	2.07838	2.09172	2.09433	2.09711	2.03289	1.99462	2.04514	2.06057	2.04265	1.94099	2.18125	2.01129	2.07822	1.92837	2.0582	2.06016	2.10604	2.00869	2.09241	1.90663	2.01887
1346	P58283	P58283	2.33435	2.28429	2.42379	2.0605	2.59945	1.84196	2.09277	2.25069	2.56647	2.09526	2.39393	2.22707	2.32807	1.92456	2.01683	2.15869	1.97476	2.18502	1.73152	1.9234	-0.167251	0.0475417428304265	1.46342	2.04989
1347	P58389	P58389	1.89072	2.10641	1.98987	2.04333	2.0458	2.06606	2.02653	2.04157	2.11885	2.17078	2.17506	2.17145	2.07759	2.13184	2.11457	2.06981	2.03211	1.9959	1.94618	2.01247	1.98486	2.06551	2.10705	1.98743
1348	P58404	P58404	2.06887	2.07725	2.00073	2.11076	2.15558	2.07948	2.10694	2.09627	2.02067	2.11433	2.14916	2.06768	1.96827	2.1923	2.09674	1.98829	2.03876	2.07124	1.90622	1.95217	1.94977	1.9013	2.03185	2.213
1349	P58462	P58462	1.92549	1.98827	1.96308	2.00062	2.01253	2.02872	2.00059	2.04449	1.95138	2.07066	2.03416	2.0999	1.95321	2.1064	2.07374	2.07013	2.11553	2.28835	1.96807	2.15905	1.98611	2.09382	2.11662	2.28926
1350	P58466	P58466	1.9974	1.97917	2.06371	2.0619	1.74322	1.94839	1.97543	2.06852	1.89241	1.97831	2.25464	2.07773	2.16281	2.4796	2.28131	2.0772	1.78353	2.34242	1.67903	2.01862	1.89548	2.3027	2.2128	1.82101
1351	P58468	P58468	1.9954	2.22154	1.86585	2.18442	1.72186	2.18428	1.93718	2.1282	1.96766	2.09487	2.2558	2.18361	2.08459	2.53463	2.03013	2.17229	1.92716	2.15786	1.69866	2.0291	1.74996	1.87364	1.98511	2.13879
1352	P58501	P58501	2.01928	2.07103	2.07481	2.02534	2.07516	1.992	2.13402	2.05092	1.99248	2.03263	2.15438	2.04198	2.06398	2.05903	2.1255	2.05086	2.12032	2.05116	2.08785	2.00249	2.03309	1.9997	2.06883	2.071
1353	P58742	P58742	2.01859	2.19916	1.97918	2.12584	2.00487	2.14586	2.04437	2.17457	2.0505	2.05607	2.06881	2.07307	2.0628	2.11366	2.06996	2.07833	1.93979	2.05064	1.98999	2.01341	1.95645	2.0629	1.98006	2.11925
1354	P58771	P58771	2.06055	2.10749	2.17215	2.05394	2.05359	2.00725	2.06367	1.93223	1.99182	1.63581	2.03859	1.57262	1.94442	1.62977	1.78157	1.59544	2.48849	2.07569	2.36737	2.269	2.49419	2.29323	2.24803	2.00967
1355	P58774	P58774	2.10348	2.18727	2.27661	2.08752	2.22311	2.08301	2.11831	1.9899	1.93149	1.57912	1.84652	1.52929	1.93497	1.5973	1.80301	1.57614	2.48467	2.09165	2.42283	2.16	2.3927	2.22348	2.23574	1.96518
1356	P58854	P58854	1.97768	2.15825	2.01936	2.12218	2.04843	2.07405	2.0463	2.1018	1.97743	2.07432	2.13223	2.10944	1.95606	2.08384	2.06438	2.09863	1.95626	2.09216	2.04051	1.98546	1.98455	2.07027	2.05576	2.15499
1357	P58871	P58871	1.99887	1.97584	2.0654	2.12235	2.13522	2.02976	1.85054	1.86915	2.04486	2.10911	2.13277	2.00423	1.99715	2.17354	2.07447	1.9492	2.09209	2.15667	1.98891	2.02802	2.06966	2.06599	2.18747	2.22309
1358	P58929	P58929	2.06888	2.04531	2.11894	2.03787	2.05135	1.98304	2.07863	1.95085	2.12047	2.14246	2.00744	2.10826	2.03812	2.14402	2.03068	2.04256	2.05853	2.12307	2.02883	1.93688	2.06322	2.00503	2.03681	2.16412
1359	P59016	P59016	2.01575	2.17374	1.99636	2.13153	2.08707	2.0799	2.0486	2.09323	2.13075	2.08337	2.15236	2.15911	2.03374	2.08991	2.07988	2.0478	2.0008	2.0296	1.98522	1.94864	1.97457	2.01842	2.0017	2.02058
1360	P59017	P59017	2.18076	1.97623	1.97354	1.92253	1.97042	2.02785	2.04155	1.97775	1.94249	2.17933	2.16066	2.2095	2.04592	2.4074	1.99329	2.2702	1.96826	1.82529	2.0761	2.03685	1.88773	2.11465	2.00477	2.08063
1361	P59048	P59048	1.98513	2.18496	2.05449	2.11425	1.88603	2.20598	1.97492	2.11864	2.02299	2.21778	2.03995	2.03831	2.1565	2.2366	2.14138	2.13823	1.84945	2.05941	2.03393	2.05673	1.91501	1.95316	1.88309	2.05161
1362	P59108	P59108	2.09764	2.03816	2.06582	2.07724	2.1054	2.06417	2.0688	2.06999	2.09482	2.01753	2.0769	2.02348	2.03407	2.00023	2.08633	2.11526	2.08267	2.05217	2.00816	1.97853	2.08589	1.9774	2.07585	2.10429
1363	P59110	P59110	2.05053	1.97859	2.00038	2.07297	2.0782	1.9842	2.01238	2.03407	2.08168	2.0418	2.11804	2.06184	2.0723	2.05541	1.98242	2.01793	2.01968	2.10204	2.07089	2.13492	2.06886	2.14143	2.0771	2.13719
1364	P59114	P59114	2.03012	2.04676	2.09532	2.08169	2.14255	2.06062	2.17873	2.15561	2.16523	2.1935	2.19192	2.03456	1.95997	1.98412	1.8993	1.92921	2.07932	2.06145	1.94109	1.98924	2.11826	1.95188	2.04393	2.01855
1365	P59178	P59178	2.70303	2.28047	1.65532	1.61283	2.31914	2.24401	2.74753	2.26086	2.45455	1.91796	2.30213	2.03031	2.35096	2.19836	2.17868	1.77729	2.12462	-0.453464227261309	2.25594	2.16187	-0.552849035433125	1.74705	1.92753	1.62159
1366	P59235	P59235	2.02861	2.03612	2.13609	2.06118	2.0739	1.98606	2.10432	2.05048	2.09912	2.02834	2.11175	1.99732	2.06489	2.04825	2.04083	1.94575	2.08071	2.04807	2.0725	2.15849	2.12641	2.07634	1.96263	2.05377
1367	P59325	P59325	1.98037	2.06759	2.01326	2.01352	2.01346	2.05905	1.96709	2.02133	2.1577	2.11174	2.11476	2.14488	2.03497	2.06512	2.0393	2.15266	2.08168	2.05917	1.97849	2.07827	2.01829	2.075	2.05539	2.08767
1368	P59326	P59326	1.92758	2.12039	2.00474	2.16001	2.0464	2.06271	1.97181	2.05546	2.05397	1.98234	2.01125	2.05736	2.04455	2.14967	2.07669	2.04872	2.03459	2.06244	2.01907	2.12535	2.03044	2.09273	2.04059	2.20368
1369	P59328	P59328	2.0417	2.05529	2.0282	2.01661	2.06705	1.96932	2.0845	1.99891	2.09439	2.13798	2.0429	2.13511	1.99294	2.11812	2.03771	2.1141	2.07527	2.11222	1.98029	2.04524	2.01114	2.0764	2.03981	2.11873
1370	P59438	P59438	2.72088	2.43729	2.69753	2.51385	2.68498	2.75125	2.44287	2.59941	1.74232	1.66343	2.25317	1.80779	1.84434	2.20364	2.01365	1.60774	1.44343	1.73823	1.13838	1.86626	1.23198	1.26874	0.950079	1.30622
1371	P59470	P59470	2.00492	2.10548	1.90338	2.32517	2.10998	2.14623	2.0874	2.31272	2.08565	2.23306	2.09439	2.01056	2.17963	2.23764	1.80967	2.09577	1.70282	2.00299	1.9544	2.05009	1.82007	2.17126	1.6745	2.0666
1372	P59481	P59481	1.94646	2.03032	1.82645	2.07888	1.84117	2.21566	2.14192	2.04608	1.83371	2.14954	2.56169	2.29435	2.15508	2.18638	2.12399	2.14287	1.73439	2.1838	1.89672	1.72315	2.0208	2.0153	1.99537	1.97908
1373	P59672	P59672	2.15554	2.14163	2.05322	2.14682	2.06393	2.21911	2.007	2.07686	2.12705	2.0787	2.20151	2.14104	2.06828	2.13876	2.03473	2.05945	1.99449	2.02157	1.88883	2.04052	1.91506	1.88218	1.94089	1.94557
1374	P59708	P59708	1.97696	2.08385	2.05936	2.02899	2.08711	2.08404	2.05527	2.02993	2.16238	2.14129	2.02463	2.1117	2.12608	2.04024	2.05872	2.0303	2.00789	2.08073	2.12072	2.03025	2.01799	2.03397	1.97536	2.02631
1375	P59729	P59729	2.04741	2.16096	2.0204	2.17062	2.10881	2.07731	2.0668	2.15563	2.03749	1.97006	2.10346	1.98056	2.06751	2.03725	2.0442	1.90155	2.06483	2.11766	1.99719	2.02691	2.01794	2.07957	2.01817	2.10892
1376	P59941	P59941	2.04482	2.0804	2.20218	2.13099	2.05333	2.16309	2.08352	2.017	1.95867	1.95397	2.16137	2.12748	1.99066	2.18866	2.11529	2.17721	2.04324	2.10775	1.859	1.91189	1.8633	2.017	2.03283	2.05455
1377	P59997	P59997	2.09256	2.1967	2.11155	2.18268	2.07828	2.15	2.13812	2.15583	1.95866	2.13302	2.16234	2.16238	2.00916	1.87874	1.99576	2.12771	2.00551	1.97695	1.97594	1.91355	1.91389	1.98871	2.01243	2.02044
1378	P59999	P59999	1.92035	1.99116	1.99437	1.94797	2.12177	1.98141	2.20581	2.07801	1.94577	2.11738	2.24907	2.10227	2.0547	2.13679	2.06571	2.02452	2.14292	2.04734	1.84217	1.8893	2.07222	2.19728	2.14584	2.05535
1379	P60003	P60003	1.72799	2.01794	2.19322	1.89109	2.04104	2.00499	1.98368	1.38504	1.41369	2.26996	2.17953	2.20772	1.98066	1.76345	2.19597	2.25972	2.38012	2.31895	1.59072	2.17528	1.82636	1.86068	2.38058	2.63213
1380	P60060	P60060	2.12168	1.95266	2.04616	2.03896	1.45365	1.97301	2.15106	2.20215	1.85543	2.24179	1.97641	2.3203	2.12288	2.244	1.89264	1.9384	1.78698	1.96742	2.18323	2.05446	2.26955	2.20882	1.95906	2.17729
1381	P60122	P60122	2.01388	2.11626	2.02948	2.11536	2.04443	2.08784	2.02624	2.08432	2.07815	2.05054	2.0543	2.10389	2.04015	2.04216	2.05442	2.12284	2.07349	2.00627	2.05654	2.07176	2.05195	2.04906	1.99674	2.03396
1382	P60202	P60202	-0.264156349755403	2.58025	-0.0327117420750116	2.71723	0.251755058771429	2.31339	-0.589027198275154	2.46659	0.685586480681162	3.14501	1.34845	3.99853	1.30898	3.98576	0.989115275341027	3.6808	0.503237928346276	0.134844822101326	0.549745722045376	-0.0181994883879189	0.665387916789471	0.729918	0.794517960529419	0.287093
1383	P60229	P60229	1.99289	2.1817	1.97757	2.12154	2.01361	2.12522	2.01726	2.1461	1.9988	2.06156	2.0697	2.11618	2.04132	2.12681	2.0691	2.06139	1.97503	2.03057	1.99646	2.04609	1.98208	2.14595	2.03244	2.05485
1384	P60330	P60330	2.05498	2.29091	2.23955	2.37263	2.15952	2.12305	2.1572	2.26539	2.25549	2.19877	2.25941	2.2237	1.93251	2.17687	1.98628	1.74621	1.80873	1.98005	1.55038	1.89665	1.59288	1.67907	2.07468	1.97999
1385	P60335	P60335	2.04076	2.01718	2.04898	2.01074	2.1016	2.04012	2.07585	2.02762	2.06795	2.07042	1.97388	2.09883	1.9934	2.13845	2.10367	1.95463	2.12086	2.13758	2.04444	2.02889	1.98021	2.1085	2.0719	2.13414
1386	P60487	P60487	2.02703	2.1688	1.98918	2.09918	1.82823	2.14886	2.02626	1.99712	1.98887	2.27007	2.11863	2.31363	2.15814	2.34072	1.97853	2.12174	2.03943	1.73243	1.91342	1.97462	1.99334	1.99353	2.01038	2.02482
1387	P60521	P60521	2.11622	2.07773	2.19264	1.97876	1.96828	2.09262	2.19931	2.0087	1.96573	2.13342	2.11312	2.2303	1.88079	2.19755	2.00816	2.08323	2.11074	2.24871	1.86932	1.89988	1.97697	1.9057	1.94736	2.10281
1388	P60605	P60605	2.14635	2.30611	2.0309	2.15259	2.00051	2.19483	2.051	2.34872	2.07237	2.09026	2.05483	2.16314	1.99504	2.08	1.96436	1.96847	1.96727	2.15741	1.86136	2.024	1.76631	2.07669	1.88649	1.91054
1389	P60670	P60670	2.00909	2.12276	1.98369	2.10022	2.06189	2.12308	2.04829	2.10529	2.07326	2.12892	2.12136	2.13386	2.06005	2.10185	2.06929	2.08989	1.99081	2.03644	1.92121	2.0104	2.01898	2.04098	1.98042	2.05651
1390	P60710	P60710	1.98021	1.9594	1.98902	2.00674	2.05243	2.02398	2.06213	2.04308	2.06022	2.0355	2.09802	2.11275	2.07833	2.08956	2.1362	1.98214	2.19086	2.11821	1.99562	1.90191	2.05275	2.16106	2.07778	2.16569
1391	P60762	P60762	2.10291	2.14116	2.01295	2.20204	2.07033	2.08468	2.01778	2.20686	2.09037	2.23665	2.13022	2.30209	2.06324	2.21926	2.0531	2.11863	1.92363	2.09509	1.77461	1.79679	1.48606	1.85183	2.05836	2.13747
1392	P60766	P60766	2.53771	2.11155	1.77291	1.94221	1.9505	2.10322	2.07825	2.13559	2.06387	2.09941	2.15323	2.18622	2.09743	2.26592	2.00803	2.11629	1.89379	1.90526	1.89913	1.82554	1.935	2.01728	2.03124	2.07858
1393	P60824	P60824	2.04105	2.18424	1.96788	2.16278	1.90316	2.092	2.02403	1.90406	1.88341	2.2639	2.0645	2.23881	2.1174	2.08167	1.98121	2.0918	2.20657	2.18728	2.0283	2.08165	1.77837	1.85843	1.94763	2.18957
1394	P60843	P60843	2.01397	2.14777	2.01106	2.13035	2.03622	2.11203	2.03047	2.08639	2.0676	2.08881	2.0379	2.06975	2.08947	2.04354	2.12838	2.06522	2.03781	2.01543	2.03665	2.01819	1.99514	2.1203	2.03327	1.98075
1395	P60867	P60867	1.98201	2.08303	2.07049	2.14982	2.07396	2.15442	2.0513	2.02848	2.01535	2.12417	2.04982	2.14092	1.9498	1.89353	2.06013	2.13706	2.02358	1.97279	2.02414	2.14172	1.99387	2.05742	2.05837	2.13905
1396	P60879	P60879	3.28804	1.43124	2.34224	1.76706	1.66732	1.69919	2.67864	1.39753	0.107979702873867	3.20133	1.87316	3.05553	0.469346764344193	3.05544	-0.857263	2.9189	2.89597	1.65567	1.80244	1.17625	0.613267606685735	1.12453	0.0727162321282706	1.28151
1397	P60898	P60898	2.15109	2.10555	1.94704	1.90452	1.87914	2.02097	2.0345	1.95745	2.23622	2.24065	2.25008	2.38454	1.93072	2.40245	2.13118	2.30516	2.10989	2.15446	1.47955	1.86026	1.64434	1.89007	1.92799	2.09511
1398	P60904	P60904	2.41342	2.09706	1.73444	1.94053	1.8804	2.131	2.08583	1.90905	2.05031	2.22242	2.15903	2.37224	2.07058	2.46669	2.12852	2.37852	1.61346	1.92886	1.85133	1.81444	1.86436	1.92412	1.95735	2.03551
1399	P61021	P61021	2.52243	1.97995	1.98209	1.98373	1.89097	2.18923	2.15445	1.91838	2.08867	2.08223	2.18156	2.15796	2.1236	2.20283	2.06341	2.1135	1.90802	1.9009	1.98238	1.86091	1.94573	2.03941	2.0078	1.9599
1400	P61022	P61022	2.63389	2.19281	1.90684	1.84558	2.02525	2.13341	2.15163	1.94894	1.97286	2.11449	2.17857	2.33226	1.90335	2.37112	2.01267	2.16449	1.88956	1.9923	1.47323	1.95849	1.8936	1.86029	1.95872	2.09861
1401	P61025	P61025	1.79485	2.16333	1.90875	2.09167	1.99884	2.14081	1.97778	2.1411	2.06189	2.16556	2.07333	2.19902	1.93084	2.09074	2.04919	2.21976	1.98783	2.14376	1.91903	2.07596	1.89912	2.0931	2.01038	2.18162
1402	P61027	P61027	2.40026	2.08174	1.82234	2.02126	1.90713	2.04032	2.06282	2.1098	2.00255	2.15758	2.25352	2.2175	2.01032	2.25393	2.06943	2.17373	1.8425	1.93952	1.91468	2.02962	1.92306	2.0496	1.88636	2.0818
1403	P61028	P61028	2.58376	2.10053	1.89637	1.89839	1.95458	2.11029	2.14616	2.20524	2.02678	1.99355	2.11003	2.19899	2.05047	2.1508	1.98442	2.12598	1.87469	1.93949	2.05701	1.87169	1.99577	1.82599	2.04737	2.0607
1404	P61082	P61082	1.94791	2.08887	1.9638	2.04567	1.99595	2.08517	2.01424	2.13082	2.08775	2.06636	2.12307	2.07429	2.06012	2.02348	2.07829	2.13773	2.01708	1.98182	2.04259	2.06955	2.1106	2.05485	2.08153	2.11079
1405	P61087	P61087	2.01166	2.132	2.04392	2.04822	2.01642	2.05255	2.01608	2.07481	2.11757	2.08821	2.13256	2.05864	2.09408	2.07695	2.08468	2.064	2.05815	2.0183	2.02308	2.02497	2.03629	2.08081	2.0004	2.04783
1406	P61089	P61089	2.02409	2.1094	2.01428	2.07831	2.06564	2.11374	2.0256	2.11333	2.04811	2.22341	1.99458	2.13361	1.97809	2.00077	2.04008	2.06062	2.01923	2.02703	2.00767	2.01653	2.00872	2.09424	2.09151	2.09895
1407	P61161	P61161	2.08468	1.98248	2.05328	2.04596	2.13316	2.06552	2.11885	2.03429	2.06221	2.00105	2.09304	2.05272	2.0971	2.054	2.10067	2.02086	2.07978	2.05141	1.99644	1.97929	2.05186	2.05399	2.13264	2.05363
1408	P61164	P61164	2.25093	2.28882	2.24222	2.04985	2.07138	2.06946	2.08542	2.09841	2.09208	2.05553	1.9946	2.05566	1.95928	2.03319	2.12471	2.02815	1.94745	1.994	1.94891	1.88867	1.93801	2.06461	2.04093	2.01299
1409	P61202	P61202	1.98667	2.09341	1.98932	2.1189	2.08948	2.0557	2.07733	2.10915	2.04448	2.11935	2.06061	2.0978	1.99526	2.02537	2.04649	2.06824	2.00716	1.99776	2.0064	2.03656	2.08429	2.0919	2.06957	2.12651
1410	P61211	P61211	2.24793	2.29885	1.79022	2.22148	1.87301	2.27235	2.13405	2.30305	1.99428	2.05223	2.16392	2.16989	1.92382	2.27468	2.15055	1.95818	1.85342	1.99477	1.7295	1.99892	1.85738	1.99741	1.88482	2.0339
1411	P61222	P61222	1.99281	2.10871	1.9833	2.13909	1.99867	2.11709	2.01507	2.1155	2.08935	2.1559	2.11009	2.14393	2.07131	2.10974	2.01032	2.10841	1.92345	2.02754	1.97413	2.02968	2.00165	2.09394	2.02063	2.04119
1412	P61226	P61226	2.62718	2.37965	2.23644	2.13629	2.28655	2.07386	2.43916	2.15135	1.95987	2.27514	2.26141	2.24307	1.98911	2.0035	1.93554	1.89793	1.77127	1.76321	2.05655	1.66002	1.27777	1.64944	1.95228	1.67969
1413	P61255	P61255	2.20613	2.18914	2.0076	2.25597	1.8846	2.28218	1.86231	1.94688	1.80938	2.18998	1.98184	2.18528	2.02732	2.54269	2.03285	2.2487	1.914	2.06495	1.85472	2.16622	1.59121	1.87841	1.88778	2.07638
1414	P61264	P61264	0.853074495679196	2.45313	0.861649330496871	2.35023	1.78454	1.94943	1.0023	2.10076	0.625231377155774	3.66511	0.602404229349448	3.63139	1.16995	3.86347	0.400407	3.73628	0.315019267267447	0.995483018061236	0.297322171164631	1.0396	0.911912428516418	0.409540164126534	0.183433099189883	0.801674871923258
1415	P61290	P61290	1.99445	2.12527	2.05427	2.12073	2.08577	2.06702	2.0921	2.12424	2.0243	2.07021	2.0638	2.11656	2.0251	2.10239	2.0749	2.07831	1.96047	2.00341	2.00628	1.97669	2.03254	2.08067	2.05816	2.05842
1416	P61327	P61327	2.1914	1.88066	2.02246	1.85138	2.40484	1.9702	2.24231	1.808	1.78806	1.87074	2.02758	2.19982	2.02351	1.8357	1.90763	2.06817	1.93243	1.95631	2.36489	1.96702	2.24931	2.07991	2.36438	2.13059
1417	P61358	P61358	1.72992	2.11313	2.22236	2.07961	2.10645	2.06379	2.09915	1.96565	2.06462	2.1389	2.09112	2.02507	2.02139	1.66493	2.07441	2.07923	2.14783	2.14211	2.05347	2.20542	1.96988	2.10539	2.02887	2.10056
1418	P61406	P61406	1.83663	2.16457	2.17818	2.04398	2.0058	1.86844	1.98197	2.17428	2.0186	2.19277	2.07348	2.11324	2.01508	2.22361	2.08145	2.0306	2.06413	2.07672	2.01848	1.98899	2.03589	1.99427	1.96952	2.18619
1419	P61514	P61514	2.43946	2.13224	1.92927	2.12264	1.84133	2.12739	1.93134	1.99802	1.84504	2.07885	2.07348	2.00959	1.9743	2.72904	2.0614	2.13444	1.97114	1.9857	1.86189	2.12399	1.83851	1.9814	1.82719	2.04997
1420	P61600	P61600	2.07404	2.16272	1.97865	1.91247	2.12396	2.17256	2.20004	2.25621	2.14387	2.09493	2.14874	1.98985	2.03214	2.13935	2.08806	2.06544	2.00076	1.92765	1.86522	1.85814	2.03504	2.12002	2.05574	1.8709
1421	P61620	P61620	2.31807	2.2365	1.77485	2.12375	1.97762	2.38936	2.11455	2.24639	1.91977	2.04778	2.16558	2.18792	2.00642	1.97237	2.04121	2.27095	1.59638	1.92901	2.12045	2.01086	1.79414	2.08096	1.85313	1.96338
1422	P61750	P61750	1.81262	1.95452	1.76018	2.51842	1.7795	1.95099	1.77019	2.16614	1.32324	1.28374	2.44531	2.57833	2.48305	2.53142	2.35004	1.45383	2.20427	2.4019	1.5879	1.66433	1.95581	2.19751	2.04456	2.0247
1423	P61759	P61759	2.05418	2.18269	2.00684	2.1452	2.04663	2.16336	2.07733	2.17504	2.08909	2.14545	2.06208	2.06925	2.02008	2.08179	2.01134	2.06567	2.01655	2.09408	1.99005	2.00022	1.89104	1.92868	2.01045	2.04413
1424	P61804	P61804	1.95606	1.83777	1.55929	2.03293	1.98358	2.34992	2.39357	2.23437	1.85841	2.1245	2.10366	2.23486	1.96362	1.93752	2.07116	2.03756	1.77628	2.18076	2.06318	2.18944	1.91485	2.33221	2.05247	1.9292
1425	P61922	P61922	2.13556	1.88884	1.15511	1.81478	1.25659	1.6676	1.39443	1.80208	1.3213	3.51741	1.68202	3.48877	1.11874	3.86547	1.12259	3.43029	1.27898	0.816845109278289	0.567826255499487	0.710517084660311	1.38279	0.971390313600486	0.809883905855724	1.46342
1426	P61924	P61924	2.00638	2.22161	2.11786	2.10674	2.02628	2.11375	1.97867	2.19471	2.20291	2.0951	2.20324	2.12528	2.02362	2.02747	1.93458	1.98986	1.94039	2.1007	1.88768	2.02187	1.97299	1.98377	1.99853	2.07091
1427	P61961	P61961	2.15493	2.41306	2.21518	2.27793	2.00981	2.18726	2.19209	2.2945	1.98161	2.36648	2.29884	2.31625	1.98115	2.28367	1.83617	2.05738	1.5629	1.91105	1.53174	1.87423	1.68794	1.77127	1.678	2.00172
1428	P61963	P61963	2.05234	2.01205	2.13948	2.07183	2.16946	2.06555	2.07785	2.0493	2.15917	2.07736	2.08477	2.07723	2.06406	2.09208	1.99935	2.0817	2.12304	2.17655	1.95438	1.96813	1.88529	1.86808	2.06765	2.04824
1429	P61965	P61965	2.2125	2.07937	1.99563	2.06546	1.91068	2.05984	2.01522	2.00708	2.16495	2.11787	2.09908	2.10389	2.07798	2.42486	2.07922	2.16439	2.04686	2.04266	1.92146	2.07416	1.89268	1.98083	1.81859	1.93603
1430	P61967	P61967	2.23484	2.20013	2.12332	2.23947	2.15591	2.08939	2.13316	2.14042	1.99014	2.13738	2.02453	2.10923	2.04618	2.10457	1.96676	2.09679	1.75272	1.88343	2.01944	1.96233	1.91245	1.94122	2.01553	2.02824
1431	P61969	P61969	2.29863	2.36856	1.96908	2.41804	2.08368	2.36262	1.99409	2.16563	2.11218	1.80835	2.16236	1.96081	1.87359	2.5585	1.95134	1.77086	2.33052	2.22055	1.6584	1.73045	0.619271	1.72855	2.02986	2.22479
1432	P61971	P61971	1.91661	2.0444	1.85388	1.99967	2.05574	2.00701	2.02062	2.03735	2.00178	2.14372	2.06622	2.15464	2.10638	2.20359	2.11501	2.13081	2.05484	2.13224	1.84522	2.14017	2.01646	2.0797	2.04153	2.17885
1433	P61979	P61979	2.0967	2.01784	2.07177	2.05657	2.09372	2.04858	2.07437	2.02193	1.9817	2.03516	2.00643	2.06843	1.98131	2.12302	2.05277	2.0778	2.11376	2.1472	1.9703	2.12041	2.0046	2.08476	2.05233	2.09352
1434	P61982	P61982	1.80888	2.02243	1.82916	1.97918	1.86978	2.05971	1.93636	2.06899	2.0647	2.17302	2.0769	2.21502	2.03827	2.25878	2.10671	2.19573	2.16114	2.076	1.98347	2.06358	2.01781	2.14138	2.02897	2.13341
1435	P62046	P62046	2.059	1.96861	2.00023	1.97422	2.12082	1.94921	2.10921	1.95255	2.02639	2.03459	2.12197	2.02201	1.93286	2.12763	2.04228	1.94382	2.22394	2.12697	2.05625	2.07096	2.11211	2.08955	2.16453	2.13444
1436	P62069	P62069	2.05662	2.21338	2.2307	2.0529	2.0392	1.92871	2.30467	2.10745	2.08612	1.95912	1.83103	2.16219	1.79835	2.14921	2.21698	2.05189	2.0671	1.86604	2.09494	1.67696	1.9788	2.14361	2.03311	2.18767
1437	P62073	P62073	2.70976	1.73113	1.99829	2.05153	2.43582	1.80276	2.25583	2.08564	1.90201	1.42107	1.83514	2.01083	2.10446	2.04634	1.67463	1.93875	1.63891	2.31343	2.35566	1.78209	2.11642	2.24117	2.13116	2.17612
1438	P62075	P62075	2.43418	1.94004	2.07667	2.08037	2.41935	2.14475	2.36284	2.06407	1.56911	1.91041	1.75296	1.96344	2.0404	2.09223	1.70362	1.8396	1.33118	2.1898	2.24503	1.7865	2.20042	2.26908	2.19495	2.2447
1439	P62077	P62077	2.57116	1.96492	1.96099	2.11213	2.08737	2.43749	1.90604	2.11642	1.94945	1.84078	1.66498	2.21847	2.32811	2.2039	1.85588	2.14022	1.67236	2.19545	1.52931	1.97868	1.02905	2.36868	2.1249	2.34972
1440	P62082	P62082	1.90338	2.14933	1.85228	2.17546	1.87505	2.23275	2.07126	1.99193	1.90208	2.24469	2.2569	2.40212	2.05025	2.0631	1.87704	2.28683	2.01359	2.00254	1.81656	2.13498	1.77295	2.0017	1.95365	2.16188
1441	P62137	P62137	2.0151	2.04486	2.0639	1.997	2.09395	1.96455	2.08936	2.03951	2.12323	2.10364	2.09882	2.12623	2.05384	2.09646	2.08345	2.04325	2.10455	2.02816	1.9536	2.0338	2.01597	2.00358	2.08781	2.12905
1442	P62141	P62141	2.08254	2.09862	2.00591	2.0899	2.07027	2.07537	2.08713	2.09564	2.04483	2.10786	2.11296	2.06677	2.05923	2.14752	2.04476	2.05409	2.055	2.05687	1.91806	1.98922	1.97483	2.02098	2.05386	2.08207
1443	P62192	P62192	2.01194	2.15462	2.08413	2.1331	2.08333	2.12879	2.05677	2.07018	2.00073	2.09517	2.10917	2.12562	1.9984	2.09122	1.98594	2.08596	1.98859	2.01697	1.97159	2.01186	1.99323	2.04809	2.05698	2.08772
1444	P62196	P62196	2.03167	2.09744	2.08313	2.1409	2.02468	2.11415	2.06055	2.13379	2.12723	2.08815	2.04917	2.11786	1.99049	2.03464	2.03882	2.05423	2.03335	2.00343	2.01904	2.02893	2.03768	1.99893	2.00101	2.08728
1445	P62242	P62242	1.87075	2.08027	2.06496	2.14318	1.99183	2.14199	1.99054	2.00791	1.87706	2.17804	2.09217	2.19468	2.07891	1.95317	2.11689	2.14807	2.06276	2.08094	1.86788	2.19602	1.89046	2.03498	2.02887	2.22976
1446	P62245	P62245	2.15572	2.21432	2.08957	2.24146	2.17252	2.1546	2.12748	2.17303	2.05675	2.11712	2.10381	2.08498	1.95197	2.04739	2.05858	2.00876	1.84769	1.90496	1.99985	1.96939	1.9397	2.06066	1.94952	1.89368
1447	P62254	P62254	2.0013	2.17095	2.01105	2.15661	2.04229	2.13764	1.94338	2.18833	2.11227	2.11827	2.08476	2.1153	2.08087	2.08745	2.00235	2.04002	2.05396	2.02669	2.05026	2.01183	1.92869	1.97314	2.04155	1.99588
1448	P62257	P62257	2.19179	2.02556	2.22996	2.17124	2.26567	1.9551	2.02251	2.05939	1.95132	2.09665	1.92378	2.11334	1.82623	2.06553	1.92675	1.91808	1.91791	2.07917	1.96788	1.93469	2.30809	2.12139	2.09646	2.12078
1449	P62259	P62259	2.048	2.09284	2.03169	2.06924	2.0769	2.08762	2.02744	2.10475	2.09257	2.0674	2.03458	2.08291	2.04963	2.09934	2.06888	2.10444	2.04851	2.05495	2.00127	2.05414	2.04399	2.04383	2.00632	2.01488
1450	P62264	P62264	1.53242	2.0003	2.00834	1.87289	1.94838	1.70955	1.90396	1.75436	1.82504	2.22036	2.23867	2.2128	2.09147	2.238	2.13297	2.20982	2.29915	2.24166	1.99921	2.21004	1.99451	2.05801	2.10454	2.29247
1451	P62267	P62267	2.11628	2.12402	2.05867	2.11416	1.83224	2.1968	1.87186	1.94958	1.86725	2.10019	2.06158	2.2381	2.12868	2.29776	2.09858	2.26336	2.0685	1.98605	1.87176	2.11854	1.94845	1.90119	2.00201	2.06373
1452	P62270	P62270	1.98197	2.17009	2.10604	2.19858	1.90362	2.20113	2.03747	2.13881	2.08174	2.12336	2.05738	2.1263	2.06653	2.11485	2.04037	2.20717	2.00407	2.06627	1.9029	2.05476	1.86003	1.95664	1.91303	2.02265
1453	P62274	P62274	1.46147	2.14056	2.03111	2.06122	1.94483	1.99806	1.96006	2.08655	2.13203	2.09504	2.0826	2.05846	2.09015	1.83397	2.16384	2.14358	2.12471	2.16282	2.0758	2.29326	2.07367	2.15201	1.93655	2.12951
1454	P62281	P62281	2.00552	2.18108	2.02372	2.16865	1.9162	2.1445	2.01346	2.10091	2.02308	2.12691	2.0445	2.12577	2.02336	2.1517	2.05101	2.11187	2.07178	2.04029	1.97021	2.11632	1.93813	2.0734	1.93589	2.01033
1455	P62301	P62301	1.67371	1.98961	1.92984	2.04058	1.98113	1.95767	2.0464	1.9803	2.15708	2.17467	2.12918	2.16557	2.10681	2.02937	2.09947	2.15602	1.91823	2.06413	2.08807	2.19467	2.06278	2.21337	2.02927	2.12059
1456	P62305	P62305	1.97819	2.07677	2.09214	2.07841	2.08903	2.08261	2.12355	2.16665	1.94769	2.04985	2.0794	2.02139	2.12337	1.98403	2.05785	2.00468	2.09944	1.95901	2.11537	2.0002	2.06879	2.23984	2.0571	1.86996
1457	P62307	P62307	2.04939	2.06866	2.02004	2.20358	2.09637	2.07057	2.09709	2.10229	2.08865	2.05838	1.95365	2.06861	1.99537	2.12537	2.01224	2.06239	2.04226	2.17869	1.83331	2.07672	1.94185	2.18838	1.97431	2.05258
1458	P62309	P62309	2.0353	2.04432	2.10545	2.08466	2.01023	2.09278	2.024	1.98765	1.9824	2.16872	1.99048	2.13087	2.10436	2.0226	2.16408	2.02712	2.04281	2.02707	2.20318	2.08405	1.97968	2.02839	2.05213	1.98907
1459	P62311	P62311	2.33137	2.0716	2.22794	2.09948	2.18522	2.25367	2.19195	2.04537	1.68263	2.02814	2.10354	2.32829	2.10131	2.21854	1.86541	2.08988	1.9039	2.09745	1.60985	1.78494	1.74156	1.77238	2.30366	2.0383
1460	P62313	P62313	1.90917	2.06221	2.09187	2.09816	2.10832	2.1279	2.01174	2.04123	2.1119	2.1621	2.10972	2.15826	2.10854	2.051	2.14612	1.98408	2.07886	2.03659	2.01326	1.94084	2.01193	1.95705	2.07472	1.97915
1461	P62315	P62315	2.32666	1.92139	2.01974	2.18408	1.69156	2.25502	1.63982	2.09002	1.69196	2.05945	2.27045	2.63006	2.2059	2.45221	2.0489	2.32997	1.86327	1.85448	1.43999	1.57552	1.66597	1.58527	2.21024	2.53678
1462	P62317	P62317	1.79536	2.05716	2.08286	2.12423	2.01626	2.1318	2.02103	2.01726	1.98284	2.13979	2.03152	2.12293	2.07098	1.93865	2.07458	2.12149	2.07584	2.09083	2.07205	2.12874	2.01952	2.08195	2.08117	2.09078
1463	P62320	P62320	2.27995	2.27271	2.35005	2.28025	2.01349	2.28072	1.99521	2.05618	1.91599	2.08521	2.00674	2.18086	2.25463	2.1211	2.07211	2.07369	2.02872	1.61696	1.96382	1.92266	1.84339	1.47853	1.9854	2.01108
1464	P62322	P62322	2.08332	1.84465	2.28496	1.97272	2.15842	2.17408	2.11374	2.00953	1.9448	2.0197	2.10051	2.28515	2.11437	2.12924	1.84331	2.17567	2.05077	2.14441	1.57131	2.09356	1.4205	2.04096	2.16175	2.34786
1465	P62331	P62331	2.16055	2.13263	2.01691	2.12923	2.11215	2.15162	2.17126	2.0599	1.84057	2.06046	1.93317	2.08356	1.93228	1.99835	2.0357	1.98313	1.95931	1.96609	2.13107	2.02186	2.104	2.0908	2.12788	2.15019
1466	P62334	P62334	1.96995	2.11906	1.98573	2.07166	1.97371	2.10025	2.01317	2.08891	2.08972	2.08564	2.08708	2.14097	2.02289	2.11977	2.08108	2.13734	2.06957	2.07898	1.96936	2.07972	1.97634	2.05645	1.99307	2.07878
1467	P62340	P62340	1.8644	2.12208	1.89975	2.15539	2.04499	2.0878	2.06548	2.10559	1.96888	2.07425	1.98609	2.05462	2.13176	2.10134	2.05763	2.10954	2.16303	2.02696	2.11329	2.05335	2.0049	2.01815	2.10009	2.06178
1468	P62342	P62342	2.22905	2.40186	1.57509	2.14159	2.07341	2.21253	2.03994	2.15332	1.713	2.02234	2.15655	2.30167	2.27695	2.14617	1.99296	2.24021	1.76703	2.00554	1.99313	1.94937	1.86327	2.18176	1.55097	2.0549
1469	P62482	P62482	1.96064	2.07605	1.88163	2.12019	2.01862	2.1104	2.09782	2.11044	2.03882	2.13159	2.14314	2.17435	2.0171	2.23705	2.05821	2.03579	2.01648	2.09696	1.8322	1.94828	2.00327	2.08228	2.07605	2.08276
1470	P62484	P62484	1.92918	2.22061	1.74625	2.33902	1.82517	2.14376	2.06299	2.21783	1.94183	2.17497	2.0069	2.22069	1.92311	2.05277	1.954	2.47037	1.89008	2.15268	2.11718	2.1884	1.64501	1.90825	1.85165	2.13349
1471	P62488	P62488	2.05356	2.05272	2.077	2.10482	2.03894	2.03736	2.06843	2.07529	2.06339	2.10164	2.1522	2.12845	1.9691	2.04881	2.07585	2.02267	2.07474	2.02079	1.88757	2.07251	2.03443	2.04014	2.02645	2.16164
1472	P62492	P62492	2.33528	1.97509	1.93069	1.99526	1.98189	2.12265	2.0884	2.06198	2.05459	2.00073	2.07736	2.09863	2.13078	2.11933	2.05253	2.12541	1.9932	1.91315	2.07976	2.05157	2.08111	2.06619	2.06776	1.94922
1473	P62627	P62627	2.2773	2.07743	2.12058	2.14252	2.17845	2.24668	2.22999	2.11867	1.86774	1.91047	1.82695	2.029	2.21566	1.99886	1.9388	1.88404	1.74904	2.18773	1.92342	1.84664	1.77761	2.1298	2.33049	2.17448
1474	P62631	P62631	2.62604	2.01805	2.06768	1.99073	1.77336	1.84529	1.97303	1.73905	1.94335	2.28026	1.90359	2.32047	1.89249	2.71307	1.48284	2.38469	2.15229	1.69565	2.09762	1.8291	2.31335	1.91656	2.18745	1.47955
1475	P62700	P62700	2.16076	1.91066	2.07634	1.98336	2.00423	1.94492	2.1606	2.02359	2.10328	1.94295	2.16649	1.89215	2.1891	2.16667	2.03489	2.04221	2.22608	1.93066	2.02054	2.07729	2.00489	1.93355	2.12379	2.21051
1476	P62702	P62702	1.96004	2.07356	2.0497	2.09788	2.00045	2.09509	1.99662	2.03253	2.08224	2.1071	2.06602	2.15232	2.0578	2.1169	2.07273	2.11443	2.00586	2.04119	2.01818	2.08297	1.97205	2.04971	2.03195	2.11667
1477	P62715	P62715	2.3226	2.54268	2.57115	1.94232	3.16945	1.57029	2.8633	2.71889	1.82836	1.93189	1.8273	1.15582	1.38859	1.81025	1.66278	0.818460370570539	1.70305	2.01399	2.25885	1.0463	1.65434	1.86279	2.27636	1.84133
1478	P62717	P62717	1.97771	2.08905	2.00607	2.1068	1.94678	2.16772	2.00793	2.08412	2.06247	2.12304	2.14981	2.17926	2.10922	2.14486	2.02024	2.13087	1.97358	2.11398	1.86541	2.08397	1.87501	2.02506	1.97712	2.13213
1479	P62743	P62743	2.14413	1.97619	2.05137	2.04631	2.19073	2.02225	2.05171	2.05507	2.00807	2.22004	2.03063	2.18451	2.0239	2.10892	2.05595	1.96091	1.99979	2.04422	1.95737	2.02998	2.05456	2.1246	2.06999	1.95994
1480	P62746	P62746	2.3571	2.2451	1.75844	2.11994	2.05362	2.36662	2.01064	2.16089	2.0716	2.25119	2.12033	2.29116	2.0235	2.27422	1.99483	2.48682	1.80147	1.83338	1.73429	1.83301	1.75671	1.76517	1.94308	1.73618
1481	P62748	P62748	2.08615	2.08668	2.16364	2.1563	2.15034	2.07526	2.15934	2.08946	1.92135	2.0165	1.98315	2.08041	2.035	2.04213	2.03874	2.12574	1.86008	1.93994	2.11063	1.92836	2.14027	2.04071	2.1634	1.95984
1482	P62751	P62751	2.16912	1.96284	2.09454	2.09636	2.19811	2.19644	2.22745	2.14572	1.6889	2.04898	1.9241	2.04048	2.07411	1.97703	1.91258	2.09066	1.5852	2.10051	2.19356	1.84476	2.07533	2.1487	2.15864	2.25237
1483	P62754	P62754	1.79842	2.15418	2.06435	2.1181	2.03335	2.09397	2.07749	2.02816	1.89448	2.11342	2.04316	2.10643	2.01722	1.78218	2.02223	2.19793	2.10277	2.10633	2.0416	2.17593	1.93559	2.14608	2.03266	2.23069
1484	P62761	P62761	1.70471	2.03131	1.25178	2.13582	0.578775889046294	2.36262	1.36426	2.15084	1.28789	3.17262	1.6156	3.46733	0.723240383600174	3.35897	1.19657	3.22849	1.50092	1.12003	1.62023	2.00387	1.45948	0.972730483805066	1.06083	2.06278
1485	P62774	P62774	2.52889	1.78811	1.97062	2.07531	2.21955	2.3201	2.32209	2.30266	1.88908	1.92465	1.92663	2.36347	1.95865	2.10746	1.76448	1.93708	2.01378	2.26671	1.21249	1.64122	1.49502	2.18358	2.25063	2.2561
1486	P62806	P62806	2.13477	1.80696	1.9624	1.77317	1.86308	1.73375	2.0807	1.83663	2.08215	1.70956	1.97549	1.63985	1.72184	2.12396	1.86791	1.81129	2.10471	1.8902	2.71332	2.59732	2.85147	2.63078	1.86713	1.5756
1487	P62814	P62814	2.19182	2.06295	2.14395	2.06833	2.17247	2.0387	2.12483	2.06021	2.00188	2.09285	2.04177	2.12406	1.96745	2.10383	1.98659	2.10695	2.01776	2.04147	1.90096	2.03787	1.95487	2.07405	1.98141	2.07692
1488	P62821	P62821	2.28971	2.11949	1.8879	2.04181	1.91026	2.21588	2.03454	2.11563	2.09301	2.08141	2.17568	2.16798	2.10009	2.12504	2.0659	2.11725	1.91013	1.98524	1.91552	1.98536	1.93347	2.00133	2.02775	2.02672
1489	P62823	P62823	1.69131	1.69149	2.06003	1.43986	1.61474	1.65905	0.800914646969491	1.57051	-0.242014937342771	2.14441	2.03853	2.50872	2.97929	2.56244	1.18931	2.35659	2.76531	1.80951	2.92955	0.603732187224767	2.93593	2.29631	2.01947	1.76647
1490	P62827	P62827	1.99493	2.05814	1.99913	2.11618	2.07526	2.0786	2.03824	2.12459	2.12387	2.10702	2.032	2.07197	1.99549	2.11652	2.00618	2.11029	2.03392	2.07578	2.00251	2.07201	1.99161	2.07422	2.06278	2.03623
1491	P62830	P62830	2.17982	2.05435	2.10185	2.06905	1.98781	2.12341	1.93954	1.80329	1.66385	2.01997	2.07483	2.29853	1.80815	2.26925	1.97367	2.20686	2.02176	2.00443	2.12228	2.27087	1.95151	2.15352	1.96366	2.16442
1492	P62835	P62835	2.47908	2.29994	1.83884	2.03129	1.92146	2.23801	2.06271	2.15899	2.01884	2.09505	2.10534	2.0407	2.16167	2.32285	2.12083	2.038	1.79388	1.96645	1.90523	1.86811	1.87719	1.95955	1.87399	2.00351
1493	P62838	P62838	2.07149	2.26003	1.78877	2.07843	2.08996	2.147	2.11564	2.08908	1.93533	2.21045	2.17515	2.14806	1.8013	2.29252	1.95646	2.22417	1.99784	1.97671	1.9265	1.90366	1.97828	2.10885	2.00443	1.99086
1494	P62843	P62843	1.55723	2.1005	2.0477	2.12488	2.00429	2.17096	2.00996	1.69573	1.66306	2.372	2.33359	2.39881	2.03381	2.03384	2.09875	2.29509	1.92336	2.01697	1.76219	2.14824	1.70355	1.9413	2.07561	2.45241
1495	P62849	P62849	1.97689	2.03578	2.08558	2.13984	2.03288	2.1414	2.09717	2.12893	2.10464	2.09519	2.03554	2.17883	2.08543	2.10364	2.11009	2.00131	2.00622	2.05964	2.01004	2.09861	1.96689	1.99703	1.94698	1.93996
1496	P62852	P62852	2.22832	2.11006	2.07729	2.14293	1.74812	2.30713	1.87173	2.02664	2.03544	2.17026	2.07677	2.20975	2.10038	2.50811	2.07116	2.30967	1.96875	1.945	1.7165	1.94575	1.73541	1.73701	1.89075	2.15737
1497	P62855	P62855	2.13791	2.04585	2.19575	2.23027	2.04115	2.17661	1.95574	1.86011	1.79144	2.12193	2.11397	2.28585	2.10964	2.20663	2.0399	2.1901	1.92483	1.87498	1.88807	2.15449	1.80531	1.92259	1.8689	2.2827
1498	P62858	P62858	2.06927	2.14636	2.09502	2.36957	2.353	2.15701	1.8902	2.08859	2.20615	2.18411	1.97252	2.1432	2.09027	2.11198	2.01853	2.00489	1.92517	2.04963	1.78563	2.02428	1.88212	1.999	1.81281	1.85192
1499	P62862	P62862	0.666322	2.16011	2.22143	2.32232	1.85838	2.38929	1.70502	1.46472	1.6971	2.4751	2.5287	2.60861	2.3699	1.17017	2.32159	2.38375	2.10722	1.46575	1.57592	2.21069	1.70736	1.30265	2.31587	2.50879
1500	P62869	P62869	2.16251	1.92976	2.14765	1.9675	2.10395	2.15096	2.05035	2.08553	2.03506	2.07666	2.02624	2.23191	2.10984	2.07737	1.94806	2.07927	2.05611	2.09269	1.81077	1.95137	1.73904	2.08094	2.27099	2.11787
1501	P62874	P62874	2.00732	2.16731	1.99399	2.16054	2.00338	2.08486	1.95222	2.12396	1.97133	2.29562	2.0457	2.23915	1.96373	2.38111	1.90747	2.28151	1.98814	2.01046	1.89931	1.95151	1.93108	2.01506	1.88744	1.99976
1502	P62876	P62876	2.31712	2.03567	2.19799	2.26912	2.29183	2.28007	2.01707	2.16833	2.12159	2.32432	2.01722	2.28841	1.78791	1.77478	1.8406	1.96933	2.10183	1.75136	1.75856	2.00685	1.98793	2.06154	2.03942	1.69243
1503	P62878	P62878	1.83839	2.13333	1.96171	2.03089	2.03212	2.12739	2.04134	1.99933	2.11634	2.03969	2.1076	2.27788	2.04	2.20944	2.0519	2.21801	1.96884	2.15897	1.82053	1.93301	1.82029	2.02498	2.08334	2.2532
1504	P62880	P62880	2.12635	2.17649	2.06225	2.04583	2.04488	2.10292	2.0554	2.10098	2.01526	2.08657	2.02207	2.05481	2.09062	2.13914	2.05275	2.09025	2.07672	2.06689	1.95985	1.95696	1.99164	2.05283	2.01956	1.99984
1505	P62889	P62889	2.06924	2.08783	2.10321	2.09112	1.92592	2.11996	2.04633	2.1205	2.11185	2.05669	2.12021	2.08939	2.08541	2.09348	2.1152	2.09828	2.03003	2.10905	2.00809	2.05102	1.95782	2.0021	1.90537	1.98394
1506	P62892	P62892	1.68707	2.18787	2.19313	2.41899	1.99016	2.45116	1.75256	1.44691	1.60466	2.4257	2.49632	2.62208	2.38081	1.85056	2.35625	2.11738	1.88841	1.49592	1.57269	1.98211	1.50997	1.28446	2.09579	2.39833
1507	P62897	P62897	2.16618	2.27901	2.03048	2.1963	2.11568	2.18777	2.04774	2.1555	2.03298	2.17208	2.12576	2.18596	2.03645	2.14362	1.98283	1.95788	2.0951	1.91651	1.78094	2.02067	1.86883	2.0541	1.81153	1.91853
1508	P62900	P62900	2.0985	2.27241	2.16756	2.19076	1.92168	2.23316	1.9314	1.95637	1.87803	2.1666	2.06091	2.20373	2.01635	2.20745	1.87904	2.16569	2.05058	2.14747	1.911	2.05833	1.74875	1.95612	2.00519	2.04072
1509	P62908	P62908	2.00504	1.99414	2.04687	2.07597	2.09894	2.08789	2.08405	2.0471	2.0713	2.08983	2.05476	2.10912	2.05251	1.98572	2.06649	2.16126	1.96497	2.03105	2.09991	2.02015	2.01882	2.10349	2.08533	2.04224
1510	P62911	P62911	1.71075	2.21213	2.14647	2.34999	1.95052	2.36238	1.85666	1.70832	1.92802	2.23761	2.37638	2.46991	2.259	1.66195	2.21669	2.31436	1.98947	1.57442	1.757	2.11322	1.74192	1.59263	1.94749	2.31331
1511	P62915	P62915	1.97596	2.04363	2.00602	2.0289	2.08432	1.98744	2.01715	1.99519	2.11161	2.05112	2.14015	2.05475	2.02395	2.09413	2.08459	2.0736	2.15909	2.14579	1.95122	2.06845	1.93933	2.01412	2.11542	2.21033
1512	P62918	P62918	1.87936	2.11241	2.04036	2.15276	2.03603	2.1302	2.01527	1.97049	1.98603	2.26471	2.06895	2.21389	2.18623	1.89993	2.12936	2.16236	2.03984	2.01144	2.02597	2.11311	1.91366	1.94596	1.97736	2.05591
1513	P62960	P62960	1.63065	2.03738	2.03835	1.99646	2.08712	2.07691	1.988	2.01753	1.92568	2.11204	2.09036	2.05913	2.00944	1.85029	2.0179	2.11149	2.00944	2.12157	2.18094	2.25538	2.0851	2.19531	2.08575	2.29588
1514	P62962	P62962	2.07339	2.01472	2.10017	2.02184	2.15106	2.02472	2.09839	2.02573	2.07587	1.97902	2.01062	2.0298	2.11499	1.99131	2.07514	2.00328	2.20308	2.07203	2.04862	1.99206	2.13291	2.06609	2.0987	1.98304
1515	P62983	P62983	1.99191	1.86271	2.10928	1.88444	2.01409	1.98751	2.03763	1.84262	2.03296	2.06288	2.17452	2.05238	2.03005	1.83666	2.01275	2.05972	2.17858	2.14026	2.07974	2.18084	2.0805	2.06062	2.23009	2.34999
1516	P62996	P62996	2.00693	2.04101	2.0587	2.05053	2.07687	2.00518	2.03331	2.0484	2.07522	2.06673	2.02815	2.04117	2.07857	2.07611	2.06663	2.04138	2.0614	2.09584	2.02759	2.13213	2.05946	2.07957	2.00062	2.15155
1517	P63001	P63001	2.23075	1.99991	1.75034	2.04168	1.90331	2.14029	2.02081	2.14041	2.06728	2.16605	2.1923	2.25326	2.1134	2.23535	2.18777	2.14551	1.86046	2.06948	1.88858	1.86416	1.83724	2.00982	2.07171	2.0701
1518	P63002	P63002	1.72379	1.9159	2.10769	1.98199	2.13584	1.90538	2.1905	1.81971	2.01526	2.2696	2.0987	2.06871	1.97591	2.31761	1.93338	2.21296	2.23924	2.28458	2.02603	2.02289	1.88069	1.88003	2.14792	2.06499
1519	P63005	P63005	1.97181	2.03066	2.03971	2.10833	2.07621	2.01486	2.01713	2.07253	2.04597	2.09368	2.07063	2.08192	2.06761	2.1437	2.09992	2.08932	2.06391	2.08422	1.95983	2.00925	2.03708	2.09859	2.10041	2.02048
1520	P63011	P63011	1.44386	2.45992	0.611443219974176	2.18935	1.30399	1.82586	0.776783769331498	2.20724	1.73681	3.58974	1.57178	3.50523	1.60158	3.70094	0.429958766503369	3.67713	1.26981	0.473328033563589	0.662034363789654	0.578738485962375	0.276538461024671	0.554397902932067	0.806174105767646	1.11179
1521	P63017	P63017	1.982	2.04354	2.04563	2.06868	2.04799	2.06275	2.01811	2.02356	2.11693	2.03774	2.02802	2.06331	2.07722	2.0635	2.13154	2.08421	2.05284	2.09783	2.08677	2.06721	2.05255	2.09502	2.03084	2.0266
1522	P63024	P63024	2.33881	2.18567	1.97536	2.06351	1.97685	2.24196	2.04862	2.16938	2.0343	2.09625	2.28729	2.19083	2.04734	2.21412	2.10028	2.21514	1.8833	1.87037	1.91879	1.82549	1.77649	1.86713	1.81216	2.06936
1523	P63028	P63028	1.87392	2.11643	2.13619	2.09431	2.1058	2.00172	2.12415	2.08559	2.2128	2.10146	2.16677	2.06823	1.96684	2.05659	2.08558	2.05191	2.10114	2.05544	1.87952	2.06539	1.94117	2.04123	2.04449	1.98349
1524	P63037	P63037	1.91739	2.08173	2.01662	2.05068	2.04977	2.02412	2.07187	2.04793	2.08454	2.10416	2.10805	2.07894	2.07645	2.04885	2.04496	2.07886	2.04849	2.07049	2.05804	2.07982	2.01951	2.12896	2.01558	2.09371
1525	P63038	P63038	2.51911	2.00672	1.99063	1.96985	1.99762	2.01952	2.08305	1.98526	1.94911	2.08105	1.97768	2.14824	1.97293	2.19326	1.85693	1.97432	2.01442	2.06074	2.02308	2.1405	2.10671	2.21313	1.9118	2.07248
1526	P63044	P63044	2.21635	2.19807	1.652	1.92069	1.89473	2.10963	2.20127	1.9435	1.50692	2.90968	2.06289	2.73525	1.73573	3.05985	1.88666	2.71817	1.48578	1.52169	1.71158	1.38748	1.80668	1.15671	1.5541	1.99537
1527	P63073	P63073	1.93943	2.0734	1.9582	2.05676	2.0748	2.0874	2.0562	2.08812	2.10996	2.10108	2.16551	2.1485	2.09196	2.02965	2.10992	2.10838	2.0491	2.08474	1.96609	2.02454	1.99181	2.02079	2.00767	2.04298
1528	P63082	P63082	2.89562	2.295	2.11853	2.28184	1.86449	2.42457	2.3901	2.44186	1.79448	2.27978	2.06218	1.9087	1.10906	2.39841	1.85765	1.91508	1.94762	1.98842	1.84695	2.09125	1.55155	1.99367	0.941301151396534	1.6605
1529	P63085	P63085	1.92355	2.08795	2.01649	2.06465	2.04227	2.04539	2.07425	2.05289	2.04936	2.13769	2.07364	2.12411	2.02312	2.13456	2.11831	2.11527	2.07261	2.03775	2.01766	1.96891	1.99577	2.08367	2.09927	2.03245
1530	P63087	P63087	1.91377	2.05272	2.04622	2.09329	2.06736	2.05865	2.04425	2.07097	2.06803	2.09883	2.00576	2.02143	2.09166	1.97937	2.09805	2.12136	2.03454	2.15591	2.09355	2.08975	2.05296	2.02975	2.05421	2.05229
1531	P63094;Q6R0H7	P63094;Q6R0H7	2.19151	2.05862	2.01268	2.06507	2.006	2.1168	2.10782	2.12576	2.05863	2.16813	2.10656	2.1537	1.93597	2.15585	2.0086	2.21066	1.98165	2.00005	1.9753	1.91317	2.00489	1.93802	2.03676	2.02467
1532	P63101	P63101	1.94882	2.07812	2.00114	2.03818	2.07778	2.02167	2.06307	2.10104	2.09897	2.02222	2.06375	2.08495	2.02541	2.13891	2.10915	2.0034	2.13318	2.10288	2.01729	1.99075	2.02185	2.13288	2.05538	2.06284
1533	P63139	P63139	2.04586	2.03472	2.35744	2.0118	2.20849	2.04283	2.08641	1.96086	2.33626	2.06761	2.06993	2.08634	2.1897	1.83921	2.09349	2.09911	2.12606	1.99288	1.8469	2.07981	2.07097	1.91579	2.00638	1.67403
1534	P63147	P63147	2.2676	2.03093	1.57168	2.05261	2.13858	2.27012	2.18845	2.05472	2.26985	2.33406	2.40247	2.24361	1.84538	2.02641	2.007	2.11068	2.42288	1.85843	1.68625	1.93922	1.87096	1.7499	1.88129	1.76421
1535	P63154	P63154	2.07228	2.04184	2.09718	2.08381	2.10973	2.04349	2.10711	2.06811	2.05039	2.02912	2.17274	2.07419	2.03096	2.06089	1.99803	2.06323	2.02583	1.9913	1.98386	2.05253	2.02885	2.06915	2.07392	2.07128
1536	P63158	P63158	1.76342	2.00611	1.98899	1.97001	2.04361	1.91017	2.04006	1.91975	2.05885	2.12462	2.13801	2.12649	2.01974	2.11592	2.11633	2.10737	2.24843	2.15026	1.98378	2.11343	2.08799	2.04979	2.10913	2.14191
1537	P63166	P63166	2.08942	2.0533	2.04138	2.13405	2.07824	2.02936	2.09883	2.07181	2.05865	2.11948	2.04933	2.22564	1.9786	2.10677	1.96636	2.05993	2.10645	2.09037	1.91537	2.05315	1.94369	1.9462	2.11821	2.03996
1538	P63168	P63168	2.01619	2.01851	1.97127	2.04684	2.09893	2.04547	2.07717	2.13189	1.91155	2.03693	2.03135	1.99933	2.06386	2.18196	2.13182	2.04642	1.9358	2.03665	2.13717	2.04046	2.09897	2.24209	2.03721	2.03221
1539	P63213	P63213	2.04423	2.18538	1.77901	1.94606	1.9534	2.12849	1.91439	2.16191	1.85065	2.41274	1.86982	2.52606	1.66845	2.58835	1.71153	2.57427	1.64038	2.06758	1.87593	1.89343	1.98305	2.11729	1.89105	2.03063
1540	P63242	P63242	2.06011	2.18349	2.04727	2.15332	2.02951	2.20261	2.0002	2.12899	2.06739	2.10146	2.11178	2.14931	2.04666	2.05432	2.03765	2.1145	2.04681	2.03102	1.85198	1.96233	1.93664	2.00593	1.97753	2.06157
1541	P63254	P63254	2.00803	1.89551	2.13062	1.81849	2.08804	1.83107	2.0783	1.92638	2.01684	2.13484	1.90034	2.07771	1.92627	2.11695	2.05485	2.0873	2.33013	2.29253	2.03769	2.10948	2.08059	2.08973	2.1126	2.14433
1542	P63260	P63260	2.53957	2.49159	2.34768	2.2714	2.30352	2.12167	2.11571	2.10952	2.01131	2.13561	2.01513	2.05475	1.90772	2.01034	1.69535	2.02988	1.99687	2.00668	1.69721	1.77518	1.61657	1.65354	2.04246	1.99008
1543	P63268	P63268	1.83004	1.72053	2.39417	1.79251	2.38267	1.56616	2.30636	1.39366	1.85334	1.80289	2.08782	1.6777	1.96951	1.59864	1.93024	1.55072	2.87351	1.92745	2.09473	1.89281	2.71923	2.06713	2.6572	2.08355
1544	P63271;Q9Z199	P63271;Q9Z199	1.90885	2.14363	1.88466	2.10763	2.09641	2.04289	2.00404	2.12343	2.23061	2.16345	2.08806	2.27099	1.97835	1.91041	2.11315	1.93488	2.20638	1.93098	2.01202	1.92982	1.76405	2.08857	2.16888	2.18231
1545	P63276	P63276	2.0074	2.27786	2.05811	2.14535	1.9855	2.15314	2.00491	2.15492	2.09248	2.1398	2.05412	2.14953	2.07342	2.12088	2.04415	2.14306	1.93997	2.03803	1.88168	1.98706	1.82744	2.11435	1.90126	2.0348
1546	P63280	P63280	1.80222	1.98701	1.9336	2.01259	2.07594	2.08702	2.03123	2.02221	2.20348	2.1222	2.11296	2.17827	1.95951	2.09299	2.02666	2.1232	2.092	2.04795	1.96517	2.08412	2.07814	2.133	2.0966	2.08788
1547	P63321	P63321	2.69198	2.07989	2.14583	2.15236	2.07426	2.33223	1.90676	1.81144	1.96672	2.17423	2.23108	2.24268	1.71201	2.1542	1.74323	2.16449	1.75109	2.13774	1.66872	2.01084	2.01257	2.05356	1.83062	1.92787
1548	P63323	P63323	2.04504	2.15455	2.03824	2.14339	2.00996	2.15256	2.02736	2.1205	2.15529	2.16643	2.08931	2.1795	2.01662	2.10903	2.03484	2.05746	1.98308	2.07159	1.88125	2.01287	1.95263	2.06881	1.92305	1.96779
1549	P63325	P63325	1.85918	2.04074	1.97826	2.09427	2.0899	2.07625	1.97624	2.00607	2.03148	2.09584	2.14267	2.12319	1.94946	2.1106	2.09488	2.14592	2.0208	2.03147	2.02704	2.1187	1.97099	2.17137	2.06378	2.14947
1550	P63328	P63328	2.03018	2.01516	2.09535	1.99622	2.1427	1.9887	2.06392	2.0165	2.07585	2.11119	2.07113	2.10204	2.06994	2.11834	2.14586	2.08478	2.10929	2.04256	2.07178	1.92452	2.02946	1.99776	2.06838	2.01908
1551	P63330	P63330	2.039	2.10412	2.08881	2.10221	2.11426	2.03006	2.11239	2.08428	1.98826	2.09568	2.05924	1.99368	2.06936	2.11167	2.0659	2.00309	2.11504	2.09032	1.94253	2.01613	2.02398	2.01738	2.09074	2.03701
1552	P67778	P67778	2.22558	1.95884	2.07044	1.98867	2.10044	1.99996	2.0798	1.96876	1.97161	2.06342	2.03471	2.03878	1.94598	2.13362	1.95532	2.02707	2.08455	2.01187	2.09861	2.14813	2.15594	2.23495	2.01092	2.05278
1553	P67871	P67871	2.00795	2.05905	2.07272	2.05911	2.09459	2.0148	2.08873	2.04086	2.13381	2.13295	2.0654	2.08684	2.05106	2.04246	1.98802	2.00324	2.03737	2.05339	2.04901	2.0979	2.04843	2.09806	2.0221	2.05424
1554	P67984	P67984	2.08546	2.27658	2.06557	2.20133	1.9582	2.20593	2.02614	2.14325	1.99398	2.13079	2.04477	2.16249	2.12231	2.09892	2.028	2.14313	1.94949	2.047	1.85648	2.0102	1.79868	2.02901	1.91105	2.02527
1555	P68033	P68033	2.05956	2.03483	2.07925	2.04753	2.11811	2.00872	2.11304	1.97839	1.9751	1.75572	1.96749	1.80695	1.9798	1.86344	1.89497	1.75898	2.37057	2.12544	2.26186	2.13248	2.32585	2.2718	2.22978	2.03119
1556	P68037	P68037	1.91051	2.13598	2.04723	2.16563	2.0458	2.14489	2.04342	2.09449	2.15832	2.13764	2.03635	2.17418	1.96313	2.08505	1.99756	2.06161	2.10168	2.04161	1.96063	2.0123	1.99106	1.99981	2.03165	2.03291
1557	P68040	P68040	1.99973	2.05006	2.03123	2.14677	2.01159	2.07213	1.99371	2.08481	2.08986	2.10311	2.028	2.07165	2.17238	2.0911	2.09009	2.13057	2.03888	2.07579	2.04375	2.08641	1.9845	2.08251	1.93733	1.97204
1558	P68134	P68134	2.09332	2.15397	2.17905	2.06617	2.15852	2.09432	2.07126	2.01245	1.67557	1.45845	1.8102	1.52246	1.82167	1.66664	1.7751	1.63663	2.48255	2.11553	2.49652	2.22241	2.44912	2.39535	2.15136	2.21205
1559	P68181	P68181	1.99518	2.07439	1.98204	2.07839	2.11061	2.04672	2.15204	2.0181	1.99411	2.11859	2.11101	2.23667	1.85415	2.06407	1.92266	2.13747	1.97014	2.03876	2.01058	1.99535	2.03391	2.03258	2.0837	2.28268
1560	P68254	P68254	2.01752	2.03105	2.00294	2.0339	2.04323	2.02265	2.06291	2.04746	2.07338	2.08314	2.06158	2.08796	2.09175	2.08093	2.09479	2.02142	2.06269	2.07712	2.06061	2.09165	2.05832	2.10767	2.09005	2.00117
1561	P68368	P68368	1.9742	2.10924	1.97182	2.03279	2.03486	2.008	2.01626	2.00271	2.1107	2.10948	2.06218	2.12944	2.03285	2.13017	2.09283	2.03234	2.14413	2.15893	2.0512	2.01725	2.03797	2.07465	1.99996	2.05614
1562	P68369	P68369	1.96242	2.07693	1.93974	2.01555	1.99874	2.00812	2.02097	2.0395	2.06921	2.178	2.03789	2.18568	1.98358	2.23234	2.11133	2.12651	2.11575	2.12358	1.9816	2.01662	1.99791	2.1104	1.95844	2.07389
1563	P68372	P68372	2.06029	2.07556	1.95159	2.0308	2.06025	2.03152	2.05024	2.02247	2.06477	2.0998	2.05092	2.12336	2.04542	2.12831	2.06754	2.11028	2.06255	2.10217	2.04847	2.03343	2.03707	2.10456	1.99943	2.03969
1564	P68373	P68373	2.35911	2.12064	1.97564	1.96279	2.02781	1.99726	2.02715	2.07728	1.97891	2.06546	2.1156	2.04879	2.07892	2.14685	2.06331	2.08275	2.06494	2.1101	1.86733	2.03692	1.96857	2.01881	1.97034	2.17522
1565	P68404	P68404	2.20935	1.82917	2.06419	1.88239	2.17498	1.83859	2.1384	1.88017	1.96721	2.09424	2.10255	2.06496	2.03631	2.16374	2.03026	2.02017	2.25369	2.15509	2.03166	1.92941	2.13062	2.01471	2.14275	2.14968
1566	P68510	P68510	1.93995	2.02792	2.01114	1.94523	2.06446	1.98828	2.01865	2.05104	2.12292	2.03489	2.10418	2.05573	2.07435	2.05926	2.07694	2.06207	2.12623	2.13621	2.08101	2.07322	2.10475	2.07751	2.12563	2.03009
1567	P69566	P69566	2.03324	2.09675	2.11704	2.08513	2.09449	2.0166	2.08125	2.10207	2.09983	2.01195	2.14431	2.012	2.12894	2.00738	2.08473	1.93259	2.1163	2.03501	2.02834	2.07198	2.00722	1.99396	2.03915	2.05199
1568	P70121	P70121	2.11824	2.21546	2.21256	2.02634	2.07132	2.00591	2.33954	1.82423	1.8779	2.03539	2.27867	1.93128	2.00426	2.01371	1.85846	2.12682	2.25475	1.91579	1.71072	2.25495	1.8347	1.87421	2.17027	2.22424
1569	P70122	P70122	1.9737	2.03943	1.97627	1.9997	2.01077	2.01421	1.9926	2.04178	2.15006	2.20425	2.18028	2.17868	1.94963	2.09295	2.15213	2.2035	2.05915	2.09702	1.91343	2.07341	1.97803	2.01939	1.97983	2.07553
1570	P70158	P70158	2.11841	2.10547	2.06308	2.12492	2.04251	2.13178	2.11966	2.16352	2.19316	1.99258	2.17323	2.04955	2.08953	1.97239	2.12175	1.97322	2.09197	2.0001	1.94037	2.00831	1.98711	1.96033	1.91156	2.02905
1571	P70168	P70168	2.01394	2.1156	2.00573	2.14826	2.0588	2.12537	2.03596	2.13703	1.99765	2.08466	2.10479	2.1213	2.05747	2.13319	2.06729	2.04952	1.94877	2.0312	2.00357	1.99605	1.97653	2.05653	2.02736	2.09196
1572	P70182	P70182	2.23506	2.12799	2.38126	2.22984	2.00187	1.89782	2.02449	2.08144	2.03026	2.23447	2.02692	2.2677	1.9942	2.12099	2.00864	1.83509	2.06793	2.12142	2.00973	1.7471	1.72779	2.02871	2.0806	1.93738
1573	P70195	P70195	2.02272	2.16186	2.00139	2.09877	2.04756	2.15804	2.0386	2.10136	2.01493	2.0684	2.10372	2.17586	1.9759	2.16077	1.98071	2.05276	1.96425	2.06499	1.87088	2.06266	2.00018	2.13554	1.97782	2.12726
1574	P70196	P70196	2.08172	2.16959	1.95353	2.16066	2.06897	2.07335	2.14555	2.24557	2.06102	2.0658	2.09662	2.07325	1.99571	2.19356	1.95448	2.12075	2.02703	2.04976	1.88563	2.09402	1.93669	1.86106	1.9476	2.07761
1575	P70202	P70202	2.10061	2.12959	2.07978	2.14651	2.03815	2.07043	2.04366	2.17451	2.10833	2.00449	2.02805	1.9353	2.00579	1.98555	2.06091	2.08985	2.09896	2.09167	1.97322	2.07402	1.9443	2.05503	2.0163	2.12746
1576	P70218	P70218	2.0338	2.15156	1.98608	2.14657	2.13733	2.127	2.06807	2.17949	1.99299	2.01707	2.18199	2.05379	1.97101	2.12062	2.04968	2.07522	1.94876	2.0085	2.04678	1.90692	2.03606	1.98607	2.03744	2.10659
1577	P70227	P70227	2.47347	1.86095	2.35571	2.19352	2.07123	2.16847	2.13364	2.08911	1.426	2.14984	2.4646	2.06495	1.9544	1.99441	1.86404	1.95827	1.67232	2.0437	1.96296	2.15511	1.73659	2.06195	1.95745	2.17326
1578	P70236	P70236	2.07236	2.06425	1.97316	2.02602	2.05909	1.99835	2.02207	2.08472	2.0895	2.02016	2.07444	2.14664	1.98591	1.97148	2.04099	2.09503	2.00141	2.07302	2.17808	1.99001	2.08805	2.01913	2.23289	2.07344
1579	P70245	P70245	2.20488	2.33871	1.93082	1.95315	1.93937	2.30913	2.01304	2.16411	1.81158	2.08874	2.0841	2.2446	2.05528	2.17066	2.1411	2.16544	1.86821	1.81489	2.05768	1.9943	1.82955	2.06634	1.9333	2.05652
1580	P70248	P70248	2.13538	1.97426	2.13459	2.01084	2.11214	1.99972	2.15271	2.00008	2.07172	2.0561	2.09627	2.07551	2.06796	2.03916	2.03359	2.00907	2.1733	2.03999	2.00159	1.86778	2.11895	1.95233	2.10945	2.13899
1581	P70255	P70255	2.07158	2.46302	2.18338	1.88713	2.24288	1.78253	2.37336	2.08937	1.81098	1.96109	1.90232	1.91664	2.22828	2.23894	2.01545	1.90134	2.20623	2.17077	1.75072	2.12343	1.78056	2.13829	1.99031	1.8793
1582	P70257	P70257	2.27956	1.8156	2.33957	1.74044	2.25246	1.63484	2.19691	1.70508	1.72129	2.0724	2.07926	2.07001	2.07221	2.16446	2.00171	1.98176	2.12677	2.06066	2.32765	2.00195	2.29997	2.09242	2.07873	1.98447
1583	P70268	P70268	2.02582	2.10373	2.04818	2.12256	2.11781	2.10895	2.11303	2.08812	2.07453	2.07963	2.13216	2.04655	2.00927	2.03076	1.99458	2.04118	2.0918	2.05654	1.9101	1.96014	2.03721	2.00849	2.08819	2.10032
1584	P70269	P70269	2.34133	1.76993	2.4255	1.75536	2.32481	1.80355	2.3182	1.84891	1.87396	2.17238	1.92967	2.10553	1.77066	2.03698	1.82388	1.97646	2.35402	1.97325	2.14373	2.0987	2.26975	2.01323	2.1217	1.78793
1585	P70270	P70270	2.05096	1.97733	2.23568	2.26214	2.19765	2.15915	2.00502	2.20794	2.02164	2.08435	2.18001	2.12655	1.85813	2.1317	1.93866	2.03088	1.90679	1.93888	1.51804	1.97188	1.97102	1.94611	2.39818	2.06372
1586	P70279	P70279	1.99789	2.05741	2.02871	2.21986	1.98574	2.08234	2.09911	1.82226	1.74315	2.2657	2.06147	2.2373	2.09046	1.92411	1.85374	2.20491	1.9007	2.04693	2.0205	2.10718	1.95157	1.9487	2.25883	2.327
1587	P70280	P70280	2.0859	2.24318	1.88583	2.07404	1.89297	2.21844	2.0432	2.24183	2.04682	1.95537	2.14218	2.04595	1.98902	2.16315	2.22241	2.01807	1.91558	1.9921	2.0798	2.05022	2.04333	1.99364	1.95404	2.02713
1588	P70288	P70288	1.9904	2.05274	1.97075	2.02717	2.08585	2.02446	2.04216	2.11581	2.00308	2.06575	2.14057	2.07829	2.01356	2.16715	1.93919	2.08719	2.04135	2.09028	2.0102	2.13486	2.00535	2.1759	1.9637	2.15231
1589	P70290	P70290	2.14236	2.01529	2.12843	2.06612	2.18674	2.02672	2.12536	2.05873	2.05651	2.05304	2.06685	2.05646	1.98908	2.10035	2.03353	2.09983	2.10582	2.08564	1.94198	1.97496	1.98293	1.97207	2.03897	2.07719
1590	P70295	P70295	2.31138	2.13105	1.83302	1.9666	1.95716	2.21169	2.10272	2.10193	1.93165	2.0097	2.14629	2.17052	2.10701	2.27595	2.05326	2.24346	1.71091	1.90087	1.87286	2.08892	2.08996	2.13321	1.94642	1.94511
1591	P70296	P70296	1.84632	2.0785	1.95912	1.99892	2.02284	2.09214	1.98761	2.13522	2.10679	2.17939	2.20375	2.20442	1.94691	2.1124	2.05594	2.15877	2.08419	1.98243	1.92468	2.08344	1.99976	2.04547	1.96965	2.16425
1592	P70297	P70297	2.11708	2.13517	2.12191	2.1116	2.05168	2.06919	1.98656	2.07372	2.03162	2.09684	2.10869	2.13895	2.02572	2.15916	2.04767	2.00167	2.05278	2.09467	1.91424	2.05066	1.95357	1.9643	1.95053	2.1194
1593	P70302	P70302	2.4324	2.07328	1.93773	1.96029	2.02873	2.16218	2.15262	2.04533	2.06682	2.04589	2.21765	2.09072	2.08025	2.23383	2.03367	2.11364	1.8629	1.95072	1.91644	1.93957	1.90015	2.09455	1.91649	2.0228
1594	P70303	P70303	2.00788	2.03489	2.06213	2.13182	2.07363	2.13815	2.06841	2.12074	2.06991	2.07784	2.10862	2.06966	2.07825	1.97939	2.14073	2.03398	2.01438	2.02523	2.09473	1.96281	1.99129	1.951	2.11693	2.03699
1595	P70315	P70315	2.09147	2.12791	2.03185	2.08326	2.0643	2.00562	2.08701	2.11828	2.05692	1.98985	2.10079	2.05088	1.99025	2.15742	2.00442	1.98209	2.13186	2.11365	1.95653	1.9439	1.98479	2.06284	2.1027	2.14351
1596	P70318	P70318	2.03981	2.0533	2.05096	2.07842	2.09452	2.14478	2.04779	2.14682	2.12698	2.17223	2.11088	2.09122	1.89878	1.95315	1.84647	2.00876	2.09206	2.11167	1.83616	2.13461	2.01748	2.14697	2.03064	2.11286
1597	P70333	P70333	2.01881	2.09354	2.07301	2.03627	2.12579	1.98886	2.09405	2.05164	2.00842	1.9923	2.03803	2.01087	2.04786	2.14103	2.13564	2.00682	2.18315	2.14645	1.96708	1.98889	2.07873	2.03835	2.0178	2.10211
1598	P70335	P70335	2.14085	2.05403	2.08944	2.03645	2.09675	2.05824	2.12746	2.03272	2.11413	2.05259	2.08577	2.08229	2.04823	2.01433	2.036	2.02541	2.09738	2.05244	2.02002	1.9317	2.03865	1.97621	2.07151	2.11273
1599	P70336	P70336	2.0274	2.07187	2.05142	2.03163	2.05763	2.03647	2.06993	2.07482	2.08954	2.05497	2.12246	2.11348	2.05939	2.05392	2.10066	2.04185	2.03836	2.08931	2.03432	2.00486	2.03588	1.99406	2.03954	2.11082
1600	P70340	P70340	1.97532	2.41899	1.90104	2.41822	2.06128	2.25092	1.95881	2.26492	2.12499	2.13778	2.19243	2.18076	2.0089	1.96517	2.06778	1.88006	1.85836	2.13131	2.05115	1.92643	1.84943	1.59889	2.01551	1.89307
1601	P70347	P70347	2.29032	2.27985	2.08589	1.96527	2.3039	2.24711	2.15081	2.1902	2.16922	1.94182	2.06781	2.05649	1.83941	2.07582	1.90048	1.76775	2.20182	2.04704	1.78616	1.96155	1.70053	1.84638	2.10527	2.18944
1602	P70349	P70349	2.02867	2.17444	2.051	2.09414	2.13288	2.30414	2.06764	2.24273	2.0694	2.23296	2.17253	2.2977	1.52165	2.20239	1.92694	2.14126	1.88029	2.04322	1.66997	1.87155	1.83019	2.13705	1.99645	2.0506
1603	P70351	P70351	1.86811	2.35448	2.16492	2.09546	2.18798	2.2085	2.0839	1.95822	2.21365	2.16449	2.1858	2.13008	1.97309	1.5144	2.05214	2.03298	2.30352	2.12619	2.00144	1.62557	1.98412	1.89851	1.73167	2.23402
1604	P70353	P70353	2.21279	1.98673	2.11269	2.02017	2.08668	2.04446	2.01405	2.00407	2.07068	2.03795	1.95242	2.14269	2.04057	1.97822	1.98749	2.03721	2.1425	2.03945	2.09827	2.05376	2.0754	1.99791	2.09823	2.14665
1605	P70362	P70362	2.08417	2.12472	2.1467	2.1642	2.13919	2.14746	2.0829	2.05198	2.10591	2.07433	2.04527	2.06944	2.07705	2.03813	2.0412	1.98383	2.05076	2.02511	2.01154	2.01438	1.94841	1.90777	2.01129	2.03619
1606	P70365	P70365	1.93267	1.93147	1.91323	1.94211	2.08025	2.03553	2.29147	2.1072	2.16419	1.88237	2.18451	1.73688	1.9618	2.06832	2.04778	2.15014	2.1545	2.27928	1.98602	2.00115	2.12078	2.23654	2.14958	1.90512
1607	P70371	P70371	2.08156	2.13266	2.24249	2.21883	2.1434	2.03956	2.29616	2.0302	2.00793	1.87165	2.32477	1.97478	1.76209	2.15411	1.92021	2.07691	2.01655	2.13882	1.81317	1.76073	1.77131	1.96693	2.1624	2.27744
1608	P70372	P70372	1.94605	2.00086	2.01339	2.00458	2.03762	2.03565	2.03807	2.05191	2.14671	2.08564	2.08302	2.10531	2.04287	2.08449	2.11289	2.10859	2.09203	2.09963	1.9496	2.09627	2.03057	2.06352	2.04482	2.11845
1609	P70388	P70388	2.00931	2.03609	2.02973	2.05861	2.05632	2.01788	2.03696	2.09399	2.08529	2.09509	2.09508	2.08847	2.08906	2.06892	2.02321	2.04897	2.05871	2.03311	2.06822	2.10465	2.05849	2.05353	2.01683	2.08038
1610	P70398	P70398	2.03656	2.08148	1.99269	2.11725	2.02622	2.08777	2.08845	2.17221	2.01323	2.0726	2.13372	2.10446	1.99568	2.13961	1.98851	2.06718	2.00597	2.054	1.95712	1.98868	2.02178	2.05583	2.0778	2.10953
1611	P70399	P70399	1.90796	2.23112	2.05806	2.16973	2.0069	2.0412	2.00486	2.13006	2.13404	2.07403	2.12896	2.13327	2.03396	2.1334	2.00562	2.04641	2.06569	2.05113	1.93432	2.09261	1.99358	1.98616	1.94325	2.05822
1612	P70403	P70403	2.33993	2.06943	1.76922	2.25911	1.84566	2.02616	2.11513	2.08157	2.07535	2.00218	2.17518	2.11339	1.87695	2.14454	2.03395	2.24471	1.76648	2.07376	1.97598	2.14064	1.9206	1.95223	1.93264	2.2899
1613	P70404	P70404	2.72798	2.02335	1.96176	1.98599	2.0053	2.03357	2.1557	1.98122	1.93399	2.03871	1.99113	2.01195	1.9044	2.22629	1.84253	1.95577	2.09403	1.92937	2.06711	2.06021	2.11875	2.08519	1.90441	2.11885
1614	P70419	P70419	2.79224	2.32567	2.1833	2.05946	2.18511	2.02061	2.13983	2.35372	2.1468	2.1875	2.45943	2.43354	1.86952	2.52701	1.80073	2.10604	1.55699	2.31199	1.73583	2.24282	1.31123	1.85929	-0.297823071862782	0.308166190315177
1615	P70429	P70429	2.0567	2.06304	1.98753	2.06494	2.09963	2.04125	2.04029	2.06307	1.82508	2.12089	1.88199	2.20302	1.83821	2.17398	1.76089	2.08917	2.19069	2.21198	2.106	2.10273	2.0255	2.08726	2.06655	2.19961
1616	P70441	P70441	2.05222	2.01898	2.11561	2.00136	2.12611	2.00321	2.07913	2.03065	2.18874	2.02972	2.11664	2.01385	2.09213	2.05666	2.09404	1.96646	2.15198	2.08066	2.02576	1.96493	2.07092	2.01367	2.05786	2.03686
1617	P70444	P70444	1.95245	2.1191	2.06124	2.11873	2.12239	2.11987	2.12184	2.05698	2.09769	2.18197	2.16188	2.15449	2.01201	2.10023	2.09115	2.04598	2.05516	2.07871	1.98906	1.90118	1.84615	1.90902	2.0828	1.97289
1618	P70445	P70445	2.22105	2.04173	2.24469	2.205	2.07058	1.95875	2.2199	2.02737	1.97899	2.43267	2.10665	2.16331	1.55852	2.23905	2.02776	1.97164	1.92225	2.19217	1.68627	1.851	1.47416	1.90535	2.19465	2.31201
1619	P70452	P70452	2.18838	2.09342	1.96232	2.10838	1.87402	2.13929	2.01013	2.16259	2.0695	2.025	2.10228	2.04643	2.07906	2.14153	2.05242	2.13653	1.92942	2.00128	1.99064	2.05257	2.03191	2.05752	2.12311	1.98944
1620	P70460	P70460	2.08753	1.8691	2.12609	1.91302	2.23101	1.87644	2.14967	1.90446	2.1101	1.94654	2.07096	1.91197	2.03924	1.96328	2.10924	1.8513	2.32421	2.12138	2.12235	1.97225	2.23151	2.13284	2.16915	2.04698
1621	P70658	P70658	2.33394	2.29273	1.88231	2.23978	2.05368	2.14936	2.15002	2.32988	1.9541	1.96979	2.08447	2.13448	2.17259	2.10022	1.93239	2.09603	2.31171	2.30818	1.54664	1.69997	1.61046	1.44724	1.88791	2.2368
1622	P70662	P70662	1.89688	1.99189	1.96295	1.81351	2.00564	1.8987	2.07747	1.93628	1.98289	2.01338	2.11096	2.15584	2.00646	2.10863	2.07038	2.03117	2.10577	2.10484	2.18189	2.24876	2.19333	2.19365	2.07873	2.15044
1623	P70665	P70665	1.88238	2.0582	1.89238	2.05988	1.89656	1.95233	1.96948	2.07846	1.79299	2.43212	1.96313	2.30303	1.83482	2.48324	2.00297	2.32139	2.06643	2.02223	1.96936	2.09766	2.05917	2.0402	1.90106	2.07383
1624	P70670;Q60817	P70670;Q60817	2.05218	2.18888	2.13546	2.05565	2.04018	2.09527	2.02771	2.05715	2.08536	2.06098	2.03911	2.09754	2.1299	2.15674	2.16008	2.10668	2.05051	2.02934	2.02369	1.94676	1.87891	1.98951	1.9427	2.02116
1625	P70671	P70671	1.85627	2.14237	1.96702	2.16637	1.98012	2.21987	2.04509	2.16834	2.04016	2.15526	2.15926	2.12854	2.01461	2.11201	2.07741	2.04759	1.94822	2.05341	2.02313	2.03088	1.85404	2.00416	2.03703	2.11207
1626	P70677	P70677	2.05993	1.94095	2.05416	1.8948	2.10253	1.90436	2.06291	1.93252	2.01587	2.16908	2.01802	2.15769	1.98737	2.17716	2.02357	2.1527	2.13148	2.02367	2.01051	2.03284	2.12684	2.16739	2.12007	2.08928
1627	P70697	P70697	1.9316	1.95183	2.12222	1.67787	2.1983	1.7711	2.18286	1.85672	2.00787	2.12071	2.03534	2.1566	1.81049	2.01644	2.10893	2.19246	2.16774	2.07617	2.09863	2.0839	2.23348	2.19762	2.1942	2.04712
1628	P70698	P70698	1.91354	2.05038	1.94585	2.0892	2.05636	2.06471	2.03418	2.10485	2.09325	2.09364	2.09805	2.09481	2.00164	2.11572	2.07787	2.10672	2.02486	2.07674	2.02407	2.06222	2.06322	2.09796	2.0249	2.07899
1629	P70699	P70699	2.00696	2.2599	1.80106	2.20751	1.92736	2.17831	1.94458	2.21527	1.95246	2.207	2.1169	2.21763	2.04078	2.27481	1.92516	2.16329	1.94559	2.07141	1.83479	2.09796	1.85272	2.06801	1.84007	2.09387
1630	P70700	P70700	2.0518	2.10545	2.04849	2.17245	1.89004	2.08122	1.98772	2.16029	2.10837	2.17558	2.18094	2.17742	1.96021	2.2543	2.02699	2.1375	1.71937	2.04992	2.00791	2.00489	1.91721	2.06287	1.96108	2.06638
1631	P70704	P70704	2.40339	2.0535	1.84714	1.96548	1.96014	2.09333	2.04591	2.00346	1.82691	2.23195	2.09692	2.33764	1.97509	2.42684	1.87832	2.25802	1.81283	2.03883	1.96881	1.99941	1.9223	2.04536	2.00499	1.97971
1632	P80313	P80313	1.97123	2.12063	1.95259	2.10732	2.02692	2.11669	2.01866	2.09799	2.10323	2.10924	2.0878	2.14119	2.06157	2.08089	2.10033	2.11719	1.99735	2.04009	2.00523	2.02422	1.97865	2.08179	1.99384	2.05474
1633	P80314	P80314	1.98684	2.12759	1.99339	2.11804	2.00339	2.11137	2.0013	2.11222	2.06552	2.08808	2.01301	2.10257	2.05799	2.09139	2.07453	2.08708	2.00654	2.07713	2.035	2.06186	2.01902	2.09455	1.99922	2.06959
1634	P80315	P80315	1.99126	2.14206	1.97406	2.11523	2.01792	2.05802	1.97643	2.0843	2.02408	2.07754	2.0377	2.12695	2.08146	2.11766	2.07604	2.16644	2.03132	2.07323	2.04416	2.00833	2.00691	2.08825	2.03944	2.03319
1635	P80316	P80316	1.95771	2.11407	1.96054	2.13145	2.00768	2.14456	2.01805	2.1069	2.09384	2.14536	2.10056	2.18077	2.01288	2.15794	2.01163	2.0966	2.02643	2.06223	1.91996	2.05517	1.97398	2.10464	1.9727	2.01562
1636	P80317	P80317	1.9859	2.13341	1.96283	2.11148	1.99817	2.10492	1.98764	2.11684	2.12065	2.13982	2.17754	2.1593	2.03726	2.15923	2.00686	2.08263	2.0616	2.04672	1.92363	2.04081	1.93734	2.07	1.98041	2.02471
1637	P80318	P80318	1.97181	2.09621	2.02019	2.11086	2.02494	2.12321	2.00626	2.07779	2.10129	2.10423	2.03114	2.08189	2.07763	2.07081	2.09062	2.11891	2.03219	2.05491	2.03863	2.0723	2.03009	2.07284	1.994	1.99606
1638	P81069	P81069	1.97763	2.06502	2.0555	2.07464	2.14612	2.04612	2.0635	2.17453	2.14445	2.08006	2.1222	2.1906	1.93352	2.31365	2.00406	2.03324	2.02627	2.11497	1.62929	1.91789	2.01913	2.05015	1.96913	2.13934
1639	P81117	P81117	2.22052	2.11606	2.1457	2.09879	2.12496	2.1857	2.15794	2.01376	1.819	2.05932	2.11804	2.11123	1.92718	2.09008	1.93959	2.06957	2.02998	2.11177	1.80453	1.94505	1.95131	1.95252	2.12663	2.1942
1640	P81270	P81270	2.10424	1.95009	1.98954	1.9925	2.15083	1.93461	2.07633	1.93267	1.96698	1.99497	2.01927	2.02589	1.87396	2.16772	2.0358	1.9911	2.25074	2.31506	1.8572	2.02838	1.9967	2.17607	2.12612	2.32703
1641	P82198	P82198	2.41932	2.11546	2.23121	2.07295	2.13566	2.1236	2.24559	2.10506	1.81534	1.58812	1.92979	1.64449	1.97914	1.95128	1.76429	1.79337	2.39461	2.05494	2.30141	1.90511	2.20896	1.88214	2.28617	2.07283
1642	P82343	P82343	1.92203	2.0727	1.90295	1.91145	2.05965	2.14749	2.09312	2.29602	1.90922	2.15477	1.99088	2.02338	1.96513	2.11076	2.05048	2.1477	2.13698	2.0416	2.02371	2.10653	1.89768	2.13699	2.17355	2.0546
1643	P83093	P83093	2.68638	2.86749	1.84115	2.32776	2.37695	2.24092	2.38378	2.14216	2.26304	1.91324	2.36728	2.59904	2.15885	1.79461	1.07307	2.28912	1.43536	2.07855	1.328	1.23449	1.57509	0.614951614638315	1.52527	2.07541
1644	P83626	P83626	2.24556	2.24926	1.86711	2.17775	1.98729	2.38619	2.12819	2.26264	1.99808	2.06876	2.30788	2.1682	1.89252	2.11232	2.09251	2.0646	1.92666	1.96214	1.81623	1.90736	1.69211	1.8742	1.95434	2.03685
1645	P83741	P83741	2.10193	2.06304	2.11465	2.07121	2.15645	2.00696	2.08265	2.00676	2.11019	2.01694	2.07601	2.05151	2.02083	2.09572	2.09242	2.0257	2.14598	2.06803	1.95406	1.94755	1.99252	2.00917	2.08554	2.09335
1646	P83870	P83870	1.98126	2.08612	2.05802	2.07981	2.08438	2.06538	2.05401	2.08206	2.15399	2.10128	2.07905	2.10873	2.08143	2.14077	2.05287	2.01946	2.05941	2.09207	1.93711	1.98828	1.96778	2.05467	1.97024	2.0915
1647	P83877	P83877	1.94768	2.06519	1.93662	2.06468	1.95675	2.10782	2.07676	2.1846	2.02588	2.12768	2.00483	2.07612	2.19308	2.01152	2.10285	2.09406	1.97755	2.07531	2.08239	2.01617	1.90608	2.1033	2.04956	2.17929
1648	P83882	P83882	2.84848	2.24947	2.08226	2.29434	1.95435	2.42153	1.82856	2.00286	1.90925	2.23798	2.17451	2.18886	2.22244	2.31513	2.02722	2.15652	1.72678	1.62688	1.75158	1.82285	1.71713	1.54997	1.74735	1.81068
1649	P83887	P83887	2.03649	2.10356	1.99701	2.0517	2.10048	2.05831	2.12011	2.12611	2.00737	2.15902	2.19931	2.13974	1.93278	2.10431	1.98149	2.05059	2.07109	2.0576	1.90433	1.97288	1.99231	2.07943	1.99779	2.12685
1650	P83917	P83917	1.84638	1.98766	1.73449	1.76796	1.86548	1.78674	1.89359	1.95365	2.10761	2.10642	2.27011	2.1855	1.99212	2.16333	2.11175	2.07842	2.1978	2.31336	1.89907	2.25852	2.0638	2.21145	2.17716	2.20846
1651	P83940	P83940	2.01315	1.98141	1.99144	1.97358	2.04627	2.05799	2.07739	2.11307	1.98516	2.09313	2.07035	2.14599	2.02728	2.14226	1.99935	2.17889	2.11883	2.18779	1.81265	2.0276	1.84749	2.04068	2.19747	2.20527
1652	P84078	P84078	2.24143	2.10154	2.07859	2.07703	2.14586	2.11135	2.0594	2.10014	1.89597	1.92785	2.02265	2.04765	2.13283	2.11338	2.08315	1.93353	2.07681	1.96482	2.05949	1.89007	2.07552	2.04001	2.05315	2.126
1653	P84084	P84084	2.47489	2.13005	2.17054	2.07946	2.25311	2.21641	2.14217	2.02117	1.90194	1.99953	2.00118	2.09567	2.04401	2.03795	2.00238	1.96887	2.00224	1.89347	1.96894	1.87211	2.02201	1.9953	2.04618	1.92848
1654	P84089	P84089	2.35658	2.01238	2.23775	2.06763	2.291	2.21862	2.23028	2.04003	1.67006	2.04634	1.943	2.19501	2.12082	2.09057	1.82987	2.0593	1.64204	2.1768	2.03231	1.66083	1.92252	1.96157	2.2203	2.0953
1655	P84091	P84091	2.17343	2.01185	2.04338	2.08959	2.04074	2.10109	2.1285	2.05052	1.99346	2.15779	2.06182	2.16807	1.9897	2.21107	2.02011	2.19944	1.91973	1.88249	1.94674	1.94233	1.99562	2.03781	2.09983	2.0853
1656	P84096	P84096	2.53936	2.01401	1.79174	1.9012	2.01365	2.09311	2.08055	2.09157	2.09613	2.08464	2.1324	2.19533	2.07461	2.28139	2.01977	2.16876	1.84099	1.91896	1.95141	1.87064	1.92729	2.02776	2.03507	2.06298
1657	P84099	P84099	1.87064	2.17579	1.99117	2.31578	1.80381	2.33738	1.8137	1.65161	1.47305	2.26266	2.27369	2.4696	2.1706	2.21156	2.11992	2.3095	1.97873	1.80048	1.70438	2.23549	1.70574	1.81552	2.03481	2.32436
1658	P84104	P84104	1.99786	2.04232	2.03422	2.01215	2.06237	2.06775	1.99636	2.03984	2.15366	2.13721	2.0456	2.11301	2.0999	1.99368	2.07539	2.10428	2.02619	2.0517	2.05584	2.04619	2.07884	2.03894	2.0643	2.06202
1659	P84228	P84228	-0.330501703446983	0.845208854323858	0.0653347771113702	2.0672	1.30188	1.70165	1.39392	1.70924	1.33861	2.01855	2.77286	3.09561	3.24813	2.67914	2.44531	0.745941561966042	3.1957	2.93332	1.32535	0.475907	1.02742	2.71929	0.924731522729362	2.11841
1660	P85094	P85094	2.4379	2.00467	1.94576	1.93006	2.06201	2.09217	2.15808	2.12079	1.79167	2.26829	1.98601	2.25929	1.81241	2.22666	1.72304	2.06655	1.85686	2.13198	1.89542	2.03798	2.01868	2.27714	1.90807	2.15609
1661	P97287	P97287	2.31574	2.09183	2.07855	1.79908	2.25235	1.90387	2.18136	2.01707	1.97204	2.03209	2.02042	2.24668	2.02363	2.31757	2.05648	2.14799	2.09989	2.1218	1.87582	1.69619	1.65735	1.66012	2.28742	2.25079
1662	P97298	P97298	2.19998	1.70612	2.45419	1.91364	2.22333	1.71497	2.31984	1.49358	1.78055	1.77233	1.91344	1.6449	1.86067	1.87683	1.51049	1.7057	2.50524	2.16149	2.38979	2.18589	2.51113	2.25442	2.38608	2.11463
1663	P97300	P97300	2.38089	2.23129	1.89591	1.97351	1.9031	2.13325	2.12143	2.07204	2.00037	2.35784	2.15438	2.17972	1.9483	2.43606	1.87086	2.22725	1.71104	2.10431	1.79356	1.94871	1.91318	1.9072	1.83345	2.02209
1664	P97302	P97302	2.33576	2.31486	2.32573	2.1825	2.06945	2.04722	1.84639	2.36739	2.03281	2.05101	2.49937	2.01135	2.07675	1.85884	2.16489	2.04327	1.86443	1.86018	2.34063	1.29629	1.23676	1.82634	2.41784	1.54785
1665	P97303	P97303	2.01457	1.24114	1.29823	1.89633	2.12243	2.04188	2.24973	1.66959	1.79055	1.97028	1.68296	1.77436	2.01842	2.04539	1.32105	2.13518	2.55582	2.53674	1.60551	2.42629	2.33031	2.21131	2.55462	2.65258
1666	P97304	P97304	1.97926	2.09464	1.87635	2.07185	1.94393	2.05419	1.98645	2.08673	2.12271	2.17373	2.13283	2.16399	1.97886	2.21904	1.97994	2.11685	1.95016	2.12604	1.86027	2.21134	2.04882	2.1093	1.93174	2.11309
1667	P97305	P97305	2.31625	2.35023	2.29972	2.09502	2.29033	1.98767	2.00537	2.04515	2.15588	2.27713	1.76491	1.91871	2.30746	1.70906	1.96914	2.00689	2.01747	2.12815	2.22186	1.89697	1.79878	1.80337	1.96889	1.763
1668	P97310	P97310	2.02446	2.01937	2.0306	2.02643	2.07734	2.01252	2.04423	2.00818	2.06817	2.11083	2.03934	2.09806	2.01596	2.09133	2.02222	2.05526	2.06579	2.07521	2.04849	2.11182	2.09066	2.15099	2.02723	2.08733
1669	P97311	P97311	2.03003	2.05816	2.01413	2.02065	2.03991	2.00877	2.05959	2.03406	2.02611	2.10946	2.06601	2.12723	2.02241	2.10039	2.07434	2.08806	2.07039	2.06525	2.0347	2.07676	2.04882	2.07842	2.06075	2.0911
1670	P97313	P97313	1.97565	2.02743	2.02258	2.09722	2.12716	2.02234	2.04721	2.11947	1.98498	2.05565	2.22286	2.11683	2.05838	2.11502	1.94551	2.02052	1.98147	2.13838	1.92236	1.98906	1.99642	2.15228	2.0986	2.13129
1671	P97314	P97314	2.1085	2.10489	2.05412	2.23476	2.28951	2.31941	2.12115	2.1572	2.00585	1.96798	2.17583	1.91656	1.96637	2.14095	1.89988	1.98016	2.11242	2.07309	1.89247	1.70037	1.79445	1.97931	1.97019	2.26088
1672	P97315	P97315	2.06306	2.03327	2.0897	2.03148	2.04239	2.05306	2.00623	2.04361	2.11504	2.12768	1.997	2.06539	2.0678	1.98876	2.1425	2.14585	2.12111	2.16484	2.07513	2.03485	1.95311	1.96472	2.01161	2.04911
1673	P97329	P97329	2.04983	2.10507	2.09357	2.08073	2.12017	2.01354	2.14221	2.04893	2.08245	2.07894	2.08701	2.1559	2.02159	2.17378	2.00113	2.10694	2.05326	2.15395	1.86905	1.96903	1.82559	1.8701	2.01805	2.21833
1674	P97346	P97346	2.06754	2.2543	2.08002	2.2448	2.10043	2.20077	2.07164	2.24208	2.13298	2.11336	2.11244	2.10931	2.05395	1.9783	2.01125	1.93406	1.97767	1.94662	1.90059	1.94115	1.88518	1.9394	1.97055	2.04826
1675	P97351	P97351	2.12559	2.08886	2.04394	2.13717	2.02782	2.1401	2.01095	2.06484	2.06765	2.13554	2.12869	2.14	2.01021	2.19167	2.04055	2.13368	1.94247	2.05227	1.955	2.05971	1.85998	2.01651	1.8751	2.10818
1676	P97352	P97352	2.08275	2.09194	2.25169	2.08488	2.24712	2.22394	2.23825	2.17878	2.01754	1.95163	1.97056	1.88787	1.94786	1.76913	2.01344	2.04694	1.87937	2.09059	2.03112	1.85634	2.08599	2.09727	2.07371	2.16246
1677	P97355	P97355	2.05071	2.13605	1.91875	2.05843	1.93301	2.09832	2.03526	2.1419	2.04172	2.17374	2.25027	2.14241	1.96659	2.1802	2.00074	2.09802	1.97291	2.07529	1.91752	2.03161	1.87942	2.12662	1.92841	2.17549
1678	P97360	P97360	1.88331	2.06959	1.91721	2.087	1.99757	2.00726	1.99315	2.10659	2.0786	2.01198	2.1581	2.03222	1.90177	2.12803	2.06555	1.94337	2.09355	2.14601	2.01649	2.23573	2.04771	2.12962	2.10843	2.18992
1679	P97363	P97363	2.13807	2.23497	2.14258	2.34925	2.11007	2.24837	2.08438	2.18553	2.06381	1.98438	2.14729	1.98126	2.1356	2.01836	2.10556	2.00561	1.84403	1.99721	1.76459	1.93481	1.94431	1.92207	1.93306	1.9928
1680	P97364	P97364	2.13051	2.12354	2.00925	2.07675	2.1697	2.10365	2.06926	2.08568	2.13697	2.092	2.11361	2.06059	1.9307	2.10617	1.97837	2.05386	2.03907	2.09858	1.96533	1.89903	1.98021	2.0341	2.01243	2.10632
1681	P97369	P97369	2.0415	2.04557	2.08909	2.00567	2.15551	2.00808	2.12619	2.03	2.08169	1.96993	2.07725	1.95489	2.03243	1.92721	2.13299	2.00629	2.22359	2.07129	2.08051	1.91517	2.17161	2.0175	2.18645	2.01128
1682	P97370	P97370	2.24582	2.24055	1.7638	2.04943	1.78015	2.25513	1.97766	2.21504	2.10412	2.07977	2.197	2.19412	2.06576	2.26938	2.09196	2.21622	1.76537	1.99991	1.92658	2.00237	1.79197	1.93763	2.00472	2.03067
1683	P97371	P97371	1.99859	2.14382	1.98767	2.06083	2.04236	2.05373	2.01973	2.09966	2.10394	2.08396	2.10818	2.09828	2.06165	2.07489	2.11851	2.00067	2.11707	2.00229	2.01576	1.99444	2.05116	2.06103	2.0669	2.03213
1684	P97372	P97372	1.89311	1.99881	1.76346	2.07382	2.0225	2.04305	2.04419	2.13239	2.08856	2.10174	2.1798	2.14404	2.16138	2.18967	2.14549	1.96628	2.06707	2.07602	2.01484	2.00561	2.02364	2.18666	2.03009	1.9857
1685	P97376	P97376	1.99977	2.09496	2.09748	2.0695	2.05237	2.05903	2.06083	2.04996	2.09757	2.08147	2.03521	2.08397	2.11414	2.16435	2.04869	2.08194	2.05736	2.15266	1.97005	1.99716	1.92797	2.01731	2.02752	2.04975
1686	P97377	P97377	1.98535	2.03438	2.07085	2.05544	2.12527	2.06674	2.10061	2.06846	2.07097	2.11901	2.15331	2.16102	2.00507	2.07357	1.99491	2.05294	2.00567	2.08019	1.96313	1.91268	2.04647	2.01885	2.11431	2.10545
1687	P97379	P97379	2.01403	2.08052	1.9751	2.10327	2.01412	2.08624	2.0185	2.13586	2.04693	2.10905	2.1134	2.13808	2.06997	2.15919	2.12568	2.08749	1.98536	2.09897	1.95172	2.06146	1.92735	1.98397	2.01834	2.07698
1688	P97384	P97384	2.1395	2.04999	2.14405	2.01553	2.16957	1.99904	2.12468	2.02747	2.13995	1.95284	2.08753	1.95236	2.04954	1.96736	2.03985	1.99908	2.18688	2.06069	2.10139	1.91044	2.13793	1.98254	2.10749	2.02093
1689	P97386	P97386	1.95317	2.12141	2.01323	2.09654	2.01915	2.09557	2.0008	2.13792	2.10956	2.11097	2.13874	2.09349	2.08281	2.09198	2.04649	2.00534	2.00491	2.00138	2.00129	2.03155	2.04006	2.04429	2.00153	2.14682
1690	P97390	P97390	1.9721	2.04815	2.14094	2.04055	2.07736	2.05751	2.03877	2.0552	2.03904	2.07625	2.08822	2.07123	2.10471	2.07551	2.00552	2.08888	2.06369	2.05141	2.0215	2.06114	1.98777	2.03085	2.07437	2.13033
1691	P97412	P97412	2.17916	2.10425	2.10661	2.17436	2.10825	2.11148	2.149	2.14735	1.92987	2.03734	2.15778	1.97373	2.06847	2.04719	2.05984	2.0435	2.09072	2.05694	1.95609	1.85312	1.95163	1.96037	1.98927	2.09907
1692	P97425	P97425	1.89027	2.07452	2.00652	1.88814	1.9314	1.86685	1.96391	1.91954	1.94738	2.15637	2.15475	1.97636	1.77483	2.29677	1.83774	1.82807	2.40024	2.20102	1.94153	2.34855	2.13936	2.06845	2.33356	2.2018
1693	P97426	P97426	2.23793	2.07742	2.13544	1.99332	2.14728	2.06228	2.13733	1.97737	1.851	1.95298	1.86057	1.84425	1.71319	1.90769	1.78806	1.83305	2.35792	2.17311	2.12445	2.10285	2.35079	2.14497	2.28075	2.11085
1694	P97427	P97427	1.79108	1.72399	1.41392	1.80808	1.59488	1.5328	1.09166	1.75276	1.52758	3.37704	1.46782	3.60098	1.56514	3.34165	1.24136	3.40544	1.63529	1.58199	0.960150198771371	1.49911	1.53407	1.21341	1.6375	1.15452
1695	P97429	P97429	2.2165	2.11629	2.10135	2.04463	2.05324	2.03216	2.08345	1.98106	2.07006	1.95495	2.02881	1.95441	2.06971	2.01803	2.01899	2.02444	2.06662	2.09231	2.0757	2.19347	2.06015	2.06069	1.98063	2.08393
1696	P97430	P97430	3.75903	1.29629	0.722397963796419	1.24329	1.20341	0.905083237208154	0.996774250427762	5.10746	1.18097	0.742817510714703	1.11212	0.512906	1.17766	3.55615	1.37631	1.25582	0.513495134133771	0.405091497438906	0.793212312287215	-0.109783855220391	1.0677	-0.101758375514519	1.3437	0.869422933554355
1697	P97434	P97434	2.18283	2.00252	2.38906	2.02712	2.33742	1.94531	2.24714	2.03778	1.97683	1.95106	2.18736	1.91448	1.92564	2.17186	1.93673	2.10554	1.77505	2.16624	1.89529	2.14106	1.67631	2.01901	2.05346	2.12875
1698	P97440	P97440	2.16836	1.74977	2.09157	2.10772	2.18557	2.06485	2.24175	2.04268	1.99567	2.08888	2.07329	2.14659	2.05493	2.15125	2.01545	1.93446	2.09868	2.29293	1.7054	1.92674	1.91393	1.94701	2.16035	2.10583
1699	P97447	P97447	2.68762	2.15154	2.40236	2.08061	2.22334	1.97711	2.197	1.94491	1.82875	1.70629	1.98141	1.68957	2.09893	2.2784	1.7858	1.94273	2.04849	1.84323	2.05207	2.01953	2.25439	1.93342	2.01679	1.83753
1700	P97449	P97449	2.81672	1.95046	2.43939	2.00516	2.38512	2.01042	2.39901	1.98674	1.97534	1.90146	2.0951	1.68265	1.92158	2.12299	1.9212	1.79178	1.93486	1.58584	2.05744	2.00539	2.05909	1.84978	2.24708	1.62937
1701	P97452	P97452	1.86717	2.14483	1.94308	2.16151	2.01029	2.09737	1.99954	2.07914	2.03391	2.09767	2.06677	2.09445	2.04624	2.18451	2.04816	2.07386	1.98453	2.12444	2.0185	2.08712	1.93114	2.12306	1.97147	2.17349
1702	P97457	P97457	2.00956	1.8971	2.19726	1.95969	2.16589	1.91635	2.1684	1.60659	1.70085	1.63634	1.93105	1.55642	1.6574	1.6674	1.63748	1.54148	2.60974	2.22859	2.38323	2.38004	2.52933	2.32842	2.51228	2.2597
1703	P97461	P97461	2.24615	2.07897	1.9827	2.09919	2.19096	2.18098	2.07694	2.03949	1.96458	2.03394	1.92033	2.19553	2.07895	2.15253	1.94448	2.00296	1.64823	2.02238	2.0532	1.9117	2.0641	1.9978	2.24524	2.15195
1704	P97465	P97465	2.13436	2.10665	2.10686	2.08032	2.06047	2.08321	2.10651	2.09283	2.0483	2.02414	1.98478	2.10521	1.89229	2.0307	2.01104	2.02143	2.13567	2.08296	2.04861	2.01542	2.07234	2.07828	2.03369	2.03475
1705	P97470	P97470	2.02986	2.07858	2.07819	2.10138	2.0924	2.14496	2.0752	2.14501	2.06729	2.15575	2.1103	2.07739	2.07936	2.04503	2.07173	1.94932	2.00832	1.9563	1.93034	2.01768	2.07915	2.02687	2.00348	2.06178
1706	P97471	P97471	2.21956	2.25803	2.11632	2.12597	2.09603	2.1306	2.09678	2.19145	2.02467	2.02544	2.08471	1.91828	1.95891	1.98354	2.06149	2.00296	2.08423	1.92958	1.93271	2.03509	2.00101	2.02676	2.04051	2.00526
1707	P97473	P97473	2.0873	2.14965	2.00065	2.04874	2.0344	2.20831	1.99739	2.16929	2.07103	2.03525	2.10968	2.20981	2.14144	2.04942	2.05142	2.01941	2.01371	2.05789	1.96969	1.90419	1.84521	1.96604	2.06192	2.14877
1708	P97477	P97477	1.95152	2.2419	2.02066	2.16726	2.07563	2.18609	2.24755	2.21272	2.1139	2.24517	2.14268	2.32054	1.90339	2.1702	1.93858	2.12353	1.86974	2.14876	1.68038	1.79573	1.66926	1.76084	2.03962	2.11843
1709	P97478	P97478	2.69942	2.01149	2.0608	1.90698	2.04959	1.97868	2.15636	1.95568	1.85246	1.99901	1.98503	2.08255	1.93926	2.12923	1.68831	1.91685	2.03011	2.12528	1.96357	2.09749	2.13779	2.16738	2.04117	2.16507
1710	P97480	P97480	1.87554	2.04956	1.89949	1.96892	1.91603	1.93562	2.09248	1.96912	1.98898	2.29037	2.03886	2.23138	2.01161	2.08166	2.04423	2.16591	2.07043	2.12371	2.02826	2.01508	2.07572	2.13836	2.10969	2.20434
1711	P97484	P97484	2.22671	2.11918	1.8131	1.73541	2.16192	2.01594	2.18357	2.2414	1.68859	2.00874	1.92704	2.19488	1.81651	2.40337	2.08183	2.41084	2.17002	1.90743	1.83759	2.0212	2.19976	1.72771	2.16406	2.02666
1712	P97492	P97492	2.01385	1.94343	1.94212	1.94784	2.0667	1.86576	2.07666	1.9127	2.03916	1.97424	2.20004	2.07405	1.99431	2.09139	2.00617	1.99306	2.1924	2.20771	2.10514	1.98889	2.11111	2.07298	2.23921	2.26231
1713	P97493	P97493	2.74473	1.94944	2.12746	1.91226	2.23848	2.203	2.31505	1.88011	1.67927	1.98141	1.95605	2.18785	2.02159	2.20687	1.78823	1.94895	1.66741	2.1575	1.99514	1.8983	1.85947	1.99279	2.09951	2.16828
1714	P97494	P97494	2.02831	1.99874	2.11197	2.00681	2.14089	2.0022	2.10086	2.0064	2.11769	2.13533	2.02669	2.07197	1.99428	2.0859	2.004	2.05441	2.05352	2.07182	1.99622	2.05892	2.06718	2.11599	2.10091	2.04425
1715	P97496	P97496	1.89193	2.04736	2.01245	2.0451	2.01433	2.06623	2.01403	2.03608	2.12881	2.08035	2.10139	2.08662	2.10743	2.03943	2.12599	2.09088	2.07506	2.07245	2.04415	2.07187	2.02963	2.06015	2.0387	2.11383
1716	P97504	P97504	2.20148	2.17783	2.20596	2.04359	2.16784	1.96811	2.17841	2.06335	1.98667	1.78727	1.96345	2.02242	1.7982	1.91108	1.78978	1.72175	2.27407	2.06363	2.11258	1.88916	2.51116	2.1809	2.0956	2.03553
1717	P97742	P97742	2.86004	1.96488	1.84587	1.9376	1.85299	2.13042	2.10654	2.07076	1.92588	2.2359	2.14835	2.36302	2.03952	2.67747	2.00027	2.26602	1.39715	1.80251	1.69895	1.79113	1.613	2.0064	1.66889	2.14368
1718	P97760	P97760	2.14227	2.07928	2.13738	2.03068	2.05499	2.06468	2.0607	2.08071	2.07326	2.0679	2.10641	2.06607	2.0279	1.99843	2.01405	2.06503	2.07444	2.05777	2.04307	2.06901	2.04202	2.03318	2.04543	1.96691
1719	P97762	P97762	2.20982	1.82221	1.96305	1.89308	2.20194	1.85402	2.14976	1.78344	1.99728	1.83107	2.01019	2.02418	1.74434	1.98317	1.92116	2.03669	2.19598	2.34826	2.09999	2.12903	2.23959	2.09393	2.22389	2.403
1720	P97765	P97765	2.02891	2.06356	2.12542	2.1006	2.09478	1.98292	2.0565	2.10876	2.2027	2.04708	2.07361	2.03153	2.06857	2.0888	2.09597	1.99687	2.18486	2.17069	1.95274	2.00292	1.97806	2.0223	1.87899	2.01141
1721	P97770	P97770	2.07057	2.02086	1.94939	2.02877	2.10989	2.0473	2.11358	2.04292	2.06268	2.08308	2.13693	2.18758	2.04242	2.13849	1.95592	2.10962	1.9474	2.0797	2.01132	2.02238	1.98307	2.09872	2.08715	2.05322
1722	P97789	P97789	1.88653	2.11611	2.03394	2.18223	2.11616	2.13624	2.09668	2.13398	2.07981	2.03008	2.13447	2.07452	1.96264	2.02502	1.98541	2.00795	2.03988	2.02646	2.00645	2.03593	2.05882	1.9775	2.08491	2.14384
1723	P97797	P97797	2.4673	2.15293	1.76348	1.86152	1.92558	2.14402	2.04469	2.16718	2.04221	2.03735	2.13249	2.11477	2.01621	2.20936	2.05321	2.23214	2.04738	2.08886	1.8821	1.90994	1.9033	1.97311	2.04825	2.0232
1724	P97801	P97801	1.74124	2.00828	1.96824	2.05162	2.01613	1.99559	2.00008	2.17793	1.95567	2.19444	2.16095	2.08707	1.9287	1.99339	1.96789	2.20264	2.12909	2.27077	1.82849	2.2495	1.91269	2.07729	2.093	2.25625
1725	P97807	P97807	2.32388	2.08032	1.9859	2.04032	1.98277	2.01692	2.06832	2.03581	1.95525	2.01572	1.99516	2.04821	2.02394	2.06428	1.99402	2.02937	2.01623	2.09372	2.09347	2.19602	2.11643	2.1544	1.93469	2.09151
1726	P97808	P97808	2.20748	2.13527	2.09463	2.2714	2.00089	2.22958	2.06343	2.25819	1.97066	2.15725	2.52108	2.15854	2.30457	2.08133	2.33453	2.15234	1.87832	1.78346	1.69611	1.75528	1.12036	1.56009	2.11505	1.9247
1727	P97814	P97814	2.07059	2.16499	2.1062	2.04648	2.10203	2.10197	2.09704	2.11846	2.12325	2.00531	2.1188	1.96239	2.07122	1.99951	2.10716	1.99752	2.12115	2.10216	1.93234	1.96654	2.01324	1.9834	2.04847	2.0216
1728	P97820	P97820	2.00772	2.23104	2.15783	2.05402	2.19673	1.92637	2.24238	2.22257	1.89382	2.02779	2.24068	2.08434	1.94286	1.94754	1.88809	2.21532	2.05075	1.91045	1.78374	1.91278	2.07003	1.72386	2.38058	2.0894
1729	P97821	P97821	2.05462	2.41972	1.98899	2.37239	1.94912	2.37932	1.9429	2.43194	1.62886	2.12523	1.6113	2.1553	1.76118	2.12939	1.66512	2.14884	1.94017	2.0815	2.01233	2.171	1.90934	2.13722	1.88294	2.08888
1730	P97822	P97822	2.14789	2.25744	2.03838	2.07448	2.02672	2.12514	2.074	2.08795	1.85265	2.23588	2.07543	2.11706	1.97093	2.23732	2.08579	2.03118	1.95602	2.03465	1.76643	1.8405	1.89141	2.12555	2.05711	2.17926
1731	P97823	P97823	2.09335	2.12212	2.01831	2.21843	1.96839	2.12398	2.08985	2.16021	2.06026	2.12817	2.17754	2.13468	1.99038	2.05168	1.96134	2.03682	2.03373	1.96697	1.96809	1.93776	1.97772	2.07217	2.0051	2.06869
1732	P97825	P97825	1.90838	2.08025	2.05116	2.09825	2.09526	2.09226	2.03037	2.06763	2.19675	2.15155	2.12293	2.22784	1.91858	2.11255	2.17155	2.17775	2.36201	2.16695	1.51493	2.00757	1.57428	1.70567	2.07471	2.20535
1733	P97855	P97855	1.92969	2.12252	2.0183	2.07922	1.9903	2.12088	1.9792	2.09928	2.07884	2.14845	2.05768	2.14067	1.9886	2.15771	2.06517	2.11596	2.00019	2.08063	1.95674	2.08178	1.92147	2.11966	1.96989	2.14737
1734	P97861;Q9ERE2	P97861;Q9ERE2	2.02204	2.15812	1.94934	2.12799	1.7258	1.98052	1.97739	2.0406	1.55544	2.27534	2.03763	2.07937	1.43086	2.26275	1.80586	2.06869	2.37268	1.98964	2.23734	2.13178	2.10873	2.16932	2.38186	2.1262
1735	P97864	P97864	1.97664	2.07911	2.01346	2.0688	2.01885	2.04089	2.04237	2.03588	2.18067	2.09365	2.24671	2.14075	2.06556	2.07828	2.10992	2.06282	2.16418	2.05626	1.91758	1.94478	1.94151	1.92538	2.01536	2.13938
1736	P97865	P97865	2.02964	2.42045	2.01851	2.14239	2.35972	2.07633	2.035	2.35088	2.04988	2.16495	2.25197	2.32371	2.1123	2.11743	2.00421	2.00172	1.909	2.08319	0.664347728847153	1.90362	1.70824	1.95264	1.90743	2.0922
1737	P97868	P97868	2.0019	2.13041	2.04301	2.08853	2.10918	2.00234	1.98302	1.97478	2.04433	2.04757	2.12282	2.0991	1.99548	2.10583	2.02696	2.0771	2.05258	2.0855	1.98756	2.11698	2.03387	2.08589	2.03793	2.14026
1738	P97872	P97872	2.25524	1.97707	2.02612	1.95898	2.12936	1.95863	2.17996	2.01834	2.02915	2.05565	2.14536	2.03847	2.16173	2.16198	2.05895	2.05894	2.01475	1.93118	2.1565	1.75441	2.06163	1.96694	2.10641	2.12156
1739	P97927	P97927	2.63133	2.10885	2.55741	2.04005	2.2163	1.93947	2.19344	1.88737	1.8489	1.8162	1.96151	1.62232	1.98916	2.06779	1.6058	1.81691	2.25735	1.81104	2.18088	1.91812	2.2176	2.07679	2.17408	1.97166
1740	P97930	P97930	2.09641	2.03103	2.01689	2.08549	1.97901	2.05448	2.06041	2.0555	2.10639	2.20368	2.06507	2.22569	2.0406	2.13728	2.04126	2.20566	2.0411	2.04073	1.9665	2.00018	1.98025	1.99008	1.95688	1.98733
1741	P98083	P98083	2.10062	2.07204	2.15826	2.01868	2.17608	2.00391	2.10716	1.97142	2.06423	2.05524	2.1018	2.13052	1.96874	2.08597	2.0657	2.01619	2.07943	2.1024	1.91879	1.94882	1.97997	2.05024	2.06273	2.13843
1742	P98192	P98192	2.1474	2.24917	1.94814	2.19495	1.906	2.25037	1.98813	2.34397	1.89727	2.16569	2.16113	2.05425	2.03108	2.24851	2.03039	2.063	1.84099	1.98945	1.92655	1.85049	1.90055	1.99886	1.99945	2.06959
1743	P99024	P99024	1.94815	2.07857	1.79785	1.91031	1.948	1.98029	2.0434	2.0948	1.99542	2.06471	2.07927	2.09928	2.05186	2.24007	2.14706	2.09251	2.13111	2.10249	2.06128	2.07971	2.02884	2.1963	2.05503	2.11831
1744	P99026	P99026	2.06908	2.16416	2.07203	2.16967	2.05282	2.12099	2.04144	2.1454	2.03478	2.04896	2.01354	2.10758	2.07729	2.05135	2.10812	2.06049	1.96458	2.05336	1.99444	2.02067	1.94933	1.98347	2.00446	2.07806
1745	P99027	P99027	2.14672	2.03497	2.15194	2.11576	2.10184	2.10568	2.10787	1.99364	1.93368	2.0492	2.00216	2.0802	2.04512	2.00343	2.07158	2.12778	2.03528	2.10125	2.09255	2.06365	2.01419	1.96307	2.01905	2.02667
1746	P99028	P99028	2.47541	2.01621	2.16393	2.01636	2.02548	2.0879	2.13655	1.81348	1.83305	2.15757	2.29461	2.22822	1.95105	2.40925	1.82111	1.92578	2.47753	1.98554	1.45511	1.9371	1.50264	1.71961	2.29376	2.1287
1747	P99029	P99029	2.16383	1.92004	2.16289	1.83932	2.16328	1.89644	2.15346	1.89924	2.12052	1.99295	2.06625	2.01563	2.00686	2.03044	2.07337	2.02878	2.24851	2.04183	2.10157	1.99127	2.1755	2.07008	2.14438	2.02422
1748	Q00262	Q00262	2.30279	1.88259	2.04859	1.80492	1.94281	1.86103	2.12489	1.98521	1.99455	2.13683	2.15927	2.2723	2.00663	2.21588	2.11746	2.26913	2.09042	1.97144	1.94573	2.03873	2.07312	1.96991	1.99916	2.06363
1749	Q00420	Q00420	2.10667	1.51097	2.04559	1.80206	2.32337	1.93809	2.35823	2.14487	2.11145	2.01055	2.25636	2.40658	1.58002	1.78852	2.13937	2.45409	2.32802	1.59806	1.51615	1.95805	1.98682	2.07807	2.25483	2.11343
1750	Q00422	Q00422	2.07219	2.03166	2.05948	2.06942	2.08166	2.01908	2.0961	2.08425	2.04214	2.08654	2.06812	2.11037	2.0852	2.0151	2.05096	2.02733	2.09655	2.18813	2.0047	2.01096	1.98941	2.00276	1.99332	2.11029
1751	Q00519	Q00519	2.18797	1.9975	2.16689	1.96539	2.17982	1.92314	2.16432	1.96106	2.05272	1.89502	2.14493	1.82169	2.10754	1.90516	2.04199	1.79089	2.26325	2.02261	2.1724	1.92194	2.23626	2.02525	2.26508	2.0516
1752	Q00547	Q00547	2.076	2.17933	2.18	2.08471	2.09862	2.09766	2.04477	2.06595	2.03618	2.13856	2.03489	2.11897	2.05965	2.18695	2.10968	2.04694	2.09515	2.03015	1.87946	1.93995	1.85377	1.81368	2.07075	2.09864
1753	Q00558	Q00558	2.29363	2.37127	2.45302	2.28739	2.38378	2.06099	2.40194	2.02219	2.07821	2.18135	2.0787	2.12769	2.03658	2.04342	1.87771	1.83318	1.97117	1.91889	1.80219	1.8215	1.70234	1.44098	1.80313	1.93645
1754	Q00612	Q00612	2.06208	2.10499	2.04948	2.09907	2.13808	2.10951	2.1131	2.12639	2.07006	1.96248	2.11852	1.98055	2.05758	1.99667	2.10462	1.96382	2.16469	1.98344	2.04075	1.89725	2.10108	2.00388	2.09322	2.0364
1755	Q00623	Q00623	2.16202	1.52425	2.3003	1.1246	2.23289	1.16367	2.22884	1.03707	2.47335	2.17786	2.64378	2.11136	2.63635	2.33286	2.52015	2.22099	1.88884	2.0353	1.75527	2.15106	1.8204	2.04788	1.41929	1.84695
1756	Q00651	Q00651	2.18308	2.00882	1.99258	2.07083	1.99503	2.07917	2.05874	2.0686	2.08263	2.09791	2.12508	2.13903	2.0845	2.10511	2.02808	2.10395	1.95354	2.07515	1.96803	1.98656	2.02715	2.00473	2.02292	2.12445
1757	Q00897	Q00897	1.82581	2.00145	1.89716	1.9648	2.07939	1.96212	1.85986	1.87324	2.41046	2.19207	2.36947	2.18358	2.43811	2.17144	2.27576	2.41711	1.86401	2.03453	1.74571	2.06511	1.80297	1.99289	1.61244	1.9635
1758	Q00898	Q00898	2.12216	0.671943400365335	1.57422	0.596963379253131	1.31663	1.33832	1.91578	1.1271	2.94258	2.75347	3.04622	2.76179	2.95612	2.92632	2.63742	2.7366	1.88466	1.29705	1.22291	1.2395	1.28436	0.949756307169434	1.62203	1.36313
1759	Q00899	Q00899	2.28996	1.93327	2.19331	2.15021	2.28334	1.89822	2.26576	1.95345	1.8716	2.12348	1.93805	1.93233	1.96421	2.34701	1.85054	2.03165	2.08957	2.11484	1.99923	1.97343	2.02336	1.96355	2.01205	2.04913
1760	Q00915	Q00915	1.67227	2.08502	1.7084	2.12374	1.78844	1.91805	1.79713	2.07896	2.09964	2.1831	2.28792	2.17562	2.1456	2.11933	2.22357	1.94536	2.13892	2.23024	2.12351	2.16856	2.00968	2.10261	1.97123	2.10345
1761	Q00941	Q00941	2.63265	2.2837	1.98098	2.23751	2.2014	2.4012	1.94151	2.06613	2.4352	1.62273	2.46246	1.68111	1.98968	1.90814	2.11081	2.15372	2.07899	1.92434	1.46265	1.90815	1.66039	1.4093	2.21143	1.87837
1762	Q00PI9	Q00PI9	2.07014	2.04255	2.09753	2.04145	2.08242	2.03837	2.07867	2.00493	2.12557	2.07644	2.09391	2.06516	2.09172	2.03556	2.07114	2.03124	2.08482	2.05255	2.03789	1.99685	2.04543	2.05907	2.00182	2.07994
1763	Q01063	Q01063	1.90407	1.73085	1.64613	1.88251	2.0434	1.78674	1.85531	1.99267	1.81292	2.00592	1.99568	1.98563	1.7653	2.01022	1.68317	2.00414	2.54048	2.22511	2.46235	2.10357	2.45857	2.07165	2.56854	2.28888
1764	Q01102	Q01102	2.49068	2.30976	2.51952	2.18912	2.53528	2.29188	2.46859	2.17816	1.98199	1.00769	1.95423	1.13976	1.41112	1.152	1.75906	0.871829531083696	2.28107	2.0069	2.18395	2.38042	2.27556	2.04553	2.1423	2.07779
1765	Q01147	Q01147	2.03192	2.05403	2.05724	2.03506	2.07518	2.00157	2.07547	1.93365	2.06096	2.09514	2.12014	2.08145	2.02161	2.02413	2.14424	2.0748	2.1356	2.1183	1.91079	2.04883	1.98293	2.04912	2.01733	2.22783
1766	Q01149	Q01149	3.16607	1.35779	2.97599	1.12453	2.36902	1.14203	2.71878	1.06228	1.51791	1.32217	1.88258	1.52588	1.7812	2.5236	1.4129	1.94693	2.43403	2.56052	1.89923	1.81031	1.88114	1.83456	2.02674	2.28284
1767	Q01237	Q01237	2.1658	2.52408	1.79406	2.39725	1.9539	2.44953	2.03389	2.23517	2.00639	2.34403	2.2928	2.37757	1.93675	2.39607	1.90228	2.3255	1.78791	2.05743	1.00514	1.8156	1.34427	1.11858	1.9375	2.0591
1768	Q01320	Q01320	2.03169	1.99387	2.10983	2.01406	2.11406	2.00183	2.10943	1.98283	2.05492	2.10647	2.05437	2.10212	2.039	2.06042	2.04886	2.12074	2.04365	2.05685	2.04553	2.03432	2.03552	2.068	2.09998	2.07256
1769	Q01405	Q01405	2.0927	2.17489	2.01117	2.14828	2.12534	2.14815	2.12667	2.14511	2.07287	2.06763	2.1611	2.01007	2.07171	1.99786	1.99862	1.95423	1.93986	1.98252	2.09471	1.98486	1.95174	2.05808	1.99236	2.06011
1770	Q01730	Q01730	2.1234	2.34099	2.11288	2.15811	2.12379	2.16645	2.09304	2.19013	2.09113	2.02628	2.08695	1.98533	2.0705	1.95022	2.12858	2.00273	2.04796	1.99353	1.92399	1.92855	1.90029	1.91368	1.94362	2.02022
1771	Q01768	Q01768	1.98413	2.20226	1.94659	2.2617	2.04045	2.26487	2.03866	2.24301	2.09046	2.04124	2.10463	2.08038	2.02409	2.07341	2.06791	2.08129	2.02244	2.01552	1.88913	2.02484	1.90918	2.00714	1.91055	2.00312
1772	Q01853	Q01853	1.95834	2.1577	1.99123	2.12589	2.02425	2.12613	2.01256	2.1416	2.11134	2.08924	2.10749	2.0986	2.02274	2.09378	2.0604	2.0377	2.02889	2.07604	1.92029	2.05646	1.99385	2.07708	2.00136	2.07198
1773	Q01965	Q01965	2.20277	2.37991	1.89449	2.16114	1.80773	2.25529	1.92953	2.22008	1.9664	2.08601	2.01726	2.13574	1.93361	2.14651	1.93069	2.13571	1.92295	2.13456	1.68649	2.26097	1.92778	1.99316	2.01674	2.06306
1774	Q02013	Q02013	2.76086	1.67648	1.76967	1.70067	2.02533	1.77722	2.10103	1.78163	1.6735	2.21336	1.97162	2.3126	1.73686	2.4808	1.91194	2.34446	1.92646	1.95575	1.96219	2.08614	2.08107	2.18161	2.15843	2.20447
1775	Q02053	Q02053	1.98396	2.14548	2.02159	2.16305	2.07941	2.13613	2.05494	2.16575	2.01282	2.0823	2.05497	2.09541	2.0228	2.05299	2.03942	2.00422	2.03601	2.04481	1.99132	1.97385	2.00731	2.06926	2.03626	2.11467
1776	Q02248	Q02248	2.5675	1.86446	2.17461	1.93313	2.26653	1.95282	2.31763	1.93675	1.75211	2.34089	2.15856	2.27639	1.70266	2.60007	1.74563	2.28491	1.7393	1.85691	1.94163	1.84389	1.76473	1.95409	1.89137	1.97716
1777	Q02257	Q02257	1.42687	2.46144	1.14853	2.15419	1.8324	1.89141	1.46213	2.62821	1.08115	1.30686	1.93127	1.96891	2.56462	1.90476	0.624033706188729	1.48121	2.7815	1.26491	1.7953	1.6297	-0.273057365824687	2.16871	4.35116	0.0531649026637363
1778	Q02357	Q02357	2.32802	1.55116	2.22657	1.52878	2.2385	1.54233	2.208	1.46788	1.98825	2.33345	2.02488	2.37437	1.9524	2.52628	1.87583	2.39818	2.06678	1.9359	1.97345	1.96797	2.13694	2.06098	2.05857	2.01365
1779	Q02384	Q02384	1.83805	2.43999	1.65597	1.89731	1.84833	2.15374	1.89031	2.01223	1.59475	1.73106	2.40115	2.32411	1.84109	2.08856	1.90572	1.95712	1.82858	2.10575	1.74541	1.94679	2.33542	2.1707	2.20505	2.80936
1780	Q02395	Q02395	2.06071	2.22628	2.09861	2.17689	2.03564	2.22849	2.03729	2.11548	2.0216	2.17975	2.09868	2.0815	1.98334	2.0675	1.98029	1.89255	1.9912	2.06912	1.92959	2.10994	1.86611	2.03376	1.99204	2.06768
1781	Q02566	Q02566	2.216	1.92412	2.18355	1.92443	2.29595	1.90694	2.22577	1.91999	1.74412	1.20377	1.80047	1.1295	1.65873	1.48283	1.69727	0.897012126543832	2.635	2.22267	2.54537	2.43285	2.65091	2.47125	2.42001	2.14459
1782	Q02614	Q02614	2.11344	2.1451	2.00433	2.1963	2.03793	2.11965	2.13407	2.12922	2.08711	2.17589	2.04324	2.12236	2.05725	2.19511	1.89864	2.13115	1.98333	2.12458	1.73175	1.94179	1.70057	2.06371	1.97182	2.1739
1783	Q02650	Q02650	2.05753	1.54408	2.06505	1.41911	2.14453	1.58428	2.26143	1.50692	1.55187	2.23392	1.68006	2.22098	1.61337	2.0497	1.35602	2.16588	2.47312	2.76002	1.86457	2.19809	1.98783	2.53501	2.29593	2.59127
1784	Q02788	Q02788	4.41314	1.57812	1.87099	1.40459	1.69215	1.39782	1.69212	1.28858	1.45691	0.931143717970623	1.63058	1.15847	1.27846	3.51687	1.04512	1.86749	1.95283	1.37797	1.9334	1.44527	2.13535	1.52575	2.52881	1.16386
1785	Q02789	Q02789	2.97821	2.26311	2.4535	2.16163	1.9421	2.02654	2.11545	2.41926	1.42372	1.40537	2.13599	1.77262	2.10436	2.23779	1.90053	1.7792	1.89168	1.78838	1.69016	1.94684	2.28686	1.70148	2.20366	1.78935
1786	Q02819	Q02819	2.50594	2.21899	2.11487	2.09686	1.90357	2.28889	2.0322	2.0216	1.97694	1.97178	2.1697	2.16307	2.1821	2.3636	2.03166	2.0488	2.05486	2.03203	1.47594	2.03957	1.61633	1.79016	1.96876	1.98243
1787	Q03141	Q03141	2.19736	2.07668	2.20523	2.13676	1.92309	2.14739	2.10458	2.04994	2.00089	2.16135	2.24306	1.92689	2.17346	2.1468	1.84055	2.25866	1.99877	1.91529	1.89243	1.9052	1.71175	2.02381	2.06839	2.15064
1788	Q03147	Q03147	1.84717	2.16228	2.00684	2.17187	1.99146	2.2202	2.14522	2.08074	2.0256	2.30042	2.21989	2.2161	1.75375	2.07085	2.00112	2.15922	1.87664	2.01708	2.05666	1.95568	1.84951	2.03868	1.94328	2.15301
1789	Q03249	Q03249	2.07414	2.08807	1.97334	2.26261	2.01853	2.25688	2.12316	2.31007	2.14276	1.88885	2.29069	2.15289	1.66115	1.96469	1.8558	1.77572	2.13458	2.08176	1.73055	1.97184	2.0013	2.04607	2.26448	2.10173
1790	Q03265	Q03265	2.53735	1.981	2.09169	1.93007	2.02889	1.94648	2.11601	1.92721	1.92676	1.97876	1.99356	2.00864	2.03491	2.08828	1.84154	1.95262	2.12191	2.08237	2.10755	2.16319	2.14797	2.17143	1.97567	2.10417
1791	Q03267	Q03267	2.33887	2.00978	2.25713	2.04737	2.30835	1.99445	2.24938	1.99274	2.01378	2.12939	2.09513	1.99027	1.95876	2.30492	0.939872871581296	0.927439593819818	2.36227	2.44996	2.1396	2.22695	2.2423	2.2472	1.4935	1.59953
1792	Q03347	Q03347	2.04096	1.90781	2.03785	1.88015	2.08504	1.88116	2.07051	1.89756	1.99403	1.83829	2.02738	1.90462	1.86774	2.07338	1.95545	1.9202	2.25169	2.23966	2.17693	2.249	2.25757	2.20709	2.16652	2.30489
1793	Q03958	Q03958	2.07105	2.09705	2.09449	2.0865	2.05531	2.15252	2.04348	2.15595	2.07422	2.11686	2.02856	2.09886	1.92475	2.07206	2.14133	2.0441	1.87776	2.19818	1.89709	1.97896	1.99689	1.97923	2.03086	2.1438
1794	Q03963	Q03963	2.07197	2.10304	2.10841	2.16885	2.11757	2.07571	2.08524	2.12117	2.20555	2.0263	2.17186	2.0439	2.13745	2.01451	2.11614	2.0293	2.01035	2.00025	1.96063	1.92372	1.97314	1.91845	2.0167	1.96321
1795	Q04207	Q04207	2.03595	2.0664	2.06844	2.09291	2.12017	2.07768	2.07933	2.02062	2.11474	2.10184	2.03352	2.10094	2.00589	2.14371	2.02133	2.0917	2.11542	2.07819	2.0042	1.98795	1.97133	1.9825	2.03381	2.04633
1796	Q04447	Q04447	1.91166	2.05375	1.97204	2.07199	1.8714	2.00224	1.90838	2.00262	1.51753	2.61929	1.58459	2.6776	1.63509	2.67807	1.48453	2.69425	1.68345	2.04444	1.79394	2.41153	1.75404	2.24786	1.55678	2.05682
1797	Q04692	Q04692	1.95978	2.16489	1.84618	2.18072	2.0444	2.06996	2.06398	2.04558	1.9446	2.1192	2.11478	1.95708	2.133	2.18157	2.08395	2.12418	2.01927	2.09545	2.03029	2.00098	1.89947	2.03833	2.08196	2.15243
1798	Q04750	Q04750	1.9986	2.05	2.03548	2.03507	2.01903	2.04715	2.04101	2.01584	2.12187	2.08417	2.12793	2.05432	2.11958	2.04464	2.12845	2.02825	2.06088	2.05517	2.03936	2.08263	2.05517	2.06264	2.02054	2.07504
1799	Q04857	Q04857	4.61478	1.35509	1.7556	1.16496	1.51517	1.2563	1.65082	1.13638	1.33401	0.727211188350022	1.52495	0.993484180761269	1.29224	3.71165	0.916943228710753	1.77419	1.8698	1.21173	1.78693	1.27958	2.08454	1.41358	2.54048	1.17577
1800	Q04863	Q04863	1.84258	2.08788	2.25476	2.03541	2.10367	1.83336	2.0038	2.31738	2.09039	2.29926	2.17022	2.27921	1.89638	2.32006	1.98696	1.94268	2.23004	2.0355	1.69391	1.66897	2.08155	1.61284	2.27042	2.01843
1801	Q05117	Q05117	2.7917	1.85257	2.43404	1.85087	2.32693	1.8087	2.31789	1.81646	1.59928	2.02913	1.83332	1.9639	1.6581	2.26204	1.72993	2.12033	1.75554	2.24281	1.65974	2.44306	1.8817	2.3465	1.6148	2.22933
1802	Q05144	Q05144	2.39853	1.92438	1.91073	1.95746	2.067	2.05083	2.13554	1.97583	1.98838	2.11595	2.15616	2.28506	2.1392	2.23327	2.05763	1.95475	1.95252	2.05608	2.06243	1.64931	1.91946	2.09308	2.09732	2.06175
1803	Q05186	Q05186	2.28306	1.74905	2.3395	1.81385	2.20692	1.73288	2.24074	1.70855	1.93744	1.90508	2.15932	1.82299	2.07613	1.99233	2.09638	1.83591	2.30773	2.24216	1.98888	2.22198	2.09558	2.15469	2.02569	2.17669
1804	Q05306	Q05306	3.38033	1.24015	2.93907	2.49133	2.59073	0.398138186187887	2.47712	1.85184	1.56946	0.166498055797495	2.15716	1.93847	0.889191441162051	2.79283	0.852277	1.61529	2.28683	2.90297	1.6306	1.36425	2.18096	-0.125116700130368	2.05531	1.90318
1805	Q05512	Q05512	2.04306	2.02645	2.037	2.07053	2.14769	2.09171	2.12863	2.10167	2.04516	2.02773	2.10427	1.9886	2.04966	2.08947	2.09129	2.01189	2.09816	2.04534	2.12776	1.97654	1.98726	1.95899	2.0576	2.08653
1806	Q05722	Q05722	3.21965	1.74758	1.95579	1.4177	1.61615	1.66595	1.83426	1.61648	1.79932	1.63606	2.0677	1.68244	2.02774	2.77211	1.67214	1.99588	2.60072	1.85962	2.2525	1.90637	2.32356	1.81741	2.46506	1.8357
1807	Q05793	Q05793	2.61223	1.92063	2.24161	1.85665	1.99966	1.85077	2.05572	1.73724	1.74269	1.70698	1.98251	1.68026	1.90557	2.21123	1.58154	1.76047	2.48425	1.98971	2.39072	2.1408	2.45607	2.14388	2.33221	1.98598
1808	Q05816	Q05816	1.85705	2.15558	1.75613	2.11334	1.8206	2.23127	1.8208	2.20517	2.21192	2.15578	2.20986	2.26667	2.00944	2.18962	2.14803	2.13322	2.00056	2.04103	1.76156	2.18692	1.88867	2.07138	1.98325	1.99641
1809	Q05910	Q05910	2.54111	1.93125	2.02946	1.80131	1.95867	2.15935	2.19013	2.17236	2.12428	2.14514	2.26617	2.21646	2.03238	2.08734	1.88865	2.29134	2.29241	1.8298	1.85258	1.34011	1.75692	1.81196	2.21279	2.02493
1810	Q05915	Q05915	2.96304	1.84634	3.02938	2.22553	3.29305	0.801010248468429	3.46407	2.35386	1.33471	2.01846	2.43812	2.241	1.34556	1.68671	-0.084552838069427	1.70661	1.62141	0.718677185324623	2.22807	0.667920248448348	1.20217	1.17364	1.80843	1.2205
1811	Q05920	Q05920	2.68579	1.92829	2.1638	1.79801	2.17638	1.80391	2.18736	1.79305	1.83122	1.93949	2.03216	2.09716	2.00778	2.39057	1.76492	2.15568	2.09373	2.01086	1.99607	2.05577	2.05133	2.04293	1.98098	2.07996
1812	Q05921	Q05921	1.90011	2.19213	1.97456	2.17085	1.99514	2.1582	2.01377	2.00711	1.91875	2.10769	2.04011	2.15728	2.03796	2.10205	1.88074	2.05787	2.09766	2.00214	1.96123	2.00765	2.05821	2.00062	2.22542	2.26357
1813	Q05CL8	Q05CL8	1.90153	2.02257	2.05297	2.04011	1.99653	2.07873	2.03263	1.94292	2.00805	2.14119	2.13282	2.13007	2.00639	2.01641	2.03306	2.11748	2.06439	2.15936	1.99763	2.20264	1.95201	2.02056	2.10394	2.20892
1814	Q05D44	Q05D44	1.9192	2.11873	1.97798	2.11836	2.05594	2.13718	2.0209	2.09116	2.10502	2.15458	2.10938	2.16024	2.04095	1.98548	2.08842	2.1334	1.94181	2.03326	1.94848	2.05885	1.94271	2.09522	2.01407	2.11912
1815	Q06138	Q06138	2.01509	2.10901	2.04046	2.11051	2.0906	2.0993	2.03767	2.15188	2.06663	2.04414	2.11099	2.0631	2.06236	1.98659	2.08381	2.07382	2.0721	2.02836	2.01911	1.92372	2.0195	2.03726	2.11092	2.03777
1816	Q06180	Q06180	2.03077	2.01666	2.03071	2.08493	2.10002	2.06037	2.08567	2.13286	2.05505	2.05023	2.06475	2.11262	2.09296	2.03951	2.05006	2.03121	2.0338	1.98042	1.99226	2.0244	2.11522	2.05031	2.07092	2.09576
1817	Q06185	Q06185	3.97305	2.28721	2.20644	2.24218	1.5658	2.17916	2.02623	2.14252	1.65818	1.96968	1.81936	1.71434	1.74466	2.59816	1.75633	1.79769	1.50026	1.66721	1.58262	1.62537	1.38599	1.59717	1.4286	1.81943
1818	Q06649	Q06649	2.1906	1.99227	2.11849	2.29819	2.23093	2.23477	1.99039	2.13623	2.04493	2.05607	2.11221	2.13527	1.96902	2.20271	1.989	2.21569	2.19201	1.84507	2.15288	1.74302	1.80195	1.71179	2.08869	1.72993
1819	Q06890	Q06890	1.89984	2.48405	2.07834	2.38732	2.01006	2.32367	1.95091	2.22344	1.83469	1.66832	2.12051	1.86876	2.11839	1.92885	1.93283	1.69696	2.31641	1.75098	2.24604	1.90367	2.33604	1.99789	2.03213	1.89794
1820	Q07076	Q07076	2.08823	2.0586	2.02177	2.09317	2.05059	2.05808	2.06544	2.08738	2.04792	1.9996	2.04732	1.97762	2.1149	1.9875	2.07842	2.01807	2.12348	2.06096	2.096	1.99008	2.11312	2.04278	2.10385	2.0745
1821	Q07113	Q07113	2.33477	1.97134	1.96383	1.90189	2.02121	1.94337	2.08401	1.97017	2.10992	2.0762	2.1961	2.1488	2.04616	2.21015	2.0692	2.15666	1.99261	2.0662	1.906	1.97017	1.9956	2.01814	2.05033	2.12293
1822	Q07139	Q07139	1.91757	2.19495	2.09052	2.25228	2.17381	2.13798	2.26055	2.10968	1.98037	2.11947	2.24438	2.39624	1.90735	2.05666	1.95204	2.10123	1.90216	2.08423	1.69338	1.97028	1.55803	1.72052	2.148	2.14747
1823	Q07235	Q07235	2.27117	2.14711	2.30918	2.13706	2.14619	2.07907	2.15395	1.97045	1.98928	1.88816	2.13233	1.88883	2.02337	1.84021	2.04217	1.89618	2.10772	2.0718	2.09296	2.11998	2.03418	2.08149	1.95803	1.91848
1824	Q07243	Q07243	2.4795	2.0423	2.45082	2.33578	2.44012	1.82141	2.12735	1.86277	2.0607	2.1731	1.93658	2.12186	1.77416	2.25388	1.80652	1.74838	2.00808	2.00955	1.77149	1.96674	1.91287	1.98078	1.82963	2.0949
1825	Q07417	Q07417	2.52569	2.00001	1.94866	1.99624	1.92831	2.01827	2.0809	2.04964	1.97154	2.00407	1.95998	2.11063	2.03671	2.19023	1.91436	1.99319	1.98975	2.06707	2.08288	2.11968	2.10503	2.15659	1.91218	2.11602
1826	Q07643	Q07643	3.03537	4.96881	1.46111	4.45207	1.08964	-0.398546492280885	0.776648	3.50493	0.318622	-0.214071477497772	0.373133385600411	0.166078589633121	-0.501151	1.30447	-0.650411	-0.0964301150736049	0.458900809806938	0.886011975104313	-0.308722465557687	1.46976	-0.820122692620923	0.678059695213632	0.0198807915449094	-0.650799611134359
1827	Q07797	Q07797	2.07768	2.18209	2.03942	2.24228	2.05713	2.22325	2.04941	2.20095	1.9917	2.1835	2.15014	2.1666	1.97773	2.15631	1.97683	2.1206	1.97085	1.93482	1.77917	2.03534	1.93825	2.01209	1.92561	1.91107
1828	Q07802	Q07802	2.36745	1.67001	2.30183	1.72708	2.24798	1.68654	2.21844	1.66131	1.68404	2.24594	1.96288	2.23611	1.61764	2.11988	1.65678	2.22761	2.0238	2.44354	1.65033	2.15391	1.9488	2.24515	2.09565	2.54612
1829	Q07813	Q07813	2.12487	2.15732	1.9735	2.19307	2.10681	2.19339	2.00012	2.2241	2.10959	2.07386	2.14938	2.12	1.93877	2.117	2.05256	2.15794	2.03706	2.07711	1.85118	1.91665	1.85178	1.96849	1.96331	1.96425
1830	Q07832	Q07832	2.07523	2.14366	2.0924	2.22318	2.14512	2.19919	2.15452	2.19628	2.04643	2.03096	2.08374	2.03873	2.05377	2.0453	2.02242	2.02816	2.0016	2.13274	1.8088	1.88816	1.76679	1.81512	2.13856	2.16223
1831	Q08024	Q08024	2.02105	2.12653	2.05976	2.08275	1.97653	2.09801	2.03321	2.06873	2.11297	1.99362	2.11022	2.00919	2.13573	2.07291	2.13134	2.00441	2.08637	2.13354	2.07237	2.03257	1.94678	1.98907	2.01287	2.07894
1832	Q08093	Q08093	2.19603	1.856	2.1417	1.76484	2.27612	1.75505	2.13869	1.83011	2.02764	1.94733	2.09886	1.945	1.93828	2.00813	2.06679	1.86962	2.37083	2.21599	2.144	1.89738	2.24462	2.08372	2.23192	2.13814
1833	Q08122	Q08122	2.02883	2.06867	2.01915	1.98911	2.01567	2.02015	2.0746	2.09434	2.05874	2.0742	2.11178	2.08726	2.03039	2.11234	2.00783	2.00398	2.13072	2.18086	1.99457	2.02913	1.962	1.98036	2.10743	2.20044
1834	Q08288	Q08288	1.74637	2.24195	1.95684	2.20715	1.82535	2.13091	1.81146	2.14193	2.12966	2.1043	2.09552	2.16017	2.06972	2.18067	2.14072	2.09738	2.05017	2.11545	1.89539	2.27429	1.86871	2.09246	1.76443	2.131
1835	Q08297	Q08297	2.14277	2.04266	2.09343	2.09511	2.02646	1.96672	2.08727	2.01597	2.09646	2.20824	2.13329	2.17144	2.03977	2.2427	1.93257	2.23897	2.04035	2.19712	1.76995	1.86797	1.82641	1.90456	2.05329	2.0956
1836	Q08376	Q08376	1.81151	1.63377	2.34837	1.86074	2.18304	1.49312	2.27234	1.62481	1.93161	1.85983	2.15198	1.82893	1.87587	2.2839	1.84545	1.92277	2.29513	2.38053	2.15923	2.24499	2.10944	2.18989	2.11709	2.45571
1837	Q08481	Q08481	2.04452	2.19053	1.96903	2.11387	1.92246	2.03638	2.02705	2.24155	2.09391	1.7959	2.17485	1.96113	2.00805	2.23918	2.10141	2.03476	2.01238	2.09681	2.00498	2.1519	1.8794	1.9837	2.14189	2.0936
1838	Q08509	Q08509	2.49672	2.36992	2.55322	2.32303	2.07561	2.55977	1.98768	2.44255	1.91888	1.93784	1.75238	1.72072	1.99316	2.00353	2.42374	1.88212	2.23438	1.88721	1.32605	1.65776	1.98112	1.80655	1.52339	1.62849
1839	Q08639	Q08639	1.90272	1.91859	2.03722	2.02258	2.15953	1.92884	2.03894	1.91674	1.94111	2.0883	2.09963	2.17883	1.82855	2.22151	2.0906	2.06051	2.07205	2.15556	1.99953	2.10627	2.07678	2.1926	2.06788	2.21798
1840	Q08642	Q08642	2.06763	2.01816	2.03351	1.99645	2.05551	1.90323	2.01995	1.96592	2.08915	2.09683	2.21296	2.1637	2.02701	2.13945	2.10473	2.09102	2.19041	1.93814	2.16669	1.94757	2.12255	1.93188	2.02744	2.04617
1841	Q08761	Q08761	2.47927	2.1964	2.54463	2.40749	2.4699	2.15347	2.62163	2.03686	1.85954	1.45047	2.11909	1.3258	1.78118	1.55618	1.5146	0.990386	2.32581	1.96455	2.03073	2.07929	2.34049	1.59422	2.10846	2.13553
1842	Q08775	Q08775	2.20751	2.0543	2.03141	2.10022	2.13887	1.99139	2.04038	2.1133	2.09826	2.08575	2.02999	2.08003	1.76879	2.00138	1.90165	2.10675	1.99142	2.27577	1.96551	2.26505	1.82801	2.06425	1.99805	2.16311
1843	Q08857	Q08857	2.90815	1.77179	2.12392	1.75954	2.11346	1.85604	2.054	1.80396	1.81365	2.07095	1.98412	2.02925	1.75562	2.60256	1.87522	2.11457	1.86861	2.01865	2.00037	2.04898	2.11297	2.0141	2.0534	2.06305
1844	Q08890	Q08890	2.08339	2.32002	2.61013	2.45711	2.72425	1.97833	0.607016573966041	2.38412	1.89822	1.84763	2.38712	2.56519	0.942500124801035	2.47507	2.02207	2.25327	-0.248731411865801	1.84474	1.82655	1.98931	1.69972	2.12037	1.80274	2.02032
1845	Q08943	Q08943	1.97229	2.07138	2.04135	2.05433	2.0891	2.07388	2.04879	2.06643	2.02895	2.11078	2.0309	2.09688	2.00391	2.07405	2.06931	2.07464	2.07412	2.06684	2.05757	2.06411	2.08145	2.11603	2.01126	2.02605
1846	Q09014	Q09014	2.13902	1.99983	2.16353	2.0309	2.12961	2.07422	2.19147	2.029	2.0429	2.04277	2.12576	2.03955	2.08943	2.0156	2.08436	2.02812	2.1744	2.01086	2.01843	1.78937	2.04551	1.93609	2.13249	2.02349
1847	Q09143	Q09143	2.21475	2.21827	1.70851	1.99481	1.7826	2.14515	1.96177	2.15894	1.96314	2.12636	2.3	2.48549	2.07214	2.49062	1.99014	2.31341	1.68705	1.99865	1.75244	1.82499	1.64529	1.99963	1.98183	2.15751
1848	Q09200	Q09200	2.47618	2.1081	1.93906	2.05536	1.93663	2.24587	2.09717	2.22305	2.01904	1.99628	2.14442	2.03408	1.95557	2.11713	1.99877	1.94393	1.88699	1.86188	2.06492	2.02987	2.03084	2.06501	2.0226	2.02106
1849	Q09PK2	Q09PK2	2.40437	2.71029	2.02837	2.59256	2.08426	2.52875	2.13617	2.60277	1.58366	2.00839	2.0052	2.05467	1.55771	1.97862	1.38534	1.85051	2.38805	1.64214	1.82476	1.57724	2.06823	1.50379	1.94085	1.81733
1850	Q09XV5	Q09XV5	1.98355	2.09631	2.06876	2.08189	2.05036	2.07725	2.09805	2.07199	2.07968	2.06749	2.09307	2.07673	1.97337	2.18485	2.04178	1.97741	2.06346	2.12343	1.98546	2.01285	1.99975	1.99935	2.02796	2.1541
1851	Q0GNC1	Q0GNC1	2.11124	2.28154	2.04943	2.24008	1.98058	2.01196	1.98199	2.24057	2.05908	2.07623	2.13916	2.13933	2.00872	2.09479	2.08525	2.1105	1.9637	1.95065	1.95796	1.98504	1.75107	2.03597	1.92524	2.12764
1852	Q0KL01	Q0KL01	1.91934	2.1894	2.14511	1.9306	1.94825	2.09807	1.8609	2.25537	2.10603	2.23169	2.16302	2.10221	2.07641	1.91614	2.13149	2.07345	2.2142	1.67653	2.06715	2.01979	2.21642	2.07181	1.92083	1.92474
1853	Q0P678	Q0P678	2.04367	2.04626	2.03951	1.91966	2.05069	1.96931	2.02235	1.98851	2.08595	2.04711	2.13654	2.05363	2.03825	2.0203	2.07527	2.09423	2.05415	2.19095	2.12381	2.06792	2.04681	2.04164	2.03096	2.19579
1854	Q0VBD2	Q0VBD2	2.06227	2.17833	2.09173	2.30389	2.00705	2.03927	2.08521	2.15485	2.05625	2.0553	1.97724	2.03463	2.02963	2.29725	2.10267	2.32889	2.06366	1.99538	1.80756	1.93472	1.66659	2.02196	1.79708	2.13767
1855	Q0VBL3	Q0VBL3	2.05439	2.06324	2.04584	2.02382	2.12822	1.99558	2.09916	2.05196	2.04092	2.07896	2.09252	2.07775	1.98936	2.08432	2.04712	2.02175	2.08663	2.07534	2.0305	2.02205	2.02992	2.07041	2.04955	2.14286
1856	Q0VEE6	Q0VEE6	2.08145	1.88499	2.27472	1.99598	2.08196	2.22555	2.15448	2.14917	2.12649	2.04836	2.07081	2.09581	1.84871	2.27592	1.99802	1.78133	1.87839	2.11465	2.15258	2.12408	1.97194	2.02086	1.89762	2.02578
1857	Q0VEJ0	Q0VEJ0	2.683	2.67915	2.28394	1.61077	2.5809	1.59697	1.99715	2.00996	2.20929	2.15479	2.43456	2.43445	1.8075	2.50447	1.89914	2.4442	1.81836	1.94944	-2.64689	2.16447	2.0297	-1.63749	2.16925	1.60922
1858	Q0VGB7	Q0VGB7	1.93815	2.0199	2.02332	2.11671	2.08011	2.05321	2.07928	2.09119	2.03769	2.09023	2.12255	2.12701	2.07012	2.09524	2.07811	2.016	2.01682	2.06748	1.97323	2.04138	2.04617	2.04088	2.05279	2.11867
1859	Q11011	Q11011	2.04146	2.11042	2.00833	2.06583	2.08824	2.06803	2.06257	2.13324	2.06166	2.04682	2.08676	2.07817	2.07592	2.02365	2.0635	2.03855	2.05737	2.04918	2.02916	1.94873	2.06432	2.03428	2.11514	2.05098
1860	Q11136	Q11136	1.96363	2.21773	2.03925	2.21142	1.93472	2.23295	1.98699	2.23074	2.06453	1.9961	2.10064	2.04601	2.00122	1.9828	2.05474	2.04998	2.03429	2.0641	1.90808	2.08977	1.96484	2.06051	2.02395	2.0882
1861	Q148V7	Q148V7	1.95604	2.11079	1.93663	2.22355	1.88573	2.2252	2.15533	2.37276	2.139	2.19121	2.18847	2.23214	1.86075	2.28097	1.90755	2.177	1.84603	1.99427	2.02988	1.74469	1.76676	1.86469	2.03862	2.04816
1862	Q149F1	Q149F1	1.80314	2.09614	1.94493	2.02043	1.99701	2.0556	1.91317	2.1247	2.12897	2.13268	2.13197	2.23876	2.01958	2.05964	2.07642	2.15958	2.04146	2.16811	1.78995	2.09377	1.85868	2.06987	2.06303	2.30396
1863	Q149G0	Q149G0	2.06459	2.16128	2.30589	2.11083	2.18569	1.9239	2.07268	1.90279	2.17138	2.09098	2.13668	2.0727	2.01075	2.0911	1.93773	2.00308	2.25582	2.00746	1.96755	1.95834	1.8906	1.7065	1.91936	2.30516
1864	Q14AI0	Q14AI0	2.06866	1.94282	2.13909	2.08235	2.08115	2.01251	2.0586	2.07524	2.16478	2.03801	2.09107	2.09469	1.94915	2.01008	1.98867	2.04384	2.16146	2.1157	2.07015	2.033	2.08432	2.02402	2.04892	2.00885
1865	Q14AX6	Q14AX6	1.85075	1.96079	2.09758	1.9509	2.0741	1.97455	1.98422	2.01076	1.99583	2.0222	2.15313	2.1243	1.86308	2.21151	2.00497	2.09804	2.12884	2.19044	2.02648	2.10537	2.0228	2.10282	2.10744	2.26917
1866	Q14B24	Q14B24	2.33709	2.68391	2.05762	2.61436	2.28888	2.60904	2.13624	2.55057	2.05468	1.99937	2.18873	2.0807	2.2874	2.14263	1.96039	1.64956	1.7496	1.81537	1.53604	1.57232	1.53204	1.58866	1.20954	1.46232
1867	Q14B71	Q14B71	1.92846	2.16488	1.99801	2.04152	2.07564	2.09937	2.04721	1.99256	2.09141	2.12902	2.18911	2.2593	1.97834	2.27185	2.15406	2.18005	2.01529	2.15456	1.82358	1.87711	1.69453	1.8733	1.96355	2.24504
1868	Q14B98	Q14B98	2.11049	1.78932	2.21392	1.99952	2.16945	1.63283	2.20656	2.07115	2.06411	2.0573	1.75735	2.06179	1.71626	2.1925	2.09668	2.0404	2.14681	2.19338	2.24727	2.04108	2.13999	2.12702	2.19375	1.92824
1869	Q14BV6	Q14BV6	1.90031	2.24864	2.02064	2.30827	2.01269	2.26452	1.73555	2.18388	2.13319	2.32204	2.23812	2.16234	2.04384	2.22611	1.99094	2.08972	2.04059	2.1456	1.56298	1.97282	1.41568	2.1294	1.98333	1.91025
1870	Q14C51	Q14C51	2.44398	1.96927	1.8763	1.93352	1.93845	1.97096	2.0247	2.08616	1.94592	2.06123	2.02291	2.09628	1.92138	2.24028	1.84461	1.93427	1.98343	2.04033	2.16963	2.15078	2.13287	2.15539	2.1056	2.21373
1871	Q14CH1	Q14CH1	2.13564	2.05167	2.11954	2.09185	2.20215	2.01033	2.22026	1.98714	2.10239	1.93504	2.07789	2.01706	1.97565	1.94022	2.06378	1.9002	2.19446	1.98756	2.06747	1.75845	2.09232	2.07121	2.29724	2.00913
1872	Q14CH7	Q14CH7	2.54327	2.13823	2.14926	2.03552	2.17653	2.06576	2.12762	2.10458	1.9674	2.1492	2.04343	1.9206	2.09355	2.11123	1.77009	1.82703	1.78801	1.95208	2.16453	1.98939	2.01484	2.05282	1.95028	2.0778
1873	Q18PI6	Q18PI6	2.35542	2.22308	1.90481	1.89348	1.91996	2.18159	2.19337	2.23067	2.06633	2.08692	2.11595	2.21044	1.97073	2.17248	2.08381	2.01869	1.81962	2.05168	1.74144	1.8921	2.10663	1.98958	1.98576	2.02764
1874	Q1HFZ0	Q1HFZ0	1.95411	2.12886	1.9606	2.12777	1.99388	2.12007	1.9976	2.13434	2.08007	2.1287	2.07787	2.1544	2.00334	2.10646	2.02867	2.12797	2.00825	2.03632	1.98449	2.12485	2.01668	2.06102	1.97454	2.04953
1875	Q1XH17	Q1XH17	3.23538	2.07521	2.29312	1.98417	2.09123	1.97955	2.02674	2.04864	1.77694	1.3225	2.06293	1.57143	1.67161	2.43951	1.56373	1.45097	2.12264	1.77922	2.2026	1.79327	2.49491	1.82601	2.23711	1.98616
1876	Q2EMV9	Q2EMV9	2.02161	2.08918	1.95938	2.11065	2.0935	2.05579	2.16821	2.14101	2.18258	2.04081	2.14972	2.02746	2.13584	1.99894	2.02986	2.10374	2.05704	1.99302	2.0407	1.80179	1.93624	1.8602	2.30969	2.01611
1877	Q2HXL6	Q2HXL6	1.92107	2.21053	1.89022	2.17901	2.06612	2.08369	2.12041	2.30836	2.17292	2.09803	2.14477	2.07483	2.16228	2.04479	2.14001	2.13708	1.97977	1.96779	1.85489	2.06252	1.8057	1.9368	1.98353	1.9476
[truncated: 4,460 more rows]
