# Supplementary material for: Degradation of GSPT1 causes TP53-independent cell death in leukemia while sparing normal hematopoietic stem cells
Source: J Clin Invest. 2022 Aug 15;132(16):e153514. doi: 10.1172/JCI153514 (PMC9374383; doi:10.1172/JCI153514)
Supplement: Supplemental table 7 [file jci-132-153514-s090.xlsx]

## Sheet: Sheet 1
KEY: 585 = Crbn wild type; 577 = Crbn I391V; 581 = Crbn V380E/I391V
	Accession	Gene.Symbol	X.1..esf4_0661_581.DMSO_Slot1.25_1_1033.d.PG.Quantity	X.2..esf4_0637_585.DMSO_Slot1.1_1_1023.d.PG.Quantity	X.3..esf4_0638_585.DMSO_Slot1.2_1_1038.d.PG.Quantity	X.4..esf4_0639_585.DMSO_Slot1.3_1_1053.d.PG.Quantity	X.5..esf4_0640_585.CC.885_Slot1.4_1_1024.d.PG.Quantity	X.6..esf4_0641_585.CC.885_Slot1.5_1_1039.d.PG.Quantity	X.7..esf4_0642_585.CC.885_Slot1.6_1_1054.d.PG.Quantity	X.8..esf4_0643_585.CC.90009_Slot1.7_1_1025.d.PG.Quantity	X.9..esf4_0644_585.CC.90009_Slot1.8_1_1040.d.PG.Quantity	X.10..esf4_0645_585.CC.90009_Slot1.9_1_1055.d.PG.Quantity	X.11..esf4_0646_585.Pomalidomide_Slot1.10_1_1026.d.PG.Quantity	X.12..esf4_0647_585.Pomalidomide_Slot1.11_1_1041.d.PG.Quantity	X.13..esf4_0648_585.Pomalidomide_Slot1.12_1_1056.d.PG.Quantity	X.14..esf4_0649_577.DMSO_Slot1.13_1_1028.d.PG.Quantity	X.15..esf4_0650_577.DMSO_Slot1.14_1_1043.d.PG.Quantity	X.16..esf4_0651_577.DMSO_Slot1.15_1_1058.d.PG.Quantity	X.17..esf4_0652_577.CC.885_Slot1.16_1_1029.d.PG.Quantity	X.18..esf4_0653_577.CC.885_Slot1.17_1_1044.d.PG.Quantity	X.19..esf4_0654_577.CC.885_Slot1.18_1_1059.d.PG.Quantity	X.20..esf4_0655_577.CC.90009_Slot1.19_1_1030.d.PG.Quantity	X.21..esf4_0656_577.CC.90009_Slot1.20_1_1045.d.PG.Quantity	X.22..esf4_0657_577.CC.90009_Slot1.21_1_1060.d.PG.Quantity	X.23..esf4_0658_577.Pomalidomide_Slot1.22_1_1031.d.PG.Quantity	X.24..esf4_0659_577.Pomalidomide_Slot1.23_1_1046.d.PG.Quantity	X.25..esf4_0660_577.Pomalidomide_Slot1.24_1_1061.d.PG.Quantity	X.26..esf4_0662_581.DMSO_Slot1.26_1_1048.d.PG.Quantity	X.27..esf4_0663_581.DMSO_Slot1.27_1_1063.d.PG.Quantity	X.28..esf4_0664_581.CC.855_Slot1.28_1_1034.d.PG.Quantity	X.29..esf4_0665_581.CC.855_Slot1.29_1_1049.d.PG.Quantity	X.30..esf4_0666_581.CC.855_Slot1.30_1_1064.d.PG.Quantity	X.31..esf4_0667_581.CC.90009_Slot1.31_1_1035.d.PG.Quantity	X.32..esf4_0668_581.CC.90009_Slot1.32_1_1050.d.PG.Quantity	X.33..esf4_0669_581.CC.90009_Slot1.33_1_1065.d.PG.Quantity	X.34..esf4_0670_581.Pomalidomide_Slot1.34_1_1036.d.PG.Quantity	X.35..esf4_0671_581.Pomalidomide_Slot1.35_1_1051.d.PG.Quantity	X.36..esf4_0672_581.Pomalidomide_Slot1.36_1_1066.d.PG.Quantity
1	A1L314	Mpeg1	2.61323	0.563751778023245	0.529411010073437	0.912908814466024	0.761582509555383	0.939496146937994	0.309538103523661	0.772583051984304	0.559669	1.11086	0.847231490124179	0.631379161872064	0.975913760582077	-0.264295	-0.183096993064835	-0.207365336482739	0.0384076817260387	-0.409524656422333	-0.167797071655089	-0.204209250726601	-0.146046291117702	0.223415258898413	-0.0872320786805853	0.298472033505431	0.0684561723452299	2.35873	2.44318	2.12562	2.27517	2.00773	2.58033	2.40021	2.69104	2.9274	2.5812	2.81892
2	A2A432	Cul4b	1.49232	1.44327	1.3628	1.41214	1.43751	1.48184	1.55173	1.46435	1.42254	1.50434	1.47481	1.45891	1.48912	1.51894	1.55384	1.52851	1.51295	1.42348	1.49714	1.55232	1.52572	1.4668	1.55127	1.53027	1.54231	1.53398	1.49083	1.31114	1.42066	1.33338	1.40595	1.36907	1.46639	1.49829	1.49851	1.48693
3	A2A4P0	Dhx8	1.47057	1.4872	1.45074	1.4863	1.46779	1.58911	1.53833	1.50532	1.52773	1.60534	1.50811	1.51264	1.63275	1.45738	1.44379	1.50443	1.50013	1.3895	1.48692	1.47588	1.42475	1.45983	1.5334	1.50201	1.47155	1.46877	1.46497	1.09359	1.40588	1.14223	1.47047	1.45074	1.50841	1.60106	1.49974	1.40297
4	A2A5R2	Arfgef2	1.44874	1.40554	1.50848	1.43994	1.33812	1.44023	1.53062	1.55691	1.49086	1.58126	1.44208	1.41621	1.52139	1.45852	1.37611	1.49418	1.49749	1.52737	1.45788	1.51194	1.54133	1.52235	1.54807	1.40553	1.54553	1.46247	1.45724	1.32499	1.47992	1.39064	1.47288	1.54601	1.50773	1.5545	1.41535	1.39294
5	A2A6A1	Gpatch8	1.59597	1.66321	1.55556	1.42779	1.26895	1.44377	1.59703	1.45575	1.37549	1.65261	1.47554	1.47915	1.77837	1.7383	1.52847	1.47502	1.5613	1.46345	1.33474	1.6382	1.36504	1.47661	1.57065	1.51113	1.51929	1.41518	1.54464	0.786038213932846	1.15293	0.833592674616261	1.5828	1.4533	1.43919	1.54799	1.48836	1.4132
6	A2A6Q5	Cdc27	1.40711	1.43588	1.40689	1.47003	1.37421	1.43978	1.56006	1.62129	1.56875	1.58913	1.63586	1.49904	1.4393	1.48052	1.43577	1.38913	1.41711	1.32381	1.29918	1.49235	1.41147	1.57718	1.47553	1.45648	1.54045	1.55411	1.55651	1.43743	1.41935	1.39486	1.4358	1.53738	1.47586	1.4956	1.42507	1.5073
7	A2A791	Zmym4	1.48332	1.51628	1.52312	1.65825	1.4884	1.6151	1.45916	1.73816	1.5529	1.63724	1.53481	1.5412	1.52737	1.45372	1.42016	1.50976	1.56964	1.43181	1.30622	1.42755	1.38988	1.40448	1.51975	1.36402	1.3244	1.41831	1.5287	1.31421	1.41261	1.09553	1.51875	1.48838	1.32118	1.63206	1.44582	1.31062
8	A2A8Z1	Osbpl9	1.50669	1.36265	1.47927	1.48891	1.45996	1.3644	1.45674	1.5842	1.48961	1.69763	1.32477	1.53802	1.59578	1.21893	1.39245	1.34375	1.57002	1.58911	1.42694	1.47351	1.38192	1.40752	1.45604	1.649	1.4729	1.6223	1.24273	1.38444	1.36159	1.29274	1.56847	1.6234	1.31945	1.78982	1.60809	1.30245
9	A2ABV5	Med14	1.51327	1.32929	1.45962	1.51024	1.24689	1.50766	1.52263	1.45412	1.53834	1.50608	1.51636	1.52689	1.51121	1.28643	1.36026	1.38627	1.41383	1.45065	1.25557	1.38117	1.47654	1.50166	1.53811	1.52168	1.4653	1.61184	1.45523	1.47613	1.58762	1.48683	1.54443	1.56014	1.56923	1.58831	1.50775	1.39603
10	A2ACJ2	Faap100	1.65249	1.10612	1.06755	1.029	0.721924790917128	1.20841	1.0062	1.21941	1.49898	1.33866	1.25223	1.11191	1.24404	1.53263	1.65928	1.78859	1.65217	1.68909	1.22875	1.86863	1.67637	1.46748	1.6663	1.77472	1.76355	1.44746	1.45886	1.62112	1.51877	1.51382	1.64305	1.71562	1.51901	1.57701	1.60602	1.38142
11	A2ADA5	Pusl1	1.52298	1.54624	1.63512	1.53105	0.835412689385604	1.42424	1.45679	1.38	1.55998	1.63679	1.3427	1.37793	1.43145	1.33518	1.19242	1.51699	1.49734	1.68409	1.39828	1.41889	1.17641	1.51934	1.29099	1.30551	1.5058	1.56672	1.41906	1.73143	1.71586	1.70341	1.55831	1.56256	1.55094	1.50063	1.49017	1.39775
12	A2ADY9	Ddi2	1.42425	1.24488	1.26867	1.41515	1.09956	1.375	1.35071	1.32756	1.30924	1.36606	1.14683	1.31923	1.33224	1.63611	1.5846	1.58155	1.5687	1.54306	1.57668	1.60343	1.56796	1.59645	1.64717	1.61643	1.58998	1.53626	1.63372	1.32964	1.46038	1.49293	1.56577	1.52142	1.62946	1.61054	1.46179	1.47166
13	A2AF47	Dock11	1.45472	1.64634	1.60586	1.63797	1.59683	1.66982	1.69473	1.69667	1.6553	1.60144	1.7029	1.60742	1.70114	1.24864	1.31703	1.28742	1.35256	1.20037	1.23625	1.34097	1.38704	1.27803	1.28414	1.29645	1.26262	1.52123	1.46958	1.2469	1.34226	1.33265	1.47699	1.51126	1.48285	1.60768	1.53966	1.44187
14	A2AGH6	Med12	1.49505	1.53619	1.52926	1.50044	1.22881	1.50381	1.50412	1.57467	1.57015	1.52124	1.45736	1.59575	1.45605	1.43572	1.4419	1.39852	1.54044	1.40924	1.35064	1.46359	1.48425	1.45312	1.47047	1.43249	1.40806	1.57491	1.51221	1.25857	1.44387	1.26256	1.60064	1.62533	1.4328	1.54842	1.47059	1.46975
15	A2AGL3	Ryr3	1.37146	1.55503	0.359427013449516	1.80154	1.62778	0.886767128105384	1.36625	0.0672718994334122	0.535823265509641	1.49511	1.39425	1.56564	1.4852	1.4099	1.66809	1.55556	1.08242	1.5359	1.91939	0.848764	1.9587	1.68679	1.527	1.87078	2.00323	1.71141	2.05974	0.675440395810529	1.60169	0.677385303141169	1.03544	1.72259	1.48248	1.50145	1.57538	1.93452
16	A2AGT5	Ckap5	1.50841	1.60542	1.59659	1.55742	1.53289	1.53437	1.57527	1.60257	1.59667	1.58148	1.63221	1.58273	1.60113	1.35712	1.35944	1.33973	1.41108	1.34846	1.33678	1.37654	1.34845	1.35378	1.36555	1.36121	1.36064	1.5452	1.52807	1.36292	1.37215	1.33116	1.42683	1.42245	1.46037	1.53411	1.57999	1.53762
17	A2AH22	Ambra1	1.56923	1.33017	1.4895	1.65502	1.50481	1.54558	1.7962	1.33774	1.47764	1.71237	1.34476	1.63092	1.624	1.63134	1.56426	1.35579	1.65414	1.40268	1.4251	1.40233	1.2205	1.52768	1.58033	1.54183	1.46429	1.40246	1.60118	1.12734	1.40146	1.27996	1.4924	1.40231	1.41087	1.60961	1.34792	0.822018744724369
18	A2AI05	Ndor1	1.19413	1.66616	1.38401	1.91429	1.40734	1.33251	1.58182	1.8255	1.73196	1.6578	1.16912	1.49716	1.5387	1.38566	1.54449	1.79629	1.44433	1.35734	1.66786	1.40653	1.81653	1.88551	1.16383	1.45968	1.57365	1.43323	1.50599	1.14983	1.4747	0.365397463635838	0.911688360133954	1.07176	1.50879	1.43374	1.38794	1.44464
19	A2AI08	Tprn	1.42069	1.95156	2.04432	1.95817	1.40415	1.82854	2.16603	2.17343	2.15883	1.17472	2.06124	1.5865	1.91862	0.818016433819443	1.98621	1.43653	1.90551	1.74156	1.53792	1.6896	0.900466843723175	0.751373994331119	0.925790101983293	1.72189	0.949340948792939	1.4038	1.19767	0.0303010617203588	0.0149538963655704	0.0424963988310174	0.879742942722888	0.992332622726357	0.807656805138059	1.16057	1.21756	1.06632
20	A2AIG8	Accs	1.58013	1.6062	1.19465	1.54997	1.60111	2.00439	1.64805	1.58038	1.46487	1.88017	1.2958	1.44548	1.61256	1.77363	1.88579	1.66258	2.14035	1.62318	1.50283	1.79423	1.54422	1.52579	1.67434	1.71352	1.86999	1.25063	0.806067	0.756295739396871	0.282622123847948	0.913190317822992	1.06086	0.991017648082414	0.868893094535873	1.39079	0.705410686385143	0.876371000582777
21	A2AIV2	Virma	1.48965	1.59086	1.5204	1.57176	1.49847	1.50416	1.51108	1.55646	1.55035	1.66999	1.64977	1.56973	1.54977	1.43273	1.3866	1.53627	1.40688	1.42145	1.32824	1.46111	1.40487	1.30286	1.47144	1.4797	1.5389	1.43928	1.48704	1.20879	1.42457	1.25705	1.40275	1.49933	1.41923	1.58244	1.4177	1.39778
22	A2AIV8	Card9	1.32	1.36404	1.34348	1.35046	1.35301	1.31008	1.28253	1.39826	1.3736	1.45132	1.33141	1.34745	1.44609	1.69011	1.67786	1.6938	1.69229	1.62403	1.71321	1.65461	1.65428	1.67139	1.71841	1.69104	1.75295	1.41234	1.34875	1.14827	1.33944	1.29611	1.33926	1.40542	1.35156	1.37426	1.37951	1.41442
23	A2AJ15	Man1b1	1.53214	1.59829	1.51627	1.59876	1.35329	1.75167	1.6299	1.16351	1.72511	1.77694	1.70195	1.42819	1.47882	1.47827	1.18719	1.44344	1.40007	1.32281	1.39654	1.59152	1.44025	1.39236	1.37104	1.38804	1.43399	1.45458	1.57445	1.46653	1.5481	1.19368	1.48475	1.26068	1.3473	1.70908	1.10727	1.48383
24	A2AJ88	Pnpla7	1.78075	1.9617	1.60117	1.70457	1.2532	1.7306	1.68993	1.31948	1.17105	1.8036	1.4587	1.69176	1.33479	1.16645	1.00838	1.47437	1.5911	1.49995	1.28748	1.61853	1.07505	0.996452118303769	1.29539	1.28283	1.14246	1.70084	1.34882	1.48905	1.54852	1.21626	1.51232	1.5789	1.20094	1.66791	1.75939	1.35984
25	A2AJI0	Map7d1	1.47201	1.71108	1.24112	1.54791	1.19767	1.45276	1.32701	1.33138	1.5727	1.50808	1.36842	1.35054	1.40264	1.29232	1.31183	1.50743	1.25183	1.24917	1.03355	1.5667	1.3621	1.41358	1.656	1.4683	1.43539	1.68115	1.31038	1.7572	1.94926	1.65659	1.60901	1.66759	1.60551	1.62788	1.46541	1.26842
26	A2AJK6	Chd7	1.59559	1.41511	1.34677	1.31115	1.1957	1.40104	1.36434	1.43514	1.3538	1.38112	1.35004	1.32031	1.42783	1.58227	1.54752	1.56283	1.62271	1.55583	1.47166	1.62812	1.51726	1.50403	1.60097	1.51573	1.6293	1.46868	1.48794	1.34854	1.46538	1.42053	1.53092	1.53	1.47555	1.59645	1.44979	1.51903
27	A2AJT4	Pnisr	1.64624	1.72227	1.64185	1.6997	1.44247	1.63745	1.61777	1.58509	1.56027	1.78227	1.35575	1.57729	1.79445	1.25043	1.33096	1.47297	1.54399	1.43617	1.47102	1.37942	1.48424	1.49794	1.35086	1.41203	1.45288	1.2155	1.43206	1.20878	1.13222	1.49116	1.43538	1.27778	1.5272	1.37284	1.18338	1.29673
28	A2AKG8	Focad	1.51745	1.2	1.17922	1.32846	1.27682	1.38466	1.58423	1.4158	1.50381	1.45212	1.27666	1.30217	1.41324	1.55022	1.46669	1.62798	1.65064	1.49889	1.4303	1.67141	1.65298	1.55267	1.57706	1.5778	1.60231	1.53775	1.52432	1.39987	1.38583	1.45151	1.42202	1.45409	1.54174	1.54411	1.43717	1.48754
29	A2AKX3	Setx	1.58622	1.75936	1.53291	1.52536	1.31255	1.62137	1.4655	1.6868	1.68814	1.60949	1.51341	1.58393	1.62618	1.51579	1.44796	1.34717	1.53903	1.34762	1.20315	1.54524	1.3195	1.46231	1.46699	1.31408	1.4847	1.32707	1.63997	1.31782	1.12855	1.28491	1.4737	1.39363	1.24367	1.60223	1.46356	1.41788
30	A2AL36	Cntrl	1.50004	1.37978	1.50407	1.64215	1.25854	1.6759	1.55552	1.60059	1.54808	1.79182	1.52086	1.69124	1.67779	1.34014	1.32877	1.24403	1.40622	1.49285	1.29915	1.51346	1.23013	1.36201	1.43158	1.36226	1.35322	1.5411	1.61242	1.15003	1.38149	1.12363	1.53328	1.54834	1.31006	1.80612	1.42343	1.57771
31	A2ALW5	Dnajc25	1.63153	1.12946	1.34432	1.26371	1.08014	1.35645	1.07794	1.08815	1.13298	1.16614	1.29714	1.35213	1.05196	1.41267	1.63072	2.01974	1.58576	1.58138	1.62004	1.66139	1.82687	1.83622	1.50508	1.61544	1.64066	1.38536	1.60046	1.7193	1.52965	1.46321	1.50566	1.17779	1.57427	1.41425	1.25304	1.78509
32	A2AN08	Ubr4	1.51255	1.41998	1.42151	1.4549	1.43922	1.46507	1.51119	1.47345	1.48828	1.54567	1.48128	1.48647	1.47025	1.3954	1.41567	1.44608	1.43786	1.40105	1.3722	1.48671	1.4678	1.44164	1.48938	1.44378	1.48958	1.55793	1.50003	1.4075	1.49725	1.42827	1.47603	1.56582	1.54527	1.59943	1.49041	1.50499
33	A2APB8	Tpx2	1.54467	1.86256	1.70864	1.7132	1.53594	1.69335	1.67178	1.64172	1.66781	1.77698	1.74349	1.71557	1.72672	1.13152	1.13063	1.20237	1.14425	1.24465	1.01969	1.13886	1.07463	1.25977	1.20978	1.24829	1.28235	1.60627	1.54409	1.35469	1.45534	1.37844	1.40812	1.46105	1.42805	1.63219	1.66347	1.36343
34	A2APY7	Ndufaf5	1.46327	1.66904	1.5849	1.57383	1.62357	1.58121	1.4873	1.49397	1.4384	1.43224	1.68999	1.59076	1.51126	1.39564	1.455	1.45318	1.58067	1.45541	1.33091	1.35897	1.51362	1.40327	1.56445	1.58512	1.30189	1.43949	1.2712	1.69045	1.3757	1.57598	1.54064	1.47983	1.30874	1.42327	1.22696	0.939106200415183
35	A2AQ07	Tubb1	1.35905	1.67177	1.64398	1.37054	1.6491	1.21561	1.06013	1.76912	1.2632	1.34339	1.83953	1.35856	1.36735	1.66717	1.46819	1.51031	1.72224	1.21771	1.41282	1.34351	1.35267	1.20086	1.69754	1.42025	1.46087	1.46287	1.30546	1.39738	1.38718	1.43793	1.52773	1.4729	1.55212	1.84595	1.39497	1.4745
36	A2AQ19	Rtf1	1.4337	1.49025	1.51669	1.47657	1.52196	1.516	1.59863	1.57542	1.40967	1.55155	1.5856	1.53197	1.50316	1.55672	1.53333	1.47612	1.48503	1.45854	1.46712	1.46621	1.51453	1.42963	1.45566	1.54309	1.45478	1.43766	1.5079	1.41113	1.3417	1.37542	1.42992	1.41277	1.42045	1.412	1.41	1.29455
37	A2AR02	Ppig	1.49936	1.49857	1.37766	1.40071	1.38855	1.35504	1.46902	1.44541	1.37805	1.51949	1.591	1.43794	1.5811	1.52314	1.49469	1.3978	1.56775	1.46821	1.47995	1.52026	1.46716	1.54282	1.55321	1.5192	1.51235	1.28119	1.55122	1.42752	1.35983	1.58609	1.369	1.4154	1.52384	1.44224	1.60826	1.43311
38	A2ASS6	Ttn	1.70743	1.50506	1.70815	1.73986	1.2603	1.67444	1.40528	1.58856	1.63179	1.6631	1.50994	1.50718	1.52474	1.26646	1.26906	1.4416	1.5636	1.19049	1.2292	1.2924	1.38062	1.31129	1.18655	1.28415	1.33957	1.56921	1.61524	1.3922	1.48047	1.55809	1.40378	1.62423	1.54715	1.53374	1.43567	1.42066
39	A2AT37	Upf2	1.50834	1.3915	1.39557	1.45393	1.25847	1.4482	1.40792	1.50384	1.45266	1.31434	1.43786	1.40798	1.51733	1.48504	1.53917	1.56597	1.52646	1.50498	1.51157	1.49098	1.48827	1.62555	1.56241	1.55434	1.63071	1.47979	1.42578	1.55886	1.45058	1.34723	1.46869	1.41612	1.5746	1.53826	1.36924	1.36382
40	A2AUM9	Cep152	1.44593	1.69416	1.9225	1.91221	1.52345	1.61707	1.77915	1.53158	1.49147	2.04775	1.34797	1.26317	1.7221	1.39279	0.907567324262396	1.43221	1.50857	1.15412	1.18598	1.37942	1.30825	1.52561	1.59863	1.38432	1.30175	1.23419	1.48244	1.28573	1.20075	0.898527376203309	1.44822	1.2276	1.47982	1.68922	1.1996	1.71887
41	A2AWA9	Rabgap1	1.4151	1.44686	1.52878	1.50654	1.41379	1.57836	1.59121	1.54914	1.54922	1.61455	1.57799	1.4422	1.61153	1.50371	1.43887	1.52841	1.50295	1.51732	1.33691	1.42181	1.44101	1.48097	1.53703	1.50251	1.47963	1.40114	1.50048	1.25073	1.26255	1.26453	1.48815	1.38189	1.43257	1.57746	1.41826	1.46428
42	A2AWL7	Mga	1.55469	1.74095	1.47012	1.68018	1.51371	1.96515	1.39509	1.66261	1.57943	1.97464	1.4029	1.75095	1.64639	1.29019	1.30997	1.29347	1.16693	1.40124	0.641446889467343	1.5144	1.37937	1.59145	1.48092	1.25411	1.29949	1.56902	1.56686	1.03989	1.27081	0.596919109801294	1.64389	1.48258	1.36799	1.78018	1.69425	1.0802
43	A2AWP8	Arhgef10l	1.56306	1.47075	1.48218	1.44364	1.37106	1.42653	1.44825	1.40271	1.37166	1.37847	1.43756	1.43222	1.40506	1.55982	1.48264	1.52832	1.4085	1.4313	1.45416	1.45515	1.52359	1.46685	1.46388	1.48826	1.47819	1.54466	1.5299	1.3419	1.48184	1.45047	1.50291	1.57015	1.55234	1.67268	1.52129	1.46397
44	A2AWT3	Atxn7l3	2.00346	2.20578	2.40345	1.96388	0.806370772959053	1.72863	1.22791	0.712440554761829	2.3222	1.44882	1.68219	0.971665350888727	1.85621	1.6179	1.52674	1.69904	1.5262	1.16661	1.90815	1.49569	-0.120162840806255	0.963098501364414	1.68173	1.44879	1.52033	1.50893	0.310336648650147	0.522238822925751	1.40652	0.598895724364366	1.56843	1.53698	0.897949235859806	1.60309	0.677462740260627	0.994263564644985
45	A2BDX3	Mocs3	1.45046	1.47083	1.34642	1.46734	1.3654	1.52279	1.41217	1.35137	1.46719	1.5022	1.39397	1.39736	1.43676	1.57029	1.57853	1.48799	1.57594	1.58092	1.58006	1.46798	1.56586	1.55092	1.55371	1.61484	1.56146	1.5287	1.40953	1.40987	1.40523	1.28922	1.50667	1.53675	1.34356	1.4741	1.38647	1.4125
46	A2BE28	Las1l	1.47166	1.44287	1.49336	1.52638	1.47186	1.47901	1.50067	1.46713	1.54404	1.63712	1.44908	1.4644	1.54309	1.51493	1.46227	1.45387	1.49061	1.51423	1.50568	1.51722	1.49314	1.48361	1.55541	1.51185	1.51066	1.48627	1.40595	1.35924	1.43369	1.42773	1.41853	1.4346	1.39693	1.42519	1.37118	1.35724
47	A2BH40	Arid1a	1.49714	1.50272	1.59168	1.62529	1.45544	1.61857	1.5568	1.53151	1.60714	1.67323	1.54707	1.59044	1.58106	1.3841	1.43373	1.39743	1.40436	1.4475	1.3612	1.42085	1.42705	1.43031	1.49109	1.48662	1.4164	1.5055	1.45503	1.30038	1.31463	1.14412	1.47184	1.40523	1.42423	1.54157	1.48524	1.4037
48	A2CG63	Arid4b	1.42137	1.56138	1.79934	1.6768	1.85048	1.82713	1.55165	1.67026	1.54813	1.75425	1.68902	1.79722	1.66376	1.40017	1.35196	1.26838	1.42166	1.36061	1.25168	1.48296	1.46891	1.46343	1.57965	1.2056	1.3919	1.22155	1.595	0.657122990802125	1.25967	1.25189	1.20798	1.4231	1.4811	1.50595	1.04722	1.25838
49	A2RSJ4	Uhrf1bp1l	1.93959	1.5041	1.50971	1.43419	1.24699	1.50711	1.43658	1.40987	1.5128	1.54008	1.3805	1.45005	1.48865	1.09275	1.1343	1.08739	1.15949	1.1564	0.977347939282343	1.26528	1.14546	1.25268	1.15898	1.03156	1.12737	1.78394	1.88401	1.35295	1.63219	1.65696	1.71735	1.77979	1.79911	1.94912	1.82659	1.764
50	A2RSX7	Tyw5	1.56134	1.48581	1.10493	1.20749	1.64166	1.68169	1.81983	1.30797	1.44	1.70374	1.27529	1.88823	2.07597	1.44075	1.36269	1.84924	1.00643	1.36846	1.6968	1.08832	1.50157	1.63018	1.45417	1.52257	1.77566	1.40061	1.74839	0.646573	1.64819	1.44297	1.12065	1.00964	1.24005	0.966661497227208	1.24295	1.60501
51	A2RSY1	Kansl3	1.5952	1.5314	1.28258	1.47306	1.12971	1.44408	1.39684	1.51662	1.46734	1.51401	1.45046	1.48285	1.46046	1.39097	1.42614	1.56997	1.61734	1.51234	1.47151	1.44918	1.4603	1.5141	1.63333	1.46146	1.58144	1.49288	1.75367	1.33779	1.37894	1.25313	1.39443	1.44684	1.52615	1.69351	1.592	1.15822
52	A2RSY6	Trmt1l	1.4106	1.23025	1.27885	1.39257	1.09122	1.26803	1.37015	1.2856	1.36223	1.41349	1.24824	1.261	1.37182	1.5394	1.60258	1.63545	1.59405	1.67731	1.64165	1.5911	1.71123	1.67961	1.66973	1.63831	1.65365	1.43156	1.43375	1.38616	1.55617	1.44008	1.49266	1.51947	1.47508	1.46099	1.46769	1.49635
53	A2RTL5	Rsrc2	1.48837	1.41433	1.52759	1.52837	1.38891	1.41663	1.54363	1.44336	1.5458	1.62853	1.48125	1.50351	1.59408	1.40334	1.52039	1.50601	1.44082	1.49231	1.35484	1.34854	1.54446	1.49228	1.53027	1.41798	1.49329	1.42833	1.4301	1.40521	1.40575	1.30596	1.52354	1.6206	1.69582	1.49755	1.30227	1.29378
54	A3KGB4	Tbc1d8b	1.47857	1.78045	1.53882	1.72647	1.38057	1.65737	1.6673	1.49918	1.61924	1.7981	1.60259	1.59834	1.66985	1.37112	1.30127	1.36359	1.39968	1.37754	1.50572	1.3279	1.5175	1.42695	1.47909	1.31298	1.48573	1.37916	1.41794	1.2813	1.29939	1.32746	1.38378	1.45706	1.44746	1.16844	1.45797	1.27392
55	A3KGF7	Plcb2	1.29668	1.64146	1.62345	1.62225	1.49442	1.59861	1.61526	1.63356	1.49968	1.54305	1.59912	1.59998	1.56754	1.48278	1.53949	1.62669	1.54454	1.5223	1.5994	1.49822	1.46818	1.54898	1.60702	1.57256	1.47468	1.33141	1.40302	1.13819	1.11339	1.10644	1.23096	1.2485	1.32808	1.35138	1.37761	1.319
56	A3KGV1	Odf2	1.56503	1.48952	1.65167	1.57669	1.54918	1.76551	1.56806	1.7452	1.6516	1.84369	1.63027	1.59788	1.85971	1.19751	1.47069	1.28702	1.20457	1.34233	1.45258	1.26863	0.972723386068719	1.4145	1.39736	1.24194	1.20601	1.57964	1.76982	0.770098579146442	1.19522	1.09094	1.31208	1.59292	1.23496	1.78233	1.28636	1.72174
57	A3KMP2	Ttc38	1.52638	1.38549	1.27417	1.33003	1.3699	1.28942	1.27576	1.44336	1.32212	1.41432	1.47171	1.2596	1.45859	1.48531	1.49475	1.51646	1.48317	1.51723	1.5434	1.51345	1.58784	1.46027	1.59861	1.53402	1.58922	1.46356	1.58622	1.37497	1.54496	1.66134	1.48818	1.50829	1.55169	1.48752	1.57139	1.55203
58	A6H5Y3	Mtr	1.40015	1.57456	1.24885	1.75739	1.45302	1.57061	1.77329	1.33346	1.53569	1.85934	1.17952	1.47382	1.7194	1.584	1.71902	1.73499	1.44578	1.72687	1.65433	1.52569	1.56259	1.80134	1.5908	1.62011	1.5658	1.69069	1.22892	0.568702616789998	1.14966	0.967964948181086	1.14505	1.38594	1.02666	1.37135	1.30765	0.843582231354195
59	A6H611	Mipep	1.35802	1.64182	1.50573	1.5826	1.65719	1.83346	1.46428	1.4919	1.44302	1.41841	1.4927	1.45445	1.58175	1.32353	1.49511	1.65236	1.4856	1.54014	1.36081	1.48969	1.38211	1.70396	1.47457	1.36716	1.43161	1.41864	1.23126	1.50492	1.46674	1.28681	1.54088	1.46944	1.28854	1.33613	1.2554	1.42451
60	A6H619	Phrf1	1.57205	1.40178	1.39358	1.43501	1.4696	1.59804	1.66534	1.49351	1.71356	1.7708	1.65944	1.57961	1.76358	1.39668	1.38772	1.35435	1.54193	1.31225	1.23301	1.33951	1.20842	1.38941	1.5277	1.45079	1.19946	1.52399	1.2826	1.3869	1.33448	1.3489	1.49682	1.55827	1.33888	1.65592	1.50059	1.50416
61	A6H630	Armt1	1.35273	1.46084	1.44819	1.53922	1.36669	1.59494	1.64387	1.57767	1.57361	1.6439	1.58186	1.47894	1.67127	1.58915	1.50382	1.48624	1.56806	1.4991	1.55434	1.63347	1.56101	1.48959	1.62917	1.54231	1.62734	1.33222	1.27112	1.13223	1.18208	1.28335	1.34255	1.31732	1.40763	1.4426	1.27516	1.20406
62	A6H687	Sac3d1	2.05119	2.02542	1.65748	1.69979	1.6122	3.21059	1.79687	1.59026	1.67797	1.86537	0.836078008430953	1.75528	1.07703	0.153045	1.53996	1.58223	1.5723	1.53938	0.551639721938767	1.59875	1.74702	1.24592	1.40248	1.42021	-1.55427	1.1422	1.08821	0.801217127133271	1.37549	0.758663779671698	1.44071	0.905927870023066	1.03542	1.37349	1.07542	0.993055145420267
63	A6H8H2	Dennd4c	1.61621	1.49326	1.51425	1.59783	1.20453	1.5588	1.53364	1.5633	1.49929	1.64632	1.40227	1.49582	1.57219	1.33528	1.32451	1.44636	1.34563	1.25983	1.3822	1.36462	1.28535	1.47334	1.49049	1.41782	1.46609	1.59531	1.54766	1.30484	1.45663	1.44335	1.59613	1.5651	1.59088	1.68566	1.45398	1.36745
64	A6PWY4	Wdr76	1.626	1.65498	1.59497	1.51366	1.44219	1.61775	1.36881	1.53069	1.51093	1.54609	1.693	1.57865	1.61499	1.44588	1.25795	1.29268	1.48845	1.25043	0.852317	1.33246	1.21618	1.27449	1.36097	1.12303	1.24793	1.55415	1.59838	1.7653	1.46122	1.37329	1.58904	1.57525	1.52706	1.74353	1.52864	1.49872
65	A6X8Z5	Arhgap31	1.75668	1.12037	1.05761	1.11934	0.659764992176584	1.01768	0.979994341124023	1.03561	1.06188	1.22396	1.1226	0.751432119340519	1.08171	1.74074	1.6244	1.72712	1.82806	1.73609	1.68204	1.91881	1.65127	1.76708	1.86381	1.85218	1.83479	1.63063	1.60976	1.12501	1.19916	1.19615	1.50878	1.38661	1.60625	1.83137	1.68054	1.58937
66	A8C756	Thada	1.51169	1.3671	1.46385	1.52661	1.46218	1.49643	1.50158	1.48067	1.53892	1.58867	1.49775	1.43168	1.43615	1.43567	1.47282	1.48797	1.46261	1.44162	1.38471	1.53352	1.50497	1.42128	1.53369	1.54934	1.42881	1.55444	1.50104	1.39562	1.41022	1.21543	1.47867	1.57778	1.45786	1.68229	1.31856	1.42948
67	A8Y5H7	Sec14l1	1.74637	1.70668	1.92152	2.12693	1.53223	1.49314	1.25589	1.81849	1.60576	1.52767	1.20983	1.26774	1.85203	1.43636	1.24973	1.18188	1.75818	1.49166	1.45114	1.46085	1.417	1.1091	1.67927	0.872966212600253	1.38821	1.14494	1.65933	1.06215	1.71739	0.979121	1.31213	1.41202	1.10651	1.81361	1.37915	0.764536517034068
68	B0V2N1	Ptprs	1.80727	1.49913	1.55162	2.07283	1.23741	1.74128	1.72883	1.64615	1.7732	1.71426	1.82438	1.35032	1.56897	2.50185	1.42477	1.44099	2.14807	1.49939	1.23827	1.75696	1.40856	1.30012	1.96494	1.16114	1.38926	1.36685	1.24481	0.0403912945486626	0.0639060640471319	0.0972529012804279	0.817881443786691	0.903861323183525	1.17491	1.25112	1.27393	0.933393756834399
69	B1AQJ2	Usp36	1.53976	1.58381	1.55153	1.51952	1.25588	1.53852	1.50513	1.61284	1.35678	1.45615	1.42429	1.57206	1.5699	1.60625	1.41964	1.42987	1.58463	1.51769	1.46887	1.5213	1.51543	1.51147	1.60726	1.50719	1.37736	1.38096	1.3901	1.35993	1.41714	1.36545	1.61422	1.38744	1.39057	1.59551	1.2552	1.21149
70	B1ARD6	Slfn9	1.30674	1.21355	1.26137	1.19754	1.08415	1.34355	1.30226	1.27911	1.30322	1.25227	1.30828	1.1991	1.3735	1.72634	1.74865	1.70679	1.76203	1.74399	1.78703	1.81861	1.84795	1.85781	1.94395	1.78168	1.8343	1.22317	1.26267	1.34507	1.29444	1.18235	1.22083	1.35827	1.24733	1.47847	1.36512	1.2598
71	B1AVH7	Tbc1d2	1.93849	1.67783	1.39746	1.4462	1.44694	1.45648	1.60743	1.52304	1.41766	1.49766	1.2729	1.36965	1.65758	1.11314	1.24477	0.725288858198499	1.02588	1.08378	0.577691514556817	1.26168	0.950937341385635	1.28523	1.25474	0.925261485786906	1.12982	1.63958	1.90225	1.86038	1.75758	1.69092	1.75524	1.67429	1.70475	1.71908	1.89993	1.82521
72	B1AVZ0	Uprt	1.62341	1.53715	1.54822	1.43252	1.43089	1.55055	1.64954	1.50036	1.30881	1.47468	1.5495	1.46557	1.56244	1.49827	1.2964	1.50637	1.4219	1.36441	1.43419	1.44756	1.33413	1.42975	1.34238	1.47897	1.46409	1.54891	1.56024	1.54711	1.4418	1.3179	1.3495	1.4923	1.58884	1.43818	1.5456	1.48191
73	B1AX39	Zcchc7	2.04404	2.89246	2.6393	2.53024	0.705689997916425	-0.888588648237509	2.2516	0.234683389564764	0.151628793963525	1.86032	-0.953370933793515	2.08557	2.06598	2.44986	2.15171	1.17546	-3.01324	2.30646	1.94155	0.964697604626736	2.02356	-3.65743	1.84014	1.92292	0.23483	1.24872	-3.79657	0.183201175643362	1.16377	-2.40945	1.9229	1.43337	-2.39424	1.79647	1.36114	-2.44947
74	B1AXD8	Akirin2	1.49269	1.55688	1.47953	1.73601	1.75515	1.60784	1.54239	1.24625	1.4184	1.6924	1.68281	1.47553	1.83229	1.31847	1.03348	1.65851	1.63092	1.60854	1.42722	1.19269	1.2585	1.72648	1.56212	1.40451	1.32781	1.68206	1.74185	0.740959591933154	1.25494	0.597922726780721	1.38788	1.0342	1.394	1.60267	1.68093	1.41436
75	B1AXH1	Nhsl2	1.75892	1.46857	1.42178	1.53236	1.22761	1.46095	1.44869	1.40171	1.46164	1.49641	1.30451	1.44552	1.49794	1.39164	1.3845	1.36789	1.42404	1.4342	1.30698	1.4046	1.41043	1.36134	1.45909	1.40589	1.34001	1.7196	1.70376	1.25364	1.36522	1.15855	1.65795	1.58759	1.58622	1.82412	1.68863	1.61509
76	B1AXP6	Tomm5	1.49796	1.43778	1.11654	1.47489	1.11147	2.02382	1.5431	0.816233748444703	1.24925	1.43311	1.41603	1.49875	0.929431119021361	0.699759087403795	1.46057	2.17026	1.59599	1.23788	0.970287	1.83844	1.84995	1.68646	1.18701	1.60462	1.48292	1.78471	1.81062	0.841074774234429	0.959445135775148	0.126864844318816	1.42075	1.51765	1.58616	1.99484	1.4725	2.11232
77	B1AY10	Nfx1	1.51854	1.58156	1.59733	1.56406	1.32706	1.62464	1.54399	1.45641	1.4987	1.60618	1.57178	1.54505	1.72158	1.49992	1.44993	1.33416	1.53145	1.53795	1.40519	1.33352	1.37597	1.62184	1.50469	1.30532	1.23496	1.46211	1.29936	1.47659	1.35035	1.1683	1.48564	1.54194	1.38884	1.59702	1.31838	1.49591
78	B1AY13	Usp24	1.48522	1.3868	1.37683	1.43566	1.39055	1.45854	1.52882	1.477	1.46356	1.51786	1.44652	1.40391	1.44954	1.54407	1.41781	1.51427	1.6434	1.46744	1.42997	1.58655	1.45842	1.46532	1.58966	1.55785	1.50471	1.49126	1.44801	1.37774	1.45532	1.39545	1.46579	1.54231	1.48106	1.59657	1.38013	1.36882
79	B1AZI6	Thoc2	1.49529	1.47069	1.45992	1.47669	1.42656	1.50815	1.53474	1.49174	1.51516	1.54776	1.53168	1.47667	1.43591	1.49129	1.51615	1.48315	1.51094	1.43399	1.45451	1.51056	1.52867	1.45707	1.49064	1.51415	1.47043	1.50839	1.39064	1.50853	1.47396	1.43287	1.40509	1.4208	1.41903	1.50264	1.43396	1.30407
80	B1AZP2	Dlgap4	1.58527	1.51883	1.35873	1.3137	1.18787	1.28684	1.38065	1.40818	1.28587	1.42535	1.51237	1.14049	1.39518	1.55789	1.56507	1.58812	1.71395	1.58066	1.56464	1.59691	1.35897	1.72019	1.49068	1.75435	1.59407	1.34635	1.58732	1.68203	1.58631	1.20925	1.52575	1.43379	1.30781	1.51912	1.33646	1.35009
81	B2RQC6	Cad	1.52897	1.34361	1.39387	1.41255	1.30297	1.40791	1.44742	1.41717	1.44001	1.47685	1.37296	1.37307	1.42508	1.45887	1.46414	1.43576	1.47173	1.49822	1.41766	1.48923	1.48833	1.50676	1.56853	1.51862	1.50133	1.57704	1.47724	1.48605	1.56266	1.46999	1.56697	1.60243	1.5129	1.59802	1.49311	1.49413
82	B2RR83	Ythdc2	1.46185	1.50149	1.30915	1.39448	1.41718	1.40141	1.45601	1.42166	1.34138	1.44988	1.49961	1.50246	1.43859	1.53216	1.37911	1.4398	1.58901	1.46923	1.33417	1.56463	1.44034	1.45583	1.53579	1.52686	1.53625	1.5372	1.40871	1.52593	1.56864	1.43241	1.56091	1.55973	1.39128	1.6258	1.5518	1.42893
83	B2RRD7	Brpf1	1.3974	1.96234	1.80627	1.4515	1.70816	1.14532	1.18306	1.48108	1.08941	1.57667	2.11332	1.39255	1.94707	1.83112	1.30046	0.297754108008304	1.74241	1.16223	1.44001	1.66175	1.32261	1.32286	1.86251	0.234774	1.73919	1.44263	1.36042	1.78498	1.20259	1.58571	1.46499	0.31106	1.71189	1.02072	1.36285	1.58358
84	B2RRE7	Otud4	1.62489	1.541	1.56851	1.59054	1.45136	1.54362	1.47089	1.52963	1.56056	1.58022	1.48807	1.59078	1.60101	1.37273	1.46809	1.38485	1.37571	1.44168	1.31506	1.34042	1.39774	1.34284	1.45246	1.43359	1.34268	1.63991	1.56699	1.26873	1.3099	1.27761	1.49025	1.47293	1.43932	1.54269	1.61084	1.49903
85	B2RS91	Rrn3	1.75892	1.6211	1.67805	1.43869	1.77353	1.57658	1.62242	1.87298	1.59394	1.64862	1.53588	1.72989	1.75244	1.72725	1.54767	1.72692	1.72832	1.38352	1.42596	1.8158	1.66731	1.61868	1.82816	1.4043	1.49169	1.4203	1.28773	0.361690016134382	0.937536948529417	0.455491129851095	1.02928	0.780074042669087	0.814445651605915	1.32769	1.13839	0.923188157652866
86	B2RUP2	Unc13d	1.51986	1.56012	1.65909	1.56114	1.54568	1.54353	1.51149	1.54685	1.65047	1.53048	1.58267	1.55685	1.52531	1.32396	1.42118	1.34257	1.51349	1.29332	1.3764	1.38369	1.46398	1.4523	1.41219	1.47329	1.32389	1.43785	1.49782	1.51766	1.40091	1.32697	1.50287	1.41448	1.44124	1.49292	1.35829	1.49472
87	B2RUR8	Otud7b	1.63004	1.60783	1.62179	1.59579	1.53101	1.70445	1.61256	1.60506	1.54409	1.71442	1.56482	1.77351	1.62224	1.45816	1.25846	1.46849	1.43489	1.50265	1.26068	1.36245	1.29923	1.45389	1.52479	1.54824	1.29025	1.12008	1.15194	1.4427	1.57846	1.15423	1.34667	1.51803	1.1268	1.50304	1.5095	1.26027
88	B2RWS6	Ep300	1.57025	1.45328	1.5026	1.46775	1.33305	1.54161	1.50324	1.44489	1.53668	1.56181	1.39425	1.55194	1.54688	1.48426	1.53074	1.46816	1.52971	1.55674	1.37084	1.41944	1.49863	1.50762	1.52112	1.48256	1.40924	1.59608	1.51163	1.19562	1.37687	1.08915	1.49319	1.46977	1.40738	1.62431	1.52243	1.46086
89	B2RXC1	Trappc11	1.58698	1.39958	1.29252	1.317	1.19514	1.33012	1.5096	1.41413	1.3226	1.48763	1.28881	1.2577	1.22158	1.30648	1.50572	1.65553	1.69201	1.46743	1.40233	1.64241	1.59686	1.39497	1.73903	1.59008	1.60768	1.55204	1.38085	1.38741	1.47303	1.41485	1.43902	1.63703	1.56147	1.80247	1.46536	1.45143
90	B2RXR6	Ankrd44	1.51417	1.41844	1.44163	1.4697	1.28844	1.42785	1.46581	1.42922	1.48519	1.51725	1.43522	1.41236	1.52599	1.43068	1.46372	1.48545	1.54264	1.47473	1.49092	1.42706	1.40595	1.49167	1.51	1.49921	1.47999	1.5359	1.54209	1.44158	1.45335	1.41158	1.53622	1.5612	1.50969	1.52391	1.49527	1.48314
91	B2RY04	Dock5	1.5308	1.39975	1.51668	1.58218	1.34353	1.46951	1.43351	1.48422	1.57794	1.69513	1.47616	1.49926	1.48405	1.26233	1.37699	1.46596	1.4059	1.39043	1.31829	1.43151	1.41461	1.48342	1.45891	1.39734	1.40326	1.61695	1.50371	1.37946	1.44677	1.39456	1.52455	1.571	1.54784	1.54506	1.5494	1.58161
92	B2RY56	Rbm25	1.51194	1.42846	1.43183	1.44861	1.36542	1.42291	1.39556	1.40383	1.47777	1.45801	1.42885	1.50512	1.4633	1.51169	1.50932	1.44684	1.56551	1.52989	1.49114	1.55385	1.50404	1.43537	1.55404	1.50904	1.47573	1.489	1.48041	1.42465	1.4512	1.43646	1.50541	1.46037	1.53906	1.48346	1.52062	1.41434
93	B7ZMP1	Xpnpep3	1.51729	1.49431	1.18071	1.48923	1.31871	1.65493	1.56723	1.51332	1.28772	1.3967	1.61868	1.50167	1.63401	1.29198	1.37047	1.59885	1.46166	1.41171	1.32095	1.38983	1.31113	1.34999	1.33612	1.49989	1.56855	1.54124	1.17998	1.70279	1.85947	1.58583	1.37533	1.6916	1.45197	1.47368	1.46693	1.37489
94	B8ZXI1	Qtrt2	1.48635	1.36214	1.38619	1.60699	1.40935	1.62536	1.48014	1.47808	1.60148	1.65723	1.43922	1.62126	1.6883	1.23064	1.4131	1.49469	1.49567	1.55989	1.48876	1.47512	1.38644	1.54348	1.60469	1.482	1.46467	1.41731	1.51989	1.04454	1.28721	1.32418	1.45533	1.47093	1.32097	1.5362	1.53272	1.4816
95	B9EJ80	Pdzd8	1.66218	1.45651	1.51179	1.30224	1.38522	1.42191	1.35383	1.45723	1.40952	1.37277	1.51636	1.33761	1.5202	1.2861	1.27409	1.45704	1.4538	1.33347	1.13648	1.55766	1.31725	1.40646	1.06927	1.42363	1.18113	1.62334	1.806	1.70718	1.6683	1.73765	1.65352	1.76368	1.54166	1.62765	1.52872	1.43152
96	B9EJ86	Osbpl8	1.87803	1.37134	1.31019	1.26638	1.27419	1.4895	1.4173	1.34892	1.34014	1.39169	1.37357	1.37457	1.29992	0.980657035344199	1.05674	1.1047	1.21828	1.00161	1.02842	1.08299	1.16922	1.1564	1.04578	1.1605	1.00006	1.82999	1.83448	1.82654	1.98917	1.79241	1.85355	1.9453	1.88418	1.86474	1.86216	1.84788
97	B9EJR8	Dnaaf5	1.60462	1.46058	1.50617	1.54049	1.43389	1.51634	1.56167	1.55077	1.60019	1.57834	1.57546	1.49164	1.502	1.38381	1.36662	1.4103	1.44706	1.35909	1.24444	1.46782	1.39307	1.38689	1.41672	1.37786	1.3752	1.55134	1.52892	1.42877	1.35238	1.32509	1.53984	1.52095	1.56082	1.59312	1.53258	1.47901
98	B9EKI3	Tmf1	1.44414	1.38686	1.3661	1.57522	1.23598	1.52787	1.61912	1.42027	1.55349	1.51152	1.46072	1.38317	1.51076	1.63668	1.54164	1.43237	1.66868	1.49243	1.36899	1.49642	1.41129	1.59751	1.52751	1.57609	1.48707	1.51715	1.51005	1.37228	1.30971	1.16052	1.50972	1.47211	1.39506	1.56029	1.43582	1.44998
99	C0HKD8;C0HKD9	NA	1.43023	1.5567	1.46493	1.61206	1.32661	1.53278	1.48934	1.54861	1.56237	1.56653	1.35937	1.43795	1.5383	1.52807	1.52554	1.52897	1.63137	1.62263	1.51465	1.58138	1.46116	1.44865	1.66102	1.5689	1.62724	1.38226	1.48104	1.04019	1.2622	1.14335	1.46375	1.38867	1.44414	1.51064	1.39818	1.19805
100	C0HKE1;C0HKE2;C0HKE3;C0HKE4;C0HKE5;C0HKE6;C0HKE7;C0HKE8;C0HKE9;Q8BFU2;Q8CGP5;Q8CGP6;Q8CGP7;Q8R1M2	NA	1.43431	1.74319	1.6537	1.6097	1.77044	1.52499	1.63411	1.8063	1.54474	1.49313	1.57395	1.4827	1.40671	1.31298	1.42098	1.40602	1.23787	1.51749	1.30392	1.27696	1.33261	1.21933	1.24643	1.23327	1.32057	1.56395	1.45816	1.51137	1.4805	1.4726	1.49346	1.36449	1.35284	1.42711	1.58063	1.56823
101	C0HKG5;C0HKG6	NA	1.21397	1.34976	1.3271	1.46027	1.41288	1.49107	1.45936	1.40265	1.34604	1.46002	1.46456	1.39395	1.49589	1.49854	1.62538	1.65191	1.74416	1.56558	1.69644	1.67734	1.63683	1.79462	1.69715	1.66572	1.7381	1.36605	1.38821	1.24346	1.28801	1.2884	1.38461	1.37232	1.37947	1.26796	1.26283	1.20941
102	D3YXK2	Safb	1.53048	1.62693	1.63271	1.60532	1.59716	1.55843	1.58878	1.61962	1.58372	1.67419	1.56933	1.61556	1.70261	1.55368	1.47189	1.39621	1.56328	1.5584	1.45153	1.49771	1.4839	1.4973	1.54074	1.52418	1.50121	1.48874	1.52731	0.479396275948427	0.642347030124114	0.560436350010139	1.37625	1.26088	1.43425	1.55958	1.4729	1.47358
103	D3YZP9	Ccdc6	1.55779	1.68582	1.66936	1.62986	1.58464	1.65535	1.60817	1.5883	1.58396	1.70679	1.59065	1.71716	1.6741	1.33905	1.30656	1.30133	1.39911	1.20228	1.19942	1.27982	1.20622	1.25307	1.40472	1.2952	1.28371	1.51469	1.53268	1.35651	1.51029	1.2733	1.65368	1.494	1.46015	1.53016	1.34534	1.33709
104	D3Z4S3	Ptrhd1	1.15882	1.20027	1.41239	1.58813	1.20748	1.38203	1.59899	1.2254	1.54481	1.68836	1.38998	1.41145	1.59517	1.3189	1.56164	1.61455	1.28126	1.65307	1.68865	1.32458	1.40553	1.76353	1.25964	1.62893	1.60724	1.47225	1.80752	1.22268	1.38259	1.53138	1.42032	1.53444	1.37477	1.41868	1.55954	1.48035
105	D3Z6Q9	Bin2	1.51824	1.79543	1.78263	1.78849	1.64229	1.69332	1.67299	1.73667	1.71977	1.79352	1.70092	1.73688	1.73855	1.2491	1.24917	1.26364	1.21972	1.2542	1.15888	1.22588	1.25721	1.17061	1.25245	1.26932	1.21498	1.45355	1.47165	1.23043	1.34573	1.2203	1.42235	1.41141	1.50251	1.5103	1.4811	1.30443
106	D3Z7P3	Gls	1.38606	1.36418	1.32744	1.47989	1.48954	1.6555	1.46728	1.33101	1.43129	1.42417	1.41818	1.43992	1.51492	1.32819	1.49373	1.59945	1.40229	1.54915	1.5604	1.4218	1.38507	1.66401	1.56904	1.44851	1.60416	1.39306	1.1911	1.65496	1.62713	1.68633	1.47817	1.52509	1.46106	1.42076	1.28305	1.42407
107	E1U8D0	Soga1	1.66098	1.30334	1.9238	1.47556	1.4672	1.49264	0.725576288135216	1.55643	1.7416	1.38142	1.41582	1.21361	1.56177	0.543369642675909	1.65217	1.73381	1.63774	1.68998	1.50198	1.30093	1.14609	1.48377	1.43735	1.38272	1.59537	1.50973	1.85687	1.55404	0.954289	1.46149	1.42429	1.53099	1.74838	1.24669	1.02292	1.76023
108	E2JF22	Piezo1	1.44641	1.90411	2.49564	3.06866	2.80317	1.92222	2.61913	2.62564	1.25878	0.885542915994815	0.467981	1.75099	1.16199	0.745894391074642	1.08376	1.50818	1.41831	1.30445	0.208183619677875	1.957	2.6429	1.18261	0.233587318901029	-0.224988991650136	-0.779118286839653	1.58032	-1.19274	-0.735469	0.287175967720992	-0.584360108366883	1.07744	1.4018	-1.55954	1.20176	1.17332	0.744765453935851
109	E9PVA8	Gcn1	1.47481	1.42223	1.40811	1.42214	1.32001	1.43608	1.47697	1.47251	1.45793	1.50099	1.4224	1.44911	1.47308	1.46185	1.44036	1.47537	1.49277	1.45178	1.43059	1.51113	1.49147	1.51622	1.54559	1.47498	1.51805	1.52903	1.45442	1.41722	1.52075	1.46661	1.52136	1.55652	1.5153	1.55257	1.48827	1.4655
110	E9PVB5	Ttc17	1.54774	1.50428	1.58285	1.51041	1.44102	1.59453	1.47367	1.44729	1.5917	1.78499	1.56017	1.5795	1.59616	1.5946	1.58828	1.55566	1.60169	1.67601	1.27278	1.45976	1.52224	1.48027	1.62289	1.54355	1.56279	1.37004	1.30594	0.786868749447742	1.31462	1.00758	1.17591	1.44472	1.36716	1.4825	1.46886	1.23576
111	E9PVX6	Mki67	1.6208	1.56949	1.57276	1.57679	1.45956	1.54971	1.53795	1.5027	1.56436	1.64818	1.49493	1.52917	1.63257	1.08447	1.0974	1.10112	1.15151	1.14025	1.07387	1.07335	1.07993	1.18885	1.18566	1.11881	1.13755	1.62247	1.59462	1.7333	1.81681	1.76221	1.71906	1.75375	1.66466	1.6646	1.67318	1.61919
112	E9PYH6	Setd1a	1.49012	1.55289	1.47484	1.57748	1.44457	1.40583	1.5	1.49224	1.49383	1.56961	1.46484	1.4377	1.54021	1.4567	1.50135	1.42732	1.44907	1.59636	1.44741	1.39504	1.44767	1.47034	1.46622	1.45648	1.48593	1.39423	1.48922	1.33796	1.46697	1.35268	1.49911	1.46861	1.44406	1.60845	1.56001	1.34426
113	E9PYK3	Parp4	1.55535	1.45584	1.52006	1.35473	1.39874	1.42761	1.32797	1.43123	1.41252	1.39532	1.35349	1.29327	1.46378	1.6039	1.50181	1.64687	1.60995	1.53975	1.48161	1.48245	1.49441	1.43989	1.48672	1.4986	1.47541	1.57659	1.70379	1.48833	1.3645	1.22544	1.52598	1.36698	1.4996	1.6852	1.52167	1.30999
114	E9PZJ8	Ascc3	1.49824	1.56815	1.52607	1.52106	1.43219	1.5248	1.51548	1.55655	1.47492	1.58813	1.5233	1.49899	1.54413	1.49463	1.42672	1.37627	1.55833	1.4667	1.3697	1.527	1.50104	1.35494	1.57832	1.44098	1.51198	1.47438	1.45858	1.3581	1.4104	1.25062	1.46917	1.45516	1.41617	1.58007	1.38505	1.3516
115	E9PZM4	Chd2	1.65325	1.48381	1.38287	1.50063	1.40067	1.61543	1.47791	1.53059	1.55777	1.56915	1.5426	1.41034	1.51332	1.36652	1.32554	1.36701	1.45422	1.42795	1.32629	1.42301	1.38993	1.31568	1.47811	1.37689	1.40808	1.62477	1.55968	1.48913	1.60075	1.4615	1.59786	1.46406	1.41748	1.5362	1.5109	1.40092
116	E9Q1P8	Irf2bp2	1.60236	1.5382	1.51394	1.57646	1.26085	1.50934	1.49704	1.46787	1.47752	1.56448	1.41272	1.51041	1.52349	1.46808	1.41814	1.41053	1.42991	1.47686	1.42594	1.42354	1.43398	1.4673	1.4636	1.48124	1.4312	1.56166	1.60364	1.32034	1.39997	1.30446	1.49932	1.47726	1.48737	1.64087	1.54115	1.35707
117	E9Q286	Ice1	2.74817	2.37824	1.5772	1.37091	1.47699	2.02475	1.7807	2.15921	1.4498	1.68497	1.92262	1.57533	1.57204	1.99047	1.23584	1.42301	1.6134	1.26043	1.43231	1.36147	1.52207	1.06202	1.55688	0.969910353527584	1.0317	1.46687	0.528923679081997	-0.447576441593711	0.522855926626167	0.411284936560257	1.45953	1.23917	0.473789784361613	0.947203539853796	1.40531	0.715947685673214
118	E9Q2M9	Wdfy4	1.57127	1.41856	1.40071	1.40497	1.4014	1.45556	1.46299	1.44521	1.46525	1.48422	1.44849	1.41845	1.44057	1.4399	1.39001	1.40833	1.44583	1.3829	1.39229	1.51916	1.45934	1.41286	1.49614	1.45417	1.46028	1.56595	1.5177	1.46717	1.58049	1.44941	1.56803	1.56678	1.53693	1.65987	1.52575	1.49168
119	E9Q309	Cep350	1.59379	1.62705	1.53306	1.47683	1.28869	1.35109	1.27894	1.60649	1.39093	1.6094	1.57124	1.4103	1.70284	1.66452	1.46897	1.44009	1.64629	1.42554	1.25529	1.52236	1.47016	1.52354	1.46651	1.30274	1.4192	1.54283	1.69384	1.24421	1.16664	1.03604	1.52267	1.38053	1.42328	1.65368	1.64437	1.41589
120	E9Q394	Akap13	1.64183	1.19978	1.15993	1.18377	1.04603	1.22236	1.16617	1.21994	1.19282	1.25709	1.16742	1.20909	1.23758	1.75837	1.71823	1.6741	1.7455	1.76108	1.6271	1.74976	1.68647	1.68709	1.79071	1.725	1.70546	1.55831	1.63052	1.02256	1.19375	0.985988874603261	1.55947	1.51002	1.51635	1.67514	1.54356	1.52683
121	E9Q3L2	Pi4ka	1.50883	1.42216	1.46249	1.4856	1.42007	1.47903	1.48074	1.47554	1.54788	1.50813	1.40939	1.44844	1.48243	1.46797	1.51071	1.50474	1.51843	1.40616	1.44989	1.55308	1.55065	1.50947	1.50348	1.51057	1.52464	1.53247	1.50927	1.1995	1.23188	1.2918	1.5152	1.54559	1.50949	1.4934	1.49239	1.52352
122	E9Q4F7	Ankrd11	1.58698	2.01065	1.96467	1.84734	1.47948	1.99683	1.61809	1.7227	1.80878	2.02898	1.6794	1.43125	1.93142	1.31444	0.890077461591584	1.35633	1.035	1.44398	1.3042	1.07317	0.972710755298253	1.2966	1.20631	1.2617	1.33804	1.24664	1.6605	1.33019	1.29564	1.26858	1.35819	1.24019	1.18271	1.27258	1.35649	1.02467
123	E9Q4N7	Arid1b	1.39847	1.24464	1.27705	1.33942	1.11585	1.26334	1.2065	1.22626	1.22289	1.40187	1.22782	1.21078	1.32984	1.77195	1.76589	1.73134	1.83526	1.83213	1.71541	1.76413	1.75199	1.74569	1.83902	1.79319	1.79015	1.38664	1.38744	1.05915	1.18945	1.09756	1.35197	1.39419	1.41056	1.53754	1.38275	1.2769
124	E9Q4P1	Wdfy1	1.39247	1.33518	1.41186	1.51241	1.28224	1.41916	1.55084	1.36188	1.34774	1.53377	1.31603	1.49326	1.5752	1.2829	1.47639	1.32381	1.37608	1.37376	1.53836	1.3749	1.51757	1.5486	1.40257	1.44625	1.60332	1.57998	1.69511	1.36688	1.53622	1.53044	1.44921	1.5512	1.61696	1.47301	1.67141	1.64188
125	E9Q555	Rnf213	1.46626	1.48548	1.47743	1.52485	1.46586	1.51538	1.54901	1.54523	1.54507	1.56988	1.50617	1.49326	1.57198	1.40634	1.47369	1.48403	1.48864	1.4465	1.37892	1.49881	1.45543	1.48146	1.49768	1.50334	1.50464	1.44407	1.43869	1.31917	1.35464	1.31329	1.43624	1.46618	1.49331	1.53411	1.4204	1.46042
126	E9Q5C9	Nolc1	1.36451	1.60715	1.59859	1.58445	1.61877	1.56639	1.64563	1.63225	1.51566	1.56142	1.63449	1.58106	1.65517	1.65811	1.56023	1.51223	1.49198	1.60835	1.61874	1.62551	1.5995	1.58381	1.66088	1.64035	1.53552	1.42725	1.4702	1.06022	0.425276549369751	-0.189631753351469	1.30266	1.22767	1.10722	1.50381	1.46591	1.33579
127	E9Q5F9	Setd2	1.46931	1.54422	1.48804	1.59768	1.4253	1.46471	1.43996	1.43895	1.54273	1.63088	1.56053	1.55246	1.63358	1.4154	1.54126	1.54577	1.32307	1.50807	1.44293	1.53842	1.45636	1.39458	1.48348	1.50623	1.51163	1.36788	1.58395	1.19951	1.24847	1.0072	1.51509	1.46637	1.44294	1.62202	1.48103	1.4942
128	E9Q5G3	Kif23	1.52488	1.58072	1.7963	1.6895	1.53665	1.70986	1.88165	1.60249	1.80951	1.75344	1.60058	1.70046	1.69409	1.1562	1.27127	1.37253	1.29173	1.23396	1.36337	1.17687	1.26386	1.3627	1.41085	0.941061282221208	1.33958	1.66333	1.49211	1.24864	1.16963	1.1856	1.48044	1.46035	1.29719	1.4906	1.60046	1.30556
129	E9Q5K9	Ythdc1	1.61834	1.48631	1.45153	1.47114	1.40625	1.27221	1.54224	1.57686	1.52222	1.28979	1.52028	1.36022	1.5984	1.40315	1.39406	1.42424	1.46431	1.39566	1.42805	1.55674	1.51092	1.57595	1.5633	1.42356	1.52844	1.38041	1.5482	1.52382	1.42334	1.53656	1.61964	1.42948	1.47155	1.50788	1.38973	1.3529
130	E9Q634	Myo1e	1.74388	1.38703	1.20146	1.21321	1.42368	1.26028	1.35512	1.3455	1.38504	1.32994	1.27764	1.23435	1.26756	1.46663	1.35948	1.49885	1.48895	1.45919	1.55813	1.42101	1.43748	1.43715	1.48093	1.50426	1.53937	1.63773	1.64651	1.58291	1.57015	1.4462	1.66264	1.63578	1.60081	1.70686	1.64331	1.59257
131	E9Q6J5	Bod1l	1.59412	1.59248	1.62237	1.55969	1.30054	1.60288	1.5109	1.47842	1.56937	1.64119	1.47077	1.59212	1.6565	1.33923	1.31343	1.37971	1.42676	1.42448	1.33394	1.38455	1.31515	1.35715	1.57809	1.46531	1.33434	1.50765	1.4287	1.2463	1.33665	1.16825	1.63392	1.59165	1.40464	1.63263	1.61477	1.44647
132	E9Q735	Ube4a	1.42014	1.21046	1.36296	1.46522	1.23634	1.51007	1.37485	1.54477	1.47929	1.49534	1.41436	1.41139	1.34154	1.62573	1.34139	1.70501	1.57308	1.5364	1.46742	1.59072	1.6161	1.61937	1.49699	1.72873	1.47533	1.44315	1.40324	1.36826	1.39109	1.22614	1.54512	1.39118	1.46402	1.67962	1.47954	1.436
133	E9Q784	Zc3h13	1.40848	1.63531	1.41599	1.51503	1.61376	1.45194	1.48597	1.57536	1.4494	1.5049	1.71673	1.54535	1.52185	1.62581	1.53751	1.38615	1.54491	1.50432	1.33593	1.51753	1.55465	1.43579	1.5679	1.59684	1.48256	1.47463	1.35323	1.20534	1.34609	1.16959	1.32085	1.28577	1.39832	1.52531	1.48678	1.39612
134	E9Q7E2	Arid2	1.43338	1.2846	1.42066	1.49847	1.18627	1.5127	1.4806	1.47678	1.5008	1.57111	1.39861	1.49098	1.5148	1.44239	1.57993	1.57528	1.62006	1.65246	1.53485	1.54896	1.56071	1.62241	1.70439	1.61061	1.58419	1.37674	1.41015	1.16983	1.29916	1.16095	1.40038	1.33391	1.49438	1.61738	1.42506	1.35069
135	E9Q7F2	Rnf169	1.90772	1.60455	2.03253	1.70468	1.55084	1.83028	1.68633	1.58774	1.80905	1.67809	1.69681	1.36881	1.58808	1.51203	1.61187	1.61613	1.39514	1.41551	1.24819	1.49256	1.43417	1.53602	1.37217	1.65471	1.57674	1.58648	1.18539	-1.44569	0.642095701766522	0.359754336755417	1.24087	1.53135	0.906089384635888	1.57317	1.35578	1.42025
136	E9Q7G0	Numa1	1.44613	1.55543	1.55538	1.56472	1.49027	1.52008	1.53465	1.53732	1.53775	1.60241	1.50189	1.53262	1.58881	1.46893	1.4621	1.44435	1.48911	1.50916	1.43911	1.45982	1.44909	1.46071	1.50245	1.4858	1.46216	1.42871	1.4156	1.34164	1.38446	1.33764	1.46322	1.42915	1.37719	1.46052	1.42901	1.3398
137	E9Q8D0	Dnajc21	1.38105	1.41455	1.68197	1.72794	1.25453	1.56243	1.48689	1.5439	1.4307	1.63374	1.51358	1.58173	1.73366	1.33962	1.39496	1.36735	1.42136	1.56803	1.25157	1.42851	1.36921	1.46068	1.4174	1.45965	1.45614	1.47332	1.67026	1.15903	1.596	1.38703	1.51284	1.53817	1.44278	1.60467	1.25109	1.31675
138	E9Q8I9	Fry	1.51437	1.32774	1.56771	1.47208	1.55717	1.59683	1.57271	1.51955	1.39359	1.55549	1.49195	1.48077	1.60055	1.54085	1.32212	1.61304	1.34264	1.50768	1.36936	1.45813	1.6149	1.42501	1.49956	1.53616	1.56159	1.54387	1.58532	1.07537	1.21731	1.10799	1.39066	1.39593	1.48996	1.5443	1.64089	1.4186
139	E9QAM5	Helz2	1.44443	1.42195	1.38448	1.38087	1.39291	1.39884	1.32055	1.3838	1.56196	1.49921	1.58257	1.40984	1.38458	1.50331	1.45465	1.62036	1.52849	1.52043	1.38524	1.66236	1.47329	1.5359	1.59222	1.59548	1.53919	1.49091	1.46711	1.43387	1.23882	1.4127	1.57344	1.4539	1.56511	1.65986	1.34358	1.32106
140	E9QAT4	Sec16a	1.49527	1.47688	1.41488	1.42983	1.34893	1.45012	1.4643	1.49276	1.38745	1.48314	1.55593	1.39773	1.53353	1.60053	1.48804	1.47699	1.64793	1.66453	1.43065	1.61459	1.50028	1.58391	1.66479	1.59404	1.51807	1.38926	1.5472	1.10578	1.23136	1.1934	1.57321	1.33238	1.47352	1.55711	1.47786	1.2694
141	F6ZDS4	Tpr	1.45961	1.55928	1.55181	1.54631	1.48303	1.51395	1.55262	1.5245	1.51486	1.57177	1.51353	1.51573	1.56329	1.45905	1.41973	1.37979	1.4192	1.41196	1.43633	1.427	1.41214	1.44677	1.47193	1.43483	1.44072	1.45249	1.48604	1.40551	1.44787	1.46206	1.49614	1.47646	1.41845	1.44477	1.49657	1.41191
142	F7BJB9	Morc3	1.45719	1.29051	1.40919	1.49386	1.42238	1.47462	1.46246	1.44448	1.48704	1.60623	1.44271	1.4476	1.53641	1.44051	1.50355	1.47306	1.52711	1.52299	1.51052	1.51859	1.4825	1.56106	1.58032	1.55084	1.5814	1.47104	1.54685	1.13262	1.30716	1.14485	1.46524	1.45397	1.51809	1.62108	1.47939	1.5605
143	F8VPQ2	Arid4a	1.48137	1.5016	1.51378	1.50833	1.34809	1.61105	1.50894	1.4778	1.41286	1.63949	1.40806	1.51206	1.52531	1.42705	1.36354	1.43821	1.51131	1.42327	1.36064	1.47499	1.40825	1.46658	1.55333	1.36766	1.48365	1.43867	1.51592	1.49447	1.48216	1.36804	1.64659	1.51081	1.40114	1.59583	1.44324	1.3632
144	F8VPZ9	Bicra	1.73381	1.40126	1.41288	1.49149	1.58289	1.33412	1.33654	1.68833	1.26994	1.37648	1.74603	1.59576	1.34951	1.63884	1.51417	1.34863	1.70758	1.52547	1.54672	1.35237	1.41018	1.21626	1.29026	1.44392	1.44106	1.37471	1.45305	1.34804	1.41551	1.43993	1.73214	1.34686	1.30244	1.59169	1.64371	1.39624
145	G3X9J0	Sipa1l3	1.62414	1.10237	1.50924	1.3376	1.25683	1.40294	1.45383	1.23596	1.32648	1.45385	1.42251	1.23575	1.48488	1.45475	1.59272	1.71441	1.70909	1.6137	1.41679	1.58918	1.70278	1.47847	1.7788	1.91934	1.60596	1.42131	1.45289	1.07904	0.993567920641667	0.904728982427918	1.57291	1.37345	1.47427	1.85902	1.51747	1.38518
146	G3X9K3	Arfgef1	1.63116	1.49151	1.42016	1.49306	1.42872	1.45873	1.48292	1.51537	1.48252	1.61213	1.47907	1.45009	1.40945	1.41835	1.33609	1.37319	1.45485	1.32673	1.26239	1.42589	1.32516	1.34498	1.45818	1.35769	1.40407	1.60866	1.62811	1.35924	1.43948	1.44969	1.57163	1.5817	1.55965	1.72446	1.5479	1.61323
147	G5E829	Atp2b1	1.67119	1.57687	1.47979	1.62584	1.48119	1.73057	1.56333	1.40198	1.59315	1.75098	1.56009	1.73862	1.50833	0.956436300006946	1.1273	1.41684	1.35351	1.10465	1.0958	1.349	1.2901	1.27883	1.11788	1.24341	1.23249	1.70423	1.78988	1.20883	1.24769	1.1803	1.61648	1.66017	1.65199	1.75963	1.60746	1.73043
148	G5E870	Trip12	1.41865	1.43842	1.46307	1.49168	1.30624	1.48695	1.46979	1.47378	1.48133	1.55535	1.49729	1.45231	1.51957	1.55262	1.47012	1.57364	1.58707	1.59266	1.46788	1.5325	1.52167	1.58762	1.59974	1.56056	1.55986	1.37496	1.40698	1.2254	1.35176	1.2899	1.42985	1.43807	1.4347	1.54079	1.41723	1.39648
149	G5E897	Poglut3	1.52316	1.6528	1.34121	1.24238	1.85739	1.11288	2.09765	1.37793	1.05193	1.19512	1.16082	1.2704	2.09919	1.50891	1.6685	1.35605	1.65914	1.46104	1.58983	1.91327	1.50419	1.60557	1.83896	1.58444	1.51171	1.39427	1.6154	1.35193	0.920919147051819	1.51243	1.42293	0.557582314732563	1.21847	1.09752	1.28713	1.31535
150	G5E8B9	Zbtb11	1.41849	1.95744	1.32619	1.65874	1.72419	1.46355	1.53045	1.40039	1.45533	1.74892	1.51193	1.73292	1.66748	1.3787	1.20679	1.30215	1.31956	1.40054	1.14356	1.39649	1.45511	1.23735	1.60772	1.44389	1.43448	1.59571	1.26244	1.26338	1.43716	0.899766855838224	1.77078	1.64649	0.992574113990099	1.80065	1.65503	1.16862
151	G5E8P0	Tubgcp6	1.8582	1.36436	1.75134	1.56752	1.54824	1.65106	1.33442	1.57571	1.73155	1.86222	1.90021	1.4102	1.55703	1.2304	1.41757	1.25322	1.74553	1.37666	1.49735	1.30723	1.19287	1.56817	1.04543	1.51779	1.24281	1.60176	1.40178	1.31503	1.21598	1.24341	1.41897	1.27129	1.41171	1.26352	1.45343	1.41882
152	G5E8P1	Brd1	1.65233	1.61896	1.56304	1.60196	1.39689	1.65477	1.42641	1.93673	1.46793	1.6402	1.58398	1.61825	1.70415	1.4322	1.33985	1.02032	1.41724	1.09563	1.14767	1.32913	1.46737	1.52511	1.37919	1.40889	1.49721	1.41681	1.50254	1.22058	1.63027	1.65351	1.20957	1.50023	1.57586	1.65268	1.4768	0.717592428283316
153	L0N7N1	Kif14	1.73824	1.47559	1.61722	1.60597	1.65131	1.73654	1.61881	1.60305	1.68543	1.6669	1.64763	1.52356	1.60918	1.3536	1.10441	1.24779	1.45208	1.22619	1.03942	1.2531	1.0066	1.32623	1.38735	1.26583	1.25861	1.53112	1.63212	1.33381	1.19829	1.37281	1.68419	1.60343	1.36379	1.68688	1.41641	1.63384
154	O08528	Hk2	1.55966	1.60271	1.48969	1.54021	1.54547	1.64742	1.56557	1.51283	1.57309	1.65166	1.52048	1.57404	1.53913	1.25863	1.2877	1.40002	1.3338	1.35628	1.25742	1.34985	1.38493	1.47989	1.29638	1.39026	1.34808	1.5726	1.47658	1.26428	1.36777	1.24915	1.55806	1.60529	1.4645	1.59456	1.5771	1.66815
155	O08529	Capn2	2.00115	0.934480863650713	0.999820778285445	1.0915	1.00392	1.08628	1.07459	1.04895	0.976885400146948	1.12417	1.06818	1.0395	1.04192	1.24748	1.21119	1.25949	1.36524	1.29102	1.3007	1.30529	1.31123	1.30832	1.3238	1.34467	1.31542	1.92061	1.97151	1.82635	1.83456	1.87561	2.01053	2.00889	1.94729	2.00697	1.92006	1.83021
156	O08539	Bin1	1.44019	1.1779	0.994308303201769	1.241	0.775697230174178	1.13356	1.0564	1.19526	1.03691	1.16085	1.27061	1.09598	1.30364	1.87683	1.85591	1.82974	1.87919	1.81198	1.78951	1.86742	1.66153	1.63633	1.74512	1.7407	1.7315	1.44642	1.69797	1.27728	1.20284	1.42848	1.56438	1.39475	1.56012	1.45101	1.37854	1.26258
157	O08547	Sec22b	1.44177	1.41626	1.36342	1.49539	1.31758	1.52991	1.43415	1.40809	1.43422	1.34155	1.49222	1.46137	1.31835	1.3306	1.39751	1.6781	1.5565	1.34622	1.36988	1.55153	1.54824	1.38016	1.35506	1.47516	1.42345	1.57966	1.62501	1.68743	1.65135	1.58221	1.49779	1.38363	1.56904	1.58478	1.46683	1.43154
158	O08550	Kmt2b	1.82594	1.68379	1.65949	1.71367	0.819605	1.76357	1.6517	1.50666	1.75051	1.66225	1.79383	1.54904	1.46509	1.48331	0.985764737630368	1.1645	1.60399	1.25008	1.48301	1.48742	1.1088	1.34562	1.5287	1.43094	1.30045	1.55452	1.25151	1.28292	1.496	1.34077	1.65199	1.47288	1.5034	1.49907	1.03539	1.29987
159	O08553	Dpysl2	1.55841	1.17271	1.28684	1.31912	1.27675	1.28344	1.28072	1.32066	1.25505	1.36746	1.22907	1.31204	1.37467	1.54651	1.58829	1.51449	1.53465	1.53714	1.52651	1.51003	1.541	1.53361	1.55972	1.56427	1.58509	1.5772	1.56903	1.49035	1.57944	1.61007	1.54989	1.57169	1.60613	1.57437	1.6011	1.54169
160	O08573	Lgals9	0.968635831666513	1.72628	1.77089	1.93434	1.81582	1.87446	1.91033	1.82946	1.8898	1.93842	1.70485	1.93115	1.83981	1.376	1.40459	1.52572	1.46905	1.53094	1.46451	1.5596	1.6406	1.44937	1.45436	1.60641	1.61399	1.04266	0.901927603050824	0.735738382791448	0.894707168412061	0.786460801123116	0.783443029523616	0.952172542148793	1.03382	1.06929	0.875861	0.855865636832613
161	O08579	Emd	1.78537	1.33558	0.935888910396431	1.37277	0.836708141002288	1.39617	1.22268	1.15282	1.08981	0.965623910127246	1.47833	1.30511	0.902942430803578	1.40207	1.52274	2.25438	1.83767	1.54856	1.38348	1.96673	1.94477	1.21691	1.74379	1.75806	1.49768	1.73758	1.84422	1.43781	0.935715813411383	0.880027232950456	1.37187	1.23902	1.70717	1.88619	1.46318	1.17188
162	O08582	Gtpbp1	1.45686	1.4346	1.40659	1.45596	1.36909	1.39393	1.40146	1.49772	1.43383	1.49911	1.44197	1.34827	1.43244	1.47824	1.34317	1.46717	1.52683	1.40518	1.36238	1.47343	1.40686	1.46952	1.52406	1.46134	1.46237	1.51778	1.47089	1.53105	1.62247	1.57488	1.55625	1.5462	1.57455	1.65479	1.51063	1.48385
163	O08583	Alyref	2.11486	0.824032543195908	1.18665	1.31522	0.765347481820879	1.21715	0.913571850078429	1.21459	0.947839411323119	1.13453	1.18196	1.04872	1.07526	1.9348	1.73577	1.97338	1.95552	1.9385	1.43503	1.93985	1.53501	1.79856	2.31106	1.97242	2.01332	1.27373	1.09117	0.898822479619167	1.3183	0.702591	1.36953	1.20352	1.45821	1.59044	1.42031	0.884099482740607
164	O08585	Clta	1.5007	1.49711	1.61687	1.45564	1.58158	1.61636	1.57244	1.58109	1.58607	1.49531	1.56222	1.48769	1.69611	1.46031	1.49974	1.31999	1.39242	1.56767	1.49508	1.56908	1.40432	1.39228	1.52153	1.43537	1.35663	1.41766	1.24811	1.45477	1.41069	1.43842	1.48702	1.22933	1.40443	1.46568	1.35701	1.35522
165	O08586	Pten	1.58038	1.22951	1.48447	1.44992	1.34761	1.56955	1.56713	1.48819	1.44535	1.67301	1.39729	1.40097	1.57847	1.49951	1.21432	1.45773	1.62903	1.38464	1.26382	1.50725	1.50579	1.40981	1.68056	1.50646	1.60285	1.6057	1.44693	1.19431	1.36999	1.0565	1.61761	1.50968	1.47723	1.67232	1.51418	1.48
166	O08599	Stxbp1	2.61649	2.71238	1.92877	1.43388	0.823609354457975	2.25407	1.73058	2.46671	2.57535	2.17365	2.38944	1.16287	1.77421	0.080015308639385	1.56814	0.785814165070437	1.21304	1.32825	0.521002801300994	1.18036	-1.67336	0.929867902823013	0.872936	1.35902	-0.153921361868745	1.54609	1.29434	1.32291	-2.15204	0.787643170119886	1.32626	1.08382	0.994052345307593	0.716704671163304	1.15815	0.953336062792085
167	O08600	Endog	1.47112	1.8279	1.64566	1.54358	1.46367	1.56107	1.46676	1.58732	1.5651	1.55169	1.73401	1.6061	1.39517	1.75578	1.74247	1.57119	1.74262	1.66845	1.59715	1.66123	1.64232	1.63297	1.63081	1.67215	1.4262	1.33286	1.34231	0.596135861274245	0.395841639663331	0.616722774712664	1.17297	1.14767	1.08624	1.4104	1.34579	1.29453
168	O08605	Mknk1	1.65422	1.4925	1.24306	1.37798	1.46531	1.44241	1.29462	1.48359	1.37399	1.42779	1.56421	1.5552	1.4613	1.76118	1.22782	1.63216	1.72057	1.63194	1.20899	1.72139	1.47587	1.65125	1.74708	1.51366	1.38618	1.43784	1.54784	1.2966	1.01903	1.21031	1.57707	1.26074	1.31465	1.59674	1.43445	1.48723
169	O08648	Map3k4	1.45887	1.45765	1.37991	1.48463	1.28087	1.55598	1.59049	1.47398	1.43315	1.82152	1.65836	1.39036	1.6415	1.37113	1.3679	1.35841	1.41378	1.41941	1.39547	1.29694	1.20542	1.68619	1.50457	1.49391	1.41146	1.48606	1.63337	1.43939	1.3782	1.33491	1.58234	1.57935	1.45469	1.5509	1.46939	1.40807
170	O08663	Metap2	1.43185	1.44247	1.41077	1.51684	1.56434	1.49808	1.45723	1.48589	1.45237	1.52519	1.48856	1.47558	1.4239	1.61219	1.6089	1.58183	1.61732	1.62574	1.59364	1.55711	1.59267	1.53146	1.68254	1.61226	1.57107	1.38352	1.41891	1.23072	1.21087	1.16003	1.27941	1.36707	1.33526	1.44723	1.36363	1.31017
171	O08664	Bcl7c	1.4851	1.73618	1.591	1.53945	1.62457	1.65274	1.51168	1.73635	1.59472	1.39603	1.45347	1.60463	1.36747	1.59286	1.31449	1.45155	1.39035	1.53539	1.39719	1.4161	1.48215	1.15483	1.47033	1.27362	1.39004	1.43815	1.3095	1.51016	1.45311	1.45259	1.57914	1.36621	1.50461	1.44486	1.33581	1.30688
172	O08692	Ngp	2.36015	2.38096	1.98224	2.14284	2.02692	2.09663	2.24584	2.32029	2.06493	2.20393	2.00834	2.03543	2.33015	-1.86986	-2.0293	-0.859190488115962	-0.377504951830782	-1.315	-0.643313	-1.74349	-0.952775108242362	-0.997063834730645	-2.53447	-2.49875	-1.62818	1.92704	2.16889	0.886291613637479	1.09063	0.607570622494613	1.8115	1.80619	1.59153	2.17153	2.10913	1.90472
173	O08709	Prdx6	1.49352	1.72779	1.77251	1.62654	1.69645	1.68515	1.64286	1.76629	1.66423	1.68908	1.70545	1.73363	1.66468	1.29054	1.19619	1.09676	1.25808	1.24219	1.18055	1.21104	1.13042	1.13297	1.19588	1.19455	1.12957	1.47629	1.54703	1.43114	1.4174	1.47581	1.53928	1.48489	1.48053	1.52521	1.56622	1.42276
174	O08715	Akap1	2.00863	1.71735	1.55081	1.80056	1.2746	1.92321	1.41897	1.47074	1.67307	1.70621	1.57783	1.66886	1.39947	1.32315	1.24615	1.57059	1.19087	1.27379	1.20695	1.30058	1.51182	1.27639	1.25301	1.44735	1.43266	1.57157	1.54292	0.755318539596993	1.13782	1.0352	1.30755	1.66728	1.43136	1.83478	1.12302	1.60567
175	O08734	Bak1	1.86663	1.27045	1.11307	1.28021	1.06351	1.56616	1.38332	1.30276	1.49932	1.34938	1.48229	1.3576	0.946654004751636	1.60353	1.63477	1.95544	1.71904	1.46034	1.35437	1.91144	1.82174	1.37722	1.70256	1.78685	1.58919	1.62242	1.59578	0.548196727562371	0.774773256658919	0.727266454754306	1.41137	1.54819	1.35788	1.71851	1.51883	1.6308
176	O08738	Casp6	1.52422	1.43428	1.3024	1.47621	1.397	1.4242	1.53019	1.63499	1.41778	1.54095	1.3185	1.52877	1.53472	1.53369	1.5102	1.47749	1.53104	1.69532	1.61517	1.5714	1.52469	1.52611	1.53218	1.47904	1.47664	1.50962	1.52726	1.16104	1.31854	1.23379	1.37496	1.25024	1.47388	1.65198	1.47389	1.38306
177	O08739	Ampd3	1.71735	0.956798143191246	1.05289	1.03244	0.675802902558568	0.984255027986326	0.933655	0.922797576463386	1.03276	1.14769	0.932310324151123	0.955497845634188	1.13314	1.59363	1.55677	1.7033	1.62929	1.66694	1.60534	1.73435	1.7187	1.75866	1.69215	1.69262	1.70514	1.70286	1.74652	1.48956	1.55074	1.3707	1.67168	1.74694	1.66679	1.82877	1.81829	1.57549
178	O08740	Polr2j	1.3099	1.47994	1.43018	1.3571	1.65276	1.32978	1.33561	1.47003	1.44988	1.52921	1.5187	1.53104	1.51991	1.45611	1.50141	1.43452	1.46969	1.43496	1.4042	1.58627	1.41025	1.43807	1.55779	1.37688	1.53205	1.4714	1.49922	1.57833	1.57086	1.49124	1.49545	1.40758	1.46623	1.4271	1.58619	1.47787
179	O08749	Dld	1.36028	1.47701	1.38831	1.51312	1.52342	1.54291	1.4643	1.44338	1.39775	1.43611	1.48816	1.39648	1.51725	1.549	1.49745	1.58594	1.4492	1.46012	1.47597	1.57105	1.41854	1.59602	1.57881	1.386	1.60271	1.33992	1.20498	1.70131	1.70269	1.64656	1.43457	1.46401	1.41572	1.27787	1.29691	1.2997
180	O08750	Nfil3	2.34583	1.45668	1.94036	2.32768	1.14901	1.82929	2.01193	2.30027	1.96967	1.85529	1.78129	1.96651	1.98407	1.5791	1.31274	1.39611	1.52265	1.3956	1.33774	1.16022	0.620067146291557	1.0225	1.29128	-0.0151948858669675	-0.883109521088396	1.52431	1.55269	-0.823943201461919	1.46624	1.67385	1.21112	0.459429652269053	1.61286	1.46748	-0.954558124069318	0.556117
181	O08756	Hsd17b10	1.41866	1.32347	1.43282	1.45793	1.40163	1.53213	1.4455	1.24986	1.43241	1.49984	1.21692	1.45625	1.51455	1.29894	1.52145	1.51252	1.37123	1.5095	1.52019	1.24675	1.3284	1.53351	1.45773	1.32828	1.58306	1.4457	1.30441	1.6642	1.75819	1.78414	1.55544	1.67637	1.6378	1.51778	1.41808	1.48319
182	O08759	Ube3a	1.39559	1.40006	1.38383	1.36568	1.52897	1.42814	1.43739	1.49259	1.41601	1.47291	1.45666	1.42251	1.3868	1.58675	1.58393	1.48454	1.5617	1.59968	1.54201	1.61874	1.59755	1.53577	1.63165	1.58436	1.61457	1.37942	1.4363	1.37166	1.42967	1.3473	1.36189	1.39952	1.43107	1.5253	1.40498	1.34684
183	O08784	Tcof1	1.46658	1.52801	1.57149	1.56529	1.41741	1.49758	1.5099	1.4954	1.44975	1.56996	1.48542	1.51319	1.59235	1.47197	1.49082	1.42953	1.48611	1.48428	1.37327	1.42072	1.41635	1.44351	1.51994	1.47175	1.43179	1.44163	1.42279	1.42523	1.43573	1.43202	1.5026	1.47209	1.50023	1.48643	1.46223	1.34215
184	O08788	Dctn1	1.48836	1.4677	1.4535	1.46026	1.39833	1.48254	1.4589	1.49584	1.4765	1.51495	1.47351	1.46534	1.50505	1.5635	1.5	1.49559	1.53109	1.44543	1.46239	1.52939	1.44183	1.48654	1.57533	1.50349	1.51946	1.46546	1.48136	1.38278	1.41686	1.31807	1.45642	1.45728	1.43114	1.54014	1.46838	1.41895
185	O08789	Mnt	1.48893	1.92722	1.79258	1.60488	0.291061680551364	1.6245	1.78371	1.46007	1.34405	1.51863	1.17753	1.66024	1.7118	1.02237	1.39891	1.38457	1.52338	1.33825	1.60536	1.37501	1.54521	1.63165	1.49679	1.45211	1.60971	1.78491	1.40777	1.08003	1.62351	0.516706167987441	1.44646	1.49397	1.3319	1.47789	1.55621	1.49765
186	O08795	Prkcsh	1.45543	1.50492	1.56395	1.49791	1.5292	1.50135	1.44893	1.54555	1.58198	1.52233	1.4936	1.48496	1.60205	1.56551	1.58621	1.51019	1.56096	1.65588	1.57554	1.6094	1.53985	1.48879	1.52593	1.5719	1.4609	1.30776	1.27883	1.29994	1.37173	1.40364	1.31407	1.29823	1.35149	1.3861	1.23359	1.28133
187	O08796	Eef2k	1.23933	1.56883	1.64322	1.60426	1.60101	1.63669	1.56467	1.64313	1.65655	1.66138	1.65534	1.60351	1.65339	1.63671	1.59042	1.59278	1.65982	1.57941	1.63344	1.55382	1.51095	1.64667	1.63098	1.54279	1.53418	1.23456	1.28396	0.927859504892172	1.0193	0.848998130323787	1.24352	1.24838	1.16264	1.17107	1.17289	1.2715
188	O08807	Prdx4	1.51353	1.1388	1.14818	1.20091	1.155	1.25262	1.2061	1.22489	1.26891	1.25261	1.21514	1.24504	1.21413	1.66819	1.66343	1.64442	1.77497	1.66239	1.71341	1.74322	1.72845	1.67653	1.66682	1.66319	1.66506	1.44835	1.47547	1.47374	1.5563	1.42339	1.52327	1.48496	1.5345	1.48792	1.43571	1.41563
189	O08808	Diaph1	1.48656	1.60835	1.52279	1.54684	1.57267	1.60028	1.57649	1.57897	1.5336	1.58257	1.59313	1.54697	1.5661	1.35009	1.33214	1.35387	1.37908	1.31935	1.33762	1.38694	1.34518	1.30713	1.4152	1.37272	1.36845	1.49184	1.48376	1.47387	1.49706	1.44447	1.48506	1.51068	1.54236	1.55398	1.48392	1.40329
190	O08810	Eftud2	1.43957	1.43655	1.43094	1.45444	1.4435	1.46485	1.52657	1.51669	1.49529	1.54111	1.48737	1.46642	1.4661	1.49625	1.4646	1.41631	1.48759	1.46921	1.43418	1.49813	1.44929	1.43343	1.54897	1.47882	1.50712	1.47718	1.43572	1.45298	1.51529	1.49946	1.46892	1.46732	1.54103	1.54402	1.44141	1.34314
191	O08811	Ercc2	1.38975	1.35141	1.45499	1.5347	1.42423	1.55871	1.56318	1.54056	1.56947	1.66394	1.45578	1.51269	1.47035	1.39434	1.40861	1.54502	1.48034	1.41173	1.47268	1.378	1.49536	1.59599	1.53374	1.66614	1.58543	1.43585	1.40795	1.19049	1.44463	1.34451	1.33961	1.44823	1.51774	1.48717	1.35448	1.51915
192	O08843	Lst1	1.55025	2.03467	1.62984	1.84771	1.66299	1.67574	1.65213	1.53	1.78699	1.53023	1.74285	1.56809	1.7596	1.31645	1.56258	1.71136	1.79791	1.73269	1.40259	1.80931	1.73696	1.35332	1.44071	1.49823	1.4121	1.43426	1.42926	0.320966654216087	0.372340225217093	0.218167256245717	1.1908	0.767413282501998	1.05695	1.33447	1.3931	0.829283167710381
193	O08848	RO60	1.46936	1.70805	2.11764	1.61916	1.94849	1.9918	1.92747	1.59903	1.7024	1.86449	1.45842	1.79127	1.98071	1.46861	1.79372	1.49574	1.64969	1.34452	1.7825	1.54137	1.23849	1.67883	1.60304	1.52644	1.63171	-1.26535	0.598847	0.471965727439566	0.753799	0.848046	0.842063588311045	1.38588	1.22256	1.28081	0.761010906727807	0.585552832326972
194	O08856	Ell	1.61161	1.67654	1.66507	1.67246	1.39825	1.54407	1.57076	1.62532	1.55069	1.66571	1.46461	1.51965	1.54304	1.23949	1.2869	1.42273	1.42797	1.17234	1.26028	1.23798	1.16795	1.31137	1.28021	1.44456	1.29786	1.39558	1.60964	1.56287	1.66212	1.58661	1.5063	1.36401	1.55173	1.42471	1.61966	1.438
195	O08901	Bub1	1.60165	1.60708	2.03068	1.7101	1.34052	1.95187	1.73993	1.6273	1.50886	1.72119	1.67934	1.73951	1.73198	1.05126	1.27672	1.34409	1.29125	1.19801	1.3193	1.09556	1.12147	1.41672	1.32951	1.11777	1.35894	1.6777	1.78057	0.819173146722644	1.27703	1.29882	1.05708	1.46035	1.32066	1.72534	1.71485	1.01393
196	O08908	Pik3r2	1.30465	1.45778	1.65718	1.63178	1.75777	2.32847	1.93987	1.70297	1.6775	1.74693	1.70884	1.97658	1.37543	1.33598	1.01218	0.901331	1.40113	1.55274	1.41853	1.2842	1.33215	1.50392	1.6043	1.45498	1.33198	1.05813	1.5003	1.27045	1.72282	1.21332	1.07902	1.16474	0.604477495310364	1.49469	0.838469667865071	1.32687
197	O08912	Galnt1	1.54522	1.76959	1.61982	1.67534	1.56771	1.85736	1.65029	1.6028	1.66633	1.67503	1.72954	1.79982	1.54636	1.12586	1.11999	1.23021	1.27434	1.11536	1.25588	1.3074	1.27052	1.2303	1.06048	1.13866	0.896955635187046	1.46879	1.49045	1.46464	1.44841	1.49867	1.58644	1.51036	1.48887	1.56636	1.55857	1.60301
198	O08915	Aip	1.28832	1.52494	1.47049	1.49598	1.40301	1.44115	1.41735	1.52115	1.47694	1.57257	1.47044	1.4476	1.44595	1.60432	1.6547	1.57514	1.6682	1.64363	1.58633	1.58866	1.6442	1.59502	1.61235	1.68935	1.55776	1.36866	1.3085	1.27423	1.2989	1.27935	1.31926	1.27137	1.3128	1.38367	1.35237	1.28044
199	O08917	Flot1	1.56976	1.48358	1.41372	1.48284	1.52308	1.57709	1.51703	1.4007	1.49867	1.57147	1.45058	1.53505	1.56212	1.35963	1.2771	1.47268	1.39899	1.21431	1.44572	1.39033	1.35982	1.40385	1.25095	1.34207	1.43175	1.55747	1.70582	1.33025	1.33276	1.17986	1.58093	1.65385	1.55158	1.64833	1.63784	1.73103
200	O08983	Hps1	1.5065	1.58812	1.5604	1.64629	1.7104	1.70535	1.7213	1.59706	1.46334	1.80739	1.68836	1.40543	1.65064	1.29052	1.43827	1.71812	1.58191	1.44332	1.29263	1.52931	1.33261	1.6438	1.51539	1.50782	1.4435	1.57684	1.34866	1.08502	0.995425217160763	1.15106	1.34741	1.18642	1.25685	1.36265	1.2389	1.24988
201	O08992	Sdcbp	1.52191	1.58672	1.52236	1.55569	1.41981	1.44578	1.53711	1.47594	1.50216	1.58707	1.46383	1.49296	1.53904	1.45846	1.53229	1.46831	1.55352	1.4631	1.53414	1.51459	1.4689	1.54925	1.53125	1.45827	1.50889	1.46337	1.5569	1.04862	1.13468	1.01796	1.50739	1.41645	1.4241	1.54832	1.5741	1.48221
202	O08997	Atox1	1.21529	1.41028	1.47104	1.45284	1.22551	1.51926	1.46759	1.61438	1.53986	1.41924	1.65674	1.64592	1.23969	1.42944	1.69676	1.63996	1.77443	1.71976	1.62196	1.76561	1.60648	1.59304	1.60291	1.75952	1.48518	1.48563	1.39665	1.35916	1.22674	1.16756	1.3752	1.07155	1.15481	1.41573	1.29125	1.07024
203	O09000	Ncoa3	1.40941	1.40056	1.42116	1.50097	1.23237	1.60689	1.5481	1.503	1.59538	1.6554	1.52113	1.53677	1.71361	1.43687	1.38123	1.4859	1.43769	1.50307	1.36668	1.45825	1.43793	1.42372	1.55792	1.4659	1.47654	1.55924	1.62503	0.939137927615775	1.11404	1.08193	1.45165	1.45168	1.52804	1.73509	1.56519	1.62322
204	O09005	Degs1	2.31928	0.838862762421261	0.672008875574317	1.15261	1.03221	1.77581	0.987803493273968	0.780125178125665	1.10098	0.695427238888429	3.64867	0.472142805136213	0.227395905064304	0.505367465974188	1.14721	2.32503	1.437	1.05094	0.565564046308361	1.44867	1.48348	0.958177	1.3048	1.09011	1.02439	1.82143	1.85186	1.72369	1.80235	1.24916	0.993675487228694	1.50903	1.88176	1.91302	0.720119594071236	1.08126
205	O09012	Pex5	1.60619	1.28913	1.35567	1.32375	1.33754	1.46434	1.4151	1.40707	1.50437	1.49115	1.29306	1.32382	1.48349	1.55762	1.58988	1.58275	1.67527	1.58486	1.60587	1.68085	1.52247	1.64696	1.72402	1.59652	1.67635	1.50661	1.5737	1.09677	1.22081	1.04554	1.40062	1.30174	1.41505	1.58172	1.4772	1.39145
206	O09043	Napsa	1.30652	0.601054276690311	0.850663	1.17476	1.24419	1.14769	1.40035	1.23493	1.16315	1.53926	1.18778	1.43923	1.52877	1.4166	1.38311	1.47056	1.50283	1.71329	1.88343	1.62215	1.79043	1.70377	1.71246	1.78421	2.01159	1.41835	1.36668	1.13061	1.64098	1.44477	1.24175	1.62508	1.50846	1.84774	1.63375	1.41702
207	O09044	Snap23	1.44355	1.77147	1.69378	1.7584	1.80298	1.84481	1.73869	1.58619	1.84175	1.86173	1.71772	1.83986	1.80669	1.10584	1.27226	1.30426	1.38156	1.15089	1.20412	1.38226	1.28227	1.1943	1.22134	1.38396	1.20566	1.42534	1.48963	0.904928094212074	0.940254020021808	0.797029859292673	1.51541	1.37539	1.35389	1.59333	1.45718	1.43443
208	O09061	Psmb1	1.42243	1.38968	1.49552	1.43265	1.40772	1.43225	1.52845	1.49387	1.35453	1.41926	1.50006	1.43142	1.44683	1.55768	1.50429	1.46455	1.53056	1.50556	1.58644	1.51656	1.48226	1.53645	1.53259	1.54091	1.4992	1.4765	1.4691	1.42629	1.425	1.46791	1.4863	1.43234	1.41767	1.46134	1.48524	1.47053
209	O09106	Hdac1	1.60488	1.43074	1.49733	1.44523	1.43767	1.53393	1.5543	1.45048	1.52008	1.49709	1.42302	1.48803	1.47708	1.46687	1.43947	1.37366	1.52548	1.47425	1.44176	1.46872	1.45005	1.44904	1.54017	1.50697	1.4499	1.52438	1.44775	1.41247	1.48036	1.41075	1.47509	1.47312	1.44947	1.55422	1.48917	1.36736
210	O09110	Map2k3	1.4383	1.44644	1.37443	1.30712	1.44424	1.44084	1.3096	1.4575	1.47467	1.43936	1.33156	1.46557	1.43065	1.54832	1.65589	1.52464	1.75176	1.62514	1.49136	1.55437	1.6288	1.60038	1.61232	1.59492	1.63942	1.50199	1.35036	1.18824	1.43689	1.27904	1.51724	1.47609	1.23128	1.48602	1.38411	1.43311
211	O09111	Ndufb11	1.09047	1.91317	1.47193	1.58827	1.54722	2.05591	2.02201	1.4082	1.43056	1.6964	1.68465	1.48397	1.64665	1.37773	1.52959	1.74897	1.40592	1.4892	1.7476	1.50914	1.234	2.07337	1.38225	1.34624	1.52928	1.05508	-0.909157763883916	1.56492	1.44794	1.51617	1.38537	1.48538	-0.700604515804235	1.07451	1.16093	1.49362
212	O09117	Sypl1	1.59042	1.72919	1.55469	1.48917	1.64018	1.68624	1.69963	1.4538	1.71079	1.48429	1.66768	1.67833	1.43887	0.958197277034626	1.11555	1.28772	1.34519	0.921885813557672	1.26977	1.2668	1.1915	1.21654	0.983717417539979	1.03104	0.980119995730891	1.55781	1.82373	1.44461	1.65293	1.5992	1.64998	1.64533	1.6341	1.44108	1.64932	1.78133
213	O09126	Sema4d	1.46453	1.92809	1.87529	2.08988	1.84443	2.11982	1.81443	1.63569	2.06324	1.95664	1.89166	2.0375	1.72682	1.24892	1.12973	1.48005	1.37291	1.00423	1.25546	1.54553	1.20726	1.33834	1.05953	1.26021	1.16005	1.40429	1.42131	0.426857680290758	0.435732892103321	-0.201309940393098	1.18217	0.716925162662105	0.972165544646529	1.53985	1.44153	1.35692
214	O09130	Nfatc2ip	1.45983	1.47043	1.36077	1.53199	0.902283058431964	1.4871	1.41541	1.56301	1.37005	1.5002	1.40482	1.39107	1.40633	1.43963	1.48177	1.55735	1.53002	1.53732	1.33928	1.33564	1.45319	1.62622	1.59136	1.36683	1.58439	1.65739	1.58079	1.47593	1.34581	1.52223	1.37129	1.42804	1.61403	1.80673	1.53396	1.38118
215	O09131	Gsto1	1.53698	1.45336	1.50453	1.44705	1.42001	1.43181	1.52655	1.41445	1.41229	1.38725	1.40797	1.43692	1.51964	1.54385	1.51698	1.39653	1.41775	1.44217	1.51737	1.42517	1.49235	1.46021	1.43868	1.48584	1.44843	1.50536	1.56271	1.45813	1.51081	1.47004	1.52798	1.50101	1.48714	1.50137	1.52304	1.50272
216	O09159	Man2b1	1.42374	1.34504	1.38978	1.42365	1.37275	1.41718	1.39849	1.44482	1.44307	1.4706	1.39805	1.40862	1.43046	1.62004	1.58253	1.54116	1.61268	1.57165	1.56443	1.65407	1.59126	1.5874	1.63315	1.57399	1.63408	1.44545	1.40714	1.33579	1.40204	1.34978	1.36883	1.43065	1.3998	1.49988	1.44294	1.32664
217	O09167	Rpl21	1.70979	1.39087	1.26328	1.50836	1.30917	1.46398	1.44025	0.991165795825704	1.23237	1.35879	0.829278825004973	1.3042	1.51842	1.40057	1.63317	1.63274	1.45732	1.80449	1.65343	1.56883	1.66642	1.49171	1.75769	1.60101	1.71625	1.43445	1.21679	1.61878	1.59492	1.66679	1.37402	1.35872	1.52328	1.55998	1.422	1.04464
218	O09172	Gclm	1.61396	1.43757	1.30755	1.42171	1.30443	1.26602	1.36261	1.45947	1.39596	1.395	1.36203	1.34381	1.3756	1.59843	1.50162	1.47642	1.55853	1.58965	1.45364	1.58607	1.469	1.49562	1.57516	1.43918	1.50486	1.56812	1.6252	1.36695	1.41175	1.34606	1.53853	1.49647	1.56572	1.60357	1.57712	1.54447
219	O09174	Amacr	1.51922	1.94769	1.93293	1.35797	1.22601	1.65824	1.44132	1.79904	1.25155	1.12594	1.87763	1.13928	1.17692	1.98019	1.68553	1.06227	1.89355	1.39918	1.57134	1.64917	1.31781	1.29386	1.63024	1.13831	1.28486	1.13512	0.849818830540736	1.68012	1.32222	1.27342	1.61915	1.53085	1.45808	1.53796	0.990913836749286	1.25743
220	O35075	Vps26c	1.55969	1.45619	1.31833	1.3771	1.26725	1.50373	1.5213	1.37268	1.40155	1.4168	1.4905	1.40807	1.43759	1.48723	1.5172	1.52296	1.45994	1.55537	1.4605	1.53207	1.55923	1.5213	1.58789	1.51205	1.48597	1.5192	1.52318	1.32869	1.56179	1.39623	1.50151	1.49225	1.45588	1.60067	1.48926	1.38669
221	O35098	Dpysl4	2.23124	1.21153	1.40931	1.02752	0.922422	1.33667	1.28301	1.41193	1.71378	1.91827	1.14499	1.38254	1.81319	1.89188	1.65622	1.63051	1.3877	1.58327	1.77377	1.27055	1.50819	1.16818	1.46967	1.19896	1.79056	1.2111	1.70369	0.388786956402867	1.22442	1.44551	0.862828804512604	1.51292	1.44356	2.01321	1.38235	1.25517
222	O35099	Map3k5	1.55676	1.71247	1.66788	1.67137	1.77432	1.81656	1.86108	1.64864	1.56271	1.49329	1.6686	1.52174	1.84672	1.52106	1.39233	1.38013	1.30978	1.35154	1.2269	1.29106	1.40148	1.64064	1.35415	1.4432	1.22709	1.45599	1.49386	1.25798	1.2536	1.36355	1.33875	1.25005	1.10171	1.07929	1.29217	1.30591
223	O35114	Scarb2	2.29792	1.99236	2.18842	1.94653	2.21807	1.80762	1.74007	1.68261	1.61524	1.35831	1.55111	1.89117	1.70643	0.772707819654674	0.908791559270694	1.52659	1.49314	0.669121723512912	0.96218	1.34228	1.02328	0.934886361677238	1.12172	1.10888	0.778515584434535	1.24547	1.59472	0.902757286182186	0.790138820132163	1.19248	1.51566	1.27556	1.25555	1.313	1.88192	0.995932939084222
224	O35127	Grcc10	1.54057	1.60186	1.65239	1.70877	1.33115	1.73119	1.6318	1.67805	1.42139	1.66855	1.5802	1.58481	1.73981	1.39681	1.15207	1.43091	1.18669	1.64146	1.57304	1.52396	1.28787	1.20566	1.67241	1.34558	1.32786	1.72024	1.60156	0.988608734602074	1.1856	0.856169	0.932191902823936	1.10336	1.45422	2.02905	1.14922	1.60417
225	O35129	Phb2	1.38638	1.42386	1.34251	1.36298	1.49903	1.32526	1.43273	1.41519	1.35988	1.46106	1.47337	1.46434	1.36314	1.50264	1.50381	1.47693	1.4762	1.58223	1.48769	1.5407	1.56872	1.47302	1.57068	1.56669	1.54252	1.49503	1.32404	1.52343	1.64289	1.52454	1.43796	1.52661	1.49581	1.55844	1.47319	1.38228
226	O35130	Emg1	1.44058	1.21971	1.38495	1.43796	1.31268	1.40045	1.53851	1.43047	1.47843	1.58995	1.21527	1.38772	1.45601	1.32455	1.43241	1.44529	1.34612	1.54579	1.49324	1.31921	1.49588	1.53225	1.49413	1.55893	1.65303	1.59887	1.45443	1.36743	1.67024	1.59389	1.43792	1.61064	1.6628	1.6678	1.44489	1.45025
227	O35134	Polr1a	1.44237	1.48604	1.54	1.52658	1.46525	1.55723	1.52015	1.54133	1.52633	1.54628	1.56108	1.46093	1.53752	1.4636	1.3918	1.41063	1.4591	1.4386	1.40748	1.50305	1.42227	1.43347	1.5458	1.43172	1.42122	1.47184	1.48984	1.37943	1.47213	1.35026	1.38339	1.47132	1.44638	1.56954	1.46291	1.48444
228	O35143	Atp5if1	1.43343	1.36603	1.58367	1.65056	1.56213	1.73935	1.72463	1.39872	1.67016	1.4278	1.33639	1.42318	1.69324	1.15036	1.53065	1.61987	1.35218	1.49877	1.64121	1.26053	1.39092	1.61568	1.24063	1.30809	1.65594	1.31063	1.27052	1.67503	1.63154	1.86247	1.39367	1.29692	1.3867	1.12338	1.24608	1.146
229	O35144	Terf2	1.70949	1.50906	1.41998	1.53992	1.60041	1.49142	1.56755	1.50741	1.39733	1.76962	1.40463	1.53948	1.43875	1.51757	1.31312	1.47888	1.53389	1.56211	1.11814	1.30029	1.5063	1.28458	1.59115	1.55613	1.3823	1.5477	1.32207	1.3619	1.53801	1.36667	1.53545	1.50828	1.18767	1.67526	1.42391	1.3279
230	O35166	Gosr2	1.6307	1.34255	1.36093	1.38632	1.18058	1.38492	1.32321	1.21348	1.42631	1.51126	1.12649	1.44472	1.56344	1.03298	1.68429	1.73677	1.40919	1.63578	1.65734	1.3996	1.46527	1.58191	1.5707	1.45708	1.48934	1.46154	1.59636	1.48086	1.44672	1.45887	1.60486	1.57488	1.34603	1.48947	1.7423	1.53533
231	O35207	Cdk2ap1	1.47648	1.72709	1.63042	1.48278	1.68827	1.67559	1.69596	1.64588	1.38732	1.54862	1.64408	1.44644	1.63817	1.4671	1.30786	1.30294	1.54075	1.31622	1.31051	1.63709	1.59171	1.67224	1.47343	1.49291	1.60449	1.50736	1.32548	1.40406	1.58596	0.769866	1.49355	1.47015	1.50768	1.70457	1.39142	-2.49112
232	O35215	Ddt	1.87592	1.20393	1.23125	1.16807	1.16154	1.12362	1.18205	1.20272	1.16892	1.18379	1.20899	1.12026	1.24625	1.39338	1.52349	1.43055	1.47548	1.50876	1.3531	1.36186	1.37302	1.33085	1.45525	1.50611	1.36891	1.80675	1.77498	1.8099	1.76264	1.73882	1.80035	1.70955	1.7415	1.75157	1.69753	1.57591
233	O35218	Cpsf2	1.4476	1.49178	1.46292	1.50894	1.50234	1.51709	1.54602	1.53445	1.50001	1.65426	1.51073	1.44478	1.5437	1.49708	1.43468	1.46539	1.4511	1.45136	1.43247	1.48063	1.50263	1.48305	1.49706	1.49015	1.50431	1.48723	1.44588	1.28712	1.398	1.31072	1.40961	1.45917	1.45905	1.54724	1.45358	1.39915
234	O35226	Psmd4	1.4381	1.22101	1.30462	1.35378	1.35803	1.29934	1.47463	1.39425	1.33614	1.44625	1.31825	1.3277	1.53164	1.44399	1.54646	1.49625	1.51421	1.69451	1.6118	1.53903	1.5288	1.60859	1.64043	1.62208	1.72904	1.56368	1.4586	1.32464	1.43753	1.37506	1.3999	1.45714	1.5435	1.57045	1.52948	1.44613
235	O35239	Ptpn9	1.73436	1.62386	1.57281	1.66646	1.21904	1.73209	1.51881	1.57419	1.5434	1.59837	1.48065	1.49163	1.54367	1.36925	1.41778	1.58169	1.71122	1.16274	1.09985	1.55666	1.39025	1.20975	1.32697	1.63297	1.22742	1.76716	1.43285	1.71416	1.44363	1.23646	1.12971	1.19879	1.21985	1.75905	1.27964	1.41601
236	O35242	Nsmaf	1.47064	1.30641	1.54675	1.50049	1.29611	1.56192	1.33096	1.42608	1.5703	1.70759	1.69299	1.55908	1.52535	1.32002	1.54623	1.60223	1.56152	1.457	1.55121	1.30948	1.27037	1.56756	1.53588	1.45736	1.53109	1.46215	1.37021	1.22985	1.28677	1.55361	1.42998	1.20691	1.33397	1.66493	1.46812	1.63462
237	O35250	Exoc7	1.57693	1.41118	1.42162	1.47499	1.35419	1.38223	1.39085	1.4462	1.41446	1.51463	1.41203	1.44695	1.51696	1.49601	1.4994	1.32067	1.50295	1.44933	1.38952	1.45995	1.43329	1.47426	1.54253	1.47428	1.53319	1.5632	1.586	1.45491	1.43988	1.47865	1.5604	1.42151	1.53196	1.59737	1.47204	1.56124
238	O35280	Chek1	1.45358	1.57459	1.52039	1.57443	1.17112	1.45936	1.58192	1.45993	1.53244	1.61436	1.48794	1.44417	1.66411	1.31489	1.44524	1.56237	1.47882	1.28828	1.20346	1.37971	1.4114	1.47426	1.31749	1.4263	1.53903	1.54629	1.69726	1.23799	1.51828	1.20675	1.43007	1.49986	1.68057	1.60305	1.6237	1.41898
239	O35286	Dhx15	1.45298	1.39092	1.41874	1.44804	1.38001	1.43457	1.48736	1.42417	1.41092	1.47846	1.4373	1.45116	1.44694	1.46013	1.5287	1.4922	1.49212	1.50884	1.48627	1.51026	1.54548	1.49463	1.5504	1.5333	1.53569	1.52697	1.45998	1.45935	1.50946	1.44713	1.43464	1.41637	1.53848	1.53982	1.46727	1.43611
240	O35295	Purb	1.45527	1.38088	1.3586	1.41349	1.25091	1.40363	1.40077	1.33826	1.34936	1.48235	1.33763	1.37829	1.37719	1.52278	1.56249	1.59933	1.48992	1.56932	1.53543	1.50294	1.47009	1.5374	1.64714	1.52203	1.50681	1.46439	1.45859	1.54938	1.52073	1.59512	1.51118	1.54454	1.55695	1.5141	1.432	1.42729
241	O35309	Nmi	1.41447	1.56954	1.39939	1.48878	1.33333	1.42628	1.41778	1.51383	1.47572	1.58009	1.45534	1.49831	1.52883	1.61857	1.46103	1.54615	1.56936	1.53227	1.51526	1.53859	1.48557	1.45862	1.51191	1.51887	1.61513	1.42371	1.43766	1.30842	1.41311	1.35907	1.46024	1.50968	1.43415	1.47113	1.37094	1.32711
242	O35317	Pbx3	1.8411	1.06328	1.14688	0.981907822747597	0.840900037088132	1.19031	1.0464	1.44519	1.17451	0.880462236802996	1.14186	0.760165671291732	0.9558	1.83408	1.72989	1.57219	1.73962	1.61183	1.43844	1.66828	1.53441	1.46161	1.67602	1.46923	1.59417	1.6502	1.55222	1.45314	1.79119	1.65786	1.89326	1.63348	1.63634	1.74504	1.68195	1.40649
243	O35326	Srsf5	1.39517	1.05607	1.30715	1.32331	1.39474	1.44727	1.45794	1.2206	1.18748	1.19435	1.30764	1.39091	1.34169	1.50259	1.79708	1.66209	1.7775	1.62855	1.67904	1.66478	1.62973	1.67558	1.76372	1.78961	1.66535	1.53657	1.55428	1.66094	1.49232	1.48119	1.64785	1.40221	0.784241428656598	0.785523228254126	1.44306	1.2952
244	O35343	Kpna4	1.37363	1.33181	1.25915	1.4158	1.47664	1.41114	1.57595	1.41737	1.39905	1.72635	1.5127	1.4766	1.53916	1.46529	1.43403	1.37775	1.63105	1.46917	1.50543	1.67433	1.55065	1.45226	1.65408	1.58714	1.58817	1.47021	1.39211	1.20274	1.50736	1.24175	1.30502	1.49967	1.49164	1.79841	1.38912	1.23292
245	O35344	Kpna3	1.48121	1.3907	1.43176	1.35724	1.45137	1.46434	1.54578	1.54598	1.52825	1.59287	1.53588	1.54075	1.58478	1.52066	1.52417	1.52932	1.5536	1.38072	1.59407	1.65746	1.54295	1.43212	1.56953	1.617	1.62674	1.46522	1.39327	1.19093	1.31535	1.24849	1.2905	1.44003	1.36255	1.42139	1.37557	1.41303
246	O35345	Kpna6	1.503	1.36408	1.25205	1.32224	1.45524	1.30679	1.39728	1.34065	1.3656	1.40896	1.50506	1.33063	1.33393	1.48442	1.58031	1.48082	1.61567	1.62958	1.55778	1.5431	1.54678	1.48309	1.58954	1.57167	1.57853	1.50584	1.54444	1.49121	1.47142	1.45374	1.47018	1.5295	1.53905	1.64493	1.40732	1.33017
247	O35350	Capn1	1.5365	1.32221	1.31908	1.35372	1.33359	1.3917	1.38588	1.37186	1.38793	1.37091	1.3802	1.36758	1.38033	1.45215	1.45387	1.43502	1.48558	1.45983	1.46787	1.52309	1.5061	1.49904	1.50783	1.52467	1.50201	1.60067	1.54573	1.51675	1.55068	1.59352	1.56141	1.58098	1.5716	1.61736	1.56359	1.54624
248	O35379	Abcc1	1.73333	1.43733	1.14819	1.6418	1.25273	1.79133	1.63708	1.45855	1.51186	1.68629	1.54226	1.6737	1.42425	1.02479	1.2242	1.1876	1.22092	1.11675	1.20643	1.42191	1.43523	1.25564	1.33889	1.40051	1.36655	1.7628	1.84474	1.23332	1.43689	1.11975	1.63274	1.76315	1.55661	1.8344	1.56759	1.54141
249	O35381	Anp32a	1.31007	1.51401	1.5809	1.55123	1.51394	1.61919	1.5782	1.5841	1.56764	1.5231	1.63671	1.49081	1.66961	1.33931	1.35213	1.33516	1.39819	1.37388	1.42731	1.4301	1.3756	1.50218	1.44357	1.43486	1.46414	1.4723	1.42361	1.48875	1.54124	1.52554	1.48205	1.34346	1.403	1.54936	1.41154	1.29115
250	O35382	Exoc4	1.52723	1.44218	1.39834	1.482	1.43254	1.38597	1.47578	1.51309	1.41753	1.56585	1.53802	1.31502	1.54003	1.44599	1.40876	1.46299	1.51858	1.46122	1.37913	1.5293	1.45063	1.44237	1.52819	1.42314	1.50602	1.50603	1.51955	1.39581	1.48885	1.33022	1.50899	1.54344	1.48768	1.65935	1.45088	1.52296
251	O35385	Ppef2	1.6851	1.98684	1.55339	1.71052	2.23415	1.80114	1.66235	1.72151	1.69523	1.83948	1.96277	1.60588	1.8701	1.38179	1.37104	1.21632	1.22711	0.978374675196725	1.14958	1.30401	0.906088470031012	1.16308	1.19578	0.996424869505988	1.09468	1.40239	1.24356	1.31597	1.45448	1.4156	1.51049	1.07635	1.11727	1.27638	1.37376	1.29025
252	O35386	Phyh	1.88849	1.32771	1.66245	1.69377	1.59573	1.7741	1.51531	1.50841	1.51797	1.54108	1.37992	1.44492	1.56293	1.37987	1.33745	1.38181	1.60255	1.29366	1.37663	1.33191	1.2201	1.29611	1.42315	1.46845	1.02872	1.58559	1.57162	1.60924	1.3215	1.10232	1.55673	1.38009	1.47513	1.84636	1.64286	0.895727728957011
253	O35387	Hax1	1.53517	1.53211	1.50984	1.61573	1.2841	1.45534	1.78851	1.50825	1.42387	1.53797	1.58204	1.60879	1.65194	1.61941	1.71187	1.51556	0.983136005441097	1.72561	1.56649	1.55131	1.67864	1.61481	1.71467	1.64094	1.54032	1.48163	1.57085	0.857716315051768	0.883109630424433	0.638766901432272	1.30386	1.34355	1.21309	1.43683	1.41619	1.27
254	O35405	Pld3	1.48937	1.15729	1.1881	1.18857	1.11986	1.26137	1.28396	1.24112	1.31073	1.20949	1.32198	1.24547	1.08757	1.6951	1.81426	1.6991	1.70307	1.82718	1.58801	1.83692	1.71865	1.60727	1.80208	1.73232	1.63614	1.52358	1.33431	1.36357	1.31182	1.11302	1.45211	1.43802	1.55602	1.71879	1.48794	1.32564
255	O35435	Dhodh	1.39372	1.34802	1.30759	1.43333	1.36	1.57732	1.49011	1.34177	1.46301	1.43013	1.30105	1.33004	1.35365	1.6	1.61021	1.64455	1.60156	1.64535	1.57706	1.65475	1.55561	1.68493	1.63218	1.6586	1.57868	1.46849	1.26964	1.42001	1.53237	1.36778	1.38823	1.44224	1.4412	1.39427	1.30913	1.25185
256	O35448	Ppt2	1.5559	1.29492	1.30154	1.56616	1.40534	1.5198	1.25229	1.34142	1.60341	1.16151	1.33601	1.29435	1.32117	1.60195	1.26305	1.76375	1.71035	1.75954	1.36056	1.67774	1.56997	1.60111	1.62842	1.71322	1.59962	1.34259	1.35108	1.74359	1.33898	1.50839	0.889032124352648	1.30244	1.71013	1.75332	1.24351	1.13467
257	O35459	Ech1	1.31618	1.35844	1.32275	1.41911	1.55778	1.4765	1.43035	1.42755	1.29525	1.3902	1.32934	1.37108	1.52335	1.54379	1.54909	1.67274	1.44094	1.51479	1.71585	1.45002	1.55772	1.67362	1.53764	1.44228	1.76126	1.34316	1.27904	1.58046	1.66825	1.69663	1.30738	1.45551	1.48543	1.26467	1.31317	1.35918
258	O35465	Fkbp8	1.56262	1.57461	1.51266	1.50542	1.30603	1.54802	1.49483	1.45494	1.49618	1.50682	1.45542	1.57573	1.49982	1.24896	1.30538	1.4752	1.45989	1.34572	1.37223	1.47568	1.46049	1.48042	1.27924	1.38241	1.38333	1.49716	1.5955	1.40521	1.43938	1.34556	1.65329	1.60567	1.46413	1.48304	1.5381	1.7375
259	O35491	Clk2	1.41875	1.4254	1.55723	1.4281	1.78318	1.42919	1.75806	0.782162743130453	1.48976	1.54179	1.02302	1.36273	1.62867	4.05948	1.10534	1.46477	1.04896	1.21876	1.31521	1.24901	1.01852	1.31406	1.21461	1.06528	1.04452	0.970442564835962	0.802777399634834	0.969277447460535	1.14894	1.02466	0.946076096453364	0.865928754725785	1.07061	1.17603	1.25016	1.08217
260	O35492	Clk3	1.50327	1.44815	1.4625	1.4588	1.5328	1.59256	1.58225	1.50528	1.61344	1.50868	1.56616	1.48331	1.61484	1.30052	1.36892	1.32057	1.55743	1.25852	1.25681	1.40378	1.28108	1.39136	1.5589	1.53155	1.54703	1.50809	1.54116	1.41516	1.4639	1.34473	1.58267	1.52283	1.3906	1.55496	1.54023	1.42185
261	O35493;P22518	NA	1.85122	1.73896	1.53641	1.56143	1.66385	1.67057	1.61007	1.71753	1.55362	1.67319	1.62603	1.38197	1.59363	1.31024	1.45573	1.32199	1.73858	1.20771	1.32369	1.5254	1.32325	1.69177	1.64912	1.4472	1.12173	1.07561	1.1266	1.53912	1.6485	1.50074	1.50586	1.51635	1.13368	1.55885	0.847404108567058	0.429549622351228
262	O35516	Notch2	1.64748	1.46943	1.43307	1.44111	1.35068	1.46221	1.3947	1.37268	1.63154	1.40576	1.46293	1.45684	1.48874	1.59048	1.4988	1.71263	1.73288	1.5914	1.51075	1.60061	1.57838	1.4287	1.62637	1.49677	1.61077	1.38125	1.40136	0.973715072796713	1.25837	1.22309	1.52107	1.35054	1.41567	1.56062	1.4138	1.3138
263	O35522;P28076	NA	1.3519	-0.443509261912478	1.41088	1.04068	1.51564	1.05997	1.23768	1.24627	1.18318	1.22098	1.46749	1.11175	1.50318	1.63795	1.63278	1.69868	1.40606	1.78562	1.75568	1.81373	2.01927	2.03342	1.77864	1.65815	1.76331	1.44217	1.54252	1.33186	1.39474	1.35765	1.06739	1.43718	1.66357	1.48487	1.41261	1.3825
264	O35551	Rabep1	1.79452	1.84768	1.67852	1.51427	1.61546	1.79051	1.51522	1.59475	1.55234	1.67033	1.57717	1.73426	1.49466	1.48935	1.42005	1.32991	1.52354	1.2643	1.3557	1.75117	1.32958	1.09172	1.63817	1.39976	1.27264	1.40865	1.28934	1.14489	1.27728	1.14964	1.69139	1.439	1.14115	1.53156	1.35298	0.740349810503874
265	O35593	Psmd14	1.45085	1.34214	1.39506	1.41162	1.45773	1.38654	1.59397	1.40831	1.45111	1.44822	1.39812	1.4808	1.57745	1.43792	1.47642	1.38592	1.32714	1.46949	1.45806	1.45589	1.51126	1.39478	1.48862	1.57574	1.58246	1.49697	1.51301	1.32354	1.68482	1.41416	1.42091	1.51937	1.48502	1.69303	1.60925	1.43789
266	O35598	Adam10	1.54154	1.55359	1.57875	1.63539	1.36112	1.7411	1.53989	1.4338	1.64827	1.68917	1.58495	1.60527	1.40692	1.20114	1.28391	1.70093	1.55316	1.36969	1.30557	1.43719	1.54661	1.37467	1.34323	1.47298	1.3416	1.45562	1.49541	1.09385	1.25364	0.976884582814085	1.44962	1.50694	1.60779	1.62699	1.43076	1.57744
267	O35601	Fyb1	0.988403006049177	1.26019	1.32547	1.2834	1.20966	1.32857	1.26187	1.17682	1.35273	1.30974	1.16976	1.26989	1.28152	2.19806	2.06567	2.03696	2.14838	2.15866	2.01541	2.1818	2.00772	2.11932	2.03451	2.13027	2.00442	0.867704588954223	0.641054804300323	0.209577073507259	0.309149322872126	0.548159946658881	0.906937959988798	0.637183725594462	0.848088979623591	0.825346307186384	0.919766369050517	0.787160615124441
268	O35604	Npc1	1.73367	1.13316	1.17127	1.51297	1.24987	1.38648	1.38231	1.24408	1.29035	1.14461	1.31306	1.50799	1.27549	1.19514	1.10145	1.65719	1.6577	1.21384	1.44392	1.45271	1.39587	1.52002	1.36617	1.3912	1.30624	1.51792	1.8048	1.50874	1.65724	1.55408	1.63967	1.70622	1.89901	1.60467	1.57918	1.95366
269	O35609	Scamp3	1.39727	1.43599	1.5278	1.54626	1.21152	1.60759	1.50997	1.38701	1.49322	1.62707	1.31542	1.56347	1.53107	1.45607	1.51749	1.58745	1.54101	1.42113	1.51305	1.5477	1.69061	1.57003	1.51946	1.67688	1.53874	1.47573	1.48357	1.05784	1.28567	1.27461	1.49294	1.47471	1.37781	1.36755	1.37341	1.46822
270	O35613	Daxx	1.39005	1.71558	1.79098	1.57019	1.47686	1.8258	1.90354	1.80188	1.58939	1.73904	1.43705	1.72131	1.71463	1.61035	1.16792	1.42241	1.69373	1.40462	1.10719	1.32892	1.37534	1.42286	1.4503	1.41208	1.51258	1.29719	1.03926	0.922753224665747	1.43407	1.13636	1.32722	1.37748	1.46785	1.57418	1.13751	1.04423
271	O35621	Pmm1	1.58601	1.50664	1.4023	1.46149	1.59333	1.36924	1.24096	1.49788	1.3993	1.42753	1.36999	1.44353	1.50915	1.67741	1.48343	1.55933	1.68922	1.49414	1.52032	1.53577	1.4349	1.49121	1.44343	1.52034	1.45642	1.37157	1.60528	1.39325	1.34381	1.28611	1.40116	1.46631	1.42525	1.59069	1.44011	1.50799
272	O35623	Bet1	1.52495	1.7439	1.81077	1.61407	2.01835	1.62149	1.85147	1.57194	1.48647	1.38763	1.91057	1.62093	1.30031	1.2314	1.14209	1.51056	1.3103	0.914179478765425	1.3505	1.29012	1.52434	1.11655	1.24069	1.20328	1.21585	1.61693	1.68752	1.38116	1.56818	1.58451	1.09807	1.29819	1.45166	1.24536	1.55082	1.31407
273	O35638	Stag2	1.50031	1.32793	1.39609	1.43291	1.41634	1.51965	1.55431	1.45876	1.4947	1.56432	1.39676	1.44829	1.43655	1.43623	1.43513	1.43224	1.50797	1.47167	1.41705	1.56746	1.53089	1.47728	1.56214	1.55345	1.49012	1.50137	1.50154	1.33885	1.54763	1.43485	1.44824	1.49715	1.54255	1.58188	1.40852	1.37803
274	O35639	Anxa3	1.50175	1.55111	1.61443	1.61568	1.60254	1.59542	1.60761	1.64258	1.59865	1.60865	1.58031	1.58607	1.61363	1.24	1.2465	1.18844	1.183	1.23415	1.23185	1.20606	1.21724	1.1952	1.21183	1.234	1.3039	1.49829	1.5401	1.58137	1.5793	1.66812	1.56871	1.52623	1.60942	1.54413	1.59184	1.5785
275	O35643	Ap1b1	1.40201	1.41947	1.42115	1.42014	1.4769	1.44033	1.50498	1.47287	1.4215	1.48594	1.46763	1.40523	1.50649	1.54632	1.51562	1.5408	1.49864	1.4633	1.52355	1.52179	1.55625	1.4939	1.51384	1.50985	1.56326	1.48034	1.49855	1.34605	1.45952	1.41282	1.43873	1.44676	1.4292	1.47206	1.51286	1.44282
276	O35648	Cetn3	1.70665	1.96081	1.87208	1.68193	1.9878	1.68365	1.66905	1.76287	1.71292	1.76328	1.85214	1.69518	1.81519	1.53467	1.17691	1.14872	1.45762	1.27994	1.15626	1.4633	1.19868	1.17166	1.40934	1.25501	1.05662	1.42292	1.33928	1.36625	1.10184	1.0924	1.20866	1.20267	0.993549825215563	1.31776	1.33439	1.19361
277	O35654	Pold2	1.56292	1.48766	1.42821	1.55618	1.33341	1.58684	1.52933	1.47521	1.50391	1.47497	1.54518	1.47194	1.46935	1.37978	1.38525	1.37583	1.61394	1.46102	1.34005	1.43954	1.39169	1.40474	1.51807	1.42962	1.48368	1.37771	1.45601	1.45637	1.4761	1.42278	1.54458	1.49765	1.54573	1.60296	1.49984	1.47117
278	O35657	Neu1	1.46365	1.44895	1.43812	1.36844	1.41556	1.34867	1.35138	1.3683	1.40524	1.46042	1.36387	1.34996	1.46431	1.47217	1.49128	1.44339	1.52746	1.49024	1.57082	1.48405	1.40197	1.49482	1.49309	1.55565	1.51756	1.62015	1.56098	1.53952	1.43286	1.4773	1.44151	1.53757	1.67302	1.56093	1.50646	1.44928
279	O35658	C1qbp	1.41782	1.61267	1.52651	1.4316	1.8809	1.58965	1.5067	1.4718	1.46337	1.48134	1.51299	1.54099	1.51796	1.48506	1.37321	1.4236	1.37073	1.39598	1.5346	1.39258	1.31905	1.43895	1.37208	1.22079	1.43733	1.28711	1.22435	1.79295	1.66937	1.71626	1.47456	1.41389	1.36586	1.41443	1.33039	1.40607
280	O35671	Itgb1bp1	1.45537	1.35719	1.44682	1.15152	1.30218	1.38334	1.45488	1.40004	1.38234	1.70271	1.21275	1.36465	1.53625	1.29629	1.41961	1.6492	1.6995	1.56388	1.63783	1.63462	1.58139	1.76262	1.43212	1.63589	1.57289	1.3818	1.41389	1.38964	1.44331	1.32152	1.34645	1.36409	1.3032	1.63273	1.58883	1.57464
281	O35678	Mgll	2.00435	1.54625	0.918075041712729	1.46893	1.19607	1.56125	1.15714	1.20749	1.2175	1.34244	0.801701974274255	1.39659	0.951524	0.995541654489851	2.08057	0.526058797646034	1.031	1.27088	1.60371	0.638411094023779	0.917104122783937	0.748531640778432	0.703865950703852	0.682295337254473	0.856900547015201	1.8643	2.04131	2.25287	1.73195	1.78577	1.83997	1.96336	1.83273	2.2305	1.80378	1.85136
282	O35685	Nudc	1.42485	1.53045	1.54967	1.46458	1.57073	1.46879	1.50133	1.64236	1.45431	1.37869	1.5252	1.487	1.524	1.62389	1.54334	1.43614	1.58143	1.49918	1.55498	1.62742	1.47534	1.4697	1.55243	1.49959	1.51968	1.37504	1.38454	1.42266	1.34412	1.33983	1.45359	1.30139	1.3073	1.37397	1.37252	1.38239
283	O35691	Pnn	1.49777	1.47907	1.50132	1.48962	1.44189	1.45338	1.45939	1.48569	1.47548	1.53778	1.46684	1.46871	1.54437	1.41758	1.43364	1.43031	1.36487	1.49489	1.42878	1.38326	1.46312	1.4122	1.49083	1.4381	1.44901	1.53443	1.50303	1.41787	1.5125	1.50579	1.47743	1.49977	1.48371	1.52798	1.54694	1.52027
284	O35704	Sptlc1	1.55145	1.33687	1.41292	1.58673	1.30685	1.6818	1.58731	1.50759	1.53204	1.62742	1.58992	1.47062	1.59016	1.16345	1.20633	1.31065	1.29094	1.25282	1.27434	1.39681	1.31495	1.51683	1.33618	1.40322	1.43171	1.51393	1.52756	1.49644	1.60622	1.48654	1.67796	1.61933	1.60903	1.49688	1.57631	1.54148
285	O35711	Ppfibp2	1.34037	1.80191	1.51679	1.23732	1.16328	1.42619	1.4021	1.71516	1.66895	1.80091	2.02084	1.10429	1.5634	1.87533	1.61388	1.80377	1.73791	1.6814	1.90978	1.66802	1.63061	1.46723	1.9884	1.8242	1.91516	1.42214	1.20862	0.789921	0.904980781214891	-0.203048616571066	1.26692	0.889817639010246	1.3545	1.37224	0.434700588028586	0.030960149762891
286	O35730	Ring1	1.54231	1.52397	1.4745	1.39304	1.15647	1.46427	1.50312	1.4286	1.38837	1.62995	1.30973	1.47749	1.47741	1.39129	1.5397	1.41961	1.5331	1.52569	1.54504	1.51546	1.54916	1.25874	1.56698	1.60678	1.59049	1.48708	1.55309	1.08067	1.50636	1.40978	1.57936	1.30584	1.61798	1.675	1.45135	1.39332
287	O35737	Hnrnph1	1.4484	1.45396	1.50406	1.49784	1.53629	1.4438	1.49385	1.47445	1.51398	1.56295	1.44731	1.49398	1.46117	1.49555	1.50238	1.5129	1.46862	1.49074	1.58385	1.45993	1.4739	1.40831	1.47934	1.46924	1.4703	1.5139	1.53657	1.35268	1.39175	1.30198	1.50526	1.41239	1.45274	1.44734	1.48222	1.48301
288	O35740	Cited2	1.47634	1.45409	1.4816	1.78923	0.781707818800212	1.61969	1.54641	1.44881	1.43439	1.64343	1.4342	1.49309	1.66644	1.27993	1.83161	1.8105	1.72629	1.89206	1.38623	1.71394	1.5286	1.48286	1.67495	1.79805	1.44094	1.93008	1.78016	-0.877173756971027	0.556341623664307	0.890665370806331	1.51338	1.00129	0.849234695283384	1.91131	1.56169	0.384873947991467
289	O35744	Chil3	2.49301	1.41135	1.20909	1.30337	1.19941	1.38225	1.64569	1.55691	1.43109	1.49955	1.35152	1.3736	1.63171	0.0397299949929833	-0.883017547596884	-0.902216973797417	-0.569449274761848	-0.986053035244654	-0.0314816241994055	-0.840346004983549	-0.664430762484856	-0.237455775465932	-1.20419	-2.19997	-0.154330963571377	2.38134	2.39585	2.43646	1.97174	2.14768	2.18563	2.44999	2.19797	2.22858	2.41373	2.45509
290	O35841	Api5	1.39663	1.42006	1.46198	1.50723	1.51322	1.48816	1.5353	1.56716	1.49121	1.52075	1.41768	1.5127	1.51669	1.45446	1.44684	1.44307	1.34652	1.43471	1.42101	1.45549	1.47206	1.37099	1.46674	1.49323	1.522	1.51263	1.49673	1.38923	1.50118	1.47395	1.41012	1.50984	1.53054	1.53974	1.50933	1.4801
291	O35855	Bcat2	1.45832	1.40364	1.3385	1.48018	1.35261	1.61901	1.48687	1.29532	1.40706	1.36393	1.39478	1.38559	1.44911	1.43931	1.46146	1.51618	1.46479	1.45585	1.53609	1.51829	1.42379	1.61238	1.52911	1.39799	1.54665	1.41908	1.21546	1.76532	1.80331	1.82081	1.54651	1.5555	1.49688	1.35209	1.28295	1.22757
292	O35857	Timm44	1.32103	1.37239	1.4276	1.45554	1.5839	1.62801	1.51907	1.37371	1.39173	1.32257	1.47116	1.40844	1.5301	1.46473	1.51111	1.53486	1.3901	1.46831	1.65547	1.47637	1.45861	1.64783	1.50446	1.44413	1.57351	1.32611	1.20607	1.7548	1.65699	1.67332	1.45852	1.46468	1.36888	1.3327	1.35364	1.35121
293	O35864	Cops5	1.44466	1.45242	1.34879	1.44389	1.47747	1.39458	1.42059	1.55471	1.43637	1.47967	1.47754	1.37532	1.40234	1.60987	1.49762	1.48471	1.45612	1.56381	1.33767	1.58571	1.64052	1.42769	1.72783	1.61351	1.55374	1.44563	1.42269	1.40371	1.53867	1.29255	1.32085	1.39561	1.42856	1.73322	1.44152	1.28763
294	O35874	Slc1a4	1.55826	1.32059	1.15883	1.68389	0.941607797107744	1.65773	1.58535	1.3568	1.39345	1.63617	1.33066	1.508	1.59334	1.14357	1.61195	1.7276	1.85617	1.47891	1.72212	1.56008	1.76101	1.51919	1.59501	1.74823	1.67478	1.28428	1.55034	0.882929995640524	0.710275842846832	0.847089805533646	1.62134	1.49899	1.67694	1.6319	1.04708	1.25681
295	O35887	Calu	1.60037	1.43627	1.54788	1.46003	1.53756	1.5422	1.45955	1.55544	1.48335	1.62483	1.67927	1.53126	1.55061	1.61559	1.49664	1.31605	1.48034	1.5	1.33988	1.56359	1.3992	1.38166	1.68715	1.47094	1.42644	1.35905	1.30532	1.3542	1.47097	1.37618	1.51862	1.43939	1.34834	1.46975	1.39543	1.19491
296	O35892	Sp100	1.39945	1.22321	1.22813	1.32276	1.19464	1.26617	1.3205	1.30261	1.27693	1.37641	1.31336	1.29712	1.42712	1.69567	1.70834	1.64243	1.67031	1.66639	1.65565	1.69399	1.54926	1.76408	1.72577	1.68898	1.61795	1.41744	1.38751	1.48563	1.47135	1.40394	1.45083	1.39783	1.4296	1.46188	1.36328	1.42249
297	O35900	Lsm2	1.33798	1.26547	1.46953	1.54544	1.4421	1.52228	1.62421	1.51081	1.52839	1.61408	1.49302	1.56161	1.65272	1.44431	1.43551	1.42239	1.43385	1.39608	1.47257	1.44736	1.49727	1.44621	1.35021	1.49968	1.55997	1.50987	1.58432	1.20534	1.5817	1.31772	1.42444	1.52085	1.39634	1.46112	1.44829	1.52538
298	O35904	Pik3cd	1.49866	1.45329	1.51292	1.52448	1.39598	1.52654	1.59362	1.51147	1.5692	1.57531	1.57998	1.61442	1.60908	1.26451	1.27468	1.36782	1.47978	1.32742	1.25551	1.4627	1.2873	1.36642	1.4057	1.33121	1.40722	1.61794	1.49288	1.57037	1.56291	1.46444	1.47713	1.50401	1.48861	1.60782	1.46284	1.4821
299	O35943	Fxn	1.36751	1.65219	1.71907	1.66887	1.78606	1.63559	1.7474	1.65083	1.55864	1.56481	1.61346	1.6042	1.71577	1.48687	1.58847	1.46305	1.3312	1.51403	1.34052	1.29738	1.28119	1.45544	1.3994	1.43224	1.42501	1.3596	1.01233	1.61976	1.41249	1.55587	1.19015	1.23054	1.43042	1.15177	1.15527	1.20603
300	O35945	Aldh1a7	1.08029	-0.0635828730820213	0.146816003068402	-0.503236106592342	-0.331492998407367	0.0460140428843236	0.350013874822042	0.272129388208415	0.0192591362719379	0.0741211648521299	0.340181897039128	0.346495583716442	-0.226801041954492	2.40503	2.44186	2.50475	2.37713	2.44946	2.40502	2.38041	2.54056	2.49182	2.53417	2.29857	2.42951	0.757555058334465	0.907076471853197	0.610592474461697	0.910034974861903	0.759747653387713	0.764979972065358	0.905779	0.997305687106954	1.19488	0.869345466145275	0.918658273645381
301	O35954	Pitpnm1	1.4116	1.36961	1.32921	1.76707	1.26936	1.35926	1.65321	0.919620805103914	1.53599	1.58884	1.48839	1.31943	1.80373	1.35223	1.53889	1.70767	1.44775	1.53612	1.31801	1.40061	1.56793	1.66034	1.31022	1.55512	1.70222	1.35098	1.71212	1.2285	1.37191	1.22075	1.51575	1.64787	1.48544	1.15538	1.5339	1.50369
302	O35955	Psmb10	1.45998	1.29756	1.16998	1.32046	1.17378	1.22754	1.27711	1.21267	1.29367	1.30524	1.18968	1.1962	1.32214	1.62708	1.74478	1.67909	1.72518	1.77297	1.75073	1.70998	1.77373	1.70673	1.78135	1.82899	1.80089	1.32217	1.44311	1.29622	1.2849	1.22186	1.40117	1.37596	1.36187	1.53437	1.44117	1.42446
303	O35969	Gamt	1.48507	0.953674	0.951149521246162	0.715874945256572	0.301497753164932	1.03695	0.879235671303656	0.938004403336072	0.957088583605769	1.12903	1.28026	0.762618249509197	1.00628	1.89517	1.90802	2.06576	2.09603	1.84013	1.86493	2.14002	2.0731	1.97525	2.17547	1.99707	1.97309	1.08451	1.2894	1.01131	1.42475	1.12665	1.44734	1.27949	1.40581	1.45665	0.919817861777177	1.23628
304	O35972	Mrpl23	1.99261	1.8232	1.9659	2.05359	1.16641	2.09522	0.788135	1.34857	1.34494	1.63827	0.389649208465303	0.666116834012223	1.34966	1.52957	1.56954	1.57866	1.52018	1.53305	1.45854	1.51203	1.48775	1.51032	1.45113	1.436	1.47868	1.42953	1.20452	1.59351	1.62046	1.53931	1.49073	1.24982	1.39267	1.35359	1.23529	0.789576319824143
305	O35984	Pbx2	2.07043	2.47719	2.2118	1.65749	1.87618	1.63587	1.22448	1.97239	1.99673	1.35791	2.04764	1.81726	1.4976	1.3612	1.65825	1.26428	1.61193	0.900110080725017	1.09845	1.61678	1.50571	1.36247	1.43303	1.33019	1.37506	0.909360066728131	0.993580021917626	0.872910032948246	0.490870688800039	0.719802482582795	1.18785	0.883843218671874	0.603665330083108	1.13256	1.2533	0.940259711810928
306	O54692	Zw10	1.46089	1.33845	1.39326	1.47329	1.34469	1.4957	1.4386	1.45957	1.51836	1.56121	1.42863	1.45129	1.49524	1.44495	1.41351	1.41838	1.47337	1.44931	1.3945	1.47269	1.39512	1.43639	1.49414	1.50182	1.56416	1.54957	1.54378	1.32376	1.47504	1.42922	1.53288	1.54489	1.51631	1.69857	1.57968	1.48226
307	O54734	Ddost	1.54235	1.5275	1.46049	1.50829	1.65208	1.55424	1.62892	1.50402	1.56237	1.58404	1.59265	1.61564	1.45374	1.3725	1.26971	1.42009	1.37438	1.24352	1.28407	1.43747	1.42029	1.32266	1.44644	1.41993	1.23411	1.45312	1.46005	1.67663	1.6746	1.61511	1.46204	1.47295	1.37455	1.49216	1.33357	1.44234
308	O54774	Ap3d1	1.55895	1.47117	1.48003	1.46482	1.48574	1.38132	1.47256	1.47609	1.41374	1.47985	1.48007	1.42849	1.46292	1.42821	1.43201	1.44794	1.45524	1.41515	1.4226	1.48098	1.46645	1.43395	1.49616	1.47062	1.51901	1.48405	1.49841	1.49464	1.5233	1.47971	1.45331	1.50253	1.51708	1.50716	1.55245	1.5067
309	O54781	Srpk2	1.51592	1.54138	1.67137	1.61978	1.51684	1.52098	1.61484	1.48924	1.48335	1.56557	1.47383	1.57143	1.63885	1.36194	1.36442	1.39655	1.35902	1.40451	1.32159	1.45428	1.4021	1.28633	1.60949	1.4794	1.33484	1.54704	1.52832	1.4401	1.46145	1.33654	1.44223	1.43972	1.41376	1.56381	1.5384	1.21476
310	O54782	Man2b2	1.47399	1.11515	1.14501	1.1568	1.19502	1.20424	1.18935	1.2257	1.1925	1.24021	1.19591	1.22577	1.17481	1.70433	1.73802	1.73014	1.68477	1.78266	1.72066	1.74721	1.75602	1.67661	1.74659	1.76206	1.72504	1.47922	1.39194	1.46726	1.49762	1.42816	1.38876	1.46855	1.48233	1.48797	1.45053	1.38319
311	O54785	Limk2	1.54683	1.5341	1.47524	1.59523	1.5671	1.52726	1.69837	1.52646	1.65451	1.58447	1.47335	1.53605	1.82167	1.39033	1.50027	1.37627	1.31127	1.2724	1.1907	1.45891	1.32827	1.24714	1.47989	1.37743	1.39263	1.31978	1.37884	1.56709	1.42536	1.35824	1.61675	1.40027	1.37024	1.45948	1.52836	1.55666
312	O54786	Dffa	1.47779	1.5581	1.60084	1.56556	1.716	1.55284	1.57557	1.6444	1.49224	1.72634	1.60824	1.57215	1.73873	1.61714	1.63246	1.64146	1.61426	1.50191	1.57855	1.53005	1.42086	1.52789	1.41003	1.4597	1.47244	1.3848	1.44822	0.847703004812427	1.03722	0.721937552440549	1.21	1.28638	1.22653	1.29919	1.37034	1.42705
313	O54790	Mafg	1.62998	1.54975	1.56885	1.43222	1.52416	1.35666	1.40016	1.56307	1.55651	1.50713	1.61271	1.47949	1.4564	1.19659	1.28137	1.29168	1.35375	1.24887	1.12683	1.30755	1.13333	1.09122	1.41271	1.15103	1.23339	1.73749	1.62306	1.69224	1.6789	1.60413	1.70476	1.58142	1.69147	1.6852	1.5041	1.66101
314	O54824	Il16	1.56471	1.48129	1.52202	1.49667	1.40149	1.50763	1.49845	1.54198	1.4911	1.56817	1.54295	1.51119	1.60007	1.29662	1.28061	1.26238	1.40744	1.28413	1.29581	1.37242	1.26511	1.35613	1.4215	1.3055	1.36184	1.59041	1.56778	1.47302	1.5576	1.58232	1.62813	1.60669	1.61928	1.62358	1.54578	1.46494
315	O54825	Bysl	1.56018	1.48196	1.51211	1.61547	1.45028	1.59008	1.56775	1.46589	1.51364	1.63234	1.53575	1.52369	1.45225	1.36897	1.45853	1.38649	1.39901	1.482	1.3198	1.55342	1.47167	1.29354	1.58937	1.52942	1.45245	1.59835	1.43673	1.32504	1.43197	1.36926	1.36033	1.42185	1.5065	1.51509	1.49599	1.29363
316	O54826	Mllt10	1.80954	1.492	1.27057	1.51124	1.50064	1.46462	1.392	1.43601	1.41993	1.7932	1.07754	1.27498	1.49315	1.71224	1.25181	1.31521	1.66148	1.68862	1.47519	1.42196	1.63031	1.55665	1.50378	1.50363	1.68647	1.39296	1.6495	1.37605	1.43347	1.40945	1.17858	1.0081	1.57844	1.57717	1.39964	1.31712
317	O54833	Csnk2a2	1.47661	1.39232	1.35357	1.45109	1.39251	1.51167	1.39762	1.52336	1.38366	1.41329	1.59365	1.4298	1.39691	1.59431	1.51012	1.52732	1.58351	1.51462	1.42174	1.60668	1.50671	1.42909	1.62806	1.62254	1.53762	1.48327	1.3757	1.44175	1.4479	1.44991	1.45154	1.38552	1.51867	1.59971	1.32566	1.28911
318	O54836	Zmat3	2.22498	1.7322	2.42619	1.65857	1.58935	1.72571	1.06184	1.7926	1.88925	1.89598	1.64399	1.65359	1.5973	1.94796	1.98262	1.84909	2.00269	1.92772	-0.0683167140281988	0.0939981477737846	1.13374	1.70423	1.67235	1.72049	1.63378	0.859641391942116	0.67091	-0.0441031264414177	1.16275	-0.758475700208059	1.36121	1.33034	0.666230518459423	1.43618	-0.831326056649592	0.534787619690404
319	O54864	Suv39h1	1.63483	1.61987	1.43185	1.56924	1.52855	1.55947	1.55002	1.59478	1.64544	1.58194	1.43263	1.53383	1.63152	1.31372	1.36514	1.28235	1.40109	1.41867	1.12043	1.44482	1.21192	1.33624	1.32482	1.26692	1.22088	1.60037	1.56139	1.41696	1.55963	1.52487	1.56536	1.56291	1.50851	1.70164	1.46175	1.33618
320	O54879	Hmgb3	1.26477	1.78317	1.84183	1.57511	1.93647	1.69196	1.46663	1.73882	1.61928	1.56442	1.67684	1.76314	1.70725	1.35996	1.29848	1.18146	1.31286	1.29981	1.21118	1.27712	1.1239	1.24827	1.25988	1.29724	1.30292	1.36399	1.26945	1.5699	1.39502	1.58482	1.42988	1.4418	1.39045	1.34862	1.44398	1.48909
321	O54890	Itgb3	0.975407099264697	1.9272	2.15458	2.32168	2.25345	2.43341	1.9455	2.12969	2.14188	2.4979	1.85784	2.13705	1.91112	0.233939457137555	0.657815	0.944870500096377	1.11746	0.873843	0.887414	1.08924	1.11759	0.964275728227644	1.11192	0.683153853438085	0.795926892467253	1.1911	1.59578	0.416097499922824	0.502622260389129	0.519752172530441	0.858633614271347	1.27331	1.10219	1.13598	1.43304	0.572079180373732
322	O54916	Reps1	1.34676	1.82092	1.86488	1.84519	1.74859	1.79173	1.75846	1.82729	1.77195	1.80719	1.80021	1.78258	1.79523	1.05834	1.29027	1.11096	1.27171	1.21575	1.10333	1.18679	1.14488	1.11589	1.21979	1.22312	1.15437	1.41263	1.38281	1.35533	1.25929	1.24323	1.36115	1.38211	1.32431	1.59767	1.41457	1.34774
323	O54940	Bnip2	1.70478	1.34614	1.15174	1.12184	1.17454	1.38985	1.30747	1.56496	1.46974	1.51728	1.69495	1.4314	1.22649	1.42015	1.62384	1.16984	1.58443	1.38243	1.17285	1.91245	1.50237	1.46196	1.70709	1.57154	1.55329	1.59594	1.5768	1.16121	1.34441	1.43088	1.44948	1.68686	1.48985	1.7519	1.47358	1.48867
324	O54941	Smarce1	1.4373	1.37997	1.44813	1.53324	1.41873	1.46264	1.46245	1.46655	1.46551	1.55559	1.45146	1.47831	1.51051	1.50898	1.54165	1.48326	1.50856	1.58771	1.54101	1.47678	1.47811	1.46655	1.4963	1.53169	1.57054	1.42334	1.46	1.38522	1.44136	1.42545	1.41568	1.41997	1.5043	1.48078	1.42832	1.38227
325	O54946	Dnajb6	1.6029	1.57521	1.53979	1.42209	1.49026	1.53522	1.49386	1.50308	1.48284	1.57498	1.59835	1.611	1.49645	1.39415	1.47656	1.43175	1.5074	1.44472	1.41191	1.49274	1.37582	1.44558	1.45911	1.44363	1.43473	1.45659	1.54208	1.40805	1.36266	1.46471	1.4384	1.38231	1.39624	1.47755	1.40157	1.43276
326	O54950	Prkag1	1.61939	1.28914	1.381	1.44024	1.3702	1.4463	1.49427	1.48077	1.39988	1.51287	1.43393	1.35536	1.40498	1.44764	1.5015	1.44388	1.49544	1.43141	1.34873	1.60909	1.47147	1.48684	1.50326	1.47623	1.47864	1.66806	1.56951	1.47498	1.54211	1.43665	1.45308	1.49694	1.39533	1.54963	1.53537	1.54158
327	O54956	Pole2	1.44925	1.54423	1.65066	1.56418	1.40458	1.50317	1.48723	1.53783	1.56833	1.45153	1.49372	1.37181	1.51586	1.53597	1.35594	1.39019	1.46333	1.458	1.44371	1.37939	1.32924	1.45025	1.53902	1.43768	1.38719	1.51327	1.45671	1.36598	1.545	1.34935	1.4749	1.49781	1.502	1.65746	1.44233	1.46906
328	O54962	Banf1	1.46595	1.71709	1.91334	1.57513	1.66345	1.48517	1.6101	1.745	1.63625	1.5982	1.68719	1.61202	1.50502	1.51633	1.5078	1.48271	1.36139	1.52298	1.47867	1.41996	1.38883	1.35691	1.24322	1.28956	1.13613	1.43739	1.42559	1.64699	1.36473	1.24126	1.39062	1.14185	1.25008	1.3969	1.1291	1.31721
329	O54965	Rnf13	1.61343	1.41016	1.37887	1.83548	0.920518633922312	1.41823	1.47961	1.24484	1.43919	1.74966	1.15236	1.1999	1.62828	1.37042	1.35762	1.3367	1.42466	1.60874	1.23382	1.29558	1.08977	1.6334	1.35441	1.37188	1.50622	1.50067	1.7546	1.34743	1.75317	1.72144	1.37552	1.66721	1.81061	1.82083	1.35959	1.30857
330	O54972	Cbfa2t3	1.12169	1.83619	2.32925	2.346	2.06582	2.2049	2.0902	2.34626	2.09415	2.34094	2.07708	1.9471	2.24537	1.00686	1.06385	0.969877211550721	1.13766	0.776855750570025	0.953725346309381	0.969006038497801	0.856407503351247	1.10184	1.01494	0.981295902372606	0.920915685495799	1.02236	1.05032	0.657886534953276	0.824728625381784	0.379703	0.479475663129563	0.707667989587703	1.03317	1.41728	1.17551	0.467511484655657
331	O54984	Get3	1.52777	1.40944	1.28764	1.4568	1.18325	1.46772	1.45093	1.46837	1.43497	1.59843	1.38919	1.43879	1.47566	1.45825	1.53094	1.47987	1.54055	1.54471	1.42509	1.66785	1.42763	1.44006	1.61822	1.41636	1.57849	1.46747	1.45764	1.33807	1.57007	1.39802	1.57832	1.52472	1.54608	1.69539	1.25113	1.37893
332	O54988	Slk	1.55026	1.45352	1.39813	1.4646	1.30659	1.40044	1.40652	1.39833	1.43663	1.52862	1.37872	1.42403	1.55083	1.46853	1.44735	1.46248	1.51084	1.5234	1.41853	1.50632	1.46617	1.47812	1.56461	1.5185	1.48377	1.57033	1.60182	1.19372	1.35237	1.20305	1.56728	1.56187	1.56328	1.66323	1.54806	1.56734
333	O55013	Trappc3	1.44589	1.42067	1.39985	1.46608	1.52293	1.42853	1.40421	1.4601	1.29718	1.35568	1.50902	1.33432	1.36071	1.56533	1.44533	1.44231	1.5103	1.45776	1.44243	1.50111	1.46457	1.4486	1.49127	1.46516	1.48715	1.54288	1.53659	1.45332	1.56576	1.5211	1.45296	1.45003	1.53435	1.69043	1.6106	1.50628
334	O55022	Pgrmc1	1.592	1.35921	1.09118	1.54784	1.1085	1.63717	1.41203	1.0062	1.16831	0.988129210806928	1.29542	1.52595	0.975937718655643	1.16419	1.51513	2.22954	1.6496	1.44863	1.25131	1.72204	1.88707	1.29337	1.49143	1.57153	1.46492	1.56587	1.56955	1.69821	1.79593	1.71907	1.25749	1.24598	1.73288	1.48304	1.42589	1.23876
335	O55023	Impa1	1.59917	1.36904	1.32386	1.3266	1.36043	1.34419	1.35538	1.40798	1.37331	1.41651	1.3768	1.38461	1.34899	1.45909	1.46075	1.43733	1.44443	1.43207	1.43812	1.47629	1.44584	1.40282	1.46814	1.46962	1.49997	1.58415	1.5767	1.56393	1.61364	1.60287	1.59544	1.59251	1.59393	1.62814	1.61057	1.56089
336	O55028	Bckdk	1.37241	1.08712	1.06768	1.22204	1.21487	1.20627	1.40071	1.28985	1.27408	1.09112	1.20009	1.20924	1.37439	1.65389	1.63518	1.63906	1.58048	1.8137	1.76656	1.56566	1.69308	1.58751	1.70062	1.53981	1.81366	1.56702	1.04148	1.69186	1.73911	1.75868	1.53156	1.47523	1.49539	1.45559	1.52942	1.10432
337	O55029	Copb2	1.50079	1.47277	1.4455	1.46769	1.45952	1.4613	1.54616	1.51525	1.52123	1.53313	1.46768	1.48222	1.50138	1.45016	1.44546	1.42998	1.44334	1.46463	1.44656	1.44132	1.49308	1.43132	1.49746	1.44886	1.48928	1.48445	1.46439	1.41325	1.5229	1.4962	1.43756	1.51327	1.4838	1.48095	1.45636	1.43965
338	O55047	Tlk2	1.59016	1.45842	1.44539	1.34073	1.17007	1.44526	1.47794	1.45127	1.49948	1.45386	1.37905	1.39228	1.48248	1.58427	1.58973	1.4003	1.59215	1.517	1.22635	1.47398	1.35638	1.47092	1.55382	1.57375	1.39068	1.51169	1.37242	1.45132	1.61965	1.28652	1.61221	1.49857	1.50629	1.82311	1.45503	1.43496
339	O55055	Trdmt1	1.13225	1.23072	1.35558	1.24569	1.32496	1.52267	1.42532	1.78837	1.53006	1.68225	1.26485	1.47146	1.33469	1.52524	1.48872	1.5763	1.58611	1.23367	1.55112	1.69635	1.2231	1.74111	1.61529	1.40822	1.45627	1.6009	1.57689	1.54666	1.38214	0.858785023248502	1.46331	1.48749	1.48192	1.52311	1.73957	1.56533
340	O55057	Pde6d	1.64556	1.74462	1.74215	1.62725	1.84549	1.69218	1.56727	1.72745	1.68393	1.56841	1.72981	1.62258	1.7003	1.39386	1.32228	1.29233	1.44405	1.2771	1.21716	1.3554	1.23432	1.2994	1.05452	0.787142849860746	0.906995	1.49859	1.52635	1.56889	1.52437	1.32801	1.58623	1.51158	1.3331	1.38018	1.34991	1.30932
341	O55060	Tpmt	1.6418	1.66751	1.2108	1.55529	2.18569	1.8722	2.01085	1.62073	1.44806	1.69469	1.98598	1.44333	1.81821	0.643549148303783	1.26566	1.43404	1.42837	1.3152	1.80971	1.76128	1.51483	1.79964	1.59368	1.61241	1.49908	0.897560634175393	1.60198	1.19847	0.865558747553824	0.966311878116543	0.679026975859937	1.43194	1.03564	1.73202	-1.58393	1.00079
342	O55091	Impact	1.48929	1.11142	1.25518	1.5414	1.27866	1.01424	1.23469	1.119	1.44504	1.1709	1.05603	1.26533	1.51076	1.53555	1.44718	1.64593	1.57774	1.67383	1.3968	1.58037	1.72324	1.78361	1.60821	1.70068	1.82039	1.41225	1.72538	1.40276	1.35482	1.49435	1.40336	1.64058	1.57227	1.54969	1.37121	1.62641
343	O55098	Stk10	1.50758	1.52253	1.45675	1.44807	1.41691	1.42894	1.39119	1.41185	1.39286	1.44954	1.46728	1.38395	1.40119	1.52261	1.46623	1.52245	1.52572	1.55314	1.47386	1.57469	1.461	1.52217	1.55112	1.4517	1.50112	1.47965	1.49206	1.4191	1.43941	1.28525	1.5205	1.47262	1.42593	1.57616	1.52509	1.57247
344	O55101	Syngr2	1.49625	1.05978	1.43739	1.44532	1.43989	1.57251	1.53055	1.1422	1.60707	1.63874	1.23296	1.66726	1.72589	0.865477710906571	1.15846	1.3667	1.31942	0.892194690010332	1.5321	1.43754	1.40829	1.33173	1.29959	1.41105	1.5268	1.61534	1.77252	1.13494	1.59491	1.51407	1.58455	1.71622	1.88715	1.45984	1.65748	1.88098
345	O55102	Bloc1s1	1.58863	1.46739	1.38578	1.5168	1.53698	1.48381	1.37787	1.33985	1.39363	1.49112	1.47579	1.38552	1.47736	1.56971	1.48498	1.54575	1.58295	1.74078	1.64644	1.61661	1.58295	1.4804	1.55154	1.44638	1.48231	1.3235	1.35487	1.38009	1.35335	1.34768	1.36243	1.33702	1.42303	1.44885	1.54596	1.40914
346	O55106	Strn	1.55152	1.39948	1.56838	1.52836	1.34524	1.48422	1.53036	1.44617	1.49304	1.58001	1.44182	1.51693	1.59209	1.50887	1.56299	1.46209	1.4952	1.51309	1.49944	1.50369	1.50475	1.47355	1.52695	1.5076	1.48224	1.47381	1.52203	1.16183	1.21097	1.24784	1.50206	1.39406	1.50262	1.51524	1.45006	1.45607
347	O55125	Nipsnap1	1.38501	1.54155	1.57949	1.60759	1.65424	1.76994	1.58698	1.52275	1.5086	1.49346	1.54679	1.50209	1.62529	1.36149	1.3225	1.43852	1.23729	1.36736	1.44699	1.37254	1.30882	1.50148	1.35847	1.33751	1.55724	1.16495	1.08925	1.80918	1.81497	1.76079	1.47466	1.3043	1.54388	1.31573	1.31008	1.14619
348	O55126	Nipsnap2	1.30397	1.47023	1.52819	1.39872	1.49165	1.63151	1.55077	1.35137	1.57451	1.33056	1.61373	1.45601	1.59372	1.36027	1.45609	1.58351	1.36284	1.42307	1.63662	1.22821	1.36971	1.5819	1.52449	1.40343	1.56196	1.40104	1.36875	1.72705	1.62663	1.63961	1.44146	1.33925	1.52693	1.31697	1.32723	1.37847
349	O55128	Sap18	1.36774	1.52198	1.37894	1.49625	1.33051	1.39488	1.5458	1.46825	1.41229	1.5738	1.38165	1.38575	1.62199	1.55943	1.34198	1.30439	1.4068	1.56219	1.47814	1.48065	1.6423	1.57231	1.73191	1.65272	1.6035	1.38661	1.29516	1.20677	1.62188	1.40868	1.54026	1.49628	1.46091	1.65967	1.37451	1.19006
350	O55131	Septin7	1.4067	1.48037	1.51261	1.57084	1.50761	1.48738	1.53452	1.55013	1.56776	1.58676	1.51896	1.59387	1.55759	1.48683	1.47245	1.43244	1.54293	1.50309	1.45083	1.51809	1.503	1.39709	1.5755	1.51408	1.4743	1.4201	1.44154	1.22889	1.32189	1.23704	1.42497	1.38199	1.42127	1.57408	1.43909	1.32663
351	O55135	Eif6	1.39453	1.54462	1.44628	1.65551	1.57003	1.63347	1.66518	1.52098	1.49588	1.54273	1.51577	1.52102	1.58238	1.45588	1.55089	1.50753	1.52862	1.47635	1.56284	1.37186	1.40709	1.52532	1.52541	1.45965	1.52657	1.41765	1.52015	1.32916	1.32663	1.31889	1.45741	1.31729	1.35446	1.32469	1.2735	1.30319
352	O55137	Acot1	2.22952	1.50904	1.73523	1.66493	1.333	1.44698	1.58324	1.7057	1.63123	1.76008	1.39022	1.58318	1.70333	0.298440570190943	0.460355013477737	0.621497584742923	0.226967221763474	0.374976109328331	0.541112536178077	0.0727599	0.393261491032542	0.762332495395745	0.256202239196345	0.581794076662413	0.263048	1.98067	2.13854	1.82063	1.97471	1.80354	1.914	1.91278	2.17734	2.00947	1.93737	1.9505
353	O55142	Rpl35a	1.57773	1.43024	1.4173	1.58294	1.38556	1.32562	1.51074	1.31037	1.38332	1.55418	1.37169	1.39184	1.48805	1.50745	1.50224	1.46323	1.32596	1.61794	1.34048	1.21781	1.47626	1.28404	1.53662	1.59119	1.51578	1.66364	1.44122	1.50734	1.64469	1.60456	1.54749	1.53697	1.46565	1.55247	1.50475	1.33993
354	O55143	Atp2a2	1.90136	1.15449	0.980592638547695	1.19133	1.04297	1.37378	1.14688	0.913943180650866	1.02755	0.764564485494912	1.33987	1.30893	0.843633	1.17177	1.36108	2.0281	1.53971	1.1928	1.29248	1.66038	1.67763	1.04608	1.30346	1.38507	1.35744	1.84895	1.86678	1.96731	1.93767	1.78028	1.61858	1.62285	1.84769	1.69585	1.71165	1.67315
355	O55187	Cbx4	1.85353	2.37733	1.80773	2.0653	1.1493	1.93324	2.02153	1.8575	1.73314	2.34007	1.90498	1.24391	1.99385	1.46827	1.14861	1.71144	0.459841326207696	1.46552	1.56014	1.583	1.40405	-1.66229	1.50563	1.36841	1.37769	1.34785	0.857136768876572	0.730321551335412	1.08667	0.988202013196517	1.40274	1.54051	1.39718	-0.472495500830881	0.906176588568028	0.0992315337285116
356	O55201	Supt5h	1.47574	1.53751	1.52261	1.48072	1.45294	1.50721	1.50348	1.48862	1.51296	1.52168	1.46653	1.48874	1.50624	1.45814	1.48527	1.42469	1.43982	1.47237	1.46214	1.42553	1.38789	1.41131	1.47789	1.46442	1.47976	1.47831	1.46017	1.46	1.50656	1.42367	1.52877	1.48027	1.43456	1.50757	1.47357	1.43898
357	O55222	Ilk	1.51487	1.51446	1.50845	1.49051	1.35256	1.54334	1.50033	1.51835	1.51948	1.50287	1.51606	1.4597	1.50958	1.39474	1.40896	1.41659	1.40339	1.4448	1.40721	1.42299	1.41323	1.47191	1.47721	1.42295	1.36078	1.49684	1.43096	1.55751	1.48928	1.45472	1.55418	1.51442	1.46862	1.55378	1.51648	1.49304
358	O55229	Chkb	1.53983	1.55431	1.43606	1.40229	1.35723	1.49255	1.53299	1.61013	1.43267	1.42982	1.43226	1.48267	1.52024	1.67318	1.48909	1.54165	1.67321	1.44103	1.27408	1.54152	1.48839	1.43941	1.59625	1.54569	1.44957	1.49291	1.4601	1.35003	1.31304	1.34355	1.44052	1.51841	1.47332	1.478	1.45225	1.25112
359	O55234	Psmb5	1.33128	1.49913	1.51099	1.45345	1.58975	1.57204	1.66173	1.61531	1.49138	1.57216	1.623	1.61619	1.58055	1.40728	1.52908	1.37188	1.37775	1.47712	1.51282	1.40957	1.62533	1.40737	1.47356	1.5974	1.49127	1.47157	1.35882	1.31741	1.30327	1.22073	1.21602	1.36412	1.40073	1.60733	1.47166	1.36609
360	O55236	Rngtt	1.48972	1.46497	1.37675	1.31865	1.46488	1.41112	1.5307	1.54458	1.53792	1.61475	1.5623	1.44377	1.53734	1.4254	1.45516	1.33571	1.48807	1.39323	1.41548	1.42537	1.38448	1.42199	1.50012	1.53522	1.51553	1.45553	1.45755	1.57679	1.57034	1.54165	1.54069	1.50695	1.46371	1.56796	1.40166	1.3152
361	O70126	Aurkb	1.57813	1.44752	1.51286	1.62534	1.32462	1.55738	1.43209	1.59956	1.65056	1.59792	1.54511	1.5074	1.65941	1.38626	1.2315	1.20958	1.41322	1.38156	1.20005	1.35426	1.28932	1.30171	1.45579	1.31233	1.16271	1.71691	1.61946	1.44895	1.54167	1.45228	1.59824	1.58956	1.33693	1.78646	1.52315	1.42603
362	O70133	Dhx9	1.45928	1.31328	1.36064	1.42166	1.36903	1.39437	1.50789	1.40977	1.44508	1.46241	1.42639	1.40986	1.37917	1.50828	1.53284	1.4492	1.49358	1.53705	1.49447	1.51884	1.56513	1.43056	1.58586	1.56576	1.52608	1.56126	1.41623	1.45293	1.54842	1.47539	1.48525	1.48771	1.50932	1.6555	1.43951	1.39938
363	O70145	Ncf2	1.51626	1.24562	1.29401	1.34623	1.30712	1.30351	1.3928	1.34859	1.32557	1.46907	1.2552	1.30248	1.36735	1.49787	1.54525	1.52399	1.47661	1.5906	1.57027	1.52379	1.59551	1.54771	1.6335	1.60314	1.59817	1.57382	1.53926	1.40308	1.49735	1.46388	1.4968	1.53931	1.56328	1.61953	1.52608	1.5016
364	O70152	Dpm1	1.53896	1.47919	1.27978	1.31538	1.40369	1.30726	1.45634	1.42397	1.34288	1.36908	1.52172	1.42809	1.34699	1.57316	1.42282	1.55231	1.55763	1.42354	1.48152	1.59393	1.61675	1.41559	1.58989	1.51901	1.45945	1.50297	1.38251	1.65549	1.55646	1.59222	1.54157	1.47943	1.4813	1.48949	1.36885	1.48453
365	O70161	Pip5k1c	1.7835	1.3171	1.34051	1.47882	1.14613	1.64169	1.26322	1.14309	1.47844	1.58912	1.35249	1.36766	1.55119	1.2911	1.48186	1.4897	1.6641	1.39586	1.40782	1.61463	1.26828	1.54601	1.63246	1.71578	1.56186	1.64323	1.56394	1.00603	1.16314	1.09641	1.54086	1.59512	1.62268	1.6821	1.60611	1.57678
366	O70172	Pip4k2a	1.58654	1.36951	1.49559	1.38174	1.41721	1.532	1.49771	1.49756	1.47557	1.49718	1.42776	1.52506	1.41758	1.57838	1.67563	1.86382	1.53494	1.41615	1.51116	1.48313	1.59773	1.6088	1.59301	1.60327	1.60216	1.28547	1.41203	1.29194	1.27623	1.24805	1.34936	1.42074	1.24797	1.55874	1.39829	1.14155
367	O70194	Eif3d	1.52749	1.37518	1.33064	1.43505	1.44902	1.42585	1.42016	1.49998	1.45673	1.46896	1.39408	1.49153	1.43808	1.47421	1.43339	1.41514	1.41826	1.55815	1.41612	1.53881	1.52571	1.45826	1.57647	1.57155	1.51359	1.49231	1.45369	1.42296	1.55712	1.48892	1.44171	1.47435	1.52735	1.66314	1.47912	1.39491
368	O70201	Birc5	1.55229	1.76925	1.55553	1.76989	1.58422	1.7681	1.41667	1.76469	1.97187	1.78287	1.66603	1.78983	1.77586	1.08815	1.16912	1.25345	1.29364	1.30754	1.14306	1.28034	1.1055	1.20587	1.27694	0.974212567244793	1.18632	1.58992	1.53049	1.34431	1.44467	1.30742	1.52127	1.32299	1.17693	1.50948	1.55806	1.542
369	O70230	Znf143	1.58133	1.60879	1.38649	1.27725	1.07753	1.39384	1.26193	1.57068	1.48487	1.46905	1.46302	1.42295	1.27528	1.33978	1.40637	1.44893	1.48425	1.75195	1.3646	1.53311	1.47193	1.50955	1.6501	1.53445	1.61904	1.557	1.56152	1.35184	1.33861	1.16327	1.496	1.588	1.60695	1.53097	1.74401	1.47716
370	O70251	Eef1b	1.53922	1.50437	1.55087	1.47542	1.49255	1.47675	1.4827	1.59383	1.53098	1.44932	1.65023	1.60251	1.63685	1.56907	1.46374	1.33152	1.56649	1.48797	1.4291	1.54823	1.50445	1.40134	1.53111	1.57349	1.50168	1.44407	1.39327	1.34516	1.28766	1.29832	1.39492	1.34827	1.30477	1.42165	1.37991	1.4384
371	O70252	Hmox2	1.5139	1.40936	1.35008	1.41787	1.44511	1.59837	1.48776	1.38767	1.39049	1.44322	1.51146	1.43513	1.34877	1.23215	1.42595	1.53523	1.3405	1.38585	1.23694	1.61999	1.49078	1.39549	1.47744	1.46248	1.33442	1.56485	1.44071	1.73706	1.71499	1.59517	1.58192	1.43292	1.63982	1.596	1.45512	1.46069
372	O70274	Ptp4a2	1.62348	1.52951	1.50664	1.4929	1.46965	1.64664	1.5768	1.54122	1.50679	1.65726	1.55239	1.44334	1.5424	1.42354	1.5053	1.48363	1.38324	1.52289	1.41804	1.40461	1.35176	1.53704	1.54424	1.47013	1.51864	1.61122	1.57685	1.19439	1.20545	1.11958	1.39764	1.24353	1.44954	1.47829	1.38429	1.56488
373	O70279	Ess2	1.4161	1.27249	1.44036	1.49263	1.42198	1.66084	1.52241	1.51842	1.71336	1.89798	1.43527	1.45195	1.70739	1.36316	1.18007	1.41679	1.58584	1.4153	1.29041	1.27021	1.45433	1.55876	1.65687	1.61876	1.55661	1.30262	1.40476	1.0777	1.25701	1.18018	1.33696	1.52092	1.6236	1.77663	1.42995	1.44892
374	O70293	Grk6	1.68427	1.50233	1.68004	1.42961	1.64879	1.58567	1.37779	1.6154	1.68037	1.47348	1.32417	1.57435	1.55096	1.43115	1.36815	1.40894	1.30645	1.38424	1.17806	1.31316	1.17342	1.28457	1.25113	1.43035	1.28804	1.55058	1.37935	1.71629	1.32715	1.22508	1.6973	1.45897	1.42568	1.88308	1.67446	1.41416
375	O70305	Atxn2	1.54109	1.38865	1.40993	1.31656	1.32358	1.34937	1.28222	1.34112	1.32971	1.34581	1.34226	1.30622	1.37854	1.58677	1.61245	1.56521	1.58143	1.61246	1.50175	1.51413	1.48228	1.4514	1.50231	1.51009	1.4945	1.593	1.57086	1.48911	1.48748	1.51692	1.53691	1.55003	1.52766	1.60329	1.55776	1.43332
376	O70309	Itgb5	1.602	1.20291	0.946507490964892	1.47512	0.817664634230081	1.22653	1.26542	1.27207	1.13952	1.24679	1.184	1.28157	1.03251	1.30314	1.6042	1.76211	1.83819	1.81046	1.57228	1.71352	1.67458	1.73392	1.61203	1.84189	1.60755	1.67338	1.65339	1.42257	1.31441	0.890605993603671	1.58903	1.51929	1.94707	1.68069	1.21144	1.40888
377	O70310	Nmt1	1.33352	1.3103	1.36206	1.35981	1.3263	1.48339	1.44476	1.44375	1.39424	1.39261	1.3567	1.3893	1.47484	1.52375	1.53806	1.58348	1.58798	1.53858	1.4471	1.5792	1.48674	1.45233	1.62566	1.6399	1.51501	1.53761	1.39676	1.53906	1.54635	1.49039	1.50544	1.42773	1.44336	1.62921	1.51427	1.33884
378	O70311	Nmt2	1.60846	1.7627	1.67163	1.75236	1.52719	1.62999	1.56043	1.76883	1.76685	1.77684	1.655	1.6195	1.45394	1.32965	1.28275	1.36662	1.50611	1.47728	1.14845	1.54331	1.32143	1.36944	1.31111	1.43134	1.33157	1.43577	1.35235	1.35577	1.13611	1.38992	1.37998	1.1876	1.36481	1.34978	1.33942	1.40395
379	O70318	Epb41l2	1.5734	1.58218	1.63923	1.62721	1.539	1.64351	1.53651	1.61405	1.62059	1.68965	1.56323	1.56054	1.66505	1.36335	1.35631	1.34889	1.43921	1.43664	1.29235	1.42526	1.37414	1.35925	1.49002	1.37289	1.28817	1.54387	1.49371	1.13747	1.20776	1.09654	1.56427	1.45596	1.44098	1.58367	1.45646	1.42589
380	O70325	Gpx4	1.50644	1.25918	1.36983	1.38805	1.26825	1.40539	1.45158	1.35803	1.42341	1.37848	1.30338	1.34583	1.39395	1.31079	1.42273	1.51762	1.41275	1.46746	1.46775	1.32019	1.39603	1.49444	1.36347	1.42814	1.50991	1.56306	1.5966	1.50488	1.68137	1.60163	1.66524	1.74849	1.72413	1.62028	1.61759	1.57197
381	O70333	Cript	1.54648	1.63627	1.72246	1.51307	1.54606	1.72096	1.48592	1.858	1.38562	1.559	1.9244	1.40344	1.65587	1.54683	1.59751	1.56072	1.59912	1.39212	1.57903	1.4362	1.35245	1.23464	1.47214	1.53835	1.31991	1.52048	1.53822	0.993323592891397	1.12352	1.32575	1.19933	1.19914	1.30559	1.29199	1.18281	1.29944
382	O70338	Rnaseh1	1.45708	1.61181	1.59824	1.32207	1.52406	1.77698	1.94297	1.58419	1.39343	1.92507	1.55254	1.34344	1.41044	1.61842	1.0984	1.1141	1.57017	1.46862	1.37437	1.48777	1.38152	1.53751	1.38575	1.52735	1.65349	1.40274	1.71116	1.20787	0.985332183815907	0.606851154863077	1.44227	1.38395	1.35353	1.41534	1.68253	1.49531
383	O70370	Ctss	1.90064	0.872419205624476	0.801683291971918	0.935423328808748	0.808497039890537	0.857069	0.822980506641273	0.867891517670123	0.931852090548078	0.906414845597269	0.855774605541329	0.883930206079265	0.797353199380358	1.37404	1.41401	1.30136	1.43236	1.44452	1.36689	1.50767	1.33641	1.30304	1.55688	1.38355	1.45316	1.82078	1.94041	1.90184	2.0726	2.09022	2.03078	1.93501	2.06494	1.9648	1.97624	1.63068
384	O70378	Emc8	1.41046	1.51204	1.52524	1.57924	1.6223	1.52701	1.56463	1.56614	1.49007	1.68519	1.51611	1.51145	1.57705	1.42805	1.35678	1.41919	1.43427	1.42789	1.43114	1.42643	1.36965	1.44418	1.46271	1.41405	1.50815	1.4302	1.41336	1.3326	1.484	1.44845	1.48042	1.39534	1.3962	1.49352	1.44932	1.45771
385	O70400	Pdlim1	1.7731	1.50014	1.43167	1.53326	1.35653	1.43606	1.49043	1.52279	1.38623	1.52674	1.40329	1.46878	1.44913	1.23261	1.23481	1.16123	1.1969	1.25094	1.12046	1.13764	1.0599	1.10475	1.27724	1.19546	1.19494	1.7769	1.87456	1.45558	1.58969	1.58827	1.69782	1.68511	1.76055	1.90909	1.76081	1.80817
386	O70404	Vamp8	1.28156	1.75754	1.69131	1.72268	1.72178	1.80138	1.69857	1.6168	1.75689	1.84412	1.65743	1.78079	1.66494	1.10507	1.22247	1.37481	1.42956	1.21703	1.35658	1.43476	1.39176	1.30699	1.14155	1.35003	1.26144	1.40292	1.42943	1.23021	1.17701	1.21009	1.40226	1.28721	1.40275	1.41294	1.38028	1.5685
387	O70422	Gtf2h4	1.44372	1.37355	1.57397	1.45803	1.40286	1.59977	1.44747	1.37642	1.68319	1.53519	1.45294	1.65955	1.64988	1.46938	1.3148	1.60388	1.59547	1.45778	1.53726	1.62174	1.39734	1.50972	1.59253	1.56574	1.52989	1.44458	1.30181	1.42497	1.3232	1.23854	1.3369	1.44382	1.40609	1.5686	1.21832	1.32584
388	O70435	Psma3	1.38563	1.43262	1.38107	1.46639	1.53803	1.43307	1.55019	1.46144	1.42213	1.47853	1.41601	1.47481	1.48045	1.43794	1.54053	1.52368	1.4578	1.47997	1.5555	1.4914	1.47889	1.48052	1.49814	1.47107	1.55957	1.45481	1.50518	1.39319	1.52029	1.50064	1.42797	1.47371	1.415	1.51407	1.52472	1.40735
389	O70439	Stx7	1.75589	1.47404	1.42951	1.40828	1.39971	1.51619	1.4149	1.42275	1.41316	1.53556	1.37018	1.49263	1.52712	1.0673	1.09885	1.22794	1.27429	1.14013	1.21044	1.29596	1.15806	1.20008	1.07344	1.20502	1.25346	1.63597	1.72828	1.67674	1.82384	1.83109	1.75473	1.61898	1.80127	1.70582	1.6519	1.79061
390	O70469	Dok2	1.45586	1.72269	1.78139	1.74681	1.94748	1.8986	1.90093	1.76198	1.51099	1.75091	1.59657	1.81848	1.81984	0.855260775772951	1.12982	1.26905	1.33894	1.23176	1.16645	1.22183	1.05266	0.908553906523685	0.748641979013102	1.08075	0.838529824877888	1.60679	1.54123	1.36364	1.403	1.38332	1.38483	1.39232	1.74236	1.44706	1.40948	1.5887
391	O70475	Ugdh	1.14392	1.15145	1.16209	1.28245	1.21714	1.28387	1.31912	1.25555	1.25975	1.35298	1.25404	1.2421	1.4329	1.82568	1.79532	1.80387	1.79973	1.8759	1.81557	1.82437	1.82187	1.8542	1.9283	1.82265	1.92118	1.21916	1.20661	1.16491	1.3134	1.16038	1.25343	1.27454	1.21988	1.32733	1.21866	1.19319
392	O70477	Pknox1	1.46824	1.50105	1.21813	1.43096	1.30069	1.63402	1.23808	1.57274	1.36591	1.31505	1.60237	1.19237	1.57626	1.75987	1.60181	0.792085117162849	1.67281	1.61317	1.47137	1.61169	1.54827	1.43918	1.63521	1.56846	1.66811	1.43952	1.55947	1.41283	1.39227	1.35487	1.25421	1.50342	1.78133	1.17904	1.52276	1.42917
393	O70480	Vamp4	1.59358	1.47165	1.38307	1.21493	1.22833	1.60477	1.40711	1.33918	1.35424	1.35854	1.32993	1.2969	1.4098	1.54351	1.47496	1.49804	1.67801	1.42162	1.58738	1.70158	1.5577	1.46452	1.58921	1.57595	1.29427	1.62553	1.57379	1.33119	1.31	1.1668	1.63011	1.52974	1.56657	1.76224	1.37817	1.54716
394	O70481	Ubr1	1.42293	1.30658	1.36108	1.52624	1.20214	1.55719	1.60105	1.59928	1.52297	1.43858	1.44825	1.43398	1.46121	1.57834	1.55126	1.58131	1.59795	1.34804	1.42425	1.59769	1.49474	1.36393	1.47364	1.49208	1.48872	1.50055	1.51959	1.34224	1.39507	1.31068	1.58538	1.63614	1.5093	1.42211	1.40963	1.43529
395	O70492	Snx3	1.4263	1.22868	1.2774	1.44673	1.21272	1.3508	1.47409	1.53035	1.44714	1.38997	1.36293	1.28886	1.49998	1.66732	1.574	1.62821	1.54071	1.65613	1.61812	1.57338	1.6652	1.55652	1.64166	1.68408	1.79391	1.34597	1.33936	1.35045	1.36514	1.38713	1.34983	1.40386	1.53928	1.49502	1.4102	1.28413
396	O70493	Snx12	1.61953	1.33195	1.42741	1.38373	1.33117	1.42227	1.51119	1.3817	1.42536	1.39668	1.31821	1.4815	1.50866	1.47753	1.5722	1.43297	1.37273	1.50662	1.5443	1.50573	1.56848	1.38207	1.61835	1.5776	1.48534	1.55944	1.56092	1.42684	1.46709	1.37794	1.51219	1.59309	1.42691	1.62688	1.52713	1.29681
397	O70494	Sp3	1.88731	1.51723	1.70674	1.49964	1.51276	1.41894	1.09266	1.42036	1.27438	1.59632	1.39766	1.71475	1.33582	1.43207	1.50306	1.54215	1.38815	1.53917	1.10876	1.17423	1.29768	1.28703	1.49954	1.34735	1.2489	1.57721	1.44622	1.85957	1.67664	1.65508	1.53999	1.61849	1.66256	1.41047	1.27229	1.1338
398	O70503	Hsd17b12	1.57393	1.36904	1.35493	1.44343	1.33226	1.80674	1.47029	1.50005	1.41724	1.56424	1.44705	1.51788	1.36201	0.789345404762155	0.894007317742491	1.55626	1.26511	0.881355357398175	0.951319639830328	1.3084	1.34011	1.07226	1.02828	1.21491	1.25377	1.72808	1.76196	1.75917	2.04475	1.61088	1.67637	1.70926	1.86541	1.87934	1.59514	1.63903
399	O70546	Kdm6a	1.53313	1.54149	1.45498	1.45683	1.51092	1.53063	1.52669	1.46084	1.52435	1.50228	1.49164	1.50191	1.57081	1.42667	1.49817	1.46736	1.52996	1.43283	1.39492	1.38901	1.32563	1.38161	1.59085	1.39686	1.43364	1.58435	1.41215	1.32128	1.37194	1.29862	1.56257	1.54888	1.38044	1.63126	1.55078	1.4435
400	O70551	Srpk1	1.50491	1.63322	1.60341	1.62149	1.39655	1.62539	1.58856	1.5803	1.5757	1.6113	1.54494	1.59931	1.6251	1.31159	1.29566	1.24271	1.31093	1.33187	1.31858	1.36672	1.23043	1.28133	1.31966	1.25405	1.35221	1.51933	1.5224	1.5425	1.62901	1.43802	1.49422	1.52379	1.58508	1.53899	1.42576	1.50281
401	O70566	Diaph2	1.53005	1.41856	1.29999	1.44422	1.35491	1.34542	1.36966	1.41572	1.29224	1.4493	1.35801	1.33494	1.43791	1.45473	1.4976	1.49381	1.44881	1.42988	1.44027	1.43912	1.36881	1.52139	1.51577	1.51556	1.56155	1.58039	1.53582	1.47727	1.49785	1.59723	1.56448	1.63717	1.63838	1.60917	1.52934	1.5522
402	O70579	Slc25a17	1.69983	0.884628124045182	1.25124	1.45372	1.60224	1.71222	1.30059	1.22123	1.45421	1.38965	1.43606	1.49233	1.31654	0.876071	1.35376	1.43151	1.58422	1.22402	1.14655	1.42636	1.53675	1.34146	1.38685	1.64545	1.40912	1.72025	1.63579	1.49698	1.57683	1.36216	1.71318	1.59911	1.82608	1.86053	1.26911	1.7967
403	O70591	Pfdn2	1.42086	1.60055	1.65273	1.56131	1.6085	1.53968	1.53294	1.57595	1.50843	1.60195	1.52399	1.61213	1.55855	1.48922	1.40293	1.37904	1.40622	1.38392	1.40671	1.34854	1.3718	1.42634	1.35613	1.42367	1.4456	1.46396	1.48253	1.452	1.42988	1.38234	1.41684	1.44787	1.34792	1.40265	1.50333	1.50525
404	O88271	Cfdp1	1.49545	1.61181	1.66771	1.7145	1.54419	1.61995	1.70334	1.64448	1.6076	1.57855	1.59566	1.59007	1.67757	1.5761	1.53004	1.45294	1.52427	1.49512	1.4344	1.52136	1.38366	1.52405	1.5347	1.45101	1.40929	1.42471	1.49087	1.00947	1.10672	0.917793	1.38591	1.23916	1.12518	1.44473	1.3305	1.28358
405	O88286	Wiz	1.41866	1.62065	1.7485	1.67079	1.58233	1.60733	1.52252	1.57977	1.64471	1.64697	1.61778	1.59758	1.60511	1.43898	1.32958	1.36107	1.49776	1.44769	1.35347	1.37004	1.31083	1.36908	1.49186	1.2647	1.23694	1.45403	1.45836	1.36478	1.35349	1.38298	1.4573	1.47212	1.45548	1.46976	1.38628	1.2712
406	O88291	Znf326	1.40538	1.49406	1.5729	1.51033	1.2334	1.5519	1.42222	1.57002	1.60622	1.56026	1.43969	1.55152	1.37018	1.4596	1.50199	1.4061	1.53027	1.42191	1.32827	1.51087	1.43236	1.48154	1.56743	1.55638	1.41188	1.24223	1.49727	1.40754	1.54553	1.37869	1.53106	1.45542	1.58232	1.61856	1.43856	1.36073
407	O88307	Sorl1	1.44426	1.71939	1.67392	1.81907	1.75528	1.84821	1.85724	1.7715	1.81157	1.89285	1.82213	1.82886	1.82715	0.982846760156856	1.02617	1.18463	1.14025	1.07033	1.07676	1.10327	1.07396	1.17704	1.05215	1.14441	1.1589	1.51337	1.58254	1.14362	1.2418	1.23261	1.38492	1.49853	1.39332	1.59706	1.50656	1.56377
408	O88342	Wdr1	1.39348	1.29042	1.31144	1.35669	1.35841	1.33904	1.43735	1.44838	1.34468	1.38004	1.34751	1.27374	1.4011	1.62006	1.61007	1.62272	1.63132	1.58938	1.6603	1.65801	1.65319	1.64359	1.65118	1.6365	1.77434	1.40417	1.45395	1.28621	1.3722	1.36506	1.39173	1.4021	1.43536	1.49251	1.44477	1.34454
409	O88351	Ikbkb	1.5547	1.52444	1.41981	1.44046	1.48398	1.40705	1.44612	1.4192	1.49506	1.53007	1.39342	1.44063	1.44912	1.42941	1.38346	1.41725	1.41534	1.51299	1.33524	1.40559	1.43589	1.47115	1.49254	1.44868	1.39943	1.52878	1.52824	1.38828	1.498	1.38713	1.59768	1.61751	1.50763	1.59245	1.59325	1.60609
410	O88379	Baz1a	1.42133	1.43534	1.381	1.39004	1.31714	1.40092	1.43207	1.41504	1.4169	1.40823	1.33947	1.40985	1.48348	1.61319	1.54782	1.51188	1.57217	1.57185	1.53504	1.53311	1.54096	1.62984	1.6148	1.52349	1.54354	1.41241	1.41295	1.43731	1.50351	1.46188	1.52029	1.48726	1.4259	1.46187	1.43305	1.44322
411	O88384	Vti1b	1.54848	1.23724	1.19287	1.24205	1.45295	1.32367	1.3884	1.43047	1.38547	1.49391	1.30625	1.39731	1.32209	1.42118	1.44456	1.59263	1.53811	1.51166	1.56535	1.56505	1.6514	1.50239	1.50288	1.66728	1.40984	1.50454	1.58546	1.14479	1.53955	1.39262	1.57139	1.50583	1.69306	1.6393	1.63046	1.53881
412	O88396	Grpel2	1.41592	1.5165	1.67432	1.47605	1.57568	1.60065	1.52532	1.44921	1.49063	1.47195	1.4237	1.44378	1.55125	1.52367	1.55843	1.55102	1.42065	1.5204	1.46173	1.34633	1.26803	1.58976	1.42921	1.36098	1.53117	1.44487	1.18165	1.65966	1.4719	1.56858	1.61927	1.48265	1.29812	1.25162	1.35913	1.39539
413	O88428	Papss2	1.37222	1.49784	1.54184	1.53197	1.49792	1.53642	1.51655	1.5088	1.48174	1.62613	1.50995	1.43936	1.59436	1.53308	1.54835	1.56384	1.54816	1.5363	1.47403	1.47462	1.56633	1.54125	1.60961	1.57033	1.60098	1.33646	1.29766	1.30798	1.36279	1.33221	1.3644	1.41013	1.39237	1.36623	1.32944	1.2083
414	O88441	Mtx2	1.36137	1.28104	1.36555	1.44873	1.31785	1.32291	1.43724	1.48629	1.40572	1.50866	1.37225	1.42225	1.41822	1.64283	1.56087	1.5706	1.63763	1.51208	1.51161	1.69492	1.57434	1.62554	1.63081	1.55889	1.67981	1.37495	1.42322	1.30571	1.46889	1.39848	1.45404	1.48533	1.468	1.71067	1.14687	1.26411
415	O88447	Klc1	1.63192	1.40365	1.45462	1.44606	1.30676	1.44513	1.38562	1.53945	1.42751	1.53158	1.31975	1.44986	1.55296	1.44598	1.35765	1.3727	1.42704	1.37327	1.24479	1.45614	1.37869	1.35731	1.4104	1.42739	1.38587	1.57132	1.57735	1.5028	1.60353	1.57094	1.58033	1.5624	1.57452	1.65619	1.68305	1.51203
416	O88448	Klc2	1.68931	1.34509	1.47899	1.54862	1.41783	1.31213	1.47435	1.6263	1.59569	1.41711	1.32791	1.50251	1.50317	1.1862	1.34114	1.30627	1.44906	1.33133	1.42776	1.44779	1.34481	1.46596	1.43337	1.28415	1.38118	1.60094	1.60419	1.56168	1.49265	1.5976	1.71724	1.47309	1.58037	1.58996	1.5764	1.44674
417	O88455	Dhcr7	1.90144	1.37508	0.921763053967911	1.26716	1.62588	1.48119	1.39813	1.16705	1.11072	0.663564811036681	1.42483	1.38879	0.81992	0.807082529156639	1.1299	2.33546	1.51766	1.16554	1.06491	1.4757	1.72917	0.694977802573331	1.10812	1.45274	1.39757	1.93789	1.81015	1.99634	2.00424	1.90307	1.0419	1.56208	2.07659	1.53867	1.45363	1.27324
418	O88456	Capns1	1.71709	1.31358	1.28229	1.38014	1.23767	1.3064	1.33761	1.34308	1.3501	1.44477	1.29911	1.44391	1.4143	1.40078	1.39084	1.35188	1.37037	1.42285	1.41207	1.41711	1.33877	1.27474	1.45695	1.41145	1.45563	1.66204	1.65165	1.5403	1.54507	1.60901	1.6552	1.65552	1.70136	1.74786	1.74245	1.69013
419	O88487	Dync1i2	1.5057	1.36368	1.42208	1.61023	1.28301	1.53025	1.5351	1.48577	1.45351	1.7339	1.44347	1.47764	1.58143	1.4052	1.42424	1.51407	1.49891	1.55965	1.47195	1.41261	1.44387	1.51023	1.56721	1.50428	1.6646	1.45498	1.47202	0.984959442911066	1.43907	1.22357	1.39892	1.57897	1.42258	1.70666	1.39409	1.37523
420	O88491	Nsd1	1.64219	1.36422	1.37857	1.5027	1.06083	1.54418	1.33404	1.49523	1.37346	1.54454	1.46854	1.26369	1.53637	1.70108	1.48928	1.57271	1.74377	1.77176	1.32987	1.56782	1.45842	1.56823	1.87303	1.50611	1.54442	1.61063	1.55434	0.945442643147519	1.07924	1.1245	1.53925	1.33074	1.32231	1.6952	1.42032	1.31856
421	O88502	Pde8a	2.46704	1.44641	1.8705	1.88836	1.93064	1.85541	2.11006	1.6435	2.0787	1.89766	1.19727	1.45403	2.09963	1.13318	1.42486	1.8996	0.742473157919103	-0.122007403759673	-0.194586804544559	0.775906197768342	-0.666468199905073	0.772331388080865	1.39319	0.735636	1.14264	1.88668	2.12459	0.973985701577074	1.27056	1.3045	1.76513	1.72365	1.6072	1.7156	-1.33862	0.364067215081654
422	O88508	Dnmt3a	1.36885	1.76817	1.51662	1.7401	1.65563	1.82176	1.77357	1.73482	1.8564	1.91801	1.80298	1.70737	1.73001	1.34497	1.14935	1.27666	1.5441	1.10505	1.17782	1.44782	1.20427	1.254	1.38022	1.35096	1.31617	1.205	1.17529	1.06958	1.35716	1.17678	1.39939	1.46876	1.42148	1.45247	1.30612	1.35214
423	O88509	Dnmt3b	1.01311	1.798	1.52319	2.02939	2.23751	2.29146	2.06288	1.93722	2.08085	2.18703	1.72651	1.99198	2.26168	0.878723614418603	0.852998996805292	1.36976	0.908137657801845	1.26374	1.35773	1.04497	1.18384	1.11634	0.983938426851072	0.935679813004381	1.16868	0.707775627280505	1.28376	1.17173	1.29909	0.972251094693444	1.02608	1.06353	1.62313	1.19949	0.633351240433429	0.634017814196909
424	O88512	Ap1g2	1.40161	1.42554	1.35602	1.36607	1.32782	1.44776	1.51968	1.49443	1.38359	1.50359	1.56036	1.41419	1.41373	1.73385	1.73387	1.66083	1.71601	1.62314	1.6364	1.78537	1.6814	1.55666	1.79342	1.62854	1.68914	1.35749	1.30815	1.061	1.13709	0.993625088601503	1.32734	1.22335	1.22203	1.51152	1.2261	1.3432
425	O88513	Gmnn	1.61744	1.71861	1.69941	1.71073	1.8997	1.49913	1.5424	1.81449	1.5273	1.72913	1.84322	1.60347	1.56325	1.38233	1.44006	0.868345	1.57735	1.225	1.35834	1.42745	1.22685	1.18947	1.42848	1.43168	1.26152	1.49437	1.53814	1.13884	1.18262	0.862863089306316	1.05845	1.18227	1.1468	1.79116	1.54487	1.7072
426	O88520	Shoc2	1.49349	1.33452	1.43126	1.44154	1.23472	1.35452	1.50253	1.43876	1.36571	1.3485	1.33976	1.41971	1.51317	1.54754	1.61579	1.51269	1.40413	1.58823	1.5031	1.46688	1.48542	1.52384	1.48797	1.50333	1.43709	1.60654	1.53569	1.49679	1.43016	1.53924	1.35966	1.50326	1.56098	1.53695	1.51953	1.58762
427	O88522	Ikbkg	1.58329	1.43784	1.51223	1.476	1.33887	1.47529	1.38803	1.45955	1.41235	1.41029	1.47986	1.49129	1.41458	1.57135	1.44452	1.45201	1.58016	1.4918	1.37726	1.54508	1.52914	1.44719	1.63319	1.50756	1.45833	1.46835	1.51188	1.39045	1.33485	1.41275	1.5676	1.52347	1.34393	1.59249	1.42135	1.50889
428	O88531	Ppt1	1.46132	0.843688405776183	0.842319090059409	1.1334	0.783451288840748	1.17964	1.10858	1.16403	1.12719	1.1595	1.08576	1.01119	1.23826	1.8013	1.72735	1.75106	1.69893	1.82602	1.7152	1.88653	1.82745	1.69645	1.83806	1.77819	1.89551	1.51594	1.41779	1.39284	1.52945	1.52339	1.46028	1.51779	1.54329	1.72388	1.40578	1.20983
429	O88532	Zfr	1.48518	1.50115	1.56195	1.47613	1.39835	1.5081	1.47048	1.54856	1.47116	1.52868	1.4878	1.53458	1.56214	1.41842	1.37565	1.43543	1.50084	1.42345	1.36908	1.47064	1.40644	1.50296	1.46422	1.40602	1.4207	1.47929	1.40371	1.445	1.56419	1.49428	1.51223	1.50621	1.48685	1.46385	1.4641	1.48104
430	O88543	Cops3	1.42963	1.29795	1.32358	1.53711	1.08322	1.41005	1.45469	1.37248	1.33549	1.49921	1.23675	1.37493	1.45592	1.53883	1.57088	1.64363	1.56002	1.56917	1.58726	1.58865	1.68313	1.66051	1.53936	1.68641	1.70423	1.41794	1.46238	1.29268	1.41028	1.43432	1.35267	1.49942	1.52728	1.52639	1.44905	1.31847
431	O88544	Cops4	1.39304	1.46508	1.36915	1.4076	1.3114	1.41225	1.40708	1.45699	1.45807	1.485	1.38918	1.43888	1.50732	1.58779	1.52177	1.51623	1.50883	1.60427	1.47926	1.59887	1.59841	1.50087	1.51998	1.61129	1.55951	1.43666	1.40943	1.39292	1.52731	1.39464	1.44971	1.41078	1.4498	1.55844	1.46862	1.38422
432	O88545	Cops6	1.46492	1.27227	1.32306	1.32029	1.26149	1.35182	1.44632	1.40512	1.39809	1.45986	1.42571	1.31821	1.39826	1.46377	1.57449	1.62003	1.57957	1.70413	1.56115	1.59041	1.65507	1.54097	1.63206	1.75627	1.65797	1.44388	1.45361	1.37258	1.44796	1.39855	1.39129	1.36509	1.45734	1.61704	1.41847	1.31501
433	O88554	Parp2	1.52098	1.66734	1.47755	1.53303	1.61258	1.63518	1.51042	1.58671	1.61861	1.63908	1.57151	1.60768	1.54358	1.35986	1.39944	1.45845	1.45675	1.35586	1.29365	1.38926	1.37488	1.33059	1.43651	1.35389	1.34867	1.51539	1.45704	1.2431	1.37704	1.24261	1.43524	1.50727	1.48259	1.58153	1.52274	1.45909
434	O88559	Men1	1.58073	1.5462	1.62387	1.64331	1.54623	1.48298	1.46018	1.5435	1.58985	1.60148	1.71862	1.62085	1.54127	1.42247	1.38662	1.34511	1.47422	1.32323	1.29497	1.40518	1.25628	1.34559	1.41593	1.27401	1.32352	1.46157	1.52327	1.50096	1.47559	1.3001	1.47899	1.56695	1.32684	1.47734	1.55216	1.46589
435	O88569	Hnrnpa2b1	1.50602	1.4062	1.41374	1.45296	1.33442	1.41384	1.44347	1.45447	1.44772	1.49647	1.36618	1.43363	1.44461	1.50676	1.5565	1.481	1.49551	1.56257	1.50808	1.47683	1.57761	1.38564	1.55248	1.62152	1.55108	1.50715	1.4718	1.37838	1.44981	1.40151	1.44549	1.43423	1.50393	1.54451	1.53313	1.45108
436	O88574	Sap30	1.30981	1.45758	0.875026426728058	1.37813	1.58432	1.48668	1.26926	1.52001	1.25349	1.60377	1.49357	1.01852	1.13236	1.46935	1.59756	1.49437	1.44838	1.34999	1.47154	1.64005	1.59897	1.47686	1.60246	1.67729	1.81116	1.53569	1.50727	1.68478	1.3635	1.5027	1.32667	1.43731	1.50529	1.72645	1.59138	1.4464
437	O88587	Comt	1.38142	1.32373	1.22736	1.33203	1.3536	1.44425	1.39049	1.30676	1.35966	1.40614	1.44552	1.28	1.34498	1.45383	1.37502	1.55761	1.61584	1.51618	1.51089	1.63063	1.57353	1.64791	1.55336	1.65761	1.676	1.51352	1.56857	1.4573	1.54853	1.46991	1.41255	1.49119	1.57153	1.54198	1.44626	1.5176
438	O88593	Pglyrp1	1.93395	2.57543	2.70065	2.56114	2.72163	2.35725	2.39737	2.7816	2.62493	3.0079	2.55964	2.28868	2.43871	-0.0458377232785101	-0.0904647719402586	-1.97947	-0.454074739196993	-1.0248	-0.817628774760722	0.193362580609882	-0.564510301172854	-1.37697	-0.665131595367487	-0.395275306056357	-0.870624752927808	0.965254	0.874270814522529	-0.125936035513502	0.397801395139369	-2.77441	0.422354808577761	0.288881802881425	0.467931355196185	1.17837	0.748725367144512	0.473522556533755
439	O88597	Becn1	1.57438	1.49369	1.341	1.4033	1.3224	1.40436	1.43927	1.51141	1.33324	1.42819	1.49477	1.46166	1.48793	1.55084	1.46596	1.52352	1.55878	1.54523	1.38347	1.5459	1.50365	1.52672	1.63532	1.50083	1.52523	1.53118	1.40552	1.44554	1.41601	1.32556	1.58162	1.49592	1.4089	1.56819	1.39505	1.4513
440	O88622	Parg	1.57247	1.36835	1.494	1.6494	1.25009	1.50171	1.51996	1.45546	1.51034	1.59855	1.49293	1.35844	1.53621	1.48267	1.44752	1.4918	1.46218	1.45877	1.36876	1.41964	1.48929	1.46766	1.45733	1.52215	1.47403	1.46782	1.59906	1.25341	1.3058	1.31235	1.47507	1.55907	1.55103	1.60966	1.48904	1.48403
441	O88630	Gosr1	1.58553	1.49446	1.36181	1.31935	0.815538	1.52118	1.29205	1.12107	1.4287	1.31532	1.22995	1.45406	1.53628	1.60021	1.33734	1.67178	1.56858	1.24656	1.64311	1.65251	1.53272	1.28331	1.31992	1.46954	1.56354	1.65988	1.56394	1.17887	1.6361	1.32941	1.67313	1.53801	1.45801	1.9079	1.64402	1.62073
442	O88643	Pak1	1.38198	1.63848	1.67706	1.7774	1.36297	1.69551	1.65863	1.36605	1.62917	1.74793	1.40891	1.49226	1.63164	1.72514	1.7571	1.67991	1.71633	1.52045	1.47546	1.50929	1.47922	1.63539	1.5401	1.52008	1.50997	1.26767	1.24621	1.05092	1.03228	1.19293	1.06398	1.19582	1.28562	1.33097	1.18205	1.07755
443	O88653	Lamtor3	1.5552	1.27347	1.00027	1.36781	1.13944	1.31161	1.35998	1.40522	1.12735	1.58326	1.44111	1.18895	1.31914	1.74033	1.47568	1.59621	1.69793	1.50814	1.56616	1.86364	1.55632	1.53898	1.84275	1.56522	1.71936	1.52055	1.46819	1.30162	1.54774	1.27856	1.54095	1.44673	1.46202	1.79034	1.28053	1.16385
444	O88665	Brd7	1.46252	1.52013	1.42744	1.40243	1.39949	1.40832	1.51332	1.50072	1.47094	1.51758	1.4977	1.46842	1.43475	1.64403	1.51622	1.59804	1.68904	1.67217	1.52233	1.58953	1.50641	1.5821	1.57556	1.55466	1.51404	1.39419	1.40018	1.35396	1.29817	1.31982	1.36984	1.35767	1.2971	1.47856	1.28396	1.38675
445	O88668	Creg1	1.38593	1.29329	1.3829	1.28397	1.52043	1.49729	1.4421	1.4246	1.51327	1.3979	1.46926	1.30824	1.34451	1.79314	1.65713	1.57959	1.75795	1.79969	1.60602	1.72882	1.63994	1.60148	1.83205	1.79042	1.68618	1.37353	1.27311	1.19815	1.25409	1.27924	1.22753	1.23065	1.2869	1.40316	1.16925	1.11685
446	O88685	Psmc3	1.45434	1.51747	1.51276	1.55785	1.34314	1.49583	1.50783	1.54763	1.49764	1.55224	1.4132	1.47082	1.58467	1.41334	1.47127	1.43826	1.42934	1.47623	1.45554	1.3479	1.43886	1.43022	1.38783	1.45653	1.48767	1.51314	1.47515	1.39976	1.47029	1.51725	1.46615	1.53413	1.48347	1.51349	1.55371	1.40617
447	O88696	Clpp	1.42687	1.54059	1.59443	1.56021	1.56428	1.63802	1.50583	1.47134	1.53773	1.44916	1.45833	1.47238	1.59658	1.3969	1.41171	1.50737	1.31519	1.43805	1.43276	1.35503	1.24735	1.50582	1.39311	1.34641	1.45704	1.37786	1.2423	1.7036	1.6933	1.76879	1.51993	1.46206	1.41032	1.31416	1.38081	1.38659
448	O88697	Stk16	1.55139	1.53984	1.53594	1.504	1.50851	1.52883	1.63447	1.27151	1.60933	1.66833	1.47784	1.65192	1.33881	1.25846	1.28014	1.41016	1.63133	1.28683	1.46543	1.29057	1.61967	1.16771	1.39885	1.46135	1.47652	1.59683	1.1847	1.57683	1.15357	1.09505	1.67746	1.74503	1.3893	1.65749	1.51015	1.56393
449	O88700	Blm	1.61929	1.5195	1.62746	1.47348	1.51724	1.62893	1.44852	1.64608	1.54829	1.62092	1.3942	1.46827	1.54427	1.36357	1.315	1.49916	1.57044	1.43203	1.36891	1.48156	1.45119	1.42567	1.47642	1.40078	1.44827	1.52826	1.49317	1.36611	1.3274	1.0591	1.52184	1.42159	1.43543	1.5411	1.48814	1.44509
450	O88708	Orc4	1.54895	1.66358	1.63029	1.53934	1.42596	1.53988	1.52645	1.56403	1.50821	1.67101	1.39729	1.52024	1.59688	1.52174	1.38511	1.48277	1.39092	1.41135	1.43656	1.41739	1.40035	1.41013	1.55378	1.34953	1.41923	1.4766	1.47166	1.23489	1.46062	1.4228	1.53679	1.57158	1.32087	1.4969	1.51093	1.09324
451	O88712	Ctbp1	1.45626	1.27563	1.44324	1.48145	1.29835	1.41844	1.53571	1.50132	1.49478	1.58345	1.45412	1.4406	1.51546	1.43846	1.4671	1.37274	1.48454	1.52101	1.39658	1.43983	1.44785	1.43254	1.56254	1.5442	1.51522	1.51272	1.36217	1.53546	1.5286	1.5183	1.51066	1.47608	1.47769	1.69952	1.47115	1.37232
452	O88736	Hsd17b7	1.77224	1.42966	1.39746	1.53869	1.4536	1.64084	1.58957	1.44874	1.49208	1.61644	1.5621	1.52915	1.43622	0.942154827112606	1.03228	1.29108	1.08031	1.02817	1.02364	1.27825	1.15216	1.0265	1.06185	1.09411	1.05649	1.80074	1.7949	1.69572	1.81333	1.72506	1.72512	1.74786	1.76167	1.7295	1.694	1.64191
453	O88738	Birc6	1.46431	1.34693	1.35296	1.44548	1.3335	1.42805	1.45093	1.44229	1.43103	1.49586	1.40296	1.31628	1.42605	1.54668	1.55439	1.5835	1.59465	1.5479	1.51491	1.59061	1.56218	1.58587	1.62208	1.58428	1.62337	1.49737	1.46789	1.23948	1.35744	1.26661	1.47664	1.47834	1.47251	1.55993	1.46408	1.4147
454	O88746	Tom1	1.35468	1.54218	1.4081	1.46327	1.45082	1.45355	1.49691	1.54581	1.54734	1.65372	1.47485	1.58482	1.61214	1.49924	1.5302	1.4459	1.63181	1.59034	1.43497	1.6178	1.55599	1.52763	1.61185	1.53885	1.67167	1.31912	1.46178	0.966696332145602	1.26371	0.944446927524684	1.34398	1.37358	1.44549	1.64195	1.40205	1.35541
455	O88783	F5	1.3724	1.2075	1.03372	1.17942	1.14494	1.11464	1.26268	1.22495	1.25203	1.21315	1.18654	1.2876	1.22421	1.73481	1.615	1.67116	1.71969	1.72847	1.70572	1.74169	1.72541	1.71853	1.79667	1.66318	1.74159	1.40864	1.33667	1.68813	1.67663	1.62103	1.40289	1.4401	1.4391	1.4652	1.41929	1.24411
456	O88796	Rpp30	1.48068	1.3893	1.41605	1.43999	1.41771	1.40468	1.48298	1.44123	1.37422	1.50044	1.47116	1.52182	1.45333	1.40702	1.59094	1.51307	1.49378	1.47474	1.51889	1.47286	1.54886	1.50218	1.47043	1.50973	1.49531	1.51604	1.42248	1.47144	1.51795	1.46342	1.40473	1.5074	1.48241	1.54681	1.47363	1.4348
457	O88811	Stam2	1.55171	1.46565	1.48417	1.46971	1.3076	1.36076	1.55674	1.48303	1.40027	1.50606	1.40282	1.37882	1.47186	1.45525	1.44895	1.43032	1.54424	1.53775	1.35362	1.45261	1.39253	1.39397	1.49314	1.46832	1.51961	1.47117	1.53565	1.28753	1.39485	1.40886	1.57648	1.53153	1.61673	1.62152	1.65898	1.53866
458	O88842	Fgd3	1.60599	1.32688	1.39759	1.36298	1.25936	1.41266	1.4329	1.44049	1.40609	1.47884	1.34172	1.39232	1.44855	1.53267	1.56817	1.44651	1.43086	1.58076	1.486	1.36966	1.5945	1.5981	1.48486	1.51429	1.50887	1.51091	1.64346	1.19097	1.38154	1.28103	1.62804	1.58475	1.55333	1.58895	1.5725	1.55496
459	O88844	Idh1	1.52941	1.28959	1.38786	1.38487	1.30908	1.34095	1.39282	1.37527	1.34918	1.4654	1.30145	1.36987	1.41395	1.44972	1.48411	1.47176	1.41134	1.50314	1.48208	1.47148	1.46089	1.4878	1.43071	1.50005	1.56366	1.55784	1.60357	1.48351	1.56787	1.56828	1.57501	1.61371	1.58568	1.586	1.61522	1.56971
460	O88845	Akap10	1.55963	1.45982	1.40553	1.51176	1.17015	1.45945	1.406	1.43837	1.4538	1.58045	1.50589	1.47546	1.53463	1.48832	1.4884	1.49541	1.58159	1.524	1.51641	1.49599	1.55484	1.47565	1.61039	1.46378	1.44078	1.45214	1.41573	1.30818	1.39026	1.12553	1.54839	1.523	1.49093	1.63121	1.49567	1.46222
461	O88851	Rbbp9	1.48475	1.29254	1.26718	1.63694	1.10367	1.86468	1.44889	1.67918	1.7769	1.81658	1.2512	1.16927	1.67465	1.65483	1.32134	1.52791	1.95665	1.35424	1.37547	1.75926	1.28903	1.52837	1.56418	1.49434	1.54138	1.15997	1.25786	1.25419	1.24352	1.22811	1.53369	1.45806	1.33408	1.85829	1.19605	0.981964132749315
462	O88874	Ccnk	1.48834	1.48206	1.34863	1.48282	1.25899	1.4412	1.4727	1.40318	1.30473	1.57081	1.37507	1.52466	1.47661	1.64059	1.54579	1.50499	1.53503	1.48045	1.39369	1.61754	1.60446	1.53931	1.58549	1.66438	1.53461	1.56527	1.37031	1.36235	1.45542	1.38077	1.40903	1.45146	1.42314	1.51018	1.43051	1.31135
463	O88878	Zfand5	1.62759	1.58626	1.73419	1.63374	1.4817	1.69745	1.53676	1.66605	1.53898	1.55626	1.53299	1.65976	1.48243	1.6546	1.61595	1.45962	1.59584	1.74725	1.49716	1.63739	1.49358	1.55621	1.71406	1.60434	1.54616	1.55194	1.56639	0.527543956808277	0.518319800189102	0.344262059669133	1.07526	0.945244992550056	1.05596	1.49987	1.46648	1.40895
464	O88879	Apaf1	1.57657	1.29326	1.38678	1.39477	1.35081	1.46186	1.4641	1.40893	1.46905	1.51207	1.31391	1.4329	1.39764	1.43656	1.46512	1.46707	1.44066	1.47171	1.47401	1.42311	1.51748	1.44213	1.55407	1.51551	1.54665	1.58184	1.5373	1.33643	1.43459	1.35801	1.54042	1.56794	1.52475	1.69684	1.60785	1.56372
465	O88895	Hdac3	1.46697	1.57947	1.3334	1.29977	1.59856	1.54694	1.51424	1.64247	1.45362	1.712	1.54433	1.58136	1.45926	1.47997	1.6492	1.56665	1.5685	1.54123	1.4453	1.60483	1.6034	1.57987	1.56013	1.5583	1.4361	1.51633	1.35281	0.994858173571861	1.40483	0.866403587071329	1.37048	1.33748	1.33242	1.60486	1.26282	1.35299
466	O88907	Pias1	1.57309	1.71572	1.5817	1.35127	1.65786	1.47613	1.66323	1.55451	1.55402	1.31691	1.61658	1.57548	1.60227	1.72133	1.21412	1.44564	1.73514	1.31487	1.71151	1.63374	1.10929	1.49261	1.52789	1.48447	1.34955	1.32554	1.54609	1.34466	0.815574265598731	1.04705	1.34968	1.24168	1.48807	1.59392	1.61379	1.21076
467	O88939	Zbtb7a	1.70571	1.58911	1.5153	1.62509	1.48563	1.56214	1.36752	1.57579	1.5057	1.52367	1.55444	1.54071	1.27545	1.7018	1.52463	1.55141	1.7537	1.6654	1.53872	1.55801	1.55692	1.62619	1.61208	1.34102	1.3528	1.57173	1.61819	0.823932119550246	0.264481224317333	-0.0804918921829554	1.54619	1.51289	1.22278	1.54952	1.60089	1.50198
468	O88942	Nfatc1	1.56587	1.55331	1.6412	1.75336	1.38166	1.67864	1.42791	1.274	1.57087	1.41278	1.64159	1.27691	1.38977	1.68506	1.57983	1.59781	1.58433	1.35483	1.49977	1.55001	1.53163	1.26114	1.65929	1.42148	1.39474	1.28613	1.42991	1.30956	1.33216	1.21938	1.59868	1.36922	1.41563	1.58979	1.33473	1.2217
469	O88947	F10	1.76242	1.1525	1.07765	1.08672	1.09105	1.17575	1.05514	1.08222	1.08931	1.11603	1.23497	1.1641	1.10599	1.69939	1.63098	1.6749	1.76175	1.67887	1.70034	1.70171	1.58684	1.61461	1.80744	1.62812	1.60134	1.69932	1.63499	1.44645	1.46398	1.28808	1.58316	1.54595	1.2895	1.74316	1.6702	1.59808
470	O88952	Lin7c	1.66906	1.64914	1.5487	1.59748	1.7009	1.66442	1.49047	1.69265	1.58991	1.59352	1.5897	1.58659	1.42337	1.50507	1.5609	1.43905	1.50299	1.47927	1.45194	1.49072	1.59419	1.34441	1.5258	1.40911	1.36603	1.49296	1.41764	1.12856	1.12539	0.911974275776419	1.21871	1.32516	1.2692	1.50843	1.52266	1.32648
471	O88958	Gnpda1	1.65406	1.2567	1.18959	1.16472	1.28688	1.30621	1.19759	1.28661	1.26686	1.26773	1.37605	1.20692	1.17114	1.54966	1.59214	1.58194	1.55736	1.67187	1.46447	1.63333	1.73869	1.44259	1.76069	1.76932	1.57964	1.681	1.39154	1.49803	1.59159	1.42593	1.47608	1.37967	1.64364	1.80021	1.38292	1.37882
472	O88967	Yme1l1	1.48616	1.63281	1.51039	1.7257	1.59958	1.97641	1.64916	1.44683	1.53438	1.48851	1.5461	1.56035	1.55282	1.17966	1.24425	1.54081	1.3221	1.2724	1.4249	1.41016	1.27336	1.50364	1.24559	1.26556	1.45194	1.44486	1.31147	1.56962	1.52667	1.54657	1.48922	1.47375	1.39147	1.35062	1.32248	1.4886
473	O88974	Setdb1	1.48678	1.53561	1.45617	1.50626	1.25882	1.53955	1.45249	1.42069	1.58904	1.52668	1.46603	1.51309	1.52913	1.54536	1.49951	1.40542	1.49345	1.54947	1.50781	1.52834	1.44131	1.43072	1.51194	1.42656	1.47051	1.33407	1.4383	1.32695	1.34266	1.34932	1.56635	1.51731	1.44345	1.59081	1.51537	1.47483
474	O88983	Stx8	1.70298	1.67828	1.52731	1.40102	1.54971	1.61166	1.52024	1.70485	1.4789	1.34191	1.52738	1.50442	1.50742	1.36957	1.4018	1.31411	1.57396	1.24557	1.33457	1.47248	1.3338	1.20485	1.30756	1.28793	1.14358	1.52881	1.59304	1.53217	1.50702	1.42319	1.66524	1.45762	1.4785	1.55921	1.5365	1.50704
475	O88986	Gcat	1.45207	1.63092	1.54222	1.5914	1.67689	1.71363	1.56429	1.55395	1.56669	1.65308	1.57994	1.59687	1.68146	1.21107	1.20477	1.30383	1.26326	1.28982	1.27764	1.22506	1.183	1.36701	1.32077	1.18635	1.42542	1.45508	1.23282	1.70784	1.79942	1.7173	1.49967	1.58356	1.48809	1.31944	1.41242	1.3895
476	O89001	Cpd	1.70593	1.68593	1.61777	1.44515	1.4026	1.75438	1.57435	1.63695	1.54886	1.66954	1.63126	1.48682	1.62094	1.15305	1.12242	1.18357	1.30582	1.1268	1.24514	1.39676	1.27647	1.25136	1.31673	1.08703	1.1237	1.59416	1.58275	1.45933	1.4476	1.35428	1.6922	1.60289	1.62288	1.68995	1.65502	1.50422
477	O89017	Lgmn	2.62881	1.42528	1.30595	1.4315	0.929632321833383	1.51576	1.39822	1.48929	1.35411	1.60084	1.31049	0.880968436227696	1.43465	0.519410723872412	0.313911361927347	0.745281114818082	0.493488519341579	0.469057498388767	0.364124372379915	0.197110675477351	0.560077414728343	0.130877085733902	0.805787915020595	0.466665035671827	0.292269951046155	2.0708	1.74235	2.21749	2.19452	2.0749	1.75075	2.18698	2.40743	2.33018	1.99406	1.76989
478	O89023	Tpp1	1.26704	1.32732	1.1991	1.46808	1.22139	1.34775	1.38241	1.4046	1.41023	1.52425	1.37163	1.4008	1.44448	1.70145	1.63096	1.68495	1.6908	1.70995	1.6967	1.75345	1.68316	1.75433	1.76453	1.72948	1.76294	1.32766	1.30265	0.939238305733768	1.31869	1.28031	1.20512	1.34276	1.42839	1.47186	1.33411	1.2569
479	O89032	Sh3pxd2a	1.90758	1.3299	1.36775	1.74305	1.33659	1.39581	1.54275	1.25428	1.45407	1.4324	1.2056	1.55175	1.6374	1.17655	1.24027	1.5319	1.40465	1.17361	0.939691	0.868195795349689	0.855490362201076	1.54157	1.02639	1.13443	1.15955	1.62159	2.03157	1.57772	1.81982	1.87324	1.53679	1.70143	1.64452	1.39136	1.84334	1.75633
480	O89050	Mkln1	1.52092	1.5984	1.55905	1.48231	1.55944	1.50706	1.54279	1.66492	1.52942	1.53081	1.5773	1.52744	1.56306	1.50096	1.46052	1.48961	1.56957	1.46622	1.45714	1.52496	1.4163	1.42867	1.5501	1.49919	1.44438	1.40074	1.38182	1.24549	1.32247	1.20207	1.36459	1.36537	1.34999	1.54955	1.42727	1.36215
481	O89051	Itm2b	1.95493	1.37851	1.39818	1.3973	1.32888	1.58146	1.5017	1.27868	1.44605	1.52228	1.49835	1.4822	1.3267	1.24858	1.41522	1.50591	1.36414	1.09606	1.37252	1.57516	1.22351	1.38172	1.26797	1.40872	1.32225	1.92624	2.00274	0.767906	0.982511453716769	0.796846475182442	1.52654	1.43288	1.45571	1.95281	1.93363	1.94793
482	O89053	Coro1a	1.54002	1.37356	1.38865	1.39872	1.34008	1.30717	1.36478	1.3408	1.34648	1.45423	1.34857	1.39699	1.39486	1.4906	1.45215	1.49704	1.43121	1.46818	1.50289	1.43494	1.51914	1.47605	1.50614	1.49083	1.5244	1.54156	1.56294	1.49646	1.50917	1.5476	1.54638	1.57741	1.60079	1.55654	1.6253	1.61878
483	O89079	Cope	1.44335	1.42345	1.25866	1.42825	1.39919	1.53361	1.53119	1.58607	1.40457	1.49866	1.47281	1.3944	1.41694	1.65894	1.55893	1.49093	1.6871	1.582	1.57502	1.72407	1.59975	1.46181	1.58426	1.63238	1.47907	1.36584	1.32737	1.30358	1.47226	1.29365	1.38854	1.31803	1.35625	1.55807	1.3965	1.27955
484	O89084	Pde4a	1.53366	1.4396	1.52576	1.44761	1.03466	1.54615	1.43619	1.48996	1.56492	1.5978	1.28836	1.3512	1.49726	1.53283	1.62835	1.40758	1.66414	1.60395	1.41045	1.60109	1.48976	1.64273	1.62874	1.51549	1.54238	1.49269	1.47915	1.35327	1.33359	1.23605	1.52964	1.56255	1.37288	1.46706	1.2459	1.35923
485	O89086	Rbm3	1.00377	1.18295	0.958391654747074	1.33116	0.806152704728442	0.895011793592604	1.1848	1.29578	0.912128616741645	1.4253	0.891972349257145	1.23725	1.07469	1.95479	1.87174	1.68526	1.68845	2.18434	1.76435	1.84251	2.0357	1.52416	1.99631	2.16403	1.80214	1.33265	1.16446	1.15457	1.2438	1.19053	1.2773	1.24701	1.5235	1.89776	1.37602	0.979134417529702
486	O89090	Sp1	1.52833	1.55023	1.72359	1.65996	1.49015	1.6122	1.48542	1.42997	1.57876	1.66627	1.47719	1.5661	1.48576	1.33497	1.58628	1.43077	1.37134	1.59452	1.50195	1.39466	1.43978	1.50572	1.55358	1.53582	1.5527	1.53055	1.55244	0.687668729677716	1.11481	0.890136666032963	1.38355	1.33242	1.52281	1.42565	1.53023	1.59376
487	O89098	Cst7	1.62818	1.55247	1.59546	1.42439	1.62841	1.64403	1.58031	1.65625	1.73357	1.54738	1.72818	1.5041	1.51709	1.41753	1.41361	1.23867	1.38795	1.26899	1.24647	1.44269	1.34529	1.19139	1.41566	1.39752	1.29504	1.56072	1.44067	1.53872	1.52797	1.16552	1.59441	1.40256	1.38514	1.57835	1.36806	1.44197
488	O89103	Cd93	1.88155	1.7154	1.552	1.67747	1.40079	1.80976	1.6294	1.58116	1.51309	1.65091	1.66206	1.57966	1.50071	1.05857	0.950714827845922	1.26396	1.29452	1.10485	1.14072	1.27392	1.21811	1.15412	1.02067	1.18017	1.06763	1.79179	1.87571	1.03529	1.08858	0.927102380565669	1.60491	1.56942	1.69342	1.9255	1.71473	1.83538
489	O89106	Fhit	1.6943	0.905433267984716	0.396752236124167	1.04961	1.22225	1.10005	0.979784379672163	1.2079	1.31716	1.41945	0.752989645234084	0.870880672362398	1.01694	1.88184	2.16392	2.0814	1.94516	1.74551	1.73299	2.12946	2.21669	2.06718	2.07873	2.13005	2.26545	1.0247	1.00593	1.07446	1.38391	0.770915068605619	0.787001564933128	1.01097	1.03673	1.27892	0.821279033564619	1.02794
490	O89110	Casp8	1.47415	1.35149	1.3603	1.33433	1.38026	1.39488	1.36331	1.44619	1.35561	1.46651	1.34569	1.2997	1.39915	1.61351	1.53078	1.57191	1.57633	1.59533	1.58848	1.60484	1.62177	1.60557	1.63706	1.62716	1.63108	1.52243	1.4985	1.28501	1.39937	1.31694	1.46307	1.42583	1.44503	1.5147	1.42828	1.44124
491	O89112	Lancl1	1.63575	1.59862	1.50889	1.4829	1.44851	1.60888	1.62109	1.62796	1.63239	1.55567	1.52565	1.55746	1.57276	1.33891	1.27171	1.36444	1.39265	1.286	1.30273	1.41197	1.30794	1.23048	1.34518	1.33673	1.36241	1.62182	1.41766	1.38351	1.57375	1.39631	1.52257	1.57665	1.5253	1.53088	1.51237	1.49816
492	O89116	Vti1a	1.51064	1.46083	1.39086	1.68795	1.43675	1.39975	1.54023	1.5482	1.39519	1.4827	1.63213	1.66212	1.56199	1.06189	1.46448	1.23768	1.53365	1.26871	1.42782	1.64842	1.44299	1.39193	1.74311	1.44985	1.37842	1.50668	1.49128	1.39031	1.22125	1.31715	1.64493	1.55933	1.35622	1.58868	1.52192	1.46656
493	P00375	Dhfr	1.47711	1.38787	1.41076	1.45947	1.48028	1.45601	1.51251	1.49967	1.4622	1.50082	1.41118	1.4323	1.47757	1.46852	1.4814	1.40752	1.4634	1.43527	1.43832	1.47394	1.44105	1.49819	1.48569	1.37374	1.44194	1.50788	1.46064	1.5122	1.59086	1.54483	1.56618	1.59114	1.48439	1.51259	1.46495	1.41798
494	P00405	Mtco2	1.5315	1.53309	1.36377	1.79806	1.71266	2.22575	1.94959	1.19186	1.39552	1.64834	1.2731	1.62398	1.61637	0.827521037086599	1.2813	1.86937	0.833691124701564	1.00925	1.11772	1.20537	1.13558	1.44507	0.754585849005245	1.10002	1.39152	1.55933	1.28745	1.32245	1.76832	1.53684	1.66852	1.69974	1.38605	1.4584	1.48439	1.78359
495	P00493	Hprt1	1.4012	1.39987	1.46521	1.48554	1.55562	1.55232	1.57137	1.51186	1.49191	1.52157	1.60074	1.56829	1.47246	1.60739	1.65445	1.50075	1.52191	1.51726	1.45447	1.59922	1.56608	1.46124	1.57281	1.54422	1.46173	1.33191	1.38314	1.33976	1.40068	1.3285	1.33386	1.27556	1.31521	1.45875	1.35616	1.36101
496	P00520	Abl1	1.93984	1.82858	1.57758	2.18137	0.914226220515646	1.67123	1.85026	1.72857	1.84001	1.83538	1.45219	1.2763	1.52671	1.15839	1.46029	1.48178	1.69563	1.4139	1.26924	1.31072	1.72459	1.26911	1.1244	1.52467	1.74897	1.11026	1.31246	1.01722	0.908394	0.766643330031784	1.37097	1.12779	1.29743	1.89839	1.27398	0.667201499580227
497	P00860	Odc1	1.57923	2.28251	1.60639	1.95499	1.95995	2.33061	2.02238	1.82662	1.73422	1.82883	1.77215	1.79835	1.50036	1.662	1.33062	1.78369	1.68883	1.63855	1.6838	1.77508	1.35377	1.68209	1.20204	1.85207	1.77781	1.39891	1.08161	-0.807873460637336	0.473089	-0.848204383167219	-1.14679	-0.0306420209253817	-0.553807843765867	1.18511	0.291132279155642	1.01036
498	P00920	Ca2	1.75143	2.73396	3.19438	2.78974	2.68267	2.78382	2.56707	2.58307	2.7693	2.5313	3.064	2.71163	2.43491	-1.65923	-0.375154013749544	-0.301607330211143	-0.113376885609087	-0.00560887292545852	-1.65767	-0.999340131996896	-0.254217607622409	-1.12929	-0.810360041346756	-0.319510969576491	1.44258	-0.766724	-0.357968280370917	-1.92519	-1.69248	-1.72528	-2.90371	-2.1307	0.955366273456794	-3.08333	-0.387933153976474	-1.65173
499	P01027	C3	1.92695	1.37906	1.37813	1.45676	1.19469	1.52352	1.41882	1.43601	1.55429	1.51055	1.57437	1.47381	1.59357	0.987036119297573	1.11266	1.21929	1.22303	1.23467	1.02731	1.19715	1.09705	1.28443	1.1979	1.12475	1.3126	1.97216	2.01065	1.27489	1.21294	1.19345	1.66894	1.60213	1.60716	2.04802	1.96962	1.93805
500	P01029	C4b	1.67365	1.10252	1.27223	1.20074	0.976103771748773	1.25912	1.31126	1.38287	1.26815	1.47696	1.3715	1.18399	0.953536119237831	1.22298	1.43132	1.41182	1.56796	1.30681	1.32346	1.18344	1.60948	1.29741	1.6522	1.39147	1.58213	1.91112	1.58025	1.87309	1.54532	1.49551	1.37746	1.69369	1.87926	2.07172	1.67575	1.7104
501	P01590	Il2ra	0.711622	1.75243	1.15379	2.19289	1.60876	1.94495	1.89142	1.78296	1.83397	1.93261	1.6274	2.11816	1.92558	1.65737	1.62586	1.94	1.45618	1.85041	1.8619	1.32278	1.82802	1.73085	1.48399	1.75265	1.95465	-0.0899614715922478	1.51071	-0.907506452652752	0.267184471276926	0.174651978228676	-0.183106275129909	0.761929	0.828213298469591	0.698813676772915	0.679637102861233	0.867036095594139
502	P01831	Thy1	0.622116068007087	2.52725	2.58428	2.82678	2.4983	2.71502	2.67349	2.57311	2.60273	2.66355	2.58851	2.675	2.74032	-0.993467197503615	-0.566581931035019	-0.537611585893395	-0.657247356012919	-1.11154	-0.481474982117556	-0.564760528860544	-0.280830548801393	-0.368613880159035	-0.558957557078534	-0.769211659268251	-0.624986673239104	0.710893295917221	0.847093057916723	-0.249534	-0.00646035061898078	-0.128256211216752	0.388564148285645	0.446835041601568	0.797191259283441	0.692154723709932	0.825796	0.774897623035333
503	P01887	B2m	1.49363	1.90139	1.72964	1.8372	1.889	1.74183	1.83296	1.84677	1.95495	1.88918	1.82617	2.04303	1.92357	1.18194	1.31882	1.0337	1.03187	1.21333	1.18952	1.20939	1.07183	1.0773	0.803695626395935	1.18641	1.12648	1.4436	1.491	1.03553	1.09995	1.12457	1.1737	1.2319	1.21092	1.45698	1.50312	1.44399
504	P01899	H2-D1	1.45162	1.91207	1.77199	2.04259	1.82666	2.04881	1.96687	1.77454	1.96342	1.98213	1.99907	2.06344	1.83786	0.581057513213033	0.959932024327251	1.30545	1.09899	0.848237311774485	0.953018599907317	1.05514	1.19716	0.861916816588525	0.966058969363005	1.09879	0.998285778133746	1.47284	1.47656	0.963547561541947	1.09834	0.918276093562683	1.25308	1.35516	1.376	1.55013	1.45306	1.34089
505	P01901	H2-K1	1.50155	1.93253	1.93164	1.9618	1.91577	2.02034	1.88765	1.75593	1.92499	1.92968	1.91934	1.96578	1.86091	0.961281443471792	0.975628145995458	1.17312	1.12433	0.968419508786719	1.0255	1.22952	1.24277	1.0676	0.989651316646351	1.05003	1.05155	1.42511	1.47904	0.889800568442368	0.907645946292559	0.846312977004419	1.27035	1.22155	1.2483	1.52192	1.43102	1.50593
506	P01942	Hba	1.53814	1.51844	1.37307	1.29225	1.50125	1.34863	1.44736	1.4475	1.41479	1.46598	1.50352	1.40291	1.4066	1.52677	1.32232	1.41969	1.50449	1.45068	1.4918	1.50705	1.34179	1.48905	1.50284	1.32152	1.49403	1.50328	1.45712	1.71008	1.59579	1.71018	1.56008	1.52676	1.48997	1.4268	1.48595	1.4597
507	P02088	Hbb-b1	1.42231	1.54706	1.58291	1.63688	1.69493	1.59771	1.71158	1.68729	1.90603	1.73432	1.70901	1.5947	1.53547	1.38975	1.39509	1.3071	1.49704	1.39605	1.32664	1.39066	1.23989	1.2224	1.46418	1.27966	1.26685	1.2932	1.28049	1.5461	1.39475	1.44024	1.59964	1.32926	1.46719	0.977551119098225	1.36187	1.42217
508	P02301;P68433;P84228;P84244	NA	1.19714	1.50146	1.48207	1.68496	1.57913	1.35978	1.56002	1.40231	1.60497	1.50664	1.35061	1.38486	1.51321	1.04781	1.38017	1.41438	1.20381	1.34597	1.31709	1.0033	1.35303	1.27665	1.24792	1.33798	1.36838	1.37507	1.43382	1.97278	1.91143	1.92174	1.59242	1.67302	1.77264	1.45294	1.50701	1.43809
509	P02798	Mt2	1.05522	1.5465	1.50913	1.61389	1.43295	1.44209	1.4703	1.71049	1.63825	1.72447	1.44989	1.54978	1.71348	1.71313	1.91395	1.8563	1.61828	2.05448	1.90734	1.73093	1.87426	1.80149	1.68925	1.8895	1.91406	0.819002387679783	1.0869	0.728478432652005	0.773445794852746	0.559259227189657	0.523154561181007	0.894756639999432	0.931482035202293	1.03493	0.812963910267479	0.787369575777857
510	P02802	Mt1	1.47424	1.55631	1.71748	1.76874	1.71905	1.49983	1.60272	1.51074	1.66113	1.95365	1.45592	1.60512	1.73482	1.77203	1.87605	2.02422	1.29692	2.03009	1.85736	1.51022	1.94163	1.48421	1.72304	2.0258	1.6986	1.24313	1.15117	-0.918230032393857	0.702609761842021	-2.2173	0.288421	0.790189299271261	0.490226480424745	0.946897902605154	1.2291	1.27202
511	P03958	Ada	1.29522	1.50468	1.62476	1.59515	1.54286	1.58692	1.51742	1.62132	1.61132	1.64056	1.63666	1.58491	1.53755	1.58797	1.62958	1.485	1.61767	1.547	1.56138	1.58758	1.57654	1.50527	1.61804	1.56251	1.55686	1.29014	1.23064	1.26704	1.2199	1.2428	1.22101	1.23984	1.25548	1.31415	1.19556	1.12062
512	P03975	Iap	0.944749996725777	0.866729534094932	0.805593546426519	0.820289642297551	0.534283946516255	0.809839012825568	0.745193683881341	0.750895066545297	0.611378214931038	0.812118392249104	0.822129246856432	0.808184862933749	0.891264895853602	2.21563	2.27205	2.42387	2.30832	2.24701	2.28125	2.31627	2.32053	2.28715	2.23796	2.26804	2.32918	0.768599846799922	1.06925	0.576963711726271	0.471919409870981	0.272082887738949	0.798501641133641	0.796923895604147	0.879163722412668	1.01669	0.932817243572181	0.64728
513	P04104	Krt1	1.10418	2.17172	1.14913	0.90755	0.526793159592561	1.98781	1.50109	1.87302	0.396087226271702	2.0649	1.46407	-0.364291096968195	1.07376	1.48461	1.21846	1.29626	0.709257381337469	1.6539	0.667325127571823	0.245341460866166	2.21017	1.35093	2.29612	1.55011	1.49332	3.14985	2.09748	0.876500151160354	0.713358043048846	0.842325332833131	0.0341578751731679	1.8769	0.511290870091391	0.625269285793421	1.2852	2.2371
514	P04117	Fabp4	0.824535204650683	2.69154	2.69097	2.52147	2.86192	2.62376	2.66308	2.73425	2.66779	2.55101	2.65448	2.64744	2.65633	-1.62191	-1.20581	-1.46005	-1.16595	-1.24813	-2.07079	-1.27202	-1.57038	-1.7342	-1.46903	-1.06726	-0.951036289585217	0.501622824678599	0.774764585729623	0.635649290718794	0.638985	0.587866394534867	0.758074475257615	0.636496418807258	0.571287592953743	0.670705942949045	0.692564078547884	0.810285444934034
515	P04184	Tk1	1.52717	1.53844	1.56613	1.38768	1.78598	1.45233	1.41502	1.47265	1.51945	1.52643	1.52237	1.46409	1.491	1.56365	1.46446	1.46982	1.43456	1.34797	1.50437	1.4126	1.41894	1.46342	1.43837	1.41325	1.43555	1.44441	1.46181	1.42999	1.37153	1.4117	1.4483	1.48706	1.25964	1.46531	1.5015	1.64983
516	P04187	Gzmb	-0.642700971509679	2.41266	2.48093	2.46584	2.36637	2.52128	2.50652	2.6328	2.28855	2.44411	2.48976	2.1787	2.56358	1.50699	0.164897452332326	0.681414035660144	-0.799142856930836	-0.690691618792341	2.50279	-0.929231448004259	-1.17439	-1.3814	-0.539151753095349	-0.451207225415599	-1.76842	0.729971733420134	-1.0869	2.68569	1.16319	1.25689	-0.853867905669118	-0.481162876394731	0.482842190474487	-0.623453	-0.352619943570486	-0.0350240082652259
517	P04202	Tgfb1	1.46796	1.73581	1.58075	1.73049	1.56471	1.70694	1.70165	1.57673	1.79019	1.85179	1.704	1.74135	1.77104	1.31616	1.30699	1.41317	1.40542	1.24378	1.28782	1.32075	1.29235	1.41213	1.31789	1.26643	1.33519	1.37605	1.45003	1.2356	1.27641	1.19113	1.37115	1.38182	1.34361	1.33324	1.45694	1.35173
518	P04627	Araf	1.46158	1.52247	1.46072	1.44669	1.39113	1.51826	1.54568	1.49842	1.48002	1.51341	1.49733	1.4794	1.47039	1.53227	1.47938	1.40299	1.58779	1.47125	1.50331	1.5117	1.44496	1.53395	1.57767	1.4658	1.40781	1.37101	1.4632	1.33443	1.51982	1.36781	1.4712	1.44212	1.37067	1.54598	1.47702	1.45097
519	P05063	Aldoc	1.61709	1.45306	1.52641	1.56636	1.32855	1.47926	1.54163	1.40982	1.45516	1.60629	1.45391	1.45738	1.56075	1.23267	1.3466	1.35668	1.19573	1.26776	1.3583	1.19969	1.25542	1.3361	1.21476	1.2416	1.34396	1.64641	1.7335	1.48888	1.63567	1.62756	1.66279	1.68354	1.67835	1.55548	1.70691	1.52109
520	P05064	Aldoa	1.43742	1.30598	1.48968	1.50837	1.3438	1.42162	1.4959	1.45361	1.42536	1.54941	1.29881	1.41318	1.46159	1.44818	1.5836	1.52099	1.4524	1.55261	1.53621	1.42229	1.57469	1.43806	1.49858	1.58196	1.51534	1.53938	1.52249	1.42792	1.51389	1.42988	1.49432	1.43177	1.49505	1.56859	1.46735	1.37929
521	P05132	Prkaca	1.47176	1.34507	1.43293	1.33447	1.25271	1.53607	1.4224	1.45145	1.38664	1.38538	1.42711	1.31337	1.44917	1.48595	1.69914	1.59951	1.73103	1.60796	1.64424	1.61703	1.53097	1.54624	1.54773	1.63351	1.54415	1.39018	1.47822	1.47637	1.35168	1.33566	1.4604	1.34082	1.45871	1.44062	1.33042	1.44018
522	P05201	Got1	1.26274	1.32996	1.40125	1.48636	1.3881	1.40943	1.48147	1.43138	1.45145	1.44895	1.40526	1.42953	1.46143	1.63635	1.66389	1.64843	1.60084	1.68292	1.64503	1.61639	1.67502	1.63556	1.65149	1.71977	1.69679	1.33914	1.32888	1.2643	1.31574	1.35972	1.27419	1.35156	1.38407	1.32853	1.31293	1.27239
523	P05202	Got2	1.35788	1.35979	1.33297	1.384	1.4548	1.45435	1.43946	1.39542	1.37989	1.30816	1.41307	1.40388	1.42375	1.55809	1.53308	1.54992	1.464	1.61712	1.56701	1.48566	1.48546	1.51153	1.51853	1.54185	1.59336	1.40499	1.23189	1.7967	1.76555	1.74321	1.4755	1.49882	1.4511	1.41193	1.27734	1.26282
524	P05532	Kit	1.46892	1.66063	1.72243	2.11921	1.57267	1.84483	1.97655	2.30611	1.73534	2.18442	1.76025	1.68954	2.57704	0.913045134947868	0.192696827579002	-0.175812359600591	0.929603156581522	1.23352	0.282085284095462	0.175076251440016	-0.112142050759645	0.882776238988824	0.0489038732021273	0.542394095376196	0.953513989768662	1.11058	2.0774	1.10916	0.384779471608951	0.854697710579966	2.0932	1.6774	2.17576	1.8083	1.39429	1.60806
525	P05555	Itgam	1.72098	0.992997991365407	0.822891463187944	1.09849	0.939165729907025	1.09921	1.0679	0.992489233285599	1.03012	1.14975	1.08532	1.0624	0.945933519313858	1.33723	1.39309	1.47784	1.52753	1.44715	1.46736	1.51081	1.58647	1.47965	1.48389	1.56189	1.49371	1.80342	1.77691	1.71278	1.7113	1.67693	1.83584	1.88001	1.89804	2.02785	1.79262	1.82851
526	P05627	Jun	1.83504	1.78099	1.67338	1.68017	2.57535	1.98393	1.05934	2.16415	0.810874801569693	1.06452	2.82549	-1.42994	1.04043	2.66014	0.775966968259645	1.26006	1.3763	1.35571	0.633745737128392	0.491686710116732	1.3742	1.02412	0.585485682438608	1.1937	1.24176	0.474142391647741	1.74568	1.55818	1.45162	1.35908	1.79338	0.599255047976481	1.65782	1.77056	0.735929	0.305106697528536
527	P06151	Ldha	1.46076	1.50296	1.52234	1.45526	1.59485	1.46437	1.50702	1.54992	1.43223	1.48973	1.3908	1.53335	1.51613	1.49335	1.44401	1.35945	1.41253	1.43666	1.47499	1.42847	1.41906	1.33262	1.37997	1.44225	1.46663	1.55236	1.45957	1.38861	1.50148	1.45463	1.48101	1.50989	1.43605	1.62646	1.56787	1.52319
528	P06537	Nr3c1	1.62145	1.65097	1.54865	1.49317	1.36804	1.56691	1.53138	1.64762	1.57022	1.52275	1.67362	1.55739	1.50993	1.519	1.43671	1.36647	1.61187	1.47199	1.25568	1.55004	1.4438	1.32956	1.47947	1.38678	1.34988	1.40763	1.53007	1.37286	1.2779	1.06584	1.56851	1.41664	1.34394	1.60756	1.44964	1.35872
529	P06745	Gpi	1.51521	1.45562	1.49072	1.46235	1.52919	1.51219	1.52134	1.47452	1.46939	1.50283	1.42244	1.50331	1.52369	1.40984	1.39173	1.3358	1.34627	1.37116	1.37261	1.44775	1.40322	1.32225	1.36291	1.44148	1.38607	1.59652	1.53475	1.45574	1.57156	1.53294	1.57371	1.56789	1.52394	1.61962	1.52974	1.50818
530	P06795	Abcb1b	1.68706	1.58715	1.77867	1.95134	1.43072	1.47123	1.90146	1.90449	1.67169	1.04554	1.41947	1.54291	1.82298	1.12654	1.3824	1.6385	0.531681729902252	1.06538	1.33159	0.831547899396323	1.49739	1.70898	0.746438129296128	1.27427	1.62057	1.65078	1.77552	0.850450106701326	1.64087	1.47846	1.37241	1.37344	1.43952	1.39186	1.50579	1.33439
531	P06797	Ctsl	1.68718	1.48486	1.63335	1.56736	1.44704	1.72318	1.52246	1.50365	1.65189	1.60255	1.57054	1.62284	1.53649	1.29449	1.30493	1.33695	1.48002	1.40144	1.33918	1.30042	1.33119	1.23982	1.32777	1.27868	1.23242	1.49833	1.44555	1.41657	1.47845	1.43337	1.6126	1.46715	1.48793	1.61305	1.58503	1.38854
532	P06800	Ptprc	1.54872	1.32712	1.31376	1.40862	1.20887	1.44488	1.42891	1.36171	1.40177	1.42016	1.29989	1.46428	1.34708	1.44368	1.51988	1.61527	1.61775	1.53986	1.5779	1.74411	1.74031	1.55793	1.5578	1.66516	1.55027	1.5731	1.53665	1.09044	1.17383	1.08505	1.49046	1.48496	1.49163	1.64203	1.521	1.56373
533	P06801	Me1	2.3134	1.48784	1.21714	1.06915	1.38269	1.39946	0.979776716343038	1.38134	1.19316	1.09178	1.08518	1.28835	0.679563698842052	1.47272	1.70402	1.3151	1.56817	1.45891	1.20554	1.47008	1.37984	1.49173	1.71849	1.16955	1.28691	1.88353	1.9161	1.54993	1.52598	1.53597	1.87547	1.90965	1.13482	1.81912	1.20077	1.61659
534	P06803	Pim1	1.73783	1.58941	1.73059	1.51568	1.56812	1.58739	1.7116	1.87427	1.73241	1.75388	1.94556	1.80443	1.67649	0.980492326237033	1.28999	1.0859	0.974233551977191	0.917609289376082	1.27494	0.495922940446187	1.09588	1.27507	1.08864	0.923223351882201	1.03241	1.86569	1.96463	0.855137518312577	1.25541	1.08034	1.31028	1.5807	1.45868	1.8085	1.89822	1.66445
535	P06876	Myb	1.69843	1.47857	1.54124	1.75154	1.45367	1.59187	1.55409	1.46228	1.57837	1.72384	1.47668	1.53019	1.72404	1.58421	1.63309	1.65168	1.62656	1.6352	1.4892	1.66672	1.46265	1.77601	1.73609	1.55048	1.39048	1.45931	1.62459	0.500617967754953	0.611770206116554	0.199605799179589	1.11781	1.09217	1.19955	1.49396	1.24429	1.48017
536	P07091	S100a4	2.95768	1.84743	1.03501	2.0934	1.88797	2.48465	2.03802	1.78703	1.56435	2.44611	1.44345	1.21948	1.9915	-1.84164	-3.15211	-1.73121	-2.57859	-2.08948	-2.74535	-2.96984	-2.8292	-2.02169	-2.48335	-3.24889	-2.76015	1.0057	1.83914	1.92306	2.45346	2.01528	2.04452	2.38013	2.197	2.56368	1.92587	1.72754
537	P07356	Anxa2	1.72474	1.43517	1.40038	1.37896	1.47549	1.37061	1.41474	1.42746	1.39346	1.42863	1.4938	1.42754	1.43742	1.17123	1.16813	1.23421	1.19833	1.15629	1.25032	1.18926	1.21904	1.24327	1.16376	1.13542	1.23312	1.72226	1.71628	1.76063	1.75043	1.78537	1.72023	1.73019	1.73425	1.74211	1.78458	1.79106
538	P07607	Tyms	1.44145	1.4936	1.46446	1.52724	1.45614	1.51781	1.43782	1.58833	1.49734	1.5792	1.45705	1.46807	1.62419	1.57549	1.44752	1.52404	1.49556	1.48347	1.49461	1.55063	1.48418	1.46216	1.5043	1.46794	1.52626	1.52736	1.44138	1.22558	1.34486	1.25716	1.43311	1.45865	1.32949	1.51763	1.45306	1.42408
539	P07724	Alb	1.37536	1.36592	1.49951	1.22021	1.55492	1.23057	1.15096	1.20721	1.28518	1.28618	1.51054	1.50023	1.4121	1.30055	1.27576	1.28765	1.46609	1.10174	1.35253	1.14164	1.19995	1.51082	1.35005	0.818088247085938	1.3901	1.54726	1.69552	2.07149	1.56076	1.96431	1.63263	1.72543	1.58864	1.39479	1.67676	2.35268
540	P07742	Rrm1	1.44606	1.56163	1.56435	1.54397	1.56837	1.62654	1.63961	1.68779	1.59336	1.64601	1.56661	1.60798	1.62591	1.35669	1.357	1.2743	1.39522	1.39057	1.38341	1.3883	1.38127	1.35816	1.49142	1.46895	1.41114	1.48777	1.37907	1.28334	1.45296	1.30303	1.40411	1.44533	1.34843	1.61058	1.43181	1.41956
541	P07901	Hsp90aa1	1.38698	1.33824	1.38857	1.4077	1.4912	1.38916	1.46655	1.41098	1.4591	1.44757	1.37394	1.43821	1.4469	1.53603	1.55529	1.49144	1.47665	1.57593	1.5778	1.52607	1.58558	1.45865	1.55613	1.60296	1.55584	1.47269	1.41474	1.4228	1.51204	1.46669	1.3763	1.4753	1.44548	1.53212	1.51368	1.4291
542	P07903	Ercc1	0.787137422237163	1.23405	1.64934	1.42387	0.624430377273748	1.61717	1.40664	1.5988	1.63608	1.54879	0.550239135365543	1.231	1.8311	1.14763	1.23234	1.70727	1.37812	1.54917	1.53205	0.555465414561621	1.6589	1.74824	1.65509	1.78418	1.8931	1.36707	1.51042	1.43953	1.52523	1.55885	1.52471	1.50202	1.73165	0.761997163005401	1.84338	1.84228
543	P08003	Pdia4	1.41497	1.40508	1.37469	1.41598	1.38319	1.3767	1.44458	1.40216	1.37613	1.40475	1.33404	1.39647	1.43878	1.57983	1.51504	1.51323	1.56742	1.5861	1.52201	1.55927	1.57046	1.52791	1.53233	1.56081	1.55499	1.45271	1.43342	1.54017	1.54344	1.54572	1.48372	1.45614	1.45705	1.47501	1.48438	1.3671
544	P08030	Aprt	1.10971	0.352345	0.958596324165129	1.13517	1.23872	1.28262	1.55164	1.4354	1.29267	1.533	1.24054	1.3701	1.528	1.32194	1.22822	1.44225	1.36674	1.55652	1.46948	1.6066	1.57632	1.60844	1.76408	1.53511	1.88645	1.48022	1.42251	1.30162	1.72999	1.58128	1.57907	1.77464	1.75384	1.95596	1.59442	1.5737
545	P08071	Ltf	2.65968	2.15962	2.11568	2.5831	1.79912	1.36784	1.64294	2.01528	1.83024	2.12719	2.04805	1.45985	1.85368	1.19874	-0.832049180505955	0.717632451145592	1.01552	-1.67045	-1.6474	0.868700141142297	-0.889815001622447	-0.716138	-1.54338	0.771315459248258	-1.51137	1.83453	1.90147	1.41907	1.7644	0.0925869197901563	1.4482	1.6754	1.63626	1.98492	1.92143	1.80138
546	P08101	Fcgr2	1.60182	1.56347	1.50694	1.60711	1.63863	1.69735	1.65764	1.59119	1.74279	1.6043	1.72962	1.7326	1.7016	1.11874	1.22238	1.29896	1.25088	1.03956	1.27326	1.34599	1.35621	1.24556	1.18896	1.32442	1.44059	1.62387	1.66594	1.09171	1.16095	0.983420689272366	1.54026	1.45264	1.47861	1.58538	1.66304	1.73417
547	P08113	Hsp90b1	1.37229	1.49602	1.4813	1.5068	1.51437	1.47338	1.53257	1.51704	1.48859	1.56946	1.50807	1.53528	1.55818	1.51265	1.47282	1.40904	1.47641	1.49572	1.52557	1.49612	1.49975	1.471	1.49075	1.48412	1.54488	1.37781	1.37422	1.42101	1.49205	1.45693	1.40345	1.42663	1.42608	1.39684	1.44626	1.37193
548	P08207	S100a10	2.40159	1.26682	0.977982462250688	1.61476	0.832557576563573	1.72174	0.316479667764705	1.51494	1.84968	2.0534	1.38421	0.834381429775199	1.10938	0.0637916952610237	0.166384	0.0990944192437165	0.0973443246386329	0.325084	-0.485631217296645	0.573406648080279	-0.453749219163515	-0.503023120047385	0.206037306637661	-0.746047385330959	0.218889116475971	2.25574	2.38021	1.80464	2.65268	2.11714	2.36172	1.83564	2.61503	2.97649	1.47581	1.06144
549	P08228	Sod1	1.27418	1.55371	1.51578	1.40985	1.32324	1.13285	1.2637	1.27894	1.24031	1.29176	1.13507	1.26865	1.03532	1.85454	2.03994	1.94989	1.89795	1.98137	1.98329	1.78269	1.83467	1.84244	1.85866	1.93402	1.83333	1.20364	1.30933	0.976389042152734	0.978735733175257	1.08908	1.04035	0.973180174475906	0.928854188217973	1.15028	1.26634	0.939274232571194
550	P08249	Mdh2	1.36139	1.41245	1.4176	1.39951	1.57411	1.44256	1.42068	1.40299	1.38483	1.33441	1.47445	1.44339	1.45859	1.5567	1.52463	1.52984	1.45299	1.47899	1.54883	1.49602	1.44033	1.52801	1.48895	1.39735	1.51523	1.37714	1.31881	1.79466	1.69081	1.79309	1.49838	1.47207	1.40146	1.2918	1.41613	1.36361
551	P08508	Fcgr3	1.89405	1.93997	1.4443	1.7786	1.44302	2.08615	1.35189	1.61028	1.50999	1.46154	1.50346	1.05936	1.38481	1.13545	1.39019	1.15303	1.44803	1.56085	1.20061	1.45773	1.09518	1.27868	1.57486	1.49133	1.13982	1.85666	2.0376	1.1497	0.609598020232905	0.888648935751845	1.47474	1.69784	1.75246	0.851903516728649	1.21226	1.77843
552	P08556	Nras	1.69925	1.54407	1.86866	1.73475	1.79907	1.59494	1.75522	1.52665	1.60012	1.78195	1.68347	1.49585	1.58731	1.35308	1.48542	1.41761	1.20589	1.64457	1.51257	1.66902	1.54298	1.36245	1.28029	1.38779	1.1518	1.39171	1.34985	1.02805	1.02814	0.893132019283994	1.06502	1.52434	1.26856	1.42586	1.42652	1.31287
553	P08752	Gnai2	1.54177	1.46856	1.43995	1.51745	1.49399	1.55092	1.56437	1.43808	1.53349	1.58178	1.43823	1.59478	1.44895	1.20578	1.35442	1.41215	1.37472	1.35446	1.35215	1.45833	1.4915	1.45132	1.35966	1.43577	1.37807	1.60569	1.61562	1.17271	1.31519	1.19856	1.56578	1.58696	1.57484	1.68457	1.62567	1.67809
554	P08775	Polr2a	1.48654	1.45959	1.44489	1.47731	1.40973	1.49593	1.49536	1.50489	1.47985	1.54312	1.48814	1.44331	1.58236	1.4425	1.43184	1.43694	1.46956	1.46872	1.44253	1.45122	1.42401	1.50921	1.47681	1.46002	1.48028	1.51373	1.50943	1.37047	1.43173	1.38323	1.50496	1.47722	1.46797	1.596	1.51304	1.46276
555	P08905	Lyz2	2.56011	-0.114438673470812	0.154538253206355	0.209576	-0.0536447283082199	0.0507672418125916	-0.0288492945756264	0.0687658065530547	-0.042912412450789	0.107083948775763	-0.223623125410753	0.0893584397700848	0.0317339567027394	-0.567783363346186	-0.530518009088788	-0.475339315954655	-0.711394	-0.441873167681382	-0.432636467506056	-0.715435	-0.530078938574221	-0.429765051375764	-0.629265	-0.485901	-0.374902916439809	2.66596	2.7138	2.62083	2.79271	2.63013	2.68053	2.68289	2.81512	2.9898	2.84361	2.67152
556	P09041	Pgk2	1.77049	1.96224	1.56442	1.81771	1.3719	1.27752	1.86754	1.32091	1.30264	1.72592	1.23118	1.30991	1.79382	1.69378	1.86569	2.11801	1.0558	1.3409	1.85679	1.04676	1.07516	1.9271	1.3342	1.514	1.03407	1.47596	1.9649	0.630692692228649	1.38021	0.704174117826758	1.09343	0.858429341863164	1.42888	1.24761	1.2433	1.18766
557	P09055	Itgb1	1.57469	1.49605	1.46465	1.57243	1.37675	1.57257	1.51088	1.30563	1.55404	1.52307	1.43031	1.61438	1.46378	1.25844	1.40078	1.6602	1.54278	1.41142	1.44385	1.62325	1.62575	1.38633	1.42221	1.59129	1.43534	1.54283	1.49529	1.08686	1.20701	1.06956	1.51782	1.49863	1.49689	1.58829	1.5719	1.49892
558	P09103	P4hb	1.3851	1.5296	1.55355	1.53674	1.66211	1.52682	1.57838	1.56247	1.54187	1.56716	1.59458	1.56924	1.58114	1.53403	1.46786	1.4123	1.42407	1.48444	1.4771	1.44569	1.45399	1.40337	1.4398	1.45662	1.42312	1.3719	1.37008	1.41468	1.43151	1.44217	1.39113	1.37157	1.38578	1.38544	1.41868	1.39153
559	P09405	Ncl	1.42341	1.56874	1.5719	1.56198	1.65173	1.47421	1.57362	1.47309	1.45421	1.47126	1.50132	1.55147	1.54585	1.47304	1.42773	1.47153	1.37824	1.45559	1.45239	1.35989	1.34182	1.41576	1.41351	1.43692	1.48547	1.49425	1.47161	1.51626	1.47407	1.50199	1.41309	1.44581	1.40458	1.30398	1.51146	1.52761
560	P09411	Pgk1	1.4536	1.53716	1.59892	1.57447	1.56258	1.48386	1.59248	1.5908	1.49173	1.58047	1.44768	1.56751	1.68716	1.3759	1.34332	1.2805	1.28496	1.35735	1.37248	1.30106	1.34162	1.28346	1.29721	1.34843	1.406	1.54996	1.54626	1.38928	1.49961	1.55138	1.47716	1.54598	1.49274	1.49942	1.62923	1.56354
561	P09450	Junb	1.94389	1.71299	1.76343	1.62282	1.28674	1.32918	1.57474	1.42864	1.33927	1.65333	1.65185	1.31492	1.67433	1.4339	1.16713	1.32834	1.21973	1.16198	1.6241	1.31568	1.37907	1.20678	1.20638	0.933232	1.4459	1.58147	1.47126	1.65071	1.58509	1.64574	1.66404	1.56374	1.49639	1.66767	0.947043189043393	1.45671
562	P09528	Fth1	1.61836	1.2744	1.29834	1.0843	1.03725	1.33743	1.12663	1.21996	1.19533	1.34061	1.2366	1.23115	1.32182	1.83887	1.82412	1.64313	1.59132	1.72224	1.55096	1.84665	1.68664	1.54683	1.81093	1.70335	1.58514	1.52912	1.35248	1.3619	1.52999	1.30977	1.60035	1.11719	1.44514	1.58157	1.42479	1.509
563	P09671	Sod2	1.22375	1.23262	1.17277	1.31303	1.47665	1.41762	1.36539	1.35917	1.26791	1.3252	1.37934	1.31151	1.36742	1.61625	1.67794	1.60513	1.62205	1.56572	1.66597	1.67833	1.61435	1.6633	1.69405	1.6366	1.78163	1.30615	1.25955	1.65077	1.64827	1.69504	1.387	1.33722	1.46288	1.39787	1.27918	1.22001
564	P09925	Surf1	1.52488	1.96809	1.37308	1.41662	1.73124	1.77118	1.41848	1.60168	1.54765	1.63636	1.77776	1.46561	1.43837	1.58777	1.65636	0.564212196923742	1.73878	1.23523	1.58559	1.6512	1.2238	1.75097	1.66563	0.663027137124694	1.54265	0.997403126039799	1.2159	1.60825	1.58569	1.18025	1.28385	1.52016	1.28829	0.465653548164099	1.22422	1.86225
565	P09926	Surf2	1.6094	1.7131	1.77369	1.45309	1.28641	1.4801	1.34723	1.65505	1.74914	1.57041	1.2481	1.68787	1.80244	1.71926	1.68002	1.4332	1.65803	1.63893	1.44262	1.68384	1.6336	1.26347	1.60187	1.56749	1.44508	1.21958	1.13798	1.08188	1.33555	1.19118	1.22138	1.25244	1.24748	1.31019	1.23021	1.12563
566	P0C0A3	Chmp6	1.67121	1.44648	1.1577	1.43656	1.56727	1.52371	1.22275	1.4212	1.2331	1.11076	1.40646	1.41618	1.25356	1.53954	1.44238	1.80219	1.47044	1.48813	1.53694	1.60582	1.50475	1.34392	1.27774	1.52735	1.43761	1.48851	1.84224	1.43813	1.39418	1.2066	1.37477	1.26922	1.59779	1.88815	1.64217	1.66453
567	P0C0S6;Q3THW5	NA	1.66705	1.73938	1.77695	1.54119	1.68103	1.78706	1.53467	1.62535	1.60474	1.50902	1.66703	1.63631	1.49507	1.66229	1.41132	1.31954	1.51989	1.31586	1.23923	1.51222	1.35098	1.28323	1.42342	1.32298	1.26414	1.32841	1.2572	1.57349	1.39749	1.2845	1.41555	1.28324	1.29881	1.34394	1.38758	1.25745
568	P0C6B7	Igsf6	1.64587	1.73193	1.59312	1.73728	1.82026	1.74388	2.00352	2.12333	1.55138	1.69587	1.62676	1.70423	1.36332	1.25742	1.19193	1.90656	1.86574	1.51089	1.56568	1.61536	1.52241	1.73622	1.48179	1.78342	1.60714	0.887643361379975	1.23109	0.0902219607646726	0.628594832214713	0.439092553334491	1.04576	0.300393421859585	1.15717	1.05718	0.939831448156698	1.45516
569	P0C7N9	Psmg4	1.42914	1.36048	1.41948	1.55144	1.55014	1.47227	1.52407	1.53405	1.55755	1.56003	1.30178	1.43179	1.509	1.40331	1.53394	1.59663	1.37471	1.5928	1.43059	1.53284	1.62736	1.26802	1.5538	1.6955	1.58034	1.45944	1.44996	1.3325	1.48042	1.36405	1.29839	1.41947	1.57024	1.60296	1.35297	1.18235
570	P0CG14	Derpc	1.22206	1.484	1.58851	1.48373	1.47482	1.48382	1.52582	1.54852	1.4883	1.64273	1.53521	1.43188	1.59519	1.51529	1.671	1.63871	1.66656	1.6458	1.59814	1.46361	1.66091	1.67422	1.67108	1.68496	1.56532	1.32607	1.44158	0.883889773443923	0.848506817054283	0.701247217062687	1.15286	1.28895	1.35257	1.56544	1.486	1.43472
571	P0CL69	Znf703	1.90179	1.97268	1.75054	1.78597	1.65091	1.71274	1.8469	1.2266	1.4866	1.74207	0.809216749544781	1.61767	1.72788	1.48836	1.72886	1.51949	0.358216197955213	2.07416	1.19107	1.66118	1.55697	1.60596	1.84888	1.80436	-0.826080008755729	1.31391	1.62505	0.384068150858903	0.666363396264583	-0.728269276836637	1.13449	1.14864	1.8389	1.08934	1.69452	1.53425
572	P0CW03	Ly6c2	1.81235	1.91262	1.77305	1.98198	1.63026	1.9594	1.67672	1.68995	1.88152	2.06349	1.56205	1.8353	1.60981	0.670388097949272	0.399721449728296	0.857979	0.920043640750315	0.672524357843421	0.418804534212431	0.916106093942134	0.673685791550054	0.492456324296547	0.775586628720875	0.817327942401064	0.697328430719649	1.80538	1.78237	1.34197	1.40149	1.25469	1.72508	1.69945	1.81665	2.12518	1.63621	1.55225
573	P0DN34	Ndufb1	1.51518	1.394	0.542472497170968	1.77475	1.42225	2.53201	1.49106	0.652853916397498	1.31494	1.45301	0.935988637173625	1.42445	1.03953	0.884413138521577	1.63638	2.10396	1.34101	1.21128	1.73164	1.68408	1.58628	2.16144	0.721570019601046	1.57481	1.71856	1.37126	0.958844028542289	0.265183117382451	1.85961	1.02211	1.70978	1.37791	1.3612	1.27919	1.09581	2.16404
574	P0DP26;P0DP27;P0DP28	NA	1.61903	1.84587	1.92471	1.51975	1.89232	1.9085	1.87392	1.59575	1.22609	1.11995	1.67007	1.63561	2.00225	1.3132	1.45215	1.58404	1.44491	1.18882	1.10303	1.34545	1.06763	1.15098	1.32358	1.31427	1.00085	1.42753	1.66477	1.62108	1.407	1.44781	1.60057	1.00842	1.00046	1.1673	0.875279844822804	1.60758
575	P0DPE0	Eef1akmt4	1.4205	1.65154	1.6068	1.52056	1.5471	1.54676	1.60437	1.64226	1.57567	1.64688	1.42089	1.52847	1.24528	1.51139	1.41934	1.50598	1.57464	1.49096	1.40683	1.54993	1.47846	1.44986	1.75612	1.58044	1.45316	1.37809	1.34274	1.41184	1.46357	1.11144	1.36664	1.35683	1.30897	1.39871	1.1926	1.37923
576	P10107	Anxa1	2.03476	1.50702	1.46815	1.49032	1.34882	1.49083	1.48578	1.36357	1.4284	1.52154	1.44237	1.51166	1.57131	0.551619004976492	0.546304659949276	0.531947155525255	0.522095437128127	0.494008000427863	0.549337433912874	0.508769448577649	0.489164489239744	0.603458756630151	0.534112817800241	0.596204	0.611110845645783	1.97262	2.04226	1.95393	2.07892	2.0604	2.08988	2.00434	2.0448	2.08705	2.03714	2.02651
577	P10126	Eef1a1	1.40517	1.39289	1.40607	1.42604	1.47679	1.40527	1.49243	1.46826	1.41751	1.4899	1.38782	1.43084	1.47494	1.44405	1.52972	1.43914	1.457	1.60171	1.56147	1.41679	1.58012	1.53001	1.53407	1.59864	1.5973	1.50419	1.4666	1.36729	1.47737	1.3911	1.39306	1.46642	1.41703	1.60977	1.51076	1.43533
578	P10404	NA	1.39386	1.25066	1.09203	1.28347	1.26231	1.34408	1.41241	1.29827	1.30197	1.5122	1.29846	1.20546	1.30293	1.5953	1.56671	1.7509	1.73447	1.52893	1.73328	1.7843	1.75567	1.69422	1.61016	1.72506	1.71051	1.51087	1.52058	1.20184	1.26657	1.1639	1.3832	1.44236	1.44804	1.48978	1.43957	1.58458
579	P10518	Alad	1.2996	1.6004	1.54534	1.68469	1.51776	1.57125	1.63231	1.68275	1.64074	1.72858	1.66687	1.69588	1.77801	1.46799	1.54516	1.53454	1.54511	1.39962	1.48487	1.52969	1.43014	1.49043	1.57249	1.41348	1.57865	1.30428	1.43044	1.11163	1.14397	1.0784	1.11606	1.33446	1.37411	1.41787	0.866703332724118	1.36309
580	P10605	Ctsb	1.73521	1.13012	1.17391	1.17967	1.24538	1.19615	1.11539	1.15964	1.12131	1.16351	1.13446	1.15367	1.0999	1.56086	1.57808	1.54954	1.54277	1.60132	1.62964	1.58546	1.57874	1.5004	1.524	1.65527	1.58624	1.77873	1.68062	1.5063	1.58212	1.52742	1.52616	1.64637	1.58688	1.66196	1.75831	1.70096
581	P10630	Eif4a2	1.44967	1.46138	1.51883	1.48026	1.51752	1.4745	1.55256	1.56971	1.5298	1.53424	1.51792	1.51151	1.44279	1.44617	1.4508	1.34411	1.40817	1.44376	1.36607	1.43291	1.45967	1.34998	1.48544	1.46343	1.4252	1.57547	1.40371	1.44749	1.54617	1.48336	1.47872	1.46125	1.46355	1.61012	1.44311	1.46814
582	P10639	Txn	1.54283	1.75787	1.57665	1.51643	1.67498	1.53631	1.57452	1.84997	1.56133	1.49897	1.64402	1.54055	1.64304	1.57102	1.27802	1.22025	1.40875	1.33129	1.30832	1.4651	1.32254	1.30406	1.29545	1.34337	1.3082	1.42383	1.43471	1.44057	1.46285	1.59279	1.43162	1.41458	1.42735	1.41672	1.39608	1.29118
583	P10649	Gstm1	1.65248	1.52649	1.6448	1.61211	1.56523	1.59212	1.67037	1.67545	1.58673	1.69414	1.53823	1.69833	1.69099	1.24438	1.17205	1.08397	1.15232	1.2305	1.1729	1.13634	1.22207	1.04609	1.08847	1.19871	1.17539	1.65388	1.53464	1.49452	1.57054	1.55581	1.59054	1.58575	1.55229	1.70396	1.62642	1.54415
584	P10711	Tcea1	1.40389	1.63074	1.61659	1.55063	1.47129	1.51278	1.53226	1.55523	1.5437	1.54162	1.53151	1.58409	1.6167	1.51617	1.40528	1.3675	1.45265	1.41106	1.44585	1.41207	1.44117	1.36542	1.403	1.37351	1.3955	1.44382	1.45115	1.40948	1.42201	1.41852	1.45428	1.43815	1.41497	1.54554	1.52234	1.38955
585	P10810	Cd14	2.83589	0.0487939310665834	0.0684311928313743	-0.0215361587882053	-0.0954470558111492	0.406798678701263	0.0178365429460916	-0.102510888150572	0.0667442213496311	0.355574351263391	-0.110599670524115	-0.0097711737888438	0.102122137367447	-0.459212045902613	-0.290548734478626	0.163265375507351	0.0676099217664157	-0.288740371688934	-0.293796815186168	0.185750858083907	-0.448826301766482	-0.0350779299156712	-0.0631717004450535	-0.137555	0.103690577347407	2.78741	2.88076	1.93378	1.858	1.94492	2.88226	2.87461	2.89791	2.84088	2.77929	2.88314
586	P10852	Slc3a2	1.37525	1.75788	1.60876	1.77567	1.65139	1.76346	1.75302	1.602	1.64788	1.74036	1.61941	1.76402	1.6915	1.13619	1.22976	1.44493	1.30693	1.17202	1.26943	1.42374	1.45289	1.35173	1.16845	1.36168	1.25408	1.48827	1.57292	0.958233105095897	1.03619	0.990727525434577	1.48121	1.46471	1.47238	1.51134	1.54048	1.58811
587	P10853;P10854;Q64475;Q64478;Q64525;Q6ZWY9;Q8CGP1;Q8CGP2	NA	1.40835	1.71625	1.87996	1.61038	1.42675	1.35	1.70635	1.76501	1.49076	1.67641	1.54228	1.61423	1.66934	1.32307	1.30916	1.14851	1.25899	1.271	1.27656	1.29934	1.2825	1.31233	1.23727	1.35079	1.28037	1.68424	1.42706	1.42489	1.58352	1.51342	1.64708	1.39483	1.24248	1.34789	1.60148	1.57411
588	P10922	H1-0	1.47873	1.64217	1.68918	1.54408	1.67756	1.65043	1.83298	1.61225	1.52472	1.57532	1.61779	1.45507	1.87676	1.17099	1.15225	0.889564391942755	0.997972122659996	1.01067	0.826883690697352	0.991955	0.768923178704577	1.21368	1.21711	0.823396390932687	1.07312	1.48637	1.338	1.876	1.85156	1.90672	1.96865	1.76449	1.55709	1.7052	1.58666	1.29365
589	P10923	Spp1	2.94316	-0.342042444692332	-0.159156778760075	0.537681852659447	-0.141760158419229	-0.312254676239823	-0.291491411495579	-0.429813007584757	-0.358843535913177	-0.0689089678627829	-0.818441653168926	-0.233990486229893	0.034344752038067	1.57851	1.50273	1.76773	1.67952	1.46184	1.43208	1.53138	1.43713	1.29503	1.40775	1.38769	1.44435	2.56111	2.73218	0.783810256538535	0.702633601031916	0.705494125010137	2.09229	2.14898	2.09999	2.59213	2.47091	2.51492
590	P11031	Sub1	1.56472	1.51952	1.60095	1.51363	1.62898	1.56483	1.53817	1.53596	1.55423	1.6373	1.42926	1.59999	1.57616	1.38758	1.37858	1.2266	1.29262	1.4627	1.3262	1.27008	1.38379	1.10393	1.46728	1.52883	1.36506	1.65341	1.38219	1.40015	1.42481	1.50877	1.51469	1.50469	1.46859	1.73009	1.40801	1.40812
591	P11103	Parp1	1.45164	1.73449	1.67803	1.61015	1.62054	1.63156	1.56794	1.64406	1.6523	1.6109	1.62696	1.66701	1.64944	1.38474	1.34233	1.29211	1.38295	1.32778	1.30997	1.34318	1.30735	1.29809	1.38293	1.35406	1.29575	1.37388	1.37938	1.46485	1.43459	1.36535	1.46072	1.45196	1.42646	1.43239	1.44272	1.43923
592	P11152	Lpl	3.33211	0.0299870443503573	-0.0543727271377749	-0.180889334421728	-1.13798	-0.131607453337644	0.0955061167384123	0.0724897292565208	0.320971982097177	0.030009262574106	-0.377311386922835	-0.0406986650490122	-0.127942333575185	-0.209919031255005	0.280409861257267	0.255327367068873	0.275638028354531	0.589650640525815	-0.116903719034557	0.312231608902925	0.0472560621874092	0.101121299426754	0.0194148844415711	-0.0767317883644172	0.133211385200136	2.70088	2.72588	2.31353	2.36677	2.38405	2.55182	2.52356	2.66497	2.85433	2.64927	2.43419
593	P11157	Rrm2	1.51696	1.56709	1.61378	1.58243	1.58727	1.64879	1.61227	1.57745	1.67721	1.66728	1.58203	1.55183	1.53975	1.39192	1.4184	1.36516	1.39403	1.40684	1.29247	1.34381	1.41859	1.40283	1.48471	1.4728	1.42351	1.54168	1.57412	1.14043	1.28837	1.18763	1.26992	1.37291	1.42108	1.52384	1.46384	1.53037
594	P11247	Mpo	-1.77902	3.00554	2.94848	3.00032	2.86528	2.9817	2.98348	2.97409	3.00511	3.01744	2.94861	2.94807	2.93268	-2.23404	-2.28989	-2.20658	-2.2069	-2.26562	-2.32413	-2.40995	-2.22605	-2.16533	-2.31166	-2.36457	-2.17388	-1.87269	-1.73291	-1.83921	-1.7065	-1.72179	-1.775	-1.67189	-1.66852	-1.61821	-1.76839	-1.72189
595	P11276	Fn1	2.48692	1.18674	0.938905	0.776878609264584	0.858316355516134	0.737625	0.733763189805872	0.923817	0.989404010707618	1.1557	1.07227	0.960174801329957	0.941704796700157	0.807759498612923	0.796144046805842	0.537922	0.694036583824081	1.36263	0.487215379732391	0.828605037236753	0.610161210814395	0.673676385136393	0.962532967069962	0.842585944663532	0.952290037673209	2.32684	2.5002	1.80965	2.00943	1.90762	2.13474	2.14554	2.16925	2.34612	2.39082	2.1886
596	P11352	Gpx1	1.76775	1.44442	1.33957	1.38795	1.41679	1.43763	1.38455	1.37918	1.41516	1.45011	1.39665	1.34306	1.43946	1.1858	1.1391	1.14958	1.22852	1.10733	1.14909	1.24638	1.18833	1.21659	1.23803	1.20589	1.20614	1.64913	1.59476	1.93	1.85637	1.81998	1.92666	1.88096	1.82639	1.66472	1.64301	1.60873
597	P11438	Lamp1	1.68147	1.38911	1.2767	1.3426	1.20507	1.41794	1.388	1.22156	1.33475	1.34872	1.2623	1.36453	1.40936	1.28952	1.38279	1.40946	1.37509	1.32612	1.39248	1.43988	1.46228	1.39225	1.30183	1.412	1.36608	1.70071	1.68039	1.61292	1.74976	1.71249	1.6767	1.72033	1.68136	1.63146	1.6769	1.68095
598	P11440	Cdk1	1.5571	1.69219	1.57629	1.60826	1.66241	1.58538	1.7193	1.73719	1.64162	1.6751	1.71349	1.59425	1.66813	1.28474	1.30325	1.24074	1.22679	1.21958	1.21693	1.34154	1.25506	1.20263	1.32317	1.28546	1.21204	1.55364	1.49045	1.31187	1.50607	1.41269	1.46791	1.42389	1.47536	1.63381	1.45556	1.41414
599	P11499	Hsp90ab1	1.39771	1.43098	1.42813	1.47933	1.5098	1.42842	1.49925	1.4658	1.47342	1.56059	1.39222	1.5181	1.50637	1.48352	1.48779	1.4371	1.41634	1.53537	1.53328	1.46682	1.51999	1.40391	1.46057	1.53624	1.55044	1.49982	1.44748	1.36782	1.47386	1.47051	1.37379	1.45509	1.44881	1.53873	1.52879	1.50357
600	P11609	Cd1d1	1.53938	1.139	1.17597	1.24943	1.09294	1.37782	1.16192	0.942879348191289	1.29256	1.15056	1.28237	1.13856	0.996712048566494	1.46937	1.66132	1.74089	1.71629	1.50651	1.78042	1.81852	1.79505	1.62421	1.57577	1.68868	1.7462	1.57591	1.6559	1.34118	1.4676	1.31023	1.52367	1.52811	1.65106	1.5907	1.54347	1.51026
601	P11672	Lcn2	2.54193	1.82125	2.21749	1.76798	2.36633	1.86972	2.018	1.99976	1.80962	2.15428	2.10876	1.89616	2.00368	-2.88704	-1.52007	-0.690061048632996	-1.30577	-0.804839431088749	-1.98679	-0.787469814856095	-1.6361	-0.391884296444731	-0.806409783766872	-1.39354	-1.28084	2.31712	2.29396	1.1929	1.14924	0.980416516552507	1.85801	1.87751	1.80789	1.96597	2.18618	2.24479
602	P11680	Cfp	1.4904	0.934265686423527	0.972183704133068	1.0126	0.894430892923205	1.04877	1.01844	0.867129330656828	1.0574	1.17612	0.874105	1.01493	0.950089825437071	1.8881	1.92581	2.05214	1.77419	1.9306	2.00214	1.86732	2.05061	1.9051	2.06317	2.04755	2.01579	1.40244	1.42425	0.940517731005454	0.999628219958996	0.931941870274649	1.29061	1.36228	1.2186	1.46	1.47104	1.37524
603	P11688	Itga5	1.56564	1.47397	1.64651	1.56153	1.38187	1.68457	1.48863	1.56716	1.6194	1.71678	1.49192	1.63045	1.59262	1.41663	1.39438	1.4016	1.48205	1.36422	1.30168	1.43723	1.32404	1.48749	1.50081	1.50205	1.47674	1.53316	1.44837	1.12204	1.19953	0.997904219937434	1.47254	1.39623	1.46273	1.59646	1.55195	1.51487
604	P11835	Itgb2	1.85146	1.24212	1.09165	1.22878	1.10608	1.32306	1.2169	1.03344	1.18632	1.22718	1.207	1.29846	1.15732	1.14931	1.27493	1.55528	1.47921	1.28438	1.35249	1.52624	1.52689	1.37437	1.25584	1.4259	1.32934	1.79581	1.81401	1.61479	1.68955	1.53312	1.89427	1.83335	1.8085	1.87339	1.77585	1.8361
605	P11881	Itpr1	1.64585	1.54988	1.33372	1.39302	1.22552	1.46498	1.43508	1.35203	1.33592	1.33863	1.51996	1.46564	1.40438	1.43197	1.26096	1.59177	1.53681	1.3989	1.31403	1.58183	1.52488	1.23304	1.48649	1.42701	1.37822	1.45332	1.5284	1.74959	1.6875	1.56868	1.57901	1.65168	1.56061	1.56814	1.44449	1.44617
606	P11928	Oas1a	1.56379	1.33292	1.39449	1.40361	1.25548	1.44877	1.39787	1.35657	1.54893	1.38072	1.38801	1.45013	1.41418	1.51192	1.49682	1.67087	1.5139	1.57686	1.45431	1.63197	1.59319	1.53637	1.5871	1.63507	1.52437	1.47251	1.45337	1.30275	1.44848	1.46345	1.39351	1.51445	1.50974	1.54986	1.46561	1.2998
607	P11930	Nudt19	1.70332	1.26308	1.11437	0.875118001265404	0.96858	1.43373	1.27405	1.21424	1.31517	1.51822	1.18758	1.2062	1.37305	1.76012	1.55271	1.67873	1.58502	1.59658	1.61296	1.92135	1.59385	1.56399	1.99839	1.64982	1.58861	1.65738	1.52345	1.11805	1.57761	1.48128	1.40178	1.60684	1.57252	1.63515	1.36761	0.663914567343231
608	P11983	Tcp1	1.42148	1.44229	1.46843	1.44666	1.53485	1.39807	1.54887	1.45049	1.39998	1.51459	1.36082	1.54994	1.52451	1.47768	1.51467	1.40435	1.36402	1.55938	1.53063	1.38954	1.50602	1.46695	1.44784	1.54324	1.4734	1.54959	1.4695	1.36088	1.54456	1.45124	1.42606	1.47517	1.42427	1.53189	1.54249	1.50268
609	P12023	App	1.8763	1.08063	1.10708	1.13059	0.963670669828843	1.24934	1.04739	1.11685	1.17424	1.1608	1.20076	1.15281	1.14802	1.56161	1.60011	1.82053	1.90908	1.66703	1.71471	1.8646	1.78556	1.67376	1.74467	1.64379	1.63342	1.7321	1.84703	1.06794	0.968411781267839	0.820976864060352	1.37803	1.41249	1.33201	1.84846	1.81601	1.51028
610	P12265	Gusb	1.30724	1.10613	1.02599	1.19362	1.18033	1.20283	1.26779	1.21711	1.19976	1.23475	1.14021	1.19826	1.11652	1.7138	1.80562	1.7623	1.75273	1.8803	1.79144	1.83546	1.98268	1.68383	1.99684	1.91422	1.82777	1.33649	1.20747	1.34459	1.40186	1.33377	1.26182	1.31128	1.40263	1.535	1.26124	1.23231
611	P12367	Prkar2a	1.55278	1.38369	1.20178	1.23276	1.08922	1.29238	1.36791	1.32909	1.24118	1.34106	1.24839	1.43964	1.34399	1.6472	1.60412	1.56898	1.71394	1.53757	1.59802	1.67565	1.54384	1.59859	1.59987	1.6345	1.58647	1.4224	1.55999	1.42895	1.50729	1.32457	1.54897	1.52477	1.44681	1.53113	1.60917	1.50835
612	P12382	Pfkl	1.42566	1.34414	1.44028	1.45924	1.48118	1.48338	1.56591	1.51663	1.5401	1.62335	1.45533	1.46728	1.54001	1.39466	1.38905	1.41255	1.41471	1.46584	1.41102	1.48666	1.4196	1.38471	1.49929	1.50774	1.55165	1.49363	1.36592	1.38884	1.59266	1.48803	1.45583	1.54287	1.48979	1.6528	1.41263	1.43487
613	P12787	Cox5a	1.19561	1.89317	1.79644	1.8557	1.98038	1.85942	1.80951	1.58729	1.68186	1.52452	1.51707	1.77708	1.40716	1.22614	1.37326	1.46407	1.24374	1.52162	1.7032	1.22927	1.33889	1.58287	1.20718	1.10631	1.2626	1.3874	1.08128	1.73876	1.47421	1.42302	1.3835	1.04965	1.10762	1.06273	0.968716009767382	1.3024
614	P12815	Pdcd6	1.50229	1.51091	1.4665	1.48894	1.47463	1.46699	1.51236	1.51062	1.52289	1.52752	1.53596	1.47206	1.44507	1.43978	1.34601	1.34373	1.35943	1.4472	1.40112	1.43646	1.44034	1.35134	1.3813	1.40968	1.39989	1.42183	1.49577	1.52856	1.53834	1.48988	1.52119	1.55959	1.60441	1.59985	1.52302	1.52976
615	P12970	Rpl7a	1.42491	1.093	1.0503	1.24574	1.01725	0.966589526587053	1.11863	1.14008	1.01065	1.27294	1.017	1.09157	1.00764	1.66612	1.73761	1.77134	1.66465	1.77508	1.62875	1.63755	1.78539	1.63147	1.78642	1.87025	1.79216	1.51887	1.4232	1.64904	1.6197	1.63791	1.37972	1.49628	1.62687	1.59706	1.54756	1.39327
616	P13020	Gsn	1.35973	0.6847	0.699755456891903	0.741856023260727	0.648776875608693	0.710024833069763	0.702882090521947	0.696082	0.646955242066958	0.760777245732988	0.628681342534617	0.663469754118197	0.687004982316908	2.0509	2.08978	2.00308	2.00525	2.11125	2.05282	1.97535	2.05497	2.0214	2.00684	2.0836	2.04829	1.41942	1.41883	1.26021	1.37328	1.35342	1.40984	1.39166	1.38987	1.3988	1.42699	1.33732
617	P13405	Rb1	1.75334	1.2755	1.35809	1.41056	1.17618	1.54462	1.30386	1.46687	1.31505	1.33067	1.37063	1.33844	1.28318	1.58582	1.4048	1.44815	1.58236	1.43953	1.32162	1.51364	1.45619	1.41115	1.61966	1.48201	1.38644	1.45624	1.54971	1.51557	1.53127	1.3363	1.64006	1.53003	1.73128	1.88423	1.50517	1.5356
618	P13439	Umps	1.43854	1.42402	1.4418	1.45438	1.38466	1.40718	1.46479	1.44123	1.4439	1.50864	1.34256	1.38998	1.41453	1.50784	1.53294	1.55208	1.49564	1.56513	1.47782	1.46536	1.51242	1.48192	1.52474	1.57445	1.56257	1.54246	1.43195	1.33421	1.53052	1.45042	1.46279	1.50589	1.50031	1.55161	1.45119	1.44646
619	P13595	Ncam1	1.72558	1.7189	1.7168	1.76614	1.76105	1.75359	1.73874	1.63464	1.75816	1.81126	1.68192	1.78196	1.73376	1.0962	1.09106	1.20131	1.26521	1.10676	1.14423	1.23201	1.13018	1.14368	1.11779	1.09963	1.15474	1.71008	1.73297	0.621484478046919	0.787116071850946	0.674275412263658	1.55421	1.55088	1.47088	1.73472	1.73315	1.71104
620	P13597	Icam1	1.39514	1.25859	1.20188	1.45564	1.35456	1.3858	1.36042	1.15223	1.31291	1.59537	1.33965	1.53448	1.39532	1.39203	1.73496	1.89888	1.72754	1.51196	1.59881	1.89867	1.8108	1.81259	1.50701	1.88251	1.78415	1.45439	1.61185	0.737579222112954	0.659309211252837	0.770425671378293	1.39809	1.18246	1.35239	1.5	1.58516	1.47211
621	P13609	Srgn	1.77173	1.25936	1.25917	1.32446	0.941444916897734	1.42402	1.37986	1.24933	1.3833	1.57209	0.972693	1.17604	1.52008	1.59497	1.44505	1.67592	1.63049	1.76116	1.52147	1.8151	1.66976	1.76422	2.02968	1.95304	1.89496	1.56312	1.61978	0.111955873825744	0.755426896660184	0.458434280210418	1.25861	1.17913	1.45888	2.0791	1.41682	1.32094
622	P13705	Msh3	1.56219	1.84879	1.38426	1.93023	1.9394	1.09591	1.69025	1.75769	1.73472	1.96851	1.93014	1.1141	1.23221	1.72409	0.872355416108812	1.55691	1.74805	0.884872	1.47058	1.55287	1.182	1.65171	1.57012	1.41188	1.63947	1.44669	1.92115	1.37703	1.58194	0.702843670433741	0.688573545478572	1.23957	1.55364	-1.31004	0.913884893134247	1.48711
623	P13707	Gpd1	2.05319	1.01922	1.48862	1.03513	0.931347507758982	1.56144	1.42326	1.29055	1.24349	1.11816	1.23341	1.04976	1.05821	1.30282	1.50219	1.52198	1.68209	1.04947	1.44387	1.55825	1.42392	1.19168	1.72546	1.28337	1.49558	1.31153	1.92663	1.71105	1.67042	1.64811	1.60711	1.51747	1.8764	1.50545	1.91645	1.68923
624	P13864	Dnmt1	1.47959	1.49834	1.48653	1.52463	1.45359	1.48062	1.50414	1.49388	1.57476	1.59679	1.40395	1.51496	1.50615	1.40362	1.39239	1.37445	1.40417	1.48047	1.38384	1.37439	1.4366	1.38868	1.46501	1.43642	1.42424	1.48388	1.40183	1.50737	1.59845	1.52976	1.50123	1.55667	1.49022	1.57864	1.4851	1.39578
625	P14069	S100a6	3.21755	1.91101	1.81888	1.92818	1.60043	1.81121	1.77668	1.87092	1.73111	1.65737	1.83515	1.62377	1.8359	-1.68378	-0.974945526755187	-1.46657	-0.907264568363536	-1.14838	-1.04948	-1.40935	-1.49329	-2.31529	-1.46152	-1.26325	-1.8239	1.86871	1.87221	2.07919	2.2256	2.00903	2.2131	1.80228	1.99824	2.18389	1.94623	1.95669
626	P14115	Rpl27a	1.61207	1.35317	1.48442	1.39095	1.43524	1.33813	1.37195	1.32085	1.35864	1.26468	1.34575	1.4115	1.35886	1.62008	1.58104	1.76246	1.4961	1.58018	1.42418	1.4966	1.37	1.51217	1.55715	1.51185	1.61511	1.46503	1.48827	1.60026	1.49596	1.47931	1.42894	1.46543	1.49397	1.36025	1.47433	1.59563
627	P14131	Rps16	1.50392	1.40326	1.47465	1.45204	1.48544	1.40657	1.43355	1.43713	1.43037	1.43372	1.39126	1.46785	1.45305	1.52712	1.51537	1.47358	1.44653	1.50649	1.51026	1.45642	1.53455	1.51612	1.48166	1.5455	1.47577	1.48447	1.50136	1.50552	1.45714	1.55274	1.41128	1.44755	1.49479	1.40822	1.51252	1.5018
628	P14148	Rpl7	1.48807	1.53291	1.49963	1.50871	1.48428	1.47173	1.41276	1.50583	1.40211	1.40685	1.4717	1.44875	1.40671	1.53083	1.48697	1.66013	1.47685	1.48579	1.37095	1.45583	1.40487	1.39783	1.47419	1.50081	1.51978	1.50356	1.4331	1.59071	1.49173	1.52132	1.44024	1.41712	1.48256	1.39685	1.48893	1.4493
629	P14152	Mdh1	1.48586	1.50927	1.45406	1.49925	1.5286	1.5	1.52135	1.49282	1.40202	1.46843	1.48927	1.46295	1.5318	1.49505	1.45896	1.44764	1.44471	1.37104	1.52633	1.46345	1.42814	1.43133	1.37399	1.44039	1.45573	1.43834	1.5317	1.47918	1.51836	1.49191	1.51485	1.53253	1.43836	1.39212	1.5495	1.46658
630	P14206	Rpsa	1.34437	1.29844	1.26865	1.3787	1.54174	1.37112	1.5047	1.48141	1.42188	1.65147	1.34546	1.3355	1.39781	1.5173	1.51587	1.47426	1.51275	1.71563	1.48815	1.53736	1.62593	1.43058	1.6294	1.58417	1.62467	1.39778	1.39155	1.26784	1.41838	1.34626	1.30565	1.47342	1.51373	1.9381	1.40493	1.36301
631	P14211	Calr	1.31583	1.51828	1.57712	1.59155	1.58305	1.62543	1.59862	1.6176	1.59708	1.62046	1.54171	1.59661	1.57865	1.55087	1.54673	1.51292	1.55386	1.57451	1.51291	1.52755	1.52176	1.42639	1.61185	1.55875	1.52673	1.28873	1.28654	1.30582	1.31784	1.23349	1.3444	1.29114	1.25208	1.3132	1.24572	1.15339
632	P14576	Srp54	1.48088	1.4083	1.38831	1.46401	1.34991	1.47571	1.49565	1.39312	1.41273	1.48496	1.35226	1.47478	1.47955	1.51631	1.46222	1.51118	1.52633	1.53638	1.4583	1.55867	1.51058	1.49665	1.59886	1.57081	1.52177	1.4617	1.4659	1.38118	1.50051	1.44909	1.47825	1.4427	1.42418	1.5512	1.5157	1.42013
633	P14685	Psmd3	1.49498	1.32088	1.33799	1.42831	1.37345	1.35794	1.46557	1.42276	1.38218	1.47583	1.40718	1.39109	1.37073	1.48595	1.47197	1.49897	1.39224	1.51112	1.47749	1.4614	1.57737	1.46983	1.50921	1.59282	1.54179	1.60698	1.43297	1.49069	1.62004	1.59266	1.38536	1.54104	1.56393	1.62485	1.43797	1.46242
634	P14733	Lmnb1	1.40983	1.61828	1.54191	1.61256	1.55275	1.5989	1.6317	1.62728	1.56648	1.62815	1.55414	1.58778	1.66335	1.41348	1.38456	1.37554	1.34294	1.39501	1.36576	1.36446	1.39276	1.35449	1.38068	1.39129	1.40576	1.4719	1.47031	1.32713	1.45555	1.40371	1.43628	1.43206	1.41215	1.49333	1.50314	1.36957
635	P14824	Anxa6	1.46978	1.47616	1.42657	1.40861	1.43125	1.41737	1.44908	1.44807	1.44057	1.49622	1.42446	1.46991	1.45423	1.41606	1.44093	1.43692	1.40137	1.44319	1.43569	1.39712	1.51421	1.4674	1.47261	1.451	1.46047	1.53488	1.52574	1.49697	1.54516	1.53219	1.52143	1.57633	1.55342	1.60511	1.53008	1.45811
636	P14869	Rplp0	1.4131	1.52621	1.50358	1.40861	1.58882	1.35512	1.4865	1.48616	1.38483	1.40733	1.40663	1.42687	1.47565	1.49329	1.44803	1.49256	1.43013	1.52643	1.53946	1.45081	1.44926	1.50764	1.41374	1.45754	1.51889	1.48059	1.44319	1.43439	1.63016	1.61032	1.41898	1.50542	1.54642	1.42551	1.50649	1.41442
637	P14873	Map1b	2.3485	0.106867402716454	0.219263867019041	0.351653018904437	0.101920735481099	0.297540649612243	0.249159001708144	0.259649377548545	0.193182783865139	0.397635966521339	0.351818738820231	0.216992364881328	0.377272503119742	1.09343	1.1229	1.15301	1.26842	1.18387	1.15201	1.21395	1.09836	1.19384	1.39721	1.36463	1.28197	2.2936	2.38	2.00107	2.05957	2.0796	2.28868	2.22917	2.35091	2.45935	2.28141	2.35964
638	P14901	Hmox1	1.94274	0.343187793722988	0.479545981384851	0.609805276719636	0.252387828489607	0.522734740955951	0.598032	0.451491	0.522157088873162	0.669872401563374	0.382468505136375	0.544483711899912	0.638616434113902	1.72311	1.80301	1.90283	1.89793	1.78186	1.89617	1.94357	1.95192	1.85746	1.748	1.85783	1.92101	1.80497	1.91219	1.12228	1.09862	1.21777	1.75715	1.73652	1.85701	1.9706	1.88142	1.90421
639	P15105	Glul	1.79979	1.24295	1.41651	1.24614	0.502658673162747	1.13459	0.951123657494388	1.47215	1.24583	1.30596	1.41134	1.18239	1.36117	1.77171	1.47475	1.25737	1.58919	1.57825	1.39513	1.64947	1.2626	1.3196	1.85935	1.7114	1.43213	1.66488	1.82298	1.54137	1.40529	1.24709	1.83981	1.59667	1.43607	1.80748	1.65093	1.59044
640	P15208	Insr	1.70799	1.37969	1.59577	1.43088	1.16604	1.61357	1.49179	1.32169	1.56075	1.50546	1.47939	1.3114	1.60097	1.44387	1.48618	1.3624	1.15349	1.29405	1.37784	1.5456	1.42445	1.60811	1.54012	1.19014	1.416	1.65378	1.72418	1.52661	1.11086	1.03876	1.48992	1.45836	1.62004	1.74752	1.48141	1.80662
641	P15261	Ifngr1	1.61473	1.3763	1.5972	1.40137	1.01053	1.72196	1.57404	1.13482	1.55948	1.69319	1.54624	1.68254	1.23504	1.47013	1.45475	1.64994	1.54352	1.44633	1.66679	1.64058	1.81719	1.76782	1.55099	1.61055	1.6945	1.70728	1.87262	-0.0604898747774034	0.302644398973509	0.492370165435882	1.33563	1.1528	1.1668	1.64038	1.51124	1.72347
642	P15307	Rel	1.33488	1.41609	1.4656	1.40165	1.30768	1.5423	1.47913	1.57123	1.4569	1.58102	1.45648	1.46802	1.52164	1.55972	1.50766	1.54615	1.64557	1.64912	1.62342	1.60562	1.47692	1.6042	1.58833	1.50937	1.5534	1.36061	1.44475	1.37256	1.31472	1.4345	1.48178	1.32428	1.08881	1.45683	1.33962	1.40869
643	P15379	Cd44	1.76636	1.55843	1.50916	1.6305	1.6229	1.63017	1.47937	1.50937	1.6675	1.57332	1.53837	1.58109	1.48534	0.742253004273759	1.23199	1.3411	1.44267	1.09332	1.20351	1.44785	1.34556	1.12577	1.10496	1.29045	1.33473	1.77887	1.82948	1.10458	1.00701	1.12008	1.6742	1.65515	1.58881	1.81826	1.67785	1.75506
644	P15532	Nme1	1.40713	1.29466	1.40442	1.41438	1.5266	1.43564	1.50496	1.53644	1.4422	1.46661	1.47323	1.45848	1.52951	1.62927	1.60119	1.52629	1.62735	1.58075	1.54721	1.73683	1.59273	1.57412	1.79217	1.60215	1.78865	1.36668	1.28036	1.13278	1.3949	1.12925	1.32622	1.32503	1.30699	1.56636	1.2916	1.10974
645	P15533	Trim30a	1.91512	1.94887	1.49152	2.27095	1.828	1.5809	2.12783	1.31618	1.45971	0.590483032237105	1.38229	1.13122	1.75775	1.62683	1.80869	2.0544	0.926771808794386	1.69498	1.97804	1.41	1.63875	1.76929	1.75195	1.75343	1.67019	0.997176067116563	1.70855	-1.02194	-0.462580212189046	0.760755222222165	1.1562	-0.204329001706809	1.32596	0.965308684921001	1.09111	1.07186
646	P15535	B4galt1	1.69698	1.57752	1.44044	1.55054	1.45329	1.55002	1.45068	1.40928	1.46396	1.48724	1.48522	1.53396	1.31574	1.22089	1.20488	1.26452	1.38801	1.16648	1.27078	1.42652	1.29215	1.33683	1.26099	1.12583	1.14424	1.61739	1.58217	1.74232	1.54794	1.62666	1.76273	1.7408	1.64634	1.73907	1.43631	1.69208
647	P15626	Gstm2	1.68926	1.13283	1.12483	1.06626	1.09285	1.16027	1.14035	1.23842	1.1718	1.15436	1.16079	1.20932	1.161	1.72584	1.61667	1.55959	1.6638	1.59266	1.64732	1.72983	1.65136	1.60555	1.62634	1.67714	1.65468	1.62107	1.57724	1.53852	1.57163	1.47849	1.61864	1.51405	1.54187	1.64732	1.56924	1.52404
648	P15702	Spn	1.32566	1.87189	1.81596	1.97172	1.77306	2.09808	1.83916	1.87995	1.87297	1.88985	1.76876	1.90008	1.73929	1.11764	1.20828	1.506	1.37652	1.28804	1.39667	1.57089	1.45908	1.43446	1.23569	1.38451	1.43356	1.27186	1.39201	0.524170789000627	0.678941586961171	0.416336419351734	1.09029	1.09099	0.986858423706348	1.29306	1.11357	1.16001
649	P15806	Tcf3	1.71951	1.92579	1.93423	1.65367	1.42266	1.82666	1.62248	1.61449	1.84403	1.94809	1.45082	1.69462	1.62285	1.44356	1.36538	1.45344	1.48297	1.44924	1.36807	1.40662	1.52544	1.10103	1.56755	1.22925	1.57836	1.54421	1.32091	0.369887452672248	0.817668	0.864479211950742	1.21396	1.17105	1.00703	1.74547	1.02674	1.43157
650	P15864	H1-2	1.31757	1.59044	1.65051	1.64528	1.64131	1.57627	1.4518	1.44486	1.49789	1.57972	1.39482	1.48128	1.59598	1.31717	1.30176	1.71997	1.27653	1.40888	1.14021	1.0983	1.06665	1.49655	1.22655	1.3832	1.2827	1.30303	1.34828	1.69563	1.68605	1.64555	1.80688	1.68548	1.43231	1.15808	1.33395	1.87716
651	P15920	Atp6v0a2	1.68811	1.72618	1.80323	1.52597	1.24538	1.62033	1.52014	1.62051	1.7478	1.4513	2.07166	1.46708	0.973583221241707	1.26276	1.18138	1.48207	1.28755	1.1475	1.32734	1.28209	1.39671	1.26573	1.01242	1.42491	1.31493	1.61157	1.27144	1.45886	1.60629	1.61615	1.56019	1.60847	1.72132	1.53487	1.21296	1.35571
652	P16045	Lgals1	1.31218	1.42871	1.57274	1.51741	1.50189	1.45497	1.50822	1.52135	1.44226	1.55297	1.35929	1.47541	1.49245	1.54071	1.55081	1.48563	1.41307	1.5673	1.58973	1.39173	1.49539	1.49631	1.48744	1.52234	1.57776	1.4702	1.50462	1.27382	1.40697	1.49381	1.37167	1.41986	1.44453	1.42536	1.47753	1.45155
653	P16110	Lgals3	2.17007	1.15265	1.07945	1.38771	1.24404	1.17703	1.27389	1.23212	1.20609	1.41343	1.12959	1.25137	1.1545	0.411639098413662	0.383641772377125	0.407608191254018	0.418559560454889	0.423256863627336	0.480920054927465	0.212105452599704	0.281312932041618	0.406920600233847	0.484463962077731	0.441377738930242	0.458993396695387	2.25318	2.20507	2.07527	2.32397	2.12724	2.26974	2.26403	2.34278	2.33079	2.19324	2.0866
654	P16125	Ldhb	1.91048	1.65892	1.511	1.33846	1.44327	1.30798	1.86414	1.68129	1.1496	1.21359	1.4709	1.60278	1.16316	1.63355	1.40053	1.47223	1.54788	1.35569	1.54954	1.1311	1.49284	1.45296	1.53311	1.33286	1.54045	1.65574	0.878907783803595	1.50131	1.67033	1.4776	1.14368	1.43567	1.78407	1.61183	1.19605	1.37196
655	P16254	Srp14	1.47463	1.37681	1.52552	1.13731	1.39882	1.16602	1.03893	1.20683	1.02721	1.21124	1.68983	1.12817	1.20399	1.52217	1.58549	1.4502	1.59403	1.56086	1.74004	1.57859	1.60363	1.56317	1.87215	1.64711	1.77749	1.40754	1.38816	1.54347	1.54765	1.56048	1.33358	1.52932	1.54557	1.69275	1.42238	1.49454
656	P16330	Cnp	1.42913	1.45786	1.41515	1.33777	1.39988	1.69913	1.37516	1.38881	1.36636	1.60044	1.40537	1.50527	1.59481	1.47753	1.61368	1.59155	1.64566	1.42544	1.67803	1.60477	1.46538	1.7859	1.51935	1.52041	1.79804	1.3276	1.40129	1.17633	1.28395	1.15965	1.44271	1.4642	1.36766	1.21536	1.39632	1.44278
657	P16332	Mmut	1.40537	1.29185	1.28075	1.34033	1.42745	1.63413	1.38523	1.24711	1.27938	1.22458	1.31069	1.27294	1.44913	1.47256	1.66373	1.73619	1.54065	1.62473	1.71205	1.63794	1.53222	1.76763	1.60958	1.56044	1.84187	1.38156	1.12746	1.58915	1.57598	1.52138	1.46134	1.53156	1.36042	1.31173	1.22543	1.34834
658	P16460	Ass1	1.22522	2.18683	2.11176	2.19811	2.02671	2.11918	2.06833	2.25911	2.15729	2.28621	2.33261	2.06211	2.23261	0.418198470871005	0.222866	0.372744416036062	0.500282251362817	0.396514331445876	0.30685	0.462672023768461	0.380254204586747	0.398455827935235	0.517039971328411	0.544996794566771	0.582287578788157	1.26633	1.29221	1.2071	1.33449	1.3093	1.29156	1.30112	1.37351	1.51627	1.29998	1.26681
659	P16546	Sptan1	1.4716	1.57761	1.5967	1.5779	1.56171	1.5831	1.55913	1.58372	1.57778	1.61494	1.55623	1.5802	1.60502	1.44806	1.44252	1.40078	1.49012	1.40203	1.42185	1.45604	1.41038	1.42062	1.4614	1.41917	1.45751	1.46784	1.49178	1.19652	1.27154	1.21042	1.39769	1.40724	1.39698	1.48455	1.48277	1.45177
660	P16627	Hspa1l	1.57443	1.39451	1.13721	1.64674	0.0923148659976274	1.84808	1.02702	1.59477	1.45182	1.61971	1.51832	1.68103	1.51308	1.32648	1.48786	1.58173	1.6545	1.63896	1.13317	2.22673	1.31132	1.78184	1.55383	1.39263	1.62261	1.11965	1.26716	1.20674	1.3421	1.4885	1.38928	1.70217	1.20142	1.70827	1.49857	1.07327
661	P16675	Ctsa	1.64996	1.03404	1.07189	1.17469	1.10192	1.1473	1.13871	1.20844	1.18966	1.1593	1.10191	1.15738	1.01521	1.72916	1.64006	1.63077	1.60946	1.73681	1.61499	1.68085	1.7242	1.53857	1.75794	1.72575	1.6398	1.6636	1.43567	1.45019	1.64148	1.49343	1.5786	1.61432	1.54894	1.83211	1.50815	1.35033
662	P16858	Gapdh	1.43345	1.47126	1.46448	1.5532	1.60747	1.45036	1.59483	1.60509	1.48924	1.55269	1.44481	1.53879	1.53285	1.53323	1.44387	1.3806	1.37455	1.44556	1.43254	1.34506	1.45156	1.27059	1.34926	1.39873	1.42181	1.56249	1.47967	1.39082	1.53276	1.50468	1.46564	1.46083	1.39004	1.49133	1.60093	1.5185
663	P16879	Fes	1.47257	1.23782	1.2784	1.3	1.17143	1.30494	1.31063	1.38737	1.34267	1.38818	1.32557	1.23572	1.26778	1.7365	1.74323	1.72643	1.74875	1.70001	1.62975	1.77572	1.73148	1.77593	1.80963	1.73519	1.77721	1.35426	1.3918	1.19769	1.25258	1.20959	1.39295	1.37343	1.26012	1.43876	1.36621	1.3448
664	P16951	Atf2	1.45673	1.57198	1.72716	1.60464	1.42323	1.9128	1.79622	1.8131	1.70858	1.86322	1.54614	1.75265	1.57642	1.55994	1.66968	1.49818	1.72972	1.45569	1.48805	1.49699	1.87632	1.22204	1.65233	1.46181	1.08727	1.45745	1.54909	-0.201445894232621	1.00482	-0.0640910352109409	0.888942119845616	1.17945	0.81212	1.63603	1.75587	0.835726065690029
665	P17047	Lamp2	1.44488	1.30995	1.13164	1.36796	1.15032	1.27989	1.5053	1.26125	1.24231	1.44563	1.38978	1.33549	1.39683	1.37726	1.38857	1.3937	1.28413	1.37998	1.59143	1.43647	1.50362	1.55527	1.39183	1.47122	1.25031	1.61926	1.65853	1.74532	1.65828	1.71746	1.55034	1.81714	1.76766	1.74098	1.53327	1.5862
666	P17095	Hmga1	1.41187	1.44643	1.40946	1.34325	1.20834	1.32188	1.4638	1.26861	1.17932	1.29891	1.35989	1.3197	1.45484	1.52602	1.3974	1.53245	1.34941	1.50225	1.37314	1.37582	1.29485	1.47985	1.51757	1.45317	1.51734	1.52403	1.40043	1.96784	2.00219	2.04199	1.4308	1.52383	1.63317	1.39605	1.43896	1.41396
667	P17156	Hspa2	1.59549	1.23824	1.20269	1.20888	1.20253	1.14977	1.2256	1.26544	1.21536	1.23511	1.15575	1.22011	1.21487	1.57337	1.54612	1.53653	1.55452	1.59985	1.57612	1.59447	1.62201	1.57543	1.58592	1.62672	1.60666	1.60996	1.61098	1.59183	1.58875	1.61838	1.56674	1.55908	1.60069	1.61369	1.6249	1.55631
668	P17182	Eno1	1.44669	1.41911	1.49404	1.48171	1.60221	1.4655	1.59217	1.49514	1.4433	1.60021	1.39572	1.5671	1.62894	1.29657	1.35218	1.31876	1.20301	1.40219	1.40935	1.26018	1.36669	1.34598	1.27541	1.35724	1.45113	1.57342	1.57937	1.39706	1.5891	1.61271	1.49769	1.58995	1.55099	1.57106	1.64126	1.61452
669	P17183	Eno2	1.65144	1.63342	1.64049	1.59116	1.603	1.63824	1.07802	1.45025	1.45498	1.60177	1.2854	1.31061	1.41259	1.06301	1.18196	1.25428	1.50347	1.43381	1.14411	1.22719	1.2261	1.11477	1.3682	1.11378	0.961875263242591	1.42741	1.63702	1.36261	1.3456	1.36483	1.7399	1.6382	1.92758	2.01753	1.79711	1.99092
670	P17225	Ptbp1	1.36908	1.36174	1.29506	1.39003	1.29464	1.2584	1.3777	1.50568	1.28326	1.44916	1.33727	1.38859	1.34156	1.60671	1.48953	1.47478	1.5485	1.57177	1.46743	1.62626	1.59534	1.48834	1.66126	1.66608	1.64303	1.46709	1.48834	1.39063	1.46489	1.41588	1.48565	1.49717	1.53593	1.65914	1.54131	1.46579
671	P17426	Ap2a1	1.48361	1.39673	1.40394	1.39704	1.47278	1.42222	1.43975	1.47844	1.41611	1.50129	1.50581	1.45944	1.4139	1.46038	1.41759	1.47689	1.43448	1.45798	1.39814	1.51507	1.51296	1.37702	1.52895	1.52741	1.50638	1.5477	1.4746	1.43484	1.51027	1.43634	1.47726	1.52289	1.60692	1.66307	1.45415	1.48488
672	P17427	Ap2a2	1.50148	1.51468	1.40177	1.52682	1.37915	1.43701	1.53822	1.50292	1.39184	1.61203	1.51655	1.55456	1.53435	1.38077	1.3058	1.3717	1.3481	1.37952	1.38075	1.4085	1.36233	1.37152	1.46342	1.43868	1.49938	1.50824	1.5137	1.41186	1.49645	1.48102	1.54103	1.57413	1.6154	1.66854	1.55014	1.48916
673	P17433	Spi1	1.47199	0.720150576230923	1.05858	1.44738	0.839043878043152	1.03454	1.07945	1.07508	1.13477	0.865185709159292	1.44905	0.850272874153682	1.18144	1.78788	1.9021	2.05687	1.82413	1.76972	1.9463	2.23271	1.9643	1.75385	2.04037	1.8786	1.77173	1.50306	1.62524	1.37509	0.997238051296243	1.18275	1.14457	1.02059	1.43663	1.19289	1.17636	1.19169
674	P17439	Gba	1.72138	1.2224	1.19027	1.27766	1.22473	1.26132	1.27244	1.30656	1.14063	1.28561	1.29378	1.30739	1.33979	1.28974	1.40568	1.41555	1.36132	1.38948	1.46363	1.34341	1.46899	1.33987	1.36273	1.42195	1.38573	1.76008	1.67545	1.68579	1.66747	1.73603	1.69456	1.75207	1.76352	1.81164	1.81591	1.67387
675	P17563	Selenbp1	1.44697	1.43916	1.43224	1.55837	1.41585	1.52317	1.52976	1.57944	1.54136	1.59503	1.49229	1.57491	1.59488	1.38035	1.40051	1.35824	1.40397	1.4577	1.37201	1.4221	1.44615	1.32198	1.48404	1.48261	1.46363	1.50823	1.44002	1.44944	1.51318	1.50035	1.45248	1.49028	1.52844	1.56319	1.46949	1.3699
676	P17710	Hk1	1.40624	1.54618	1.54555	1.62198	1.61823	1.62968	1.64414	1.56923	1.5863	1.674	1.57903	1.59951	1.66345	1.35725	1.31933	1.38292	1.36663	1.3766	1.37318	1.41899	1.38439	1.4904	1.34437	1.39614	1.43629	1.45524	1.38988	1.28378	1.40119	1.33376	1.44236	1.49136	1.39984	1.46211	1.47631	1.44763
677	P17742	Ppia	1.41306	1.46051	1.48885	1.49767	1.52338	1.43153	1.4833	1.5274	1.41669	1.48252	1.40318	1.44564	1.52851	1.52126	1.47314	1.45258	1.46899	1.50343	1.46771	1.39784	1.47337	1.43519	1.43432	1.56272	1.45055	1.50459	1.48157	1.46092	1.51351	1.50901	1.45152	1.48807	1.46279	1.41337	1.56163	1.4498
678	P17751	Tpi1	1.4411	1.4941	1.52211	1.50283	1.59497	1.46822	1.5258	1.51876	1.4819	1.50681	1.47372	1.49354	1.55216	1.50026	1.49516	1.43916	1.36734	1.52217	1.4805	1.40326	1.50444	1.39923	1.44764	1.50367	1.48255	1.45615	1.45593	1.44058	1.44751	1.43941	1.44182	1.44392	1.4371	1.42663	1.4994	1.4263
679	P17809	Slc2a1	1.80247	1.65534	1.59017	1.59433	1.66128	1.68088	1.71988	1.33579	1.64106	1.63595	1.5558	1.70335	1.48771	0.988846315501451	1.03217	1.19791	1.08595	0.963999279534229	1.23591	1.03905	1.23296	1.0109	0.970015024072475	1.08673	1.07166	1.76617	1.70431	1.57271	1.52674	1.5416	1.60315	1.72665	1.65107	1.59541	1.74864	1.70512
680	P17879;Q61696	NA	1.44663	1.85306	1.42283	1.30428	1.79742	1.22995	1.34047	1.78668	1.32878	1.51199	1.98182	1.33683	1.33666	1.74118	1.16055	1.26726	1.69566	1.36276	1.09319	1.8173	1.46486	1.42827	1.69666	1.34021	1.43043	1.39377	1.33151	1.7091	1.47291	1.32312	1.48167	1.35444	1.14565	1.55032	1.34252	1.16877
681	P17918	Pcna	1.36267	1.45824	1.52562	1.51909	1.58648	1.44278	1.56739	1.50811	1.48045	1.55409	1.43709	1.53907	1.60015	1.36239	1.43101	1.41329	1.33782	1.42979	1.49067	1.32483	1.41692	1.425	1.35102	1.4391	1.48692	1.52005	1.5692	1.41834	1.53595	1.55324	1.42664	1.45005	1.48281	1.43006	1.56715	1.55043
682	P18052	Ptpra	1.60645	1.49292	1.38638	1.65502	1.48235	1.41889	1.58995	1.3677	1.42294	1.64273	1.55402	1.53919	1.38627	1.33363	1.54943	1.62865	1.4255	1.44548	1.49154	1.60075	1.59182	1.48015	1.3751	1.57522	1.3727	1.58827	1.57361	1.08109	1.02535	1.00078	1.53751	1.4593	1.37253	1.58333	1.53476	1.59676
683	P18155	Mthfd2	1.5155	1.5511	1.47403	1.47795	1.35464	1.5582	1.4386	1.35135	1.36719	1.39715	1.48181	1.39796	1.53717	1.46915	1.44771	1.41415	1.41822	1.4701	1.4383	1.4146	1.35989	1.41126	1.51461	1.34614	1.52975	1.46399	1.28375	1.78781	1.779	1.73467	1.62197	1.56719	1.49153	1.37447	1.37881	1.2587
684	P18181	Cd48	1.2651	1.8973	1.60332	1.83923	1.66925	1.82748	1.88628	1.60474	1.70613	1.84743	1.7678	1.85383	1.78635	1.15938	1.35047	1.47198	1.5612	1.16113	1.30403	1.49385	1.56733	1.58613	1.25046	1.2944	1.37612	1.32634	1.48076	0.537663730798196	0.790419935087256	0.573027179228687	1.20312	1.26215	1.21697	1.43494	1.30375	1.51941
685	P18242	Ctsd	1.89242	1.15281	1.17579	1.21456	1.15135	1.22997	1.23819	1.22198	1.24098	1.30146	1.18968	1.24402	1.28677	1.40584	1.31164	1.27619	1.38538	1.30147	1.37775	1.50367	1.35275	1.21427	1.42828	1.40931	1.40937	1.81134	1.74398	1.7022	1.78363	1.70832	1.83626	1.7602	1.77505	1.8646	1.7871	1.61685
686	P18337	Sell	1.89401	1.88708	1.7978	1.90354	1.74258	1.79006	1.79353	1.83001	1.89123	1.82357	1.76527	1.87979	1.72094	0.944814595747224	0.899292537021965	1.26213	1.16806	1.04315	1.02586	1.22901	1.10724	1.08864	1.09642	1.01286	1.12456	1.77213	1.85934	0.146070799655562	0.00996002113413456	-0.267584885883587	1.44777	1.39834	1.31621	1.88485	1.81563	1.75052
687	P18572	Bsg	1.32961	1.87474	1.92142	2.05288	1.82173	2.00108	1.99769	1.83866	1.89296	1.94757	1.96938	2.10878	1.7924	1.03958	1.17113	1.38684	1.29513	1.15216	1.2074	1.34016	1.43587	1.17364	1.11789	1.42063	1.13144	1.27644	1.34994	0.722762340739396	0.663435542202889	0.636584176890676	1.11302	0.998447448063178	0.977163103386143	1.27276	1.26694	1.2372
688	P18653	Rps6ka1	1.47665	1.39984	1.36636	1.39176	1.34317	1.39651	1.39255	1.41817	1.41784	1.4592	1.37351	1.38467	1.34635	1.60302	1.60512	1.58172	1.57559	1.6595	1.57479	1.58454	1.65958	1.6058	1.66059	1.67557	1.61607	1.49058	1.40698	1.27266	1.37451	1.24081	1.42447	1.3991	1.33799	1.53091	1.39427	1.44641
689	P18654	Rps6ka3	1.50903	1.49442	1.43917	1.44954	1.44626	1.45884	1.55797	1.5536	1.49689	1.52607	1.43315	1.47612	1.4621	1.38652	1.44764	1.41355	1.3611	1.48143	1.40983	1.46978	1.46912	1.36737	1.44993	1.51589	1.47965	1.54442	1.46846	1.44772	1.53776	1.45925	1.45626	1.49281	1.49365	1.63175	1.4783	1.46073
690	P18760	Cfl1	1.40652	1.14327	1.19992	1.24742	1.39832	1.25181	1.36227	1.29974	1.28713	1.39669	1.27159	1.30956	1.35355	1.52927	1.61107	1.56577	1.59406	1.65917	1.71587	1.65949	1.63456	1.66726	1.68322	1.64518	1.73327	1.47571	1.51859	1.38857	1.39467	1.4279	1.39172	1.4268	1.58764	1.56864	1.47425	1.47611
691	P19096	Fasn	1.43349	1.42397	1.46094	1.50112	1.46319	1.47928	1.52644	1.51959	1.5114	1.56286	1.44936	1.49255	1.50841	1.46097	1.44843	1.42348	1.45318	1.48311	1.45634	1.48691	1.48901	1.45089	1.47563	1.49964	1.51059	1.49636	1.43845	1.36609	1.47377	1.4359	1.44792	1.47267	1.46339	1.57398	1.47007	1.43268
692	P19157	Gstp1	1.54377	1.35932	1.39157	1.38564	1.40859	1.39351	1.52202	1.38534	1.37025	1.41523	1.41099	1.42083	1.49952	1.4657	1.5104	1.39239	1.41267	1.47845	1.47251	1.42416	1.448	1.42256	1.46087	1.46963	1.51764	1.59182	1.56468	1.49815	1.54552	1.53913	1.57427	1.54585	1.48873	1.51739	1.58764	1.56911
693	P19182	Ifrd1	2.30174	1.7794	1.44967	1.83809	-0.748941527038124	2.00541	1.77518	0.295179932326855	1.44621	1.49368	0.932684604559814	1.63888	1.90238	1.67087	1.55048	2.07818	1.31997	1.2992	0.898444306713463	1.16537	1.24903	-0.553568576853296	1.12287	0.723327392999298	-1.02577	1.67016	1.12831	2.07242	2.04489	1.62632	2.66431	2.11375	-0.677622734398922	1.84259	0.272028189327712	1.08024
694	P19221	F2	1.55441	1.12876	1.14332	1.34878	1.2814	1.23898	1.32227	1.38601	1.40095	1.50492	1.24817	1.1341	1.28539	1.52569	1.33256	1.52736	1.58379	1.62129	1.34894	1.54497	1.56622	1.65938	1.68485	1.54327	1.64437	1.43988	1.39394	1.60081	1.72335	1.66049	1.52743	1.61574	1.70589	1.77267	1.40166	1.27929
695	P19246	Nefh	1.71447	1.47259	1.28929	1.2548	1.46274	1.47843	1.43519	1.411	1.03426	1.59307	1.37257	1.46051	1.51667	1.10489	1.38254	1.30096	1.45954	1.47808	1.07008	1.4068	1.08771	1.40513	1.27984	1.55663	1.2322	1.69386	1.9922	1.3402	1.72732	1.33995	1.94657	1.62515	1.28185	1.91919	1.73438	1.52035
696	P19253	Rpl13a	1.42755	1.28512	1.0751	1.21438	1.46564	1.17707	1.39181	1.35556	1.27132	1.3334	1.43851	1.27915	1.45483	1.55702	1.54539	1.56293	1.50194	1.66342	1.68839	1.57453	1.65145	1.60133	1.55948	1.67369	1.55359	1.47817	1.43647	1.55514	1.60137	1.62036	1.4428	1.50015	1.51482	1.45626	1.53388	1.36562
697	P19426	Nelfe	1.3974	1.49622	1.63023	1.58232	1.52404	1.50266	1.56349	1.5529	1.52671	1.68564	1.41083	1.58294	1.63784	1.54165	1.33727	1.429	1.4383	1.41035	1.36323	1.36325	1.36451	1.47255	1.49051	1.40859	1.47127	1.44358	1.48159	1.46486	1.41278	1.41837	1.33123	1.43659	1.49133	1.52615	1.46352	1.30953
698	P19467	Muc13	1.1691	1.70536	1.64401	1.69088	1.35166	1.76068	1.65114	1.58023	1.71802	1.73787	1.57232	1.80898	1.58379	1.35746	1.49711	1.61873	1.62781	1.5119	1.50036	1.64754	1.73121	1.51436	1.31685	1.57608	1.52931	1.27429	1.16833	0.910810626745655	1.07215	0.983299438847849	1.25383	1.24429	1.22271	1.28261	1.26524	1.33194
699	P19536	Cox5b	1.32665	2.19885	1.89644	1.7583	2.27458	2.11192	1.85764	1.95597	2.12172	1.63911	2.05828	1.88346	1.53764	1.67357	1.27618	1.29684	1.77053	1.50817	1.1564	1.63693	1.2704	1.12632	1.32603	1.12054	0.826588	1.18306	0.413868427022728	1.88576	1.01159	-0.739143326379218	1.17104	0.810264371000154	0.518225550097889	1.20963	0.679774531152564	-0.112402642420373
700	P19639	Gstm3	1.58651	1.18672	1.39407	1.07219	1.47566	1.334	1.2993	1.45635	1.37705	1.16573	1.51667	1.2844	1.33592	1.60183	1.47949	1.62932	1.73515	1.74727	1.59568	1.68283	1.58981	1.55926	1.81952	1.61019	1.59724	1.38999	1.38331	1.41047	1.42082	1.56233	1.33369	1.05848	1.39782	1.5257	1.5585	1.50415
701	P19783	Cox4i1	1.40627	1.39562	1.27582	1.78773	1.60993	2.37388	1.8408	1.01865	1.3378	1.4006	1.42493	1.50513	1.32575	1.03513	1.58185	2.02466	1.2086	1.29401	1.34352	1.45485	1.53774	1.7825	1.19312	1.52146	1.58312	1.47918	1.27597	1.20632	1.35293	1.08093	1.47019	1.43624	1.24484	1.20433	1.13747	1.85361
702	P19973	Lsp1	1.91736	1.89637	2.04261	1.97971	1.84531	2.0045	1.89173	1.99805	2.01249	1.98058	1.81999	2.01778	2.06906	0.0786559347390154	-0.109635	-0.0405246219724436	0.0119699176688997	-0.0118833702625411	0.0738740715837396	0.127649384390485	-0.0796976211337806	0.0443061900522632	0.0236969475595836	0.109213182522239	-0.0135821696992292	1.7206	1.78229	1.63917	1.65337	1.67538	1.87672	1.81806	1.86376	1.86041	1.75496	1.66399
703	P20029	Hspa5	1.38375	1.38331	1.45862	1.46921	1.5051	1.38664	1.39507	1.49103	1.45056	1.49423	1.41445	1.43892	1.39082	1.55083	1.51064	1.51359	1.55043	1.59996	1.51468	1.54018	1.57747	1.4893	1.54911	1.55455	1.54077	1.43729	1.35897	1.53632	1.45998	1.50828	1.42233	1.41157	1.4807	1.4899	1.41511	1.33312
704	P20060	Hexb	1.59061	1.44321	1.44055	1.37329	1.5211	1.32535	1.41252	1.46381	1.39389	1.40662	1.52969	1.4495	1.42641	1.40025	1.38055	1.36442	1.38058	1.43113	1.36281	1.3911	1.36531	1.33235	1.4055	1.44538	1.33492	1.60197	1.5423	1.63377	1.65175	1.61383	1.57587	1.60084	1.62156	1.59816	1.56861	1.55624
705	P20067	Id1	1.43797	1.55667	1.77191	1.46928	1.71631	1.67127	1.5941	1.66985	1.80205	1.86919	1.4261	1.51611	1.79186	1.61428	1.37924	1.35929	1.49113	1.65929	1.50227	1.42232	1.28293	1.78034	1.70399	1.45046	1.62453	1.36296	1.37307	0.186853213271586	0.965619	0.439234831988305	1.32839	1.21201	1.14705	1.71921	1.35072	1.13355
706	P20108	Prdx3	1.22503	1.44976	1.39647	1.43242	1.5466	1.56775	1.49048	1.54077	1.40919	1.43555	1.48476	1.43652	1.48788	1.63831	1.61566	1.61152	1.57952	1.57238	1.59313	1.56541	1.54338	1.58022	1.60264	1.49492	1.62217	1.31034	1.16131	1.64254	1.64444	1.63668	1.37563	1.29055	1.34288	1.35457	1.02378	1.04925
707	P20152	Vim	1.71965	1.28401	1.26564	1.28943	1.24667	1.23133	1.2795	1.35545	1.26192	1.29201	1.2183	1.24131	1.32068	1.59167	1.53279	1.48234	1.45332	1.58572	1.51407	1.50385	1.52084	1.501	1.48564	1.55462	1.53605	1.75207	1.73901	1.22897	1.31183	1.27479	1.61404	1.59202	1.60785	1.80631	1.752	1.70769
708	P20444	Prkca	1.1574	1.55593	1.48156	1.51539	1.16939	1.52421	1.59495	1.35314	1.4757	1.59537	1.33056	1.43372	1.61495	1.62341	1.60267	1.75984	1.61254	1.80241	1.5932	1.57495	1.72179	1.81852	1.81803	1.70218	1.85644	1.34719	1.0212	0.934581606147299	1.21837	1.08216	1.05691	1.28412	1.35787	1.42139	1.28715	0.995685392645641
709	P20491	Fcer1g	1.57747	1.42288	1.32987	1.59817	1.43586	1.63079	1.65645	1.27522	1.54532	1.60014	1.44635	1.59036	1.50505	0.935980108471213	1.26296	1.58958	1.39609	1.25919	1.42624	1.43096	1.53692	1.40708	1.11535	1.50984	1.44162	1.79612	1.92789	0.828447496745899	1.09218	1.22283	1.50567	1.43479	1.69261	1.51503	1.6791	1.8161
710	P20664	Prim1	1.50834	1.34417	1.44913	1.49808	1.27688	1.50171	1.55016	1.42535	1.5369	1.57944	1.39584	1.5246	1.49108	1.41527	1.37199	1.40983	1.39398	1.42411	1.42432	1.42287	1.45107	1.38302	1.46667	1.56345	1.56268	1.51655	1.47573	1.47441	1.52407	1.3766	1.45969	1.51295	1.57099	1.75322	1.48944	1.44871
711	P20918	Plg	1.71514	1.30234	1.30685	1.30722	1.35436	1.25941	1.29831	1.31624	1.45508	1.52885	1.50293	1.41573	1.36351	1.63917	1.46127	1.60444	1.63359	1.47433	1.59811	1.6178	1.45429	1.61578	1.66675	1.39075	1.61764	1.44264	1.27866	1.53023	1.4926	1.56651	1.47873	1.52792	1.5425	1.45297	1.38649	1.26099
712	P21107	Tpm3	1.52768	1.48928	1.44368	1.48537	1.62026	1.41096	1.52519	1.48694	1.5468	1.62916	1.40816	1.49241	1.47995	1.40791	1.44779	1.37681	1.44094	1.51573	1.27404	1.28553	1.42263	1.47645	1.40986	1.3402	1.45286	1.51221	1.58098	1.25604	1.47309	1.48737	1.4879	1.45706	1.59714	1.53327	1.66835	1.50731
713	P21126	Ubl4a	1.44072	1.62793	1.49355	1.59969	1.42215	1.40652	1.5254	1.50072	1.55371	1.6097	1.50713	1.51932	1.48397	1.48703	1.47407	1.44229	1.47758	1.48365	1.44043	1.36113	1.42318	1.39688	1.46152	1.48658	1.42851	1.50005	1.52124	1.42155	1.41594	1.40501	1.39422	1.42966	1.44621	1.51559	1.48128	1.43117
714	P21279	Gnaq	1.83734	1.43706	1.30579	1.34193	1.19578	1.46339	1.47336	1.14749	1.34896	1.49844	1.34133	1.4066	1.26567	1.20785	1.40325	1.36941	1.3911	1.14534	1.08201	1.51036	1.43948	1.27341	1.49036	1.38634	1.16029	1.77845	1.74673	1.29371	1.4923	1.25049	1.87529	1.72325	1.77131	1.92998	1.72159	1.87132
715	P21300	Akr1b7	1.36051	1.40023	1.31021	1.31	1.47845	1.43173	1.55654	1.45659	1.44585	1.4032	1.4216	1.46694	1.58708	1.59571	1.57329	1.56455	1.41351	1.57549	1.61716	1.55358	1.60228	1.69246	1.50323	1.53814	1.69396	1.2516	1.29618	1.46717	1.47588	1.55906	1.27614	1.42586	1.35275	1.20963	1.4304	1.58498
716	P21460	Cst3	1.7644	1.36485	1.34187	1.39628	1.10878	1.3006	1.21453	1.4356	1.20177	1.37993	1.38431	1.35689	1.14687	1.378	1.50007	1.49385	1.6006	1.6158	1.47659	1.51463	1.63293	1.63935	1.62451	1.64328	1.61448	1.70964	1.96113	0.995881666852019	1.11336	1.11057	1.37507	1.32424	1.4298	1.90108	1.73318	1.64396
717	P21550	Eno3	1.34089	1.9938	1.586	2.10022	1.52729	2.24629	1.70596	2.0439	1.78081	1.6718	1.78854	1.72184	1.5133	1.60397	1.04548	-0.148570038638358	1.11744	1.7582	1.24183	1.51581	0.902491828519864	0.583300839967098	1.93334	1.55668	2.53239	0.792477514939087	0.874967	0.606420098865401	0.936035897653321	0.932815428332514	1.24956	0.979250222703986	1.79201	1.65655	-0.722215588316554	0.825654216300559
718	P21619	Lmnb2	1.50721	1.57739	1.47735	1.50675	1.52176	1.52376	1.52251	1.60956	1.50121	1.54964	1.55072	1.55397	1.57192	1.41511	1.33996	1.2683	1.37582	1.3374	1.36698	1.42396	1.30432	1.34467	1.46725	1.41256	1.36227	1.48519	1.51165	1.47332	1.52919	1.45328	1.59117	1.49737	1.51733	1.59583	1.53855	1.37912
719	P21956	Mfge8	1.99955	1.6964	1.59422	1.50121	1.30491	1.66425	1.26126	1.85376	1.77451	1.56653	1.54853	1.54488	1.80087	1.17582	1.14917	1.23783	1.20583	1.26959	1.06258	1.251	1.36386	1.1862	1.24905	1.12766	1.18265	1.58011	1.56532	1.53837	1.33809	1.30694	1.48096	1.51396	1.56126	1.70204	1.78568	1.42708
720	P21958	Tap1	1.83346	1.53923	1.17741	1.45034	1.37739	1.79873	1.38591	1.20502	1.12066	0.968269544077464	1.62839	1.36023	1.10584	1.09797	1.20782	1.91203	1.3878	1.26042	0.773993318714264	1.4708	1.54812	0.883488652687343	1.3986	1.29282	1.20076	1.63257	1.77708	1.80106	1.91318	1.62	1.5981	1.61448	1.86934	1.85788	1.53461	1.38795
721	P21981	Tgm2	1.1864	2.00022	1.96217	1.9807	1.95683	1.9816	2.02059	1.95836	2.04704	2.12036	1.92772	2.07228	2.06956	1.00255	1.03809	0.912204605977681	1.1495	1.01614	1.08451	1.08107	1.07734	1.0574	1.0766	1.05899	1.06889	1.30823	1.22707	0.949181	1.0695	1.02818	1.16032	1.2192	1.14251	1.2348	1.23241	1.11035
722	P21995	Emb	1.75497	1.34568	1.37258	1.55599	1.43773	1.61972	1.48543	1.30072	1.46835	1.48743	1.51329	1.62598	1.35905	1.09154	1.25922	1.47001	1.40031	1.23123	1.29082	1.46103	1.52482	1.20575	1.24789	1.40227	1.25924	1.74391	1.76954	1.42282	1.36371	1.2911	1.59142	1.56689	1.64008	1.75021	1.69726	1.67474
723	P22315	Fech	1.30181	1.28695	1.39215	1.2888	1.2655	1.62408	1.30311	1.24422	1.13443	1.24086	0.919229040952677	1.20029	1.36092	1.65432	1.68589	1.77903	1.67949	1.66791	1.65221	1.6658	1.59499	1.83156	1.80461	1.6608	1.73427	1.27848	0.986165679082358	1.72123	1.68357	1.65735	1.54274	1.45564	1.33179	1.24672	1.16123	1.3089
724	P22366	Myd88	1.45672	1.17604	1.34967	1.48557	1.03316	1.32186	1.33574	1.27593	1.37517	1.4544	1.17599	1.33633	1.4797	1.53249	1.468	1.4646	1.4616	1.58108	1.65267	1.48134	1.67837	1.66691	1.60696	1.4692	1.74056	1.58194	1.61885	1.33286	1.4856	1.36152	1.45719	1.40611	1.59912	1.61744	1.62265	1.62572
725	P22437	Ptgs1	1.51989	1.35443	1.51507	1.68012	1.54701	1.62092	1.73694	1.63699	1.49361	1.73306	1.6302	1.49697	1.60138	1.18477	1.12239	1.24611	1.20941	0.945912	1.19037	1.31249	1.29831	1.37769	1.37007	1.25786	1.14175	1.62675	1.46586	1.51587	1.76221	1.47036	1.63185	1.63399	1.61854	1.59123	1.53764	1.51004
726	P22682	Cbl	1.63306	1.45927	1.4828	1.48206	1.31131	1.45277	1.44353	1.40265	1.4534	1.48968	1.44331	1.40623	1.42519	1.53823	1.43448	1.42953	1.4656	1.48374	1.41047	1.51574	1.45041	1.46107	1.46685	1.48025	1.4856	1.58228	1.62868	1.34822	1.40572	1.39037	1.4935	1.48338	1.48436	1.59162	1.58996	1.4958
727	P22892	Ap1g1	1.45693	1.30851	1.44422	1.32261	1.42345	1.39163	1.50935	1.4416	1.37004	1.52264	1.46117	1.48427	1.45788	1.48978	1.44242	1.46657	1.4736	1.42635	1.52313	1.56209	1.6069	1.41478	1.51426	1.64599	1.55135	1.5493	1.39381	1.37362	1.48305	1.41358	1.44293	1.48823	1.57766	1.64701	1.51069	1.39191
728	P22907	Hmbs	1.30392	1.48923	1.54358	1.53006	1.55919	1.61424	1.56106	1.58403	1.50746	1.61111	1.49156	1.58468	1.66731	1.45949	1.42361	1.32064	1.37175	1.4003	1.21	1.43053	1.38318	1.42798	1.41738	1.43222	1.47488	1.39542	1.47255	1.40146	1.51047	1.28549	1.46225	1.51546	1.56159	1.56316	1.56948	1.40032
729	P23116	Eif3a	1.48018	1.48039	1.47878	1.49556	1.43851	1.47061	1.49762	1.48859	1.47348	1.49986	1.45918	1.49215	1.50353	1.5438	1.52182	1.45662	1.45619	1.5075	1.47138	1.49753	1.53571	1.42495	1.51798	1.55442	1.50386	1.49621	1.42253	1.38538	1.40598	1.37901	1.41775	1.45747	1.43865	1.50778	1.46706	1.4114
730	P23188	Furin	1.97621	1.29756	1.16444	1.50948	1.16758	1.58337	1.31089	1.29446	1.19141	1.43979	1.32177	1.38921	1.41374	1.33542	1.36743	1.63429	1.54963	1.21291	1.1794	1.45439	1.51703	1.47708	1.2491	1.46226	1.24957	1.78106	1.93179	1.29275	1.50495	1.27937	1.65984	1.44721	1.66456	1.83045	1.69731	1.64328
731	P23198	Cbx3	1.173	1.35622	1.3361	1.47735	1.49208	1.27104	1.55445	1.54856	1.33949	1.50133	1.32392	1.43283	1.51496	1.5882	1.60296	1.65514	1.55886	1.65177	1.72623	1.66543	1.69022	1.47985	1.36309	1.72919	1.62882	1.40858	1.60661	1.24825	1.43284	1.23432	1.33436	1.31437	1.43326	1.37744	1.33094	1.40807
732	P23249	Mov10	0.885239674794238	1.37287	1.2567	1.50795	1.54178	1.63523	1.47331	1.63711	1.553	1.59652	1.40847	1.52901	1.58376	1.81094	1.78034	1.80267	1.88126	1.72425	1.89474	1.8355	1.75979	1.80847	1.92495	1.78706	1.83267	0.873455281282416	0.794322516109933	0.896587076419506	0.984348383398748	1.05426	1.07179	0.797113657079387	0.997062591199105	1.25458	0.946491	0.917639542081682
733	P23492	Pnp	1.39442	1.68399	1.66547	1.76966	1.69682	1.75968	1.77854	1.7284	1.76777	1.79004	1.59096	1.79751	1.76152	1.28188	1.29755	1.20848	1.1712	1.31697	1.19159	1.19204	1.28017	1.11147	1.24699	1.29674	1.33467	1.45379	1.34765	1.23393	1.46449	1.3559	1.29698	1.41259	1.484	1.59631	1.40746	1.29748
734	P23506	Pcmt1	1.49242	1.41669	1.45439	1.55295	1.45813	1.48588	1.47842	1.52535	1.47278	1.5109	1.39064	1.50203	1.49988	1.45412	1.43936	1.43423	1.38659	1.46649	1.45471	1.3738	1.46278	1.45169	1.43702	1.50681	1.39909	1.48457	1.52151	1.55485	1.48516	1.47697	1.54093	1.47942	1.49963	1.5669	1.51944	1.39597
735	P23591	Gfus	1.5606	1.45344	1.50242	1.48325	1.36698	1.53596	1.55534	1.54766	1.53869	1.53355	1.4912	1.47633	1.52419	1.5201	1.43572	1.39068	1.48675	1.42291	1.3528	1.43497	1.42627	1.33171	1.43771	1.49776	1.39725	1.4811	1.44596	1.44931	1.50598	1.43955	1.52334	1.48518	1.50121	1.62231	1.47235	1.38118
736	P23611	Irf8	1.79604	0.880502269422108	0.940746724115264	0.836219065521575	0.794548005060912	0.950606507094622	0.829274741176067	0.728191328777398	0.850651090455303	1.01326	0.736755154372173	0.982655004924731	0.853623	1.56164	1.68699	1.73122	1.76199	1.70359	1.61752	1.68814	1.61577	1.70663	1.88658	1.81946	1.86624	1.83821	1.80687	1.30438	1.26655	1.24778	1.74761	1.65396	1.44837	2.08771	1.77044	1.90894
737	P23708	Nfya	1.68869	1.37581	1.55636	1.69887	1.45442	1.70265	1.39492	1.61647	1.52166	1.5754	1.449	1.64827	1.44885	1.43758	1.41304	1.46252	1.52336	1.44146	1.3617	1.33471	1.33965	1.4241	1.51282	1.44607	1.35189	1.43576	1.52904	1.41516	1.34245	1.49377	1.30731	1.38088	1.6306	1.57738	1.34643	1.25587
738	P23780	Glb1	1.41667	1.41822	1.46037	1.58494	1.50991	1.55647	1.61396	1.51894	1.60271	1.59472	1.58288	1.62656	1.54575	1.56847	1.52192	1.50902	1.4715	1.49816	1.41978	1.56135	1.55179	1.39125	1.50417	1.5935	1.47082	1.44116	1.24458	1.35103	1.34827	1.39111	1.23881	1.40953	1.41441	1.49916	1.31114	1.16679
739	P23949	Zfp36l2	1.33287	1.60075	1.72501	1.67461	1.47213	1.60994	1.71963	1.56445	1.72216	1.64516	1.60039	1.7154	1.81781	1.74194	1.52238	1.49485	1.40013	1.4638	1.33687	1.523	1.47864	1.22244	1.67905	1.60959	1.32698	1.45926	1.46207	0.703970108976693	0.711749256024096	0.318546422428974	1.45474	1.1844	1.21568	1.52219	1.48391	1.51745
740	P24063	Itgal	1.31024	2.18851	2.0008	2.08134	2.12816	2.11927	2.09371	2.02725	2.11384	2.10642	2.23001	2.14527	1.99638	0.612106	0.635771758534705	0.797728620136109	0.906067830510981	0.613069031228064	0.677570846883568	0.969293303245604	0.727069495795511	0.888859758991188	0.786398336931554	0.691999850936391	0.669661270462634	1.28863	1.4197	0.944723448008046	0.908067	0.824923281475284	1.31991	1.17473	1.30073	1.37994	1.36963	1.38528
741	P24270	Cat	1.57133	1.3415	1.32875	1.36724	1.20702	1.31428	1.39039	1.27479	1.30299	1.3991	1.29069	1.3107	1.39644	1.46333	1.48226	1.48197	1.48637	1.51401	1.50761	1.45438	1.52372	1.51415	1.56555	1.52434	1.5519	1.60053	1.59567	1.53766	1.54749	1.52258	1.57848	1.56731	1.60258	1.64972	1.62212	1.51507
742	P24288	Bcat1	1.31912	1.87798	1.77727	1.78322	1.62229	2.00023	1.94993	2.07673	2.09848	2.03066	2.32187	1.95128	1.97152	1.04533	0.729880490247372	0.891054554120957	1.20043	0.553033630051772	0.666871895303987	0.751553301486035	0.868168328079437	0.756273092439037	0.518423175233255	1.19103	1.17247	1.2943	1.37222	1.44936	1.22021	1.37316	1.29306	1.47609	1.55972	1.69787	1.15753	1.13486
743	P24369	Ppib	1.41077	1.46628	1.52395	1.48999	1.49572	1.47037	1.4919	1.46777	1.437	1.49063	1.45626	1.46714	1.48387	1.49944	1.49555	1.47827	1.36958	1.48645	1.42427	1.41172	1.47419	1.43664	1.37645	1.47467	1.49414	1.43972	1.53069	1.5434	1.49404	1.57263	1.47859	1.49437	1.47074	1.4042	1.52771	1.5088
744	P24452	Capg	2.12594	0.952822867038386	1.06741	1.23342	1.12205	1.14361	1.1884	1.22003	1.16011	1.21477	1.13243	1.24662	1.27389	0.490159	0.620402921203053	0.477511326997714	0.520729683134472	0.630124654848806	0.684152818737454	0.545652	0.612497471192738	0.587719250585227	0.607623700105807	0.630062	0.701378983257207	2.12332	2.11829	2.14027	2.22421	2.186	2.22506	2.26241	2.24348	2.25544	2.26854	2.16185
745	P24527	Lta4h	1.34371	1.71961	1.74774	1.76056	1.75203	1.75339	1.78775	1.80252	1.78122	1.74878	1.72828	1.7659	1.75832	1.33294	1.3126	1.22778	1.27595	1.26203	1.28553	1.30143	1.33719	1.19641	1.23504	1.30255	1.29587	1.37351	1.34025	1.31509	1.30896	1.34424	1.30045	1.30985	1.33059	1.3587	1.36032	1.303
746	P24547	Impdh2	1.4611	1.50488	1.46464	1.55496	1.52923	1.52074	1.52051	1.54429	1.46692	1.58253	1.50623	1.44557	1.52824	1.43476	1.3982	1.42996	1.45753	1.4568	1.42113	1.41411	1.39657	1.41131	1.46447	1.39151	1.4694	1.4627	1.51105	1.47314	1.50091	1.50649	1.46598	1.46656	1.48362	1.50263	1.47531	1.41047
747	P24638	Acp2	1.57638	1.2435	1.2124	1.19044	0.860653120291451	1.28907	1.31977	1.14289	1.38285	1.38126	1.33337	1.25097	1.29192	1.4647	1.52801	1.63407	1.65351	1.5383	1.69698	1.67312	1.60453	1.74862	1.49128	1.55657	1.53846	1.5529	1.61379	1.67705	1.42411	1.59176	1.55836	1.46416	1.62182	1.54421	1.39874	1.59054
748	P24668	M6pr	1.4983	1.48103	1.4099	1.52685	1.49961	1.54561	1.47088	1.55828	1.4857	1.56906	1.58139	1.49031	1.42525	1.39532	1.34641	1.45058	1.54874	1.37645	1.39387	1.49554	1.50705	1.48272	1.32793	1.40931	1.38025	1.48336	1.55442	1.44326	1.42129	1.3941	1.56045	1.5262	1.49563	1.54108	1.45728	1.47421
749	P24788	Cdk11b	1.4282	1.46714	1.49857	1.44719	1.52107	1.4799	1.52726	1.53471	1.50329	1.48765	1.45379	1.5055	1.4981	1.4516	1.45456	1.42134	1.55595	1.49512	1.41353	1.48749	1.37691	1.51448	1.52103	1.49864	1.47919	1.45696	1.42573	1.49058	1.44969	1.51576	1.49842	1.42793	1.46282	1.42757	1.42088	1.443
750	P24860	Ccnb1	1.62708	1.82135	1.82342	1.86174	1.44548	1.87229	1.82812	1.77	1.903	1.84483	1.65766	1.65317	1.80044	1.31946	1.04346	1.17626	1.30457	1.20494	1.0623	1.18761	1.03474	1.15439	1.23891	1.20087	1.10555	1.6152	1.49385	1.11968	1.27419	1.18994	1.34367	1.38954	1.17954	1.6634	1.49594	1.34154
751	P25085	Il1rn	2.22756	1.22787	1.40984	1.06899	1.42234	1.46479	1.31143	1.22912	1.14575	1.45879	0.850241716146427	0.740872003957359	1.4348	0.743019093627915	0.704935378272109	0.572125	1.03144	0.871479	0.841167	0.490501410162872	0.885387474992527	1.21923	0.830979523854013	0.531755105246911	0.651555	2.05198	2.09443	1.85848	2.01758	1.95946	2.16043	2.30045	2.24561	2.00796	2.14945	1.76685
752	P25119	Tnfrsf1b	2.09398	1.85486	1.62108	1.80061	1.47274	1.77592	1.32842	1.69813	1.88064	2.32327	1.61872	1.6864	1.5298	1.2095	1.46863	1.3122	1.17195	1.39875	1.34211	1.13106	1.68633	1.50089	1.24927	1.63811	1.91831	1.48054	1.82694	-0.217589804764211	-0.115946	-0.0875329982660596	0.848966278094777	-1.59161	0.450688	2.05899	1.70424	1.70016
753	P25206	Mcm3	1.44159	1.35433	1.41118	1.42343	1.40846	1.39534	1.4931	1.42874	1.43166	1.50694	1.33709	1.43461	1.48317	1.45264	1.46696	1.40255	1.4436	1.47297	1.46414	1.44564	1.47874	1.46507	1.53129	1.49315	1.53898	1.47417	1.46234	1.51355	1.61246	1.5508	1.55276	1.57042	1.50327	1.60156	1.49749	1.47099
754	P25425	Pou2f1	1.6444	1.77245	1.64843	1.68948	1.61345	1.71373	1.49143	1.74452	1.55023	1.7047	1.63564	1.50903	1.76454	1.36926	1.24254	1.30322	1.30767	1.09554	1.25497	1.33537	1.19616	1.21488	1.40594	1.18383	1.33235	1.28262	1.43995	1.38589	1.42468	1.37008	1.6014	1.45385	1.50895	1.49393	1.48914	1.48086
755	P25444	Rps2	1.37146	1.47738	1.46506	1.46943	1.50099	1.44415	1.50331	1.37049	1.37272	1.51056	1.43089	1.51969	1.51021	1.45496	1.38091	1.44517	1.34601	1.38827	1.46555	1.34667	1.45474	1.49326	1.36186	1.44025	1.494	1.53843	1.50628	1.52714	1.6895	1.64257	1.49877	1.52959	1.46086	1.54304	1.56781	1.46764
756	P25799	Nfkb1	1.44744	1.58647	1.51308	1.50247	1.44613	1.58779	1.56687	1.65119	1.5558	1.69132	1.55534	1.54481	1.6579	1.40423	1.3022	1.36043	1.42507	1.35277	1.29504	1.4216	1.30929	1.47822	1.4536	1.37423	1.43574	1.47503	1.53715	1.314	1.40002	1.33091	1.49172	1.43141	1.45073	1.621	1.50733	1.44814
757	P25801	Lmo2	2.54391	1.85732	1.949	1.48459	1.75364	1.68285	1.74302	1.85733	1.77425	1.74749	1.86569	0.861744660166143	1.92556	2.4071	2.03816	-1.1032	2.23344	-1.48834	0.867033342207099	1.44066	1.90055	1.75655	2.22939	1.59413	0.879343	0.526520602311711	0.282191219168401	0.937166462108034	-0.232218034749655	-3.46151	1.35167	1.23554	1.12477	1.12449	0.719280091234418	0.791841057566409
758	P25911	Lyn	1.69235	1.32583	1.40127	1.41877	1.33223	1.44288	1.42484	1.29187	1.41442	1.45671	1.35432	1.45047	1.40549	1.3005	1.25916	1.43994	1.39395	1.28175	1.41684	1.39839	1.45235	1.4433	1.24731	1.37851	1.40252	1.61096	1.68781	1.54888	1.48982	1.53186	1.66822	1.68535	1.5784	1.65216	1.7003	1.82496
759	P25916	Bmi1	1.37588	1.30878	1.69694	1.88275	1.69929	1.68038	1.86158	1.5131	1.78319	1.94901	1.60715	1.77477	2.04359	1.22504	1.72282	1.63428	1.59677	1.38979	1.4222	1.79088	1.79838	1.38966	1.60873	1.82559	1.62426	1.39889	0.572323687006919	0.117802057547729	1.04006	0.0297370777190616	1.20032	0.953459736855713	1.13666	1.27134	0.952435813434178	0.840642671920696
760	P25976	Ubtf	1.46841	1.38754	1.44479	1.41015	1.32034	1.4258	1.44361	1.43645	1.41241	1.46472	1.37626	1.44201	1.48997	1.45183	1.53904	1.50365	1.5176	1.5423	1.48789	1.52854	1.44162	1.52562	1.5264	1.51859	1.48874	1.4611	1.42444	1.50411	1.48714	1.50282	1.49375	1.48501	1.56759	1.52994	1.49439	1.48363
761	P26011	Itgb7	1.78263	2.03143	2.00442	2.0883	1.72679	2.0657	2.17105	2.03702	1.96614	2.10831	1.9841	2.25703	2.19162	0.0582166269675072	0.412869310344767	0.503498751367822	0.323777834949591	0.331789934703727	0.258482021016782	0.471044	0.305906357855711	0.248001047048013	0.345172241612643	0.081412910855544	0.299457831611035	1.6124	1.82958	1.3144	1.40317	1.11953	1.58954	1.63156	1.35667	1.69145	1.62329	1.49464
762	P26039	Tln1	1.52591	1.48251	1.46487	1.52224	1.41198	1.46304	1.47192	1.48423	1.44994	1.56059	1.41521	1.47141	1.53295	1.37913	1.37032	1.37059	1.39862	1.37602	1.3596	1.37822	1.35894	1.39846	1.40116	1.39709	1.45076	1.56587	1.59258	1.41645	1.51686	1.51459	1.56747	1.58217	1.58974	1.61435	1.61115	1.5159
763	P26040	Ezr	1.60626	1.4365	1.42097	1.50104	1.49696	1.52673	1.66116	1.57328	1.52596	1.64411	1.46194	1.5369	1.73064	1.1837	1.09763	1.18295	1.18674	1.15663	1.2511	1.28945	1.22644	1.21507	1.19018	1.28203	1.4418	1.56515	1.66983	1.32942	1.47412	1.51318	1.49865	1.55969	1.7273	1.9264	1.71923	1.74371
764	P26041	Msn	1.55497	1.39368	1.4269	1.46738	1.39478	1.42919	1.51069	1.47547	1.46002	1.51373	1.41273	1.46736	1.54237	1.42373	1.42557	1.36577	1.37384	1.43433	1.46414	1.41867	1.47526	1.38991	1.39933	1.45873	1.4827	1.59149	1.58639	1.28914	1.42448	1.4011	1.52844	1.53929	1.54976	1.67525	1.66171	1.56744
765	P26043	Rdx	1.51111	1.26593	1.30265	1.38352	1.18488	1.33571	1.38431	1.34748	1.32355	1.47341	1.18433	1.32689	1.38444	1.60256	1.64805	1.59096	1.60087	1.67575	1.58012	1.60624	1.64611	1.60721	1.68159	1.69878	1.71754	1.5536	1.50565	1.18778	1.30004	1.21249	1.44504	1.41725	1.44892	1.70401	1.50906	1.38901
766	P26187	Mgmt	1.28902	1.73604	1.64966	1.69338	1.54615	1.59629	1.72188	1.74746	1.65631	1.71686	1.61601	1.68434	1.73229	1.45465	1.481	1.47976	1.48273	1.43688	1.52432	1.46822	1.39159	1.56023	1.53203	1.59412	1.44572	1.20844	1.29713	1.16809	1.228	1.12093	1.13565	1.19646	1.1912	1.20067	1.39498	1.20426
767	P26231	Ctnna1	1.60235	1.72465	1.62401	1.68547	1.50176	1.63774	1.61693	1.68878	1.44666	1.6732	1.65289	1.5818	1.73161	1.38368	1.3416	1.30924	1.49166	1.35559	1.29464	1.32412	1.29108	1.26865	1.45994	1.36999	1.37589	1.51832	1.56685	1.15819	1.08909	0.953844476740331	1.44751	1.44775	1.36368	1.68942	1.53716	1.45125
768	P26323	Fli1	1.44447	1.5659	1.47425	1.49909	1.34459	1.3966	1.53513	1.58744	1.58938	1.60457	1.47893	1.50324	1.48604	1.49622	1.45798	1.43381	1.65184	1.57946	1.51594	1.61049	1.48433	1.50509	1.5635	1.49387	1.53863	1.35439	1.45159	1.16906	1.27763	0.933337463756127	1.50579	1.38922	1.42349	1.67035	1.39779	1.43375
769	P26350	Ptma	1.98773	2.12533	1.97383	1.98055	1.89343	1.74056	1.84828	1.59029	1.53137	1.99213	1.34176	1.95643	2.04125	1.74648	1.56733	1.31035	0.339935464323614	1.51636	1.04298	0.765576480003898	1.2973	0.205723060824008	1.63833	1.52846	1.23709	1.61252	1.40519	0.252156324252562	0.551127283506908	-0.420103569276038	1.62869	1.56936	0.213826519781276	1.90468	1.68854	-0.362161368967804
770	P26369	U2af2	1.42133	1.54131	1.48423	1.58242	1.45893	1.45816	1.60638	1.44366	1.48631	1.61282	1.36419	1.61387	1.65456	1.43218	1.45019	1.40339	1.32326	1.49024	1.45507	1.35744	1.44144	1.36584	1.44016	1.46756	1.4368	1.5019	1.43695	1.34892	1.63512	1.4291	1.53204	1.52586	1.41807	1.51233	1.5105	1.32823
771	P26443	Glud1	1.33041	1.26062	1.25282	1.43882	1.3605	1.50891	1.45675	1.28088	1.29793	1.34356	1.28538	1.32629	1.49835	1.47447	1.55925	1.57962	1.38522	1.60362	1.66325	1.52154	1.50145	1.5977	1.51129	1.49426	1.68286	1.47011	1.22691	1.71794	1.79335	1.80275	1.44331	1.49346	1.46652	1.44972	1.3277	1.38045
772	P26450	Pik3r1	1.5478	1.46207	1.43161	1.45964	1.4842	1.49656	1.48133	1.50068	1.50714	1.51924	1.47007	1.52073	1.58271	1.26873	1.3262	1.38691	1.37844	1.28475	1.3463	1.40055	1.38174	1.41957	1.37652	1.31669	1.31186	1.51439	1.53429	1.53129	1.56451	1.50341	1.57392	1.59648	1.60173	1.65301	1.57186	1.63037
773	P26516	Psmd7	1.50104	1.27677	1.3801	1.46253	1.43708	1.42791	1.45109	1.56372	1.46265	1.55281	1.45655	1.39942	1.31608	1.49539	1.51856	1.52437	1.4679	1.62393	1.45197	1.60627	1.46938	1.32711	1.62388	1.452	1.69348	1.50415	1.3774	1.48073	1.59329	1.34761	1.46967	1.42648	1.40533	1.73486	1.41834	1.21502
774	P26638	Sars1	1.46956	1.29434	1.33219	1.46147	1.3342	1.38573	1.44353	1.37188	1.39678	1.42679	1.41613	1.37661	1.51225	1.51593	1.53426	1.47429	1.50125	1.56034	1.53509	1.49598	1.52949	1.49727	1.61702	1.55574	1.53541	1.48388	1.43168	1.45136	1.50908	1.51606	1.49036	1.54184	1.5228	1.58308	1.48858	1.40195
775	P26883	Fkbp1a	1.1997	0.805969269845772	0.952839662034757	1.26426	0.874083888732876	1.14524	1.11184	1.17462	1.16786	1.27729	0.678157403035527	1.02675	1.1736	1.6094	1.6167	1.58655	1.56499	1.73578	1.69909	1.62068	1.89519	1.68826	1.54966	1.97556	2.03984	1.65042	1.44958	1.57727	1.69951	1.74606	1.27399	1.53228	1.85573	1.67078	1.59118	1.23795
776	P26952	Il3ra	1.52055	0.792351954004304	1.54654	1.56815	1.42634	1.53606	1.45277	1.25492	1.4306	1.65883	1.64131	1.74438	1.77142	0.864233181145297	1.05319	1.08403	1.15055	0.944272409949831	1.09969	1.1908	1.24953	1.36492	0.970667653068849	1.10525	1.57775	1.90069	2.05797	1.48546	1.43611	1.40697	1.54987	1.55392	1.97594	1.85153	1.82575	1.77477
777	P27005	S100a8	3.09742	0.0195087163563914	0.816181179070833	1.40059	0.428158908243756	1.64955	1.10069	1.61701	1.15092	1.44857	1.69249	-0.848699715890971	-0.909643012653391	-2.77709	-2.80138	-2.57192	-3.61848	-1.23787	-3.37542	-2.23877	-1.33655	-2.77746	-1.91556	-1.2519	-3.16914	3.3085	2.63483	2.64832	2.80325	1.69319	3.19003	2.67116	1.69173	2.61457	2.31685	1.01328
778	P27046	Man2a1	1.68661	1.36045	1.25039	1.35415	1.41593	1.39986	1.38365	1.3024	1.40936	1.44438	1.34559	1.47128	1.29447	1.17314	1.19653	1.36368	1.3632	1.24054	1.31261	1.45271	1.35168	1.26825	1.22559	1.26234	1.25576	1.68525	1.66467	1.76596	1.7314	1.75081	1.67688	1.76605	1.70029	1.72387	1.72118	1.79319
779	P27048	Snrpb	1.46775	1.22733	1.23748	1.36483	1.46467	1.41957	1.41299	1.49536	1.37683	1.39871	1.4536	1.31699	1.34716	1.56256	1.49429	1.38187	1.62408	1.54043	1.59574	1.58084	1.53237	1.59279	1.66567	1.54723	1.65098	1.53093	1.37996	1.45805	1.54531	1.52452	1.42276	1.47326	1.49489	1.62877	1.4049	1.29607
780	P27546	Map4	1.60988	1.40891	1.40695	1.34959	1.12325	1.31663	1.23077	1.27316	1.25979	1.37047	1.3837	1.36334	1.317	1.59791	1.54086	1.55283	1.58893	1.62424	1.38714	1.55053	1.5412	1.53836	1.67626	1.5983	1.44565	1.49655	1.54009	1.53132	1.56742	1.43538	1.67963	1.50279	1.54984	1.60059	1.48065	1.41086
781	P27601	Gna13	1.66711	1.3795	1.38434	1.68204	1.33603	1.53848	1.6054	1.43376	1.58117	1.69781	1.48477	1.54249	1.62098	1.165	1.35478	1.4426	1.36336	1.30778	1.34382	1.45249	1.42897	1.45998	1.28924	1.52145	1.43383	1.60472	1.53891	0.947502731835287	1.26467	1.30213	1.52314	1.51231	1.56497	1.63883	1.64057	1.69698
782	P27612	Plaa	1.43471	1.44029	1.47536	1.45427	1.44887	1.44121	1.47148	1.49347	1.4344	1.48728	1.45691	1.43242	1.48986	1.56541	1.49452	1.46466	1.49947	1.45237	1.47649	1.49427	1.51176	1.50372	1.49395	1.54551	1.51042	1.49969	1.50805	1.39258	1.46714	1.47284	1.42781	1.44532	1.51535	1.48287	1.45324	1.4073
783	P27659	Rpl3	1.44271	1.45398	1.45671	1.43799	1.49875	1.37476	1.48476	1.37102	1.41871	1.53659	1.34984	1.43787	1.44024	1.47021	1.45986	1.4721	1.49099	1.51676	1.40195	1.45512	1.4653	1.45026	1.60294	1.47673	1.55851	1.47394	1.4099	1.52152	1.6587	1.54373	1.49819	1.5076	1.51057	1.56759	1.44707	1.34361
784	P27773	Pdia3	1.38847	1.4291	1.4065	1.45531	1.35512	1.40988	1.3988	1.45532	1.41698	1.46519	1.41122	1.42405	1.41994	1.58648	1.56068	1.54639	1.58127	1.64624	1.58238	1.56785	1.58198	1.5348	1.56441	1.59359	1.58898	1.37586	1.39675	1.4786	1.46644	1.47642	1.41515	1.41515	1.43927	1.39905	1.4154	1.32748
785	P27784	Ccl6	3.06072	0.15698	-1.80667	0.272912427863179	-0.708282	-0.324801191636726	0.483235857985153	1.39652	0.816942	-0.0208132282032979	0.0693117892747254	1.16957	0.497532876791844	-0.221658812216933	-0.242504	0.804886886995727	0.0105787909280076	-0.419520431679981	-0.157891418913476	-0.124597667279434	0.0397172806328436	1.57262	-0.0462789845674347	-0.0810622477632213	0.758930251552149	2.32496	2.52209	1.23649	1.00036	1.4691	2.23045	2.56318	2.35184	3.68282	2.94721	2.88345
786	P27790	Cenpb	2.14173	1.62822	1.86362	1.36225	1.41945	2.06831	1.66886	0.581718864905337	1.57636	1.83873	1.83158	1.64321	1.03333	1.8322	0.891116033571006	1.33153	1.87267	1.50877	1.46234	1.56777	1.37771	1.49091	1.50055	1.18412	1.50769	1.30136	1.10701	0.801656938245261	1.47627	1.5065	1.45114	0.762472437223777	1.58124	1.87036	0.121618606777174	0.836095884013571
787	P27808	Mgat1	1.60482	1.33576	1.20721	1.77917	1.52287	1.68497	1.6472	1.5622	1.52993	1.74009	1.36703	1.63145	1.49929	0.756920904928856	1.34184	1.16891	1.41615	0.965469375056022	1.30522	1.3795	1.32191	1.1279	1.18158	1.09513	1.41425	1.67896	1.53728	1.37683	1.73253	1.47286	1.56419	1.63944	1.84444	1.9718	1.36163	1.53955
788	P27870	Vav1	1.43968	1.38867	1.40118	1.35699	1.40413	1.35574	1.44019	1.41786	1.40745	1.42974	1.40956	1.34959	1.36838	1.60371	1.52621	1.54292	1.58792	1.55483	1.51281	1.60225	1.60433	1.65213	1.65305	1.6006	1.53891	1.44395	1.37981	1.39102	1.43878	1.33513	1.47005	1.50925	1.42298	1.55725	1.43069	1.42803
789	P28028	Braf	1.51639	1.13266	1.65414	1.49232	0.708556	1.44161	1.76652	1.29464	1.39719	1.56212	1.43851	1.63595	1.45245	1.31581	1.4272	1.31704	1.51955	1.40117	0.869188644246077	1.5811	1.43931	1.23946	1.34339	1.61284	1.25108	1.67543	1.68161	1.26457	1.70767	1.34262	1.57816	1.58589	1.69228	1.65318	1.76229	1.69059
790	P28033	Cebpb	1.80025	1.41566	1.29207	1.33001	1.17474	1.36906	1.21469	1.3928	1.2934	1.38713	1.22641	1.38445	1.2874	1.63839	1.46934	1.45321	1.56429	1.48117	1.48357	1.43441	1.41348	1.46743	1.4854	1.50508	1.39988	1.62275	1.66734	1.52089	1.5179	1.42124	1.55558	1.52032	1.54735	1.64034	1.72971	1.69335
791	P28063	Psmb8	1.47091	1.34576	1.19752	1.35403	1.36011	1.32775	1.35547	1.32497	1.30696	1.34052	1.21777	1.35628	1.34301	1.60847	1.641	1.49281	1.55312	1.62399	1.59152	1.51719	1.68748	1.53934	1.59601	1.69799	1.59542	1.58985	1.40891	1.37829	1.50436	1.47257	1.4253	1.44278	1.44946	1.69971	1.53117	1.4971
792	P28078	H2-DMa	1.5061	1.497	1.26179	1.36084	1.18244	1.2717	1.26503	1.37728	1.26875	1.29929	1.22365	1.19513	1.3364	1.5558	1.64404	1.6275	1.62261	1.50632	1.47684	1.69734	1.82326	1.47574	1.53394	1.57607	1.56896	1.43795	1.76951	1.4949	1.42772	1.16969	1.56696	1.38375	1.61646	1.62374	1.44697	1.62069
793	P28271	Aco1	1.38571	1.37597	1.33036	1.33957	1.37575	1.41031	1.40577	1.38402	1.38836	1.51243	1.40088	1.34486	1.41762	1.58643	1.6255	1.57587	1.63538	1.57281	1.56111	1.64375	1.60847	1.58477	1.64912	1.65115	1.6323	1.42431	1.40541	1.27899	1.33659	1.35899	1.3688	1.42545	1.51804	1.58694	1.43226	1.36312
794	P28293	Ctsg	1.23583	1.83017	1.91742	1.87731	1.86903	1.82657	1.82855	1.87674	1.8188	1.91104	1.6985	1.84683	1.75343	1.20071	1.19809	1.20378	1.09541	1.22978	1.03813	1.13326	1.14884	1.06563	1.23967	1.15921	1.1706	1.32662	1.23283	1.45327	1.42857	1.35208	1.34568	1.36995	1.32714	1.35492	1.27633	1.30592
795	P28352	Apex1	1.42312	1.4162	1.48703	1.52732	1.47597	1.48012	1.52878	1.46785	1.49879	1.50615	1.43844	1.52052	1.55103	1.45925	1.51416	1.47048	1.47585	1.50296	1.46867	1.46832	1.52394	1.39495	1.50277	1.59164	1.50847	1.4077	1.36882	1.44358	1.49244	1.44875	1.39971	1.46165	1.49956	1.50294	1.37855	1.42514
796	P28474	Adh5	1.37644	1.70104	1.68774	1.62135	1.707	1.62993	1.64291	1.6656	1.60573	1.61134	1.59122	1.63934	1.72857	1.35589	1.3544	1.28036	1.30327	1.2994	1.32098	1.28113	1.31528	1.3224	1.28959	1.3532	1.36754	1.40287	1.45607	1.38121	1.42566	1.44315	1.40923	1.45051	1.44861	1.38985	1.49574	1.44802
797	P28574	Max	1.40746	1.51275	1.69619	1.81007	1.27729	1.58518	1.5032	1.42097	1.476	1.55	1.46682	1.34502	1.52714	1.41111	1.51118	1.42724	1.68132	1.61647	1.25415	1.44106	1.24768	1.51376	1.58576	1.5611	1.35435	1.51457	1.4052	1.20677	1.56028	1.48151	1.3808	1.28926	1.57527	1.72287	1.1785	1.29473
798	P28650	Adss1	1.69021	1.3387	1.33775	1.37533	1.25167	1.40634	1.31067	1.35402	1.34043	1.47208	1.33551	1.36647	1.31103	1.46853	1.49686	1.44024	1.44301	1.46537	1.28966	1.47173	1.47318	1.32856	1.61799	1.52747	1.46868	1.71346	1.40945	1.40333	1.65543	1.38717	1.67673	1.65283	1.66894	1.87206	1.57882	1.39948
799	P28656	Nap1l1	1.39659	1.56047	1.45575	1.50959	1.36896	1.53349	1.58275	1.65467	1.49164	1.54931	1.34255	1.38247	1.54915	1.61298	1.70624	1.57458	1.59532	1.70824	1.6828	1.687	1.59295	1.50275	1.62262	1.6537	1.58353	1.33375	1.40718	1.05095	1.21788	1.05748	1.31801	1.21195	1.2943	1.47203	1.29322	1.11437
800	P28658	Atxn10	1.53192	1.39282	1.43901	1.43415	1.44267	1.45568	1.50121	1.49168	1.4784	1.56173	1.43858	1.48047	1.47692	1.46175	1.44944	1.51077	1.38356	1.45396	1.44283	1.45222	1.4994	1.44046	1.48926	1.52966	1.49837	1.54576	1.51884	1.35782	1.42231	1.40808	1.42163	1.50613	1.50602	1.58198	1.50269	1.52243
801	P28659	Celf1	1.34156	1.54412	1.46815	1.42002	1.55197	1.51815	1.52642	1.55879	1.55904	1.53117	1.53003	1.55466	1.50145	1.44055	1.58388	1.49081	1.54801	1.44918	1.48324	1.48219	1.45291	1.53828	1.50325	1.47089	1.38542	1.46281	1.42472	1.36928	1.33502	1.20194	1.45875	1.45592	1.38709	1.53623	1.48504	1.43689
802	P28667	Marcksl1	1.55549	2.05777	1.94871	2.02313	1.87852	1.8912	1.93722	1.72208	2.0053	1.934	1.73419	1.82628	2.19976	1.32486	1.04992	1.23599	1.22473	1.10297	1.17497	1.41489	1.09201	1.16689	1.41236	1.17284	0.989753931231828	1.23544	1.2235	0.682663812499458	0.908684610286582	0.819643159104924	1.25789	1.03466	1.11269	1.42982	1.20746	0.993948285637536
803	P28704	Rxrb	1.52678	1.45288	1.40136	1.5165	1.44368	1.52506	1.59494	1.47675	1.53678	1.73765	1.49641	1.2247	1.51366	1.17657	1.39321	1.3483	1.34702	1.26947	1.25452	1.38031	1.41222	1.41401	1.37543	1.44981	1.56297	1.65627	1.47487	1.39375	1.50877	1.32176	1.52835	1.49793	1.55592	1.71945	1.61267	1.73873
804	P28740	Kif2a	1.46883	1.50682	1.50287	1.5293	1.36729	1.48609	1.51342	1.55205	1.49433	1.55742	1.48783	1.48486	1.49309	1.43423	1.41217	1.34149	1.5122	1.43185	1.44431	1.5074	1.42531	1.43059	1.55711	1.46645	1.43628	1.46568	1.4299	1.482	1.43238	1.5424	1.51713	1.41721	1.45854	1.54024	1.49102	1.40838
805	P28741	Kif3a	1.53089	1.25324	1.39845	1.33115	1.35241	1.51449	1.43143	1.51652	1.37953	1.52895	1.70945	1.38979	1.55175	1.3864	1.29081	1.29619	1.45337	1.26443	1.46811	1.41046	1.26326	1.37771	1.52803	1.38767	1.28617	1.48357	1.68127	1.47722	1.47928	1.57819	1.62569	1.54487	1.61772	1.68021	1.62317	1.74665
806	P28798	Grn	1.65532	1.60788	1.64765	1.46203	1.40824	1.39026	1.28866	1.50634	1.55609	1.50512	1.24957	1.49973	1.3044	1.65655	1.7509	1.72992	1.67932	1.74845	1.67382	1.71324	1.65073	1.53699	1.72168	1.64497	1.54422	1.47335	1.34753	0.968125330197012	0.987586626574103	0.752687826925698	1.29487	1.24799	1.20697	1.47382	1.48647	0.990072498988474
807	P28867	Prkcd	1.60109	1.25495	1.33181	1.31338	1.30664	1.34384	1.38966	1.35162	1.40874	1.4023	1.33741	1.34527	1.4124	1.48563	1.51609	1.4761	1.52883	1.49831	1.49652	1.53245	1.49795	1.56276	1.5659	1.50243	1.55258	1.57633	1.56212	1.44203	1.45156	1.40278	1.59512	1.57859	1.55672	1.60552	1.53493	1.61839
808	P29037	Tbp	1.48612	1.3446	1.11056	1.5698	1.41573	1.46366	1.41145	1.56705	1.24951	1.60212	1.54072	1.56214	1.4044	1.43236	1.43649	1.35995	1.35958	1.33682	1.49699	1.4642	1.51227	1.56437	1.66639	1.48206	1.59289	1.38588	1.50913	1.56161	1.45918	1.51922	1.52859	1.46807	1.52464	1.59605	1.45515	1.48433
809	P29341	Pabpc1	1.43014	1.43755	1.39508	1.46843	1.32321	1.31429	1.3982	1.41013	1.41312	1.50134	1.29506	1.41436	1.45234	1.5126	1.52884	1.46973	1.44805	1.63222	1.49652	1.48866	1.61196	1.52459	1.54935	1.57987	1.57649	1.51499	1.48023	1.31248	1.47442	1.48649	1.42432	1.48257	1.47578	1.57793	1.56737	1.51044
810	P29351	Ptpn6	1.52948	1.39025	1.34491	1.33719	1.39059	1.33813	1.42789	1.38738	1.40177	1.33693	1.37237	1.38795	1.39467	1.523	1.51661	1.46898	1.5224	1.49909	1.52933	1.53617	1.52962	1.47982	1.53631	1.51156	1.51568	1.54178	1.49159	1.51926	1.53098	1.53663	1.55615	1.49563	1.48883	1.58081	1.55535	1.4904
811	P29391	Ftl1	1.38649	1.26709	1.24939	1.22917	1.17957	1.28903	1.22437	1.29413	1.29035	1.27207	1.29282	1.26221	1.2995	1.86718	1.74396	1.71269	1.78217	1.73059	1.68352	1.85066	1.76528	1.66433	1.87625	1.75841	1.6919	1.35797	1.32934	1.42283	1.37081	1.29729	1.43665	1.21518	1.33297	1.48257	1.32734	1.15645
812	P29416	Hexa	1.35375	0.887875664225521	0.925320113773162	1.19521	1.09788	1.12456	1.23108	1.0608	1.16743	1.28498	1.09488	1.04089	1.03952	1.68959	1.73354	1.79748	1.69445	1.85506	1.78972	1.7212	1.83348	1.76716	1.79469	1.86189	1.84786	1.47716	1.38939	1.43975	1.51923	1.49717	1.27382	1.47743	1.60821	1.66363	1.38884	1.36028
813	P29452	Casp1	1.39043	1.58974	1.58102	1.52809	1.64424	1.54331	1.53777	1.59746	1.5714	1.62447	1.59513	1.51355	1.58512	1.51619	1.49318	1.44377	1.46981	1.45319	1.40562	1.47581	1.44343	1.50994	1.49531	1.43368	1.47833	1.3721	1.32471	1.28753	1.40739	1.27902	1.44935	1.39965	1.29223	1.41656	1.39863	1.40261
814	P29594	Casp2	1.48067	1.4564	1.64182	1.63652	1.60741	1.64228	1.63987	1.66995	1.69423	1.73719	1.70057	1.59578	1.6508	1.32888	1.39154	1.47128	1.34834	1.36574	1.15559	1.3964	1.25388	1.28476	1.4216	1.41832	1.236	1.51633	1.60325	1.39458	1.14975	1.25496	1.27787	1.29536	1.49535	1.63333	1.39728	1.48394
815	P29758	Oat	1.51698	1.36908	1.38625	1.35287	1.49596	1.50431	1.3889	1.40302	1.39645	1.36941	1.43604	1.37824	1.42359	1.41525	1.49006	1.51699	1.37332	1.52273	1.46795	1.52172	1.42364	1.47836	1.53404	1.3847	1.53469	1.45833	1.28111	1.80508	1.81097	1.68915	1.55161	1.50952	1.48063	1.49279	1.37368	1.36069
816	P30204	Msr1	3.35162	1.93248	1.85322	1.99773	1.97618	2.02204	1.97816	1.76714	1.92336	2.06517	1.50987	2.00554	1.77458	-0.643924792218764	1.15144	0.398941766630836	0.668842	-0.0227792587359144	0.991697	0.601690061628981	0.972510433327449	0.918491	0.688629178072401	0.211467923977958	-0.697305674618103	1.24398	1.39548	1.27124	1.47609	1.37068	1.26231	1.3959	1.24922	1.27971	1.33068	1.09475
817	P30276	Ccnb2	1.79272	1.62	1.6759	1.74391	1.42369	1.73646	1.69704	1.58098	1.82081	1.85605	1.78628	1.84105	1.72925	1.21712	1.23051	1.33631	1.29771	1.05749	1.02936	1.25371	0.846235559095104	1.04313	1.10251	1.23205	1.22066	1.50914	1.55826	1.22214	1.33708	1.27263	1.49942	1.52328	1.25899	1.61858	1.66249	1.54719
818	P30282	Ccnd3	1.14896	1.65225	1.66565	1.80389	1.7374	1.71229	1.84126	1.76159	1.72628	1.73571	1.77886	1.77813	1.83715	1.38632	1.54888	1.65228	1.64181	1.58888	1.65926	1.70338	1.66431	1.72285	1.68483	1.66961	1.73095	1.22371	1.27777	0.0804839194566902	0.122540362808715	0.147061638312956	0.567514174785688	0.671874	0.595360700895293	1.26994	1.18619	1.38764
819	P30285	Cdk4	1.29605	1.48861	1.53549	1.56113	1.53385	1.58189	1.4993	1.58224	1.5415	1.6311	1.52476	1.51988	1.54992	1.56968	1.62624	1.55932	1.5968	1.64654	1.55486	1.65125	1.5241	1.60075	1.66713	1.6276	1.58838	1.32892	1.26798	1.07731	1.26129	1.07201	1.2821	1.18417	1.19586	1.46256	1.25272	1.27099
820	P30355	Alox5ap	2.14655	0.989311216344192	0.611342	1.11753	0.964375074620087	1.23049	1.03348	0.724832181996334	0.934816312589135	0.585386689862301	1.20452	1.25071	0.68525	0.836283211140794	1.07789	1.86453	1.12714	1.07463	1.0427	1.3598	1.70844	0.593671284923124	1.19835	1.24858	1.20468	2.22015	2.1496	2.28966	2.26703	2.22434	1.37003	1.66707	2.21337	1.95299	1.74833	1.52539
821	P30412	Ppic	1.07731	1.65971	1.53944	1.56154	1.36081	1.48953	1.6656	1.59387	1.56551	1.60392	1.50491	1.60121	1.64372	1.71549	1.74698	1.80384	1.72752	1.89309	1.69415	1.6601	1.76644	1.78137	1.84126	1.84205	1.77237	1.14276	1.07436	0.753639908796419	0.748258491860904	0.864312500368422	0.848935703648156	0.924230127161755	0.905633091580082	1.17423	1.03128	0.968640432606633
822	P30415	Nktr	1.52727	1.54772	1.42889	1.63149	0.967061514867595	1.40177	1.49755	1.34286	1.44724	1.51825	1.29303	1.47711	1.50834	1.50899	1.75351	1.65872	1.3188	1.49441	1.50302	1.4335	1.53592	1.51911	1.58509	1.63535	1.64983	1.4548	1.17794	1.48097	1.60785	1.37835	1.3166	1.31114	1.43675	1.66778	1.55115	1.20941
823	P30416	Fkbp4	1.36392	1.5332	1.56421	1.55711	1.61712	1.59968	1.62833	1.60189	1.57944	1.58185	1.61659	1.57109	1.62961	1.485	1.46965	1.41075	1.47582	1.41107	1.46097	1.47976	1.41177	1.45908	1.51501	1.42911	1.47486	1.38437	1.39262	1.32834	1.42126	1.33562	1.36244	1.35598	1.33168	1.41429	1.36621	1.32294
824	P30681	Hmgb2	1.63889	1.62235	1.67204	1.59456	1.65357	1.50763	1.37198	1.57646	1.59986	1.70899	1.3302	1.60615	1.42902	1.14878	1.32452	1.24316	1.31895	1.21353	1.18267	1.14376	1.02877	1.07522	1.14656	1.18163	1.16234	1.57666	1.53828	1.64673	1.70088	1.70368	1.60092	1.63878	1.74065	1.60205	1.60519	1.65265
825	P30999	Ctnnd1	1.53774	1.57662	1.55119	1.58796	1.45653	1.58206	1.6044	1.64637	1.58952	1.59776	1.57532	1.54704	1.55755	1.48696	1.48313	1.47069	1.56032	1.5199	1.46215	1.53631	1.50629	1.44586	1.63475	1.59676	1.6099	1.54393	1.5514	0.537458454114931	0.622259036683766	0.452643979339545	1.41846	1.27666	1.34922	1.66908	1.53547	1.51953
826	P31230	Aimp1	1.43397	1.49421	1.45845	1.51453	1.27731	1.44656	1.42433	1.49144	1.46673	1.49048	1.37457	1.49105	1.54878	1.50388	1.49974	1.46945	1.51864	1.52634	1.5038	1.53359	1.54338	1.51754	1.55934	1.52511	1.54818	1.45133	1.4311	1.39927	1.44914	1.46027	1.45336	1.4462	1.45971	1.46504	1.48036	1.36427
827	P31266	Rbpj	1.775	1.43351	1.49626	1.49423	1.41174	1.54222	1.57949	1.51486	1.56485	1.5029	1.52228	1.53411	1.57444	1.00313	0.962302	1.0229	1.01931	1.09594	1.02956	1.08116	1.10062	1.07232	1.10855	1.16391	1.15804	1.70178	1.65086	1.72602	1.81822	1.83274	1.7426	1.75285	1.77379	1.77684	1.78209	1.72485
828	P31310	Hoxa10	1.22635	1.32363	1.26265	1.22449	1.01438	1.26349	1.03722	1.18199	1.27381	1.38539	1.19634	1.27077	1.23878	1.84175	1.88065	1.88423	1.94998	1.95295	1.82042	1.89046	1.82729	1.8934	1.88574	1.88909	1.83113	1.24039	1.43892	1.03041	1.08004	1.02843	1.31804	1.10254	1.16231	1.32405	1.23757	1.2745
829	P31324	Prkar2b	1.52786	1.49577	1.50732	1.50999	1.40907	1.54649	1.49437	1.52952	1.46711	1.612	1.5205	1.53441	1.51086	1.44093	1.43428	1.42065	1.47552	1.45322	1.42883	1.31195	1.4037	1.41212	1.46425	1.42973	1.43983	1.4164	1.39746	1.38282	1.47551	1.44484	1.55182	1.50999	1.5143	1.5866	1.51133	1.44397
830	P31725	S100a9	2.83205	0.848006639914978	1.03754	1.09353	1.01051	1.13166	0.885680161232298	1.03246	1.19661	1.02155	0.969452	0.997158004112218	0.772307086294615	-3.1176	-2.47822	-1.94805	-2.68695	-3.24126	-2.32301	-1.95631	-2.97698	-3.05412	-3.40982	-2.69925	-2.72572	2.75809	2.55919	2.80237	2.62943	2.41841	2.80537	2.82934	2.29591	2.35693	2.59055	2.47702
831	P31750	Akt1	1.54037	1.53154	1.46741	1.52974	1.54245	1.48079	1.56901	1.55975	1.51137	1.59799	1.47816	1.44616	1.53378	1.43087	1.4659	1.37498	1.38826	1.4452	1.39395	1.42392	1.53659	1.47478	1.4674	1.48777	1.45114	1.51212	1.43986	1.31048	1.48523	1.39286	1.43753	1.49155	1.47016	1.49701	1.45316	1.397
832	P31786	Dbi	1.67936	1.61295	1.32471	1.46671	1.17375	1.71596	1.34321	1.79088	1.41239	1.80477	1.44542	1.43368	1.38504	1.41338	1.35248	1.38817	1.66652	1.57139	1.3304	1.75438	1.51584	1.03187	1.51235	1.50826	1.25577	1.56422	1.43029	1.23318	1.50974	1.33909	1.61268	1.28427	1.51451	1.9812	1.16999	0.963608209268171
833	P31938	Map2k1	1.47442	1.35905	1.35667	1.45566	1.39299	1.41102	1.41246	1.44902	1.36637	1.53479	1.38516	1.36854	1.46419	1.41754	1.43872	1.41508	1.41323	1.49361	1.38752	1.41443	1.47325	1.4386	1.44084	1.55582	1.52363	1.49695	1.49443	1.46058	1.57981	1.50377	1.56656	1.61503	1.62436	1.67306	1.62554	1.49519
834	P31996	Cd68	2.36693	1.23247	1.10834	1.18984	0.797429604312658	1.19775	1.20049	1.1228	1.04736	0.888874	1.23994	1.06166	0.904573911828497	0.413094056027127	0.557786681747872	0.783308684485298	0.677708077159805	0.129913557457427	0.516771910108841	0.417831470838034	0.723246075237226	0.386397271033257	0.588698810102381	0.517531957136809	0.351840003787123	2.05702	2.25116	2.32969	2.25733	2.2998	2.27458	2.33511	2.24958	1.99329	2.22772	2.37667
835	P32020	Scp2	1.68074	1.28309	1.30763	1.35086	1.31194	1.35984	1.36704	1.39614	1.36636	1.40889	1.3635	1.30787	1.42262	1.36591	1.39361	1.35155	1.31181	1.29889	1.35054	1.35961	1.33702	1.3786	1.34782	1.37058	1.38232	1.68043	1.73299	1.64723	1.66652	1.6302	1.6811	1.74105	1.72765	1.6735	1.69589	1.68162
836	P32037	Slc2a3	0.199187717976939	2.89884	2.36232	2.16695	2.46299	2.64518	2.345	2.53264	2.64235	2.27739	2.41384	2.6036	2.40435	1.75536	0.228105764942976	0.375898301097998	0.302257407771999	-0.380992486554768	0.315303132900732	0.652151545525493	1.00035	0.450595634470424	0.451781154675815	0.610872147635632	0.300628532843745	0.334299455783267	0.706750867095181	-0.417887671377527	-0.157043347806186	0.199947888408692	-0.138940485405999	0.0536049564633565	0.288050212381066	0.091274964225284	0.717131173099134	0.690412
837	P32067	Ssb	1.36892	1.48121	1.46693	1.46012	1.5849	1.48369	1.5576	1.51953	1.46619	1.46208	1.51441	1.49588	1.51527	1.46479	1.46763	1.44959	1.45579	1.4541	1.51594	1.49645	1.45529	1.49647	1.48186	1.49981	1.4647	1.43441	1.44644	1.5405	1.5324	1.44643	1.49669	1.40561	1.40446	1.39658	1.48549	1.36536
838	P32233	Drg1	1.39508	1.54072	1.55634	1.58521	1.58172	1.56568	1.56096	1.57757	1.51514	1.50688	1.55553	1.54487	1.55329	1.39536	1.48945	1.36564	1.42599	1.41076	1.45736	1.45018	1.48007	1.44436	1.40333	1.41587	1.45732	1.48091	1.51891	1.28402	1.41614	1.37327	1.35135	1.40502	1.46604	1.5358	1.46424	1.46248
839	P32261	Serpinc1	1.47451	1.22198	1.28028	1.37794	1.413	1.07146	1.45514	1.2718	1.36434	1.21749	1.3166	1.14135	1.1439	1.41584	1.35554	1.38416	1.50322	1.59201	1.49695	1.31687	1.51262	1.55496	1.60565	1.49261	1.5639	1.66095	1.47552	1.72673	1.77799	1.79726	1.39115	1.70859	1.71771	1.80795	1.67942	1.31308
840	P32883	Kras	1.51241	1.66695	1.51231	1.55343	1.77239	1.61325	1.63674	1.61934	1.55479	1.51721	1.72045	1.54556	1.53497	1.31628	1.36801	1.32439	1.46823	1.33014	1.40323	1.42894	1.40586	1.44692	1.30298	1.2994	1.32273	1.57684	1.64271	1.3045	1.15781	1.14912	1.40721	1.39488	1.4388	1.28996	1.57141	1.6685
841	P32921	Wars1	1.43096	1.49675	1.48913	1.48932	1.43361	1.51256	1.47685	1.54014	1.44693	1.49643	1.4549	1.4564	1.52681	1.57898	1.54614	1.52165	1.54004	1.56253	1.47254	1.60524	1.56251	1.55216	1.62163	1.60883	1.53617	1.37835	1.36545	1.27782	1.29438	1.28331	1.43112	1.42242	1.36862	1.4832	1.41438	1.27855
842	P33174	Kif4	1.50184	1.60184	1.6305	1.66507	1.54855	1.65322	1.5558	1.57495	1.63686	1.74942	1.56615	1.59038	1.69078	1.22554	1.16822	1.21079	1.2833	1.24459	1.24196	1.22683	1.11671	1.38083	1.33351	1.26187	1.3013	1.4772	1.45607	1.51208	1.5586	1.53365	1.53192	1.5487	1.49867	1.55415	1.55837	1.53198
843	P33215	Nedd1	1.61036	1.64979	1.50204	1.55909	1.3797	1.51987	1.42092	1.60693	1.5448	1.5911	1.56078	1.47212	1.57203	1.51593	1.44821	1.46876	1.47073	1.40733	1.2116	1.50182	1.34108	1.4564	1.45563	1.46067	1.33051	1.48209	1.58186	1.35488	1.33218	1.36223	1.53884	1.43825	1.42877	1.53081	1.46721	1.37666
844	P33609	Pola1	1.51222	1.5525	1.46453	1.48159	1.52028	1.52406	1.51855	1.5329	1.52955	1.55667	1.56827	1.50185	1.51285	1.43049	1.37433	1.35012	1.46774	1.38301	1.35172	1.44875	1.41928	1.35621	1.4648	1.43541	1.44679	1.48374	1.4361	1.46662	1.54517	1.45529	1.42505	1.45443	1.50685	1.55485	1.50227	1.48282
845	P33610	Prim2	1.49056	1.43671	1.50669	1.46051	1.64662	1.54025	1.45348	1.46619	1.49983	1.45975	1.48794	1.4247	1.37566	1.55831	1.42446	1.46616	1.48834	1.41437	1.35321	1.5408	1.47475	1.24352	1.55346	1.47497	1.38671	1.52641	1.50213	1.50888	1.51375	1.39118	1.46028	1.37608	1.44669	1.65395	1.49177	1.49102
846	P33611	Pola2	1.52226	1.55395	1.55516	1.50828	1.55522	1.58029	1.50746	1.64202	1.56222	1.59715	1.55747	1.61214	1.57747	1.43758	1.34398	1.26405	1.48232	1.30409	1.30239	1.41173	1.28262	1.31696	1.44642	1.34637	1.34624	1.45132	1.50527	1.52732	1.45048	1.42654	1.56274	1.49686	1.51098	1.57066	1.48144	1.32861
847	P34022	Ranbp1	1.26868	1.27587	1.28483	1.4917	1.42397	1.45	1.50136	1.50644	1.38784	1.39835	1.4572	1.44048	1.43598	1.57002	1.60556	1.44808	1.57031	1.56989	1.59099	1.5038	1.56941	1.56349	1.64085	1.56126	1.48812	1.47137	1.48423	1.46413	1.44838	1.48818	1.44489	1.36417	1.42906	1.54695	1.44996	1.3681
848	P34884	Mif	1.3731	1.37045	1.39971	1.43902	1.42987	1.42024	1.68945	1.50003	1.4127	1.48203	1.48101	1.36441	1.5447	1.33856	1.28522	1.44557	1.4868	1.5008	1.56643	1.48788	1.43334	1.63433	1.3899	1.56853	1.63953	1.43923	1.3762	1.45992	1.59204	1.41502	1.50264	1.48343	1.56147	1.48926	1.55352	1.40616
849	P34902	Il2rg	1.59558	1.98868	1.6001	2.10866	2.22572	2.28494	1.63847	2.0974	2.02318	1.64327	1.75499	2.00564	1.88656	1.2029	1.42394	2.02638	1.69989	1.62197	1.69945	0.309096285391677	-0.588539748122046	1.19746	0.898114511052657	1.42582	1.22343	0.674956571881708	1.42721	0.230761311419329	0.696604678270624	-0.0304048644361258	0.843626840339377	0.823869798703109	0.804661212629235	1.40782	1.10859	1.34919
850	P35123	Usp4	1.49166	1.30103	1.38642	1.38175	1.31564	1.38018	1.43538	1.36248	1.43385	1.48681	1.34676	1.36174	1.45796	1.51237	1.54606	1.48567	1.58969	1.61409	1.55588	1.57419	1.5673	1.52991	1.58814	1.65501	1.59637	1.44556	1.43969	1.33806	1.48315	1.40763	1.47007	1.50681	1.49234	1.55212	1.43521	1.43423
851	P35173	Stfa3	3.92182	0.165536076350004	1.35788	0.0680375010221396	0.593229754832562	-0.252721643868885	0.708977444312452	-0.195085571291866	0.0136278112331065	0.400366902061446	-0.704832622060769	-1.4555	0.266837912645603	-0.785539083315145	-1.70864	-0.483408380558828	-0.421274288239596	-2.18001	-1.7375	-2.33293	-1.7862	-2.15831	-1.69009	-3.47148	-2.29119	2.92935	2.69214	2.79151	2.16316	2.22486	3.03541	2.45741	2.44817	2.79795	2.46176	2.2599
852	P35174	Stfa2	2.46506	1.80062	1.68874	1.73581	1.8472	1.5345	1.7204	1.78604	1.83083	1.67451	1.74296	1.76752	1.59606	-2.94443	-2.36005	-4.1103	-3.65661	-3.43467	-3.6782	-2.84435	-3.72622	-3.18706	-3.26084	-3.44137	-3.85502	2.38257	2.30848	2.11564	2.10536	2.2705	2.47492	2.4049	2.4355	1.8541	2.33765	2.28967
853	P35175	Stfa1	1.18677	2.46967	2.56177	2.5067	2.75512	2.36285	2.7022	2.59755	2.23034	2.30653	2.70746	2.37185	2.52946	-1.12574	-1.18632	-1.04169	-0.994348955974419	-1.43229	-1.23884	-0.970576883212516	-1.4446	-1.29442	-0.994612723188224	-1.01369	-1.31707	1.40704	1.29221	1.11856	0.808339338423392	0.840678911090017	1.47434	0.983584219467682	0.900372309791751	0.973598166311346	1.04353	1.13447
854	P35235	Ptpn11	1.39698	1.33534	1.5189	1.50935	1.40163	1.52321	1.51977	1.52308	1.4628	1.55606	1.51436	1.55704	1.60259	1.43298	1.48667	1.46565	1.53206	1.49505	1.47088	1.5413	1.49256	1.49842	1.51712	1.57885	1.54564	1.42837	1.45477	1.28001	1.41896	1.28356	1.4162	1.43245	1.43094	1.59156	1.3719	1.39998
855	P35276	Rab3d	1.97933	1.69694	1.4059	1.49755	1.16665	1.82036	1.32286	1.27993	1.51791	1.47456	1.40348	1.59439	1.28479	0.750585502972188	1.13318	1.70985	1.34462	1.05314	1.16878	1.34399	1.52311	1.08643	1.27197	1.37168	1.29288	1.86736	1.74442	1.35935	1.65597	1.6431	1.46014	1.63694	1.70753	1.61718	1.60018	1.49824
856	P35278	Rab5c	1.69785	1.44696	1.3875	1.44283	1.4801	1.54947	1.40239	1.11577	1.3382	1.34572	1.38397	1.52134	1.30288	1.17744	1.29375	1.59678	1.34491	1.30156	1.34478	1.44192	1.53307	1.32984	1.21745	1.3397	1.34675	1.671	1.67204	1.61668	1.66099	1.55502	1.60817	1.65178	1.66865	1.60424	1.65566	1.69733
857	P35279	Rab6a	1.63781	1.54977	1.46687	1.48547	1.59848	1.63057	1.53415	1.4084	1.50079	1.51191	1.51401	1.62752	1.46367	1.11968	1.20493	1.41342	1.21274	1.09274	1.17994	1.27348	1.2462	1.09151	1.12255	1.2491	1.07051	1.66625	1.60697	1.75988	1.75738	1.59752	1.71149	1.65576	1.66092	1.69913	1.63613	1.55814
858	P35282	Rab21	1.62263	1.31203	1.2336	1.38541	1.49703	1.50445	1.52478	1.29226	1.41939	1.4876	1.52676	1.42969	1.32482	1.16951	1.24063	1.50553	1.49649	1.37847	1.29718	1.46276	1.47114	1.44135	1.33579	1.37399	1.50705	1.59031	1.54806	1.55833	1.64431	1.44956	1.53538	1.64249	1.70291	1.66	1.55232	1.71711
859	P35285	Rab22a	1.48343	2.80651	1.51195	2.9411	1.74035	1.48721	2.00334	-0.588301343460372	1.52815	2.45054	1.28672	-1.02928	2.4375	1.25272	0.756705806239225	1.91761	1.01559	1.23234	1.94052	1.18512	1.38126	1.33711	1.02948	-4.22036	1.3088	1.38934	1.41188	1.04265	0.607637134429348	1.31836	0.697500428500622	1.88405	0.698017328069979	0.999783178421873	1.21724	0.589282
860	P35290	Rab24	1.72325	1.25393	1.05521	1.12462	1.32047	1.4329	1.38388	1.20871	1.28597	1.25414	1.38902	1.54943	1.27905	0.939671001987039	1.25381	1.74527	1.33091	1.42636	1.4175	1.4455	1.80571	1.43957	1.43845	1.48917	1.46559	1.68512	1.55446	1.35795	1.73621	1.39863	1.52796	1.81473	1.62633	1.89341	1.68926	1.7161
861	P35293	Rab18	1.61219	1.49039	1.38477	1.38316	1.48829	1.55677	1.4633	1.21527	1.37417	1.31018	1.47979	1.52958	1.29225	1.25083	1.32424	1.64049	1.40703	1.28862	1.34263	1.42021	1.48866	1.31954	1.3174	1.43517	1.34021	1.64368	1.61855	1.57522	1.65109	1.59423	1.59644	1.58819	1.71816	1.5446	1.54162	1.61647
862	P35330	Icam2	1.41694	1.49318	1.4599	1.56509	1.63264	1.555	1.70286	1.55551	1.50622	1.67066	1.55566	1.60531	1.6242	1.17655	1.41728	1.49956	1.55451	1.31053	1.38812	1.59681	1.52229	1.51841	1.37999	1.51904	1.51432	1.56926	1.85841	0.769334	1.00509	0.670349707128841	1.36815	1.47367	1.44494	1.77408	1.23998	1.50624
863	P35441	Thbs1	2.35153	1.58073	1.61715	1.58554	1.38238	1.54584	1.49229	1.54275	1.59341	1.62459	1.58543	1.64996	1.52942	0.299443429962296	0.297996	0.236724499694646	0.391985215838302	0.279335647212721	0.202524	0.367981484678208	0.213921733797681	0.298787355663109	0.299662755405557	0.277797177372508	0.281309330219107	2.26224	2.336	1.52747	1.55107	1.49033	1.97625	2.04585	1.97496	2.33013	2.25347	2.18294
864	P35456	Plaur	2.52613	1.20258	1.23503	1.46273	1.14182	1.52784	1.30314	1.08763	1.24816	1.40041	1.27749	1.2032	1.16453	-0.0119026848124265	0.639716057550244	0.875681657143248	0.763281215357159	0.277703911371114	0.359393261854089	0.792194739417405	0.775244857654943	0.311734426361321	0.413663561047507	0.544875636012164	0.627838162191647	2.29291	2.3093	1.69865	1.6568	1.71035	2.21896	2.2092	2.28246	2.33277	2.14022	2.15207
865	P35486	Pdha1	1.33411	1.48447	1.4529	1.5103	1.5854	1.58355	1.51164	1.31492	1.44327	1.34662	1.34281	1.40867	1.62109	1.49538	1.59897	1.60669	1.35564	1.52695	1.60692	1.41251	1.46911	1.72829	1.62708	1.51522	1.6312	1.41377	1.0908	1.57933	1.64291	1.54081	1.42958	1.42074	1.27868	1.28564	1.31273	1.33523
866	P35550	Fbl	1.53442	1.54729	1.46375	1.54728	1.64722	1.53428	1.44061	1.52831	1.49049	1.54593	1.51363	1.50523	1.42426	1.51281	1.47697	1.4537	1.48271	1.43656	1.25845	1.4504	1.28417	1.28394	1.52213	1.40596	1.48616	1.50942	1.50115	1.49424	1.52901	1.45237	1.48063	1.46805	1.49337	1.55133	1.43006	1.2941
867	P35564	Canx	1.57919	1.47788	1.2548	1.41042	1.25804	1.5915	1.50263	1.32302	1.35592	1.33183	1.42696	1.50373	1.38331	1.28461	1.30548	1.55922	1.48124	1.38131	1.19983	1.55105	1.62189	1.35584	1.44451	1.46758	1.38424	1.55899	1.50199	1.66866	1.80678	1.69292	1.5751	1.57045	1.56602	1.5973	1.40529	1.45559
868	P35585	Ap1m1	1.45725	1.36645	1.36001	1.41268	1.3068	1.47938	1.49121	1.44376	1.45521	1.45779	1.46449	1.4708	1.47382	1.43781	1.51865	1.48637	1.52561	1.51696	1.50952	1.52507	1.60108	1.47679	1.57049	1.5685	1.58838	1.54594	1.40682	1.39605	1.43452	1.48053	1.4377	1.46229	1.55237	1.4678	1.47392	1.38676
869	P35601	Rfc1	1.48167	1.49131	1.51789	1.54593	1.52718	1.59466	1.54991	1.57412	1.54812	1.58068	1.50058	1.51623	1.58143	1.37365	1.34058	1.40755	1.38671	1.42899	1.4021	1.32766	1.37228	1.50037	1.45704	1.39926	1.461	1.50111	1.50766	1.4391	1.44914	1.37306	1.45443	1.49105	1.47307	1.46953	1.47927	1.49776
870	P35700	Prdx1	1.51037	1.32305	1.34975	1.38713	1.43111	1.3923	1.45538	1.39258	1.36767	1.39751	1.38347	1.37152	1.46108	1.47847	1.53485	1.46896	1.40355	1.48981	1.56824	1.43216	1.53676	1.49061	1.3822	1.48523	1.53268	1.56197	1.59626	1.43142	1.49686	1.53544	1.50151	1.52012	1.57103	1.49439	1.60985	1.63931
871	P35761	Ttk	1.58349	1.67914	1.69993	1.79734	1.56887	1.66948	1.54187	1.71795	1.77271	1.69339	1.65354	1.71631	1.70259	1.3078	1.11964	1.0843	1.27136	1.42999	1.0208	1.19487	1.19491	1.3367	1.3207	1.26679	1.08527	1.46126	1.78194	1.1689	1.36966	0.974927113923461	1.47328	1.45588	1.43645	1.60616	1.66264	1.54865
872	P35762	Cd81	1.62001	1.89799	1.74815	1.77553	1.86952	1.88666	1.80896	1.86312	1.77835	1.85114	1.64364	1.81361	1.63767	1.28079	1.48851	1.47408	1.76033	1.34405	1.30806	1.89827	1.67493	1.39621	1.6749	1.54174	1.24855	1.07123	1.22313	-0.100710251225942	0.337932253697077	-0.212131134163192	1.05152	1.14969	1.01935	1.57483	0.932767489427387	0.986792981253886
873	P35821	Ptpn1	1.70942	1.22859	1.08375	1.29181	1.13238	1.43911	1.33793	1.21272	1.25228	1.21729	1.2586	1.25607	1.08809	1.13336	1.34688	1.6519	1.52401	1.41292	1.29932	1.53375	1.61665	1.41841	1.48071	1.51281	1.35532	1.70116	1.59191	1.67613	1.73394	1.72151	1.67792	1.77792	1.81824	1.75126	1.53955	1.68809
874	P35831	Ptpn12	1.94942	1.2413	1.36828	1.30443	1.16681	1.33423	1.28379	1.09144	1.29428	1.53849	1.08897	1.31626	1.49024	1.26101	1.28305	1.10378	1.1862	1.2448	1.0296	1.21046	1.14794	1.23686	1.24886	1.24927	1.2375	2.00139	1.85707	1.62684	1.72297	1.55339	1.86087	1.9003	1.83609	1.96298	1.92918	1.74296
875	P35922	Fmr1	1.42686	1.37421	1.32756	1.46242	1.27771	1.48622	1.41962	1.34332	1.27535	1.59341	1.30741	1.32971	1.47282	1.50326	1.54153	1.51282	1.60833	1.61038	1.43769	1.51244	1.54887	1.49932	1.65288	1.57759	1.61803	1.44931	1.3849	1.33837	1.65941	1.41855	1.54109	1.55931	1.48505	1.59192	1.46713	1.29778
876	P35951	Ldlr	1.53831	1.6924	1.65459	1.67583	1.58679	1.73262	1.52237	1.54773	1.66105	1.71882	1.57173	1.65274	1.63015	1.03482	1.21455	1.34271	1.30503	1.27606	1.28682	1.24203	1.28166	1.24985	1.07829	1.27075	1.14144	1.615	1.60643	1.4258	1.46038	1.24083	1.56966	1.57353	1.45726	1.58385	1.62939	1.53354
877	P35979	Rpl12	1.50667	1.25105	1.48567	1.38518	1.27694	1.28773	1.15158	1.4402	1.33619	1.18162	1.08076	1.1736	1.22771	1.54647	1.70673	1.56426	1.55334	1.69053	1.68218	1.67931	1.69557	1.58789	1.58074	1.83248	1.84926	1.27584	1.29815	1.56355	1.51435	1.5596	1.42104	1.42246	1.4392	1.40947	1.56773	1.38428
878	P35980	Rpl18	1.13395	0.662320234347172	0.891859772209344	1.08591	0.822105029908082	1.01042	1.11187	1.05349	0.966848915192886	0.955022780166665	0.788257769939613	0.971500744881856	0.996553	1.63329	1.85076	1.85842	1.57555	2.06185	1.81837	1.66314	2.06989	1.83128	1.73878	2.00933	2.0159	1.40441	1.43802	1.57426	1.57892	1.77041	1.19759	1.39853	1.60416	1.63674	1.44094	1.47055
879	P35991	Btk	1.53625	1.38005	1.37597	1.34319	1.49268	1.36495	1.44299	1.42965	1.4204	1.46537	1.41097	1.39316	1.38387	1.48319	1.45043	1.4581	1.47951	1.50609	1.44525	1.47481	1.53825	1.50291	1.54193	1.53434	1.52265	1.52981	1.43084	1.44361	1.54184	1.42744	1.55128	1.56532	1.48698	1.62343	1.46522	1.56593
880	P36371	Tap2	1.52616	1.47965	1.25965	1.60386	1.10459	1.73834	1.55816	1.33982	1.5394	1.50947	1.60199	1.53424	1.43397	0.958808529578389	1.23826	1.61402	1.41807	1.24756	1.06005	1.45618	1.42297	1.30763	1.39095	1.28051	1.30069	1.59298	1.52997	1.68924	1.77498	1.35821	1.66403	1.64006	1.71955	1.70472	1.52505	1.48703
881	P36536	Sar1a	1.4696	1.25481	1.55637	1.60918	1.63764	1.69029	1.42122	1.35075	1.47653	1.64222	1.69555	1.5556	1.41163	1.40444	1.14995	1.42151	1.58606	1.36951	1.3843	1.42658	1.65306	1.49227	1.38435	1.48448	1.71237	1.41307	1.38703	1.35568	1.53892	1.44295	1.22025	1.48829	1.51801	1.4803	1.42879	1.33595
882	P36552	Cpox	1.54556	1.60173	1.63152	1.67419	1.63947	1.82016	1.63565	1.77101	1.53753	1.79038	1.66198	1.66231	1.77467	1.25398	1.43134	1.31615	1.43498	1.2181	1.23232	1.32654	1.16898	1.29563	1.29496	1.15636	1.29881	1.47351	1.44726	1.27506	1.34551	1.31066	1.45159	1.44538	1.38089	1.53538	1.47374	1.31342
883	P36916	Gnl1	1.55534	1.39861	1.52731	1.44612	1.29192	1.49874	1.51337	1.48582	1.48771	1.42139	1.50742	1.52471	1.52491	1.51636	1.56628	1.37371	1.50699	1.333	1.49312	1.40262	1.49215	1.42596	1.34314	1.40099	1.37657	1.53201	1.49081	1.52018	1.37531	1.34109	1.56866	1.5554	1.49262	1.62824	1.61077	1.45161
884	P36993	Ppm1b	1.58218	1.36563	1.32534	1.40444	1.20941	1.38395	1.34319	1.43455	1.43459	1.49013	1.37589	1.35026	1.3036	1.60592	1.62558	1.59893	1.62624	1.59084	1.47888	1.63101	1.6258	1.51406	1.60914	1.58467	1.58676	1.37705	1.5124	1.49311	1.46255	1.3184	1.4083	1.45641	1.48099	1.59696	1.41188	1.29773
885	P37040	Por	1.84331	0.949691686502341	0.843460864830018	0.993534586163807	0.898629496194864	1.24076	1.04365	0.926324	1.00362	1.03487	1.01244	1.00767	0.901039157954296	1.15011	1.25687	1.56215	1.39927	1.22831	1.19578	1.36664	1.47245	1.45919	1.27696	1.34207	1.26609	1.9205	1.88665	1.98871	2.04056	1.89477	2.02465	1.92903	1.89994	1.9081	1.79539	2.04902
886	P37217	Cd69	1.52611	1.53977	1.45683	1.50192	0.974553339978529	1.59176	1.31259	0.764517110651979	1.46612	1.67958	1.38254	1.60317	1.24749	1.4773	1.5671	1.66354	1.95505	1.60993	1.67291	1.92038	1.80635	1.77533	1.39294	1.73803	1.56673	1.32624	1.52259	0.851079972494129	1.28546	0.988484076276233	1.36559	1.29157	1.32599	1.5471	1.26865	1.23527
887	P37913	Lig1	1.53666	1.57696	1.555	1.53691	1.42324	1.51575	1.50108	1.53673	1.56669	1.59601	1.44195	1.4895	1.56947	1.31128	1.26914	1.32773	1.33571	1.32371	1.24175	1.29987	1.27423	1.32802	1.32448	1.33214	1.33995	1.57059	1.53483	1.55187	1.60771	1.56783	1.61681	1.61359	1.55778	1.58185	1.58004	1.54539
888	P38060	Hmgcl	1.45109	1.40352	1.41404	1.46875	1.36351	1.41594	1.40412	1.34378	1.34501	1.42882	1.31434	1.41752	1.44276	1.362	1.41666	1.54752	1.3024	1.40956	1.59846	1.41268	1.34314	1.51889	1.42841	1.35822	1.60226	1.48075	1.46312	1.69512	1.80679	1.71298	1.59264	1.58009	1.517	1.442	1.47894	1.6071
889	P38647	Hspa9	1.26687	1.62321	1.58783	1.60716	1.63871	1.73084	1.58456	1.50737	1.52519	1.48895	1.45357	1.44009	1.64055	1.39276	1.43415	1.54711	1.34542	1.46116	1.51325	1.37665	1.38362	1.59388	1.48216	1.38595	1.60034	1.31165	1.10191	1.58269	1.59816	1.6148	1.4612	1.4288	1.30112	1.21668	1.23209	1.36183
890	P39054	Dnm2	1.49048	1.26388	1.34569	1.42199	1.37871	1.37004	1.43425	1.42163	1.32249	1.4055	1.31703	1.3817	1.43722	1.52379	1.52161	1.50558	1.47438	1.53276	1.51591	1.49973	1.53397	1.51753	1.55285	1.57312	1.57208	1.56512	1.48421	1.42548	1.52418	1.51808	1.51623	1.57167	1.53091	1.60538	1.48505	1.43884
891	P39098	Man1a2	1.6317	1.68196	1.0416	1.50817	1.5015	1.58463	1.53638	1.42233	1.57428	1.39401	1.60109	1.53709	1.22201	0.739136554133949	0.847714516009179	1.17801	1.35682	1.10249	0.796053100844532	1.32093	1.02889	1.23294	0.836223406905633	0.558657915459367	0.692918372457668	2.00896	1.87658	1.88551	1.88077	1.59381	1.95204	1.79628	1.86359	1.65126	1.66483	2.06245
892	P39429	Traf2	1.32526	1.44362	1.43787	1.51931	1.50267	1.45033	1.51545	1.50969	1.51873	1.56923	1.52379	1.38556	1.48987	1.57337	1.58961	1.60269	1.51941	1.48654	1.54476	1.53771	1.63914	1.49566	1.5477	1.53023	1.50992	1.39914	1.45449	1.29456	1.33828	1.22306	1.39603	1.47758	1.24305	1.48053	1.50315	1.37092
893	P39689	Cdkn1a	1.70251	1.95582	1.66421	1.70798	2.1607	1.8008	1.46708	1.65099	1.29974	1.46125	1.62846	1.23652	1.48481	1.63047	1.38853	1.9246	1.32122	1.51614	1.82136	1.48915	1.46443	1.38927	1.05802	1.17252	1.39349	1.06499	1.35747	1.09883	1.09386	1.23976	0.875313	0.957883625482466	1.40483	1.42963	1.14252	1.55338
894	P39749	Fen1	1.40064	1.60329	1.54787	1.6347	1.25395	1.5232	1.59569	1.54602	1.5451	1.57914	1.51791	1.46511	1.69352	1.35727	1.49979	1.46732	1.31346	1.54696	1.47262	1.34455	1.44527	1.5212	1.44571	1.49118	1.50409	1.43732	1.30174	1.40779	1.58162	1.42701	1.4094	1.43215	1.49184	1.35851	1.43515	1.34423
895	P40124	Cap1	1.51445	1.25996	1.22411	1.33186	1.26546	1.28283	1.37261	1.30754	1.2908	1.41572	1.2155	1.29779	1.38113	1.50998	1.53173	1.50264	1.40597	1.56705	1.49087	1.45308	1.54597	1.45672	1.47064	1.5652	1.56161	1.59904	1.65483	1.4748	1.57199	1.60375	1.56128	1.56415	1.64576	1.68741	1.62916	1.62746
896	P40142	Tkt	1.48529	1.34941	1.38619	1.41683	1.41687	1.32702	1.40592	1.44841	1.36988	1.44233	1.3132	1.34477	1.44095	1.50727	1.5179	1.5603	1.48586	1.59484	1.56912	1.53104	1.57648	1.49862	1.51194	1.59917	1.59222	1.5216	1.49504	1.43366	1.46696	1.46278	1.44418	1.44161	1.52094	1.59645	1.52518	1.38309
897	P40201	Chd1	1.65839	1.43828	1.5701	1.51767	1.37423	1.58857	1.5405	1.5076	1.42637	1.53711	1.54029	1.5069	1.56614	1.22818	1.28624	1.29374	1.4131	1.42108	1.29987	1.40302	1.33568	1.42154	1.4656	1.32309	1.33268	1.53322	1.58369	1.51716	1.52979	1.36248	1.54411	1.45671	1.6481	1.61482	1.60293	1.52257
898	P40237	Cd82	1.52944	1.80104	1.60362	1.63707	1.77788	1.7282	1.76604	1.57416	1.48911	1.77619	1.82054	1.77584	1.75373	1.28717	1.21627	1.19513	1.47925	1.00686	1.39643	1.44693	1.24719	1.35759	1.6288	1.57331	1.4378	1.52965	1.47	0.775391074519985	0.624508267137142	0.564926138028935	1.57874	1.41304	1.14356	1.65245	1.33996	1.56001
899	P40336	Vps26a	1.57842	1.35816	1.34642	1.32175	1.41631	1.35438	1.34355	1.40323	1.32337	1.37186	1.40936	1.32165	1.31951	1.55348	1.53808	1.53544	1.53225	1.51406	1.47611	1.6626	1.55814	1.47529	1.65463	1.50389	1.53719	1.56067	1.50615	1.4574	1.48357	1.46615	1.51737	1.55111	1.44543	1.55128	1.50734	1.49803
900	P40630	Tfam	1.36319	1.39246	1.22266	1.44378	1.48526	1.61425	1.39381	1.21823	1.40318	1.30792	1.31987	1.29631	1.35037	1.5145	1.66631	1.59686	1.35312	1.58629	1.54912	1.46197	1.43985	1.77191	1.49838	1.51507	1.56366	1.3441	1.26283	1.74414	1.83021	1.73812	1.4974	1.41653	1.61435	1.30327	1.29602	1.37276
901	P40694	Ighmbp2	1.43557	1.50338	1.3068	1.30174	0.937196656184201	1.56206	1.36519	1.50355	1.64128	1.45255	1.42074	1.35589	1.35029	1.47208	1.39135	1.50843	1.72475	1.38395	1.48941	1.48368	1.33222	1.43754	1.50791	1.46204	1.53053	1.44565	1.41654	1.56298	1.60719	1.5146	1.57663	1.55636	1.53214	1.78238	1.58634	1.38538
902	P41105	Rpl28	1.39445	1.48365	1.43959	1.37811	1.49995	1.40509	1.48997	1.50858	1.38799	1.42293	1.41681	1.45813	1.5097	1.55887	1.45485	1.46003	1.4281	1.50554	1.49793	1.48315	1.48501	1.51992	1.46454	1.47586	1.47114	1.39728	1.44203	1.55625	1.57359	1.59223	1.48632	1.50607	1.40856	1.48087	1.51278	1.47201
903	P41216	Acsl1	1.55509	1.40074	1.45901	1.4967	1.4042	1.52818	1.52561	1.51817	1.47451	1.54831	1.48498	1.51102	1.44978	1.34713	1.35858	1.45233	1.45363	1.41858	1.36484	1.43862	1.40117	1.40336	1.45244	1.38223	1.39793	1.5895	1.53842	1.39923	1.50961	1.37386	1.57657	1.56802	1.53054	1.63599	1.56304	1.48177
904	P41230	Kdm5c	1.55047	1.53736	1.59846	1.52312	1.44541	1.58298	1.46923	1.59159	1.51447	1.60947	1.48503	1.53673	1.60072	1.43426	1.43375	1.44063	1.51012	1.43881	1.40911	1.44507	1.36066	1.52308	1.56695	1.45866	1.43168	1.42084	1.37951	1.31632	1.35493	1.31108	1.52757	1.47173	1.30898	1.53512	1.38817	1.46293
905	P41241	Csk	1.43799	1.39979	1.44211	1.50987	1.42693	1.48015	1.51299	1.44955	1.47989	1.59012	1.3681	1.41482	1.55157	1.44429	1.44633	1.51388	1.46998	1.4845	1.48653	1.38748	1.45197	1.52808	1.48679	1.48711	1.51189	1.5057	1.434	1.31889	1.49761	1.37345	1.50772	1.49213	1.58313	1.54634	1.50451	1.49358
906	P41242	Matk	1.50696	1.06549	1.16706	1.13472	1.00853	1.11701	1.14397	1.12285	1.13209	1.22864	1.17599	1.04921	1.0716	1.75627	1.64947	1.75578	1.71712	1.75912	1.71307	1.74949	1.79002	1.72659	1.7728	1.74472	1.73432	1.56496	1.51043	1.4374	1.45337	1.41331	1.51021	1.58715	1.43208	1.54404	1.48382	1.50466
907	P41245	Mmp9	3.76372	0.645811147454873	-1.34734	2.86732	-1.52335	2.84353	2.58248	-1.24053	2.55692	2.58746	-0.801716668229338	2.17916	2.70202	-0.803266070585461	1.45112	2.09529	-1.95626	-1.81862	-1.51423	0.587765063766403	-1.42937	-2.81634	-2.38155	0.135512614199301	-1.00086	1.62323	1.96673	-3.16403	-2.43122	0.598530437715024	1.55337	1.41497	1.70463	1.7647	1.65721	1.69048
908	P41731	Cd63	1.51384	2.24201	1.99195	2.0508	1.84738	2.02111	2.16371	2.13999	2.01388	2.15749	1.97426	2.11329	2.0601	0.806655293781722	0.535307329602783	0.981869603903466	1.01749	0.562569523530007	0.493929	1.02517	0.697254539467571	0.818988979349765	0.797966983876513	0.739252664046127	0.780827318376935	1.35141	1.30016	1.13032	0.925611403153311	1.20044	1.31766	1.21793	1.33743	1.28126	1.32857	1.32319
909	P42125	Eci1	1.38001	1.29037	1.32258	1.28471	1.33554	1.38795	1.31945	1.29119	1.24146	1.17642	1.28223	1.27195	1.32711	1.54741	1.62644	1.6595	1.4264	1.59129	1.66873	1.57643	1.55848	1.6278	1.59566	1.57753	1.66412	1.48704	1.31089	1.7213	1.78685	1.83069	1.46554	1.44683	1.45979	1.36534	1.38478	1.4278
910	P42128	Foxk1	1.46713	1.43566	1.54849	1.57738	1.40364	1.52865	1.55527	1.75243	1.59466	1.58593	1.54245	1.47805	1.71285	1.34341	1.27665	1.33237	1.42601	1.34486	1.34771	1.35444	1.32311	1.42337	1.44674	1.3229	1.39708	1.44084	1.5111	1.43473	1.49052	1.45294	1.61279	1.495	1.50947	1.47962	1.44542	1.52493
911	P42208	Septin2	1.44999	1.40241	1.34746	1.43565	1.40115	1.39039	1.4403	1.48615	1.44258	1.55429	1.44302	1.43028	1.48077	1.56409	1.53029	1.50425	1.55892	1.54267	1.48776	1.56337	1.60541	1.56312	1.68378	1.6075	1.6047	1.46015	1.38488	1.18567	1.42752	1.20586	1.403	1.42534	1.50008	1.69736	1.43247	1.26381
912	P42209	Septin1	0.818876816549118	2.56496	2.4511	2.52058	2.2956	2.45772	2.53279	2.68291	2.51517	2.5572	2.68024	2.53942	2.52519	-0.516697840759125	0.0396218755861913	0.160646201267619	0.149442511815553	0.0578896812115885	-0.194784	-0.0292305839111094	0.0450740876009324	0.0111382564643998	0.261692395950338	0.0948051878945697	0.106967346118329	0.666685734283192	0.513107784075224	0.299450237218292	0.662940400803842	0.159837065727686	0.508372478855316	0.415213299462586	0.759959431748471	0.947948948603393	0.711691287010852	0.786760908611666
913	P42225	Stat1	1.44142	1.46176	1.4141	1.47043	1.44082	1.45252	1.53385	1.53017	1.50136	1.51028	1.4381	1.43128	1.46735	1.541	1.51721	1.57266	1.56429	1.55672	1.57249	1.57162	1.55238	1.58183	1.52517	1.56153	1.54703	1.40836	1.45495	1.25464	1.32595	1.27411	1.4161	1.36713	1.4103	1.42969	1.45287	1.42812
914	P42227	Stat3	1.5332	1.45331	1.40457	1.54344	1.39877	1.49105	1.53714	1.48596	1.51949	1.54429	1.43299	1.4658	1.51599	1.43521	1.42047	1.47293	1.50581	1.49297	1.44091	1.47191	1.51637	1.51842	1.50199	1.5443	1.51718	1.54967	1.50136	1.24395	1.37027	1.27324	1.44025	1.4711	1.48041	1.53497	1.46862	1.50622
915	P42230	Stat5a	1.40414	1.48473	1.49139	1.45527	1.24713	1.61195	1.58375	1.45566	1.72906	1.59509	1.39425	1.52152	1.57792	1.54364	1.48854	1.52887	1.52009	1.59782	1.35121	1.595	1.52585	1.46946	1.68413	1.53221	1.38652	1.44182	1.4282	1.11395	1.32423	1.16618	1.4288	1.49261	1.4239	1.61337	1.30946	1.33258
916	P42232	Stat5b	1.52106	1.50267	1.45715	1.47265	1.41415	1.50963	1.52064	1.51601	1.57388	1.59625	1.46826	1.52535	1.5558	1.41638	1.44423	1.38563	1.37637	1.43807	1.3196	1.42768	1.39053	1.37749	1.48722	1.38379	1.38067	1.57407	1.42252	1.40734	1.53423	1.43759	1.48503	1.54872	1.53221	1.61641	1.45137	1.52735
917	P42337	Pik3ca	1.59528	1.53095	1.42886	1.51058	0.968947385813988	1.34514	1.30313	1.57551	1.84796	1.50311	1.26042	1.65299	1.71251	1.0198	1.08419	1.33644	1.38785	1.47144	0.879857	1.20009	1.40136	1.19208	1.16859	1.47765	1.35757	1.74293	1.70424	1.60988	1.66887	1.57227	1.65744	1.39953	1.51019	1.61031	1.81034	1.85338
918	P42567	Eps15	1.51175	1.61546	1.65211	1.65585	1.46588	1.61493	1.58404	1.59516	1.54414	1.71311	1.57665	1.59298	1.66664	1.3495	1.33173	1.33733	1.37326	1.37701	1.31942	1.32903	1.26738	1.35273	1.35594	1.3963	1.36747	1.5373	1.50056	1.27881	1.34398	1.31357	1.47772	1.44803	1.556	1.57361	1.52698	1.35652
919	P42669	Pura	1.55221	1.27037	1.21065	1.41532	1.33714	1.23709	1.40214	1.06358	1.37375	1.3621	0.662889138828436	1.25636	1.37407	1.5825	1.60058	1.76334	1.40068	1.8059	1.76635	1.76102	1.67401	1.55508	1.75258	1.79497	1.49804	1.55609	1.35613	1.62376	1.46123	1.25213	1.49772	1.58346	1.324	1.50392	1.59821	1.18934
920	P42859	Htt	1.5392	1.31318	1.36696	1.4107	1.27659	1.4714	1.41651	1.42749	1.41348	1.53392	1.29293	1.38783	1.43705	1.44266	1.47881	1.55003	1.54861	1.44886	1.46351	1.6337	1.4834	1.53584	1.61202	1.5604	1.54636	1.50934	1.53824	1.34379	1.45367	1.3969	1.47562	1.56016	1.58161	1.6333	1.42713	1.45074
921	P42932	Cct8	1.43402	1.4369	1.47242	1.48679	1.46276	1.42094	1.49036	1.50936	1.45642	1.51748	1.44589	1.50176	1.49761	1.54236	1.48155	1.44866	1.48217	1.46972	1.48242	1.44981	1.48812	1.47941	1.4544	1.52553	1.48832	1.47986	1.45806	1.43963	1.49417	1.47706	1.45773	1.43615	1.40199	1.51748	1.51436	1.44791
922	P43247	Msh2	1.45169	1.47747	1.52012	1.49802	1.52426	1.52505	1.53424	1.53574	1.53735	1.55518	1.51429	1.51922	1.55871	1.42473	1.42151	1.44026	1.4292	1.46075	1.43885	1.41151	1.41025	1.40673	1.43102	1.42366	1.42986	1.4274	1.45032	1.46409	1.48693	1.48504	1.48907	1.48502	1.42009	1.44998	1.48114	1.51685
923	P43274	H1-4	1.31241	1.61429	1.50526	1.56777	1.45567	1.47926	1.46541	1.37283	1.45261	1.56665	1.45154	1.41654	1.62751	1.44711	1.36587	1.72004	1.40321	1.39724	1.29726	1.33577	1.06632	1.52307	1.27584	1.36647	1.4023	1.26334	1.44324	1.65812	1.58716	1.61654	1.75143	1.70816	1.44397	1.31466	1.37262	1.73432
924	P43275	H1-1	1.38797	1.80657	1.67985	1.59715	1.75145	1.65537	1.44227	1.48153	1.69101	1.72123	1.41195	1.47871	1.49056	1.23602	1.23846	1.47979	1.19111	1.22829	1.19066	1.03285	0.918082449910014	1.51271	1.13734	1.2162	1.2477	1.25415	1.13847	1.76784	1.80619	1.58721	1.94539	1.76837	1.44923	1.08076	1.27043	1.90101
925	P43276	H1-5	1.38891	1.65544	1.56224	1.56013	1.60073	1.51632	1.4644	1.4538	1.52592	1.60013	1.42137	1.40441	1.65381	1.24471	1.25135	1.57416	1.23705	1.33908	1.21102	0.995625397866148	0.997180649647674	1.57721	1.2318	1.24179	1.30222	1.26925	1.22723	1.68309	1.7812	1.71562	1.94109	1.82724	1.43003	1.17995	1.37672	1.94108
926	P43277	H1-3	1.16824	1.36646	1.31611	1.86833	1.25086	1.60718	1.55627	1.39097	1.37881	1.80901	1.23666	1.34754	1.92186	1.18596	1.20264	2.11631	1.15812	1.36428	1.33626	1.1618	1.05406	1.71193	1.0837	1.37947	1.47378	1.33984	1.66874	1.40913	1.65069	1.48021	1.82634	1.62997	1.74023	1.00622	1.20931	1.72987
927	P43346	Dck	1.51349	1.56733	1.62727	1.69135	1.47144	1.50849	1.59913	1.67985	1.50484	1.79678	1.58787	1.56625	1.76679	1.2876	1.29607	1.4244	1.22566	1.30175	1.10646	1.25903	1.34812	1.10767	1.25579	1.30667	1.556	1.60698	1.7196	0.915432091289962	1.44952	1.37357	1.34401	1.5099	1.57306	1.69686	1.60547	1.43265
928	P43406	Itgav	1.49178	1.44452	1.27762	1.41074	1.39206	1.56317	1.35403	1.30561	1.45936	1.47265	1.44111	1.42651	1.47136	1.53227	1.64723	1.70788	1.71008	1.40586	1.63158	1.58813	1.65271	1.59608	1.65459	1.5889	1.54539	1.40607	1.49996	1.16691	1.30359	0.956033409885091	1.44539	1.46189	1.53356	1.31838	1.45784	1.46819
929	P43430	Mcpt8	1.30552	3.40237	2.54575	2.5135	3.38512	2.09291	2.56161	2.52154	2.27491	2.39003	2.65928	2.52502	2.22147	0.822116572600071	-1.02843	-0.507046527011142	-0.474306681549756	-0.419886	-0.0415902004034797	-0.938282709203655	-0.849275021593231	-0.196130106155972	-0.533559123600445	-0.364743206349632	0.482360602377238	0.653864854522242	-0.502475717184252	-0.435991105754916	0.635608747701939	0.114930949745782	-0.328137474133919	-0.174843748706942	0.305365491107217	0.244195117188167	0.199378364868463	0.147180299369318
930	P43883	Plin2	1.8986	1.12743	1.11124	1.30207	0.964034369508513	1.3247	1.19942	1.18823	1.17776	1.47994	1.12021	1.15456	1.3342	1.40497	1.339	1.36934	1.36025	1.42009	1.36771	1.36322	1.30515	1.48592	1.47195	1.4622	1.54908	1.92078	2.06906	1.10766	1.2437	1.27143	1.76757	1.8061	1.71842	1.99628	1.86873	1.9327
931	P45376	Akr1b1	1.44751	1.22301	1.25744	1.30692	1.29227	1.33293	1.40507	1.37807	1.2891	1.32228	1.39375	1.30899	1.39998	1.63482	1.6288	1.53751	1.5664	1.53585	1.60063	1.61445	1.59406	1.54378	1.5914	1.64729	1.61829	1.45787	1.51845	1.52167	1.52736	1.45429	1.5184	1.48396	1.46291	1.49985	1.51578	1.45921
932	P45377	Akr1b8	1.87649	1.6493	0.871932920997519	1.32131	1.15876	1.40109	1.52897	0.994291	1.1134	1.50204	1.22597	1.28629	1.26951	1.3359	1.27012	1.46635	1.40757	1.44331	1.20013	1.78561	1.37812	1.54501	1.69784	1.56112	1.55209	1.4782	1.42896	1.55482	1.99141	1.77132	1.49879	1.64641	1.44968	1.75871	1.55511	1.40447
933	P45481	Crebbp	1.67709	1.45807	1.62123	1.68525	1.13066	1.6314	1.50928	1.48413	1.62613	1.73536	1.32695	1.56927	1.66766	1.50309	1.5212	1.62539	1.39558	1.61911	1.30943	1.52073	1.394	1.40819	1.52762	1.60509	1.63636	1.48737	1.58407	0.983133055396115	1.22177	1.06424	1.43312	1.38456	1.1597	1.68209	1.37891	1.03352
934	P45591	Cfl2	1.45095	1.7062	1.4863	1.66706	1.56367	1.60119	1.33441	1.79301	1.1845	1.32857	1.49411	1.3431	1.59282	1.95355	1.58525	1.58354	1.67732	1.57107	1.43944	1.61553	1.323	1.64712	1.58408	1.67172	1.75778	1.42888	1.4742	1.19043	1.22816	0.906270686846097	1.44924	1.43402	1.30662	1.59669	1.13302	-0.351703095437278
935	P45700	Man1a1	2.27945	1.68413	1.62729	2.44424	1.73785	2.10122	2.14021	1.89685	1.23048	1.84018	1.41882	1.79178	1.63679	0.566870490496232	1.34936	0.931773742376144	0.875670736722357	0.571768911801894	1.35169	0.905601039939479	0.650667012749477	0.967836834348756	1.11428	1.12174	1.4269	1.59048	1.09443	1.50343	1.32495	1.39812	1.50585	1.44395	1.51108	0.660062785061691	1.58384	1.08295
936	P45878	Fkbp2	1.53291	1.40729	1.55739	1.43686	1.45618	1.28721	1.4805	1.47582	1.41269	1.38519	1.47232	1.48561	1.3581	1.48527	1.50609	1.41471	1.47993	1.45366	1.47239	1.46324	1.55885	1.39399	1.4973	1.46306	1.45019	1.56522	1.49971	1.56791	1.69042	1.40979	1.50411	1.48948	1.398	1.42168	1.56146	1.50303
937	P45952	Acadm	1.35445	1.2681	1.31096	1.28029	1.44374	1.48694	1.29464	1.20168	1.23548	1.2408	1.22523	1.19035	1.41225	1.57879	1.70627	1.75445	1.56775	1.64183	1.70396	1.56504	1.54148	1.82048	1.71465	1.52111	1.75784	1.35843	1.178	1.71251	1.66499	1.66113	1.43215	1.48837	1.35318	1.30891	1.20967	1.41057
938	P46061	Rangap1	1.459	1.53383	1.55743	1.52856	1.57341	1.58367	1.5839	1.51785	1.55132	1.61939	1.58484	1.55928	1.55923	1.37555	1.40686	1.38074	1.40084	1.37711	1.44674	1.39934	1.41974	1.37483	1.40433	1.41701	1.43119	1.51632	1.51224	1.39693	1.38861	1.36508	1.4576	1.45611	1.44536	1.49051	1.46396	1.45293
939	P46062	Sipa1	1.35603	1.37088	1.52204	1.52349	1.15124	1.51711	1.53434	1.39532	1.40093	1.53856	1.41362	1.59373	1.62514	1.55428	1.53825	1.58584	1.60812	1.73126	1.54872	1.65867	1.6809	1.71863	1.64585	1.60922	1.64245	1.38017	1.43461	1.0284	1.20291	0.997234526979316	1.24069	1.27371	1.38062	1.41627	1.46112	1.39984
940	P46414	Cdkn1b	1.78503	1.59685	1.51553	1.5387	1.26396	1.50262	1.32443	1.6429	1.72833	1.31219	1.26436	1.40564	1.7197	1.89027	1.81454	1.89418	1.81585	1.77352	1.3967	1.73167	1.72077	1.89944	1.73261	1.71176	1.55076	0.962851706178687	1.59467	-0.413817848079873	0.670205374532298	0.0449137288954441	1.49268	1.24847	1.27323	1.36756	0.903328935797855	0.977399
941	P46460	Nsf	1.48894	1.60229	1.58164	1.5313	1.5382	1.49082	1.51336	1.5458	1.55865	1.50776	1.55538	1.55086	1.52129	1.46928	1.40115	1.3792	1.44656	1.41391	1.37102	1.41116	1.41835	1.40514	1.41709	1.41547	1.38831	1.46174	1.43605	1.48779	1.44007	1.44481	1.5075	1.50182	1.42887	1.48024	1.45029	1.4544
942	P46467	Vps4b	1.5661	1.4418	1.43835	1.42786	1.37548	1.43996	1.4161	1.45868	1.44591	1.44343	1.43775	1.41	1.41113	1.45651	1.44409	1.43198	1.47013	1.45789	1.4757	1.4792	1.46662	1.41846	1.48926	1.46532	1.51971	1.54957	1.56001	1.48617	1.5204	1.44726	1.53341	1.52416	1.54528	1.60258	1.4933	1.48004
943	P46471	Psmc2	1.44782	1.48933	1.44606	1.4485	1.38098	1.45367	1.49585	1.46278	1.4664	1.43602	1.46352	1.48114	1.47564	1.50163	1.46271	1.43396	1.47864	1.47226	1.4668	1.48497	1.45813	1.45933	1.45658	1.48206	1.46157	1.4592	1.45656	1.52515	1.52128	1.51268	1.52714	1.48879	1.45627	1.54468	1.53119	1.45972
944	P46638	Rab11b	1.5506	1.35302	1.35477	1.41075	1.59575	1.49328	1.49203	1.3734	1.42336	1.43392	1.47418	1.50968	1.42662	1.23093	1.37663	1.4874	1.34626	1.28125	1.45568	1.37763	1.46517	1.39433	1.25858	1.39272	1.37893	1.63247	1.62555	1.603	1.631	1.56959	1.48911	1.56999	1.56345	1.59814	1.6251	1.65848
945	P46656	Fdx1	1.37154	1.6666	1.54233	1.52049	1.59792	1.512	1.29854	1.30895	1.34584	0.994700039321788	1.29459	1.20427	1.35674	1.89053	1.92579	1.92757	1.69641	1.88353	1.67423	1.85789	1.83053	1.42502	1.94554	1.65294	1.17351	1.08262	0.863450427807931	1.67622	1.5108	1.05551	1.2881	1.1877	0.771571736543531	1.28188	1.0148	1.19802
946	P46662	Nf2	1.77001	1.76876	1.68059	1.03187	1.36246	1.55196	1.24007	1.69606	1.57118	1.4058	1.9648	1.60829	1.2308	1.73459	1.6017	1.38316	1.7262	1.65698	1.15568	1.59075	1.75233	1.31796	1.69727	1.6108	1.42373	1.34599	1.2278	1.19693	0.922875033978586	0.924708742700922	1.45274	1.31855	1.48327	1.64399	1.60345	0.296288794701452
947	P46664	Adss2	1.4989	1.41256	1.40207	1.43186	1.5012	1.43934	1.46521	1.53276	1.42896	1.42483	1.49682	1.41306	1.4942	1.40357	1.41225	1.43694	1.42926	1.44367	1.47442	1.42221	1.43303	1.42242	1.38119	1.44019	1.49762	1.58985	1.54524	1.46547	1.54531	1.52779	1.51191	1.48898	1.5796	1.57896	1.55911	1.49096
948	P46718	Pdcd2	1.4218	1.34236	1.33409	1.43077	1.39321	1.4415	1.45704	1.51001	1.42576	1.53666	1.44846	1.37304	1.48135	1.63184	1.59323	1.51833	1.68517	1.66607	1.52973	1.56688	1.56586	1.55756	1.69007	1.62318	1.66235	1.35899	1.38233	1.2775	1.2684	1.21304	1.41006	1.38358	1.39402	1.55956	1.41037	1.32888
949	P46737	Brcc3	1.53923	1.23672	1.51335	1.46749	1.39804	1.50866	1.44295	1.27685	1.43313	1.49256	1.30695	1.39494	1.42125	1.47748	1.49289	1.57977	1.62268	1.5074	1.48378	1.51896	1.45922	1.48165	1.55078	1.51537	1.44542	1.54323	1.50202	1.57316	1.55317	1.4727	1.54402	1.52851	1.36849	1.57189	1.41894	1.32653
950	P46935	Nedd4	1.33364	1.42219	1.47798	1.46429	1.46939	1.46722	1.47413	1.47301	1.48532	1.56044	1.40925	1.47653	1.43696	1.70089	1.70787	1.69423	1.70302	1.74571	1.64132	1.6953	1.71406	1.65155	1.73704	1.72306	1.72117	1.34191	1.28946	0.915114255765871	1.05249	0.881819714913568	1.1811	1.20077	1.2187	1.4105	1.27217	1.29091
951	P46978	Stt3a	1.89523	1.3907	1.04903	1.31908	1.3769	1.5573	1.32719	1.11304	1.18937	0.901704499613995	1.46985	1.44597	0.955194648042004	1.09423	1.22182	2.16767	1.42863	1.25669	1.09334	1.77722	1.68095	0.756780119777554	1.46412	1.41813	1.30531	1.78376	1.61034	2.02553	1.98705	1.77119	1.27205	1.44856	1.76721	1.74805	1.42965	1.23329
952	P47199	Cryz	1.44135	1.59844	1.55021	1.54096	1.48754	1.50385	1.56802	1.50622	1.55475	1.66855	1.55197	1.44664	1.57364	1.44406	1.47877	1.43061	1.38692	1.44338	1.39734	1.45838	1.34831	1.4475	1.48966	1.46728	1.49283	1.39597	1.41253	1.34862	1.46046	1.3788	1.52249	1.44786	1.48721	1.48147	1.4708	1.30905
953	P47226	Tes	1.45736	1.51229	1.44986	1.6129	1.43699	1.46195	1.56667	1.47012	1.54337	1.6229	1.53733	1.45788	1.51196	1.38982	1.47716	1.50342	1.41053	1.42002	1.46791	1.44815	1.59689	1.49844	1.49123	1.40777	1.47817	1.47968	1.46373	1.41046	1.43411	1.3265	1.31306	1.45014	1.57189	1.51394	1.45734	1.34652
954	P47713	Pla2g4a	1.43224	1.36297	1.4476	1.5075	1.43219	1.5123	1.54012	1.48029	1.46866	1.55787	1.49305	1.50399	1.55978	1.34793	1.41706	1.50239	1.41706	1.46637	1.42349	1.4199	1.48276	1.39564	1.4482	1.41754	1.44247	1.53589	1.48413	1.47123	1.51363	1.44895	1.5005	1.54839	1.48044	1.56259	1.48088	1.52052
955	P47738	Aldh2	1.41125	1.3074	1.32531	1.3785	1.49075	1.49229	1.3481	1.23825	1.26349	1.27741	1.21864	1.2428	1.31951	1.43016	1.54778	1.66167	1.32952	1.5615	1.57621	1.40847	1.4286	1.63651	1.44652	1.44899	1.6095	1.55565	1.30344	1.76378	1.80357	1.76026	1.55929	1.64503	1.5174	1.47642	1.38984	1.58608
956	P47740	Aldh3a2	1.62998	1.2165	1.12957	1.25094	1.27498	1.36335	1.27771	1.09532	1.03627	1.24608	1.26751	1.25298	1.21992	1.35867	1.43648	1.58745	1.67213	1.42502	1.46159	1.48818	1.56665	1.55552	1.54304	1.54298	1.36525	1.64828	1.65657	1.75915	1.6874	1.67192	1.72061	1.68224	1.69686	1.55964	1.51444	1.71001
957	P47753	Capza1	1.44898	1.29918	1.35186	1.53918	1.32453	1.39796	1.49459	1.43034	1.36994	1.55357	1.30779	1.3105	1.51504	1.58047	1.51021	1.54508	1.46094	1.54158	1.45619	1.54363	1.4873	1.50159	1.4792	1.52004	1.63462	1.52734	1.53499	1.21057	1.54256	1.46276	1.47566	1.49837	1.63611	1.55755	1.48457	1.4148
958	P47754	Capza2	1.47483	1.3979	1.33412	1.31746	1.37035	1.3974	1.42198	1.45956	1.34482	1.3907	1.39568	1.32965	1.385	1.64422	1.59168	1.51992	1.58632	1.57349	1.59265	1.65667	1.56016	1.53149	1.65096	1.52589	1.5563	1.42539	1.4466	1.4335	1.48752	1.38489	1.51476	1.4626	1.42174	1.53982	1.46929	1.35089
959	P47757	Capzb	1.45773	1.41016	1.43234	1.40675	1.4533	1.40286	1.416	1.44837	1.37309	1.4725	1.38822	1.45627	1.4631	1.56394	1.47455	1.51113	1.49624	1.50276	1.56891	1.46665	1.53238	1.424	1.44027	1.48428	1.53058	1.53237	1.5193	1.43349	1.48953	1.47485	1.47776	1.44732	1.53299	1.54956	1.50459	1.49331
960	P47758	Srprb	1.64554	1.42506	1.10022	1.39883	1.24863	1.55424	1.32606	1.19808	1.24041	1.26819	1.51578	1.41469	1.18854	1.00113	1.13612	1.8063	1.47124	1.15536	1.17017	1.51719	1.50568	1.25637	1.26616	1.36105	1.2888	1.64266	1.76723	1.82702	1.80528	1.75313	1.61202	1.5725	1.83441	1.62493	1.62806	1.82651
961	P47791	Gsr	1.83729	1.1671	1.28274	1.39982	1.16905	1.48496	1.49513	1.44959	1.32581	1.50617	1.43812	1.43746	1.59291	0.964009745524118	0.952014448015365	0.927558127311238	0.989423083222135	0.982214636998013	0.926173670745428	0.992454504374088	0.888431758183084	0.939538027457496	1.08664	1.03458	1.08782	1.8343	1.78974	1.72251	1.98455	1.90485	1.83887	1.95444	1.8904	2.16433	1.91366	1.8433
962	P47802	Mtx1	1.52398	1.3621	1.37104	1.55543	1.27256	1.66867	1.57524	1.37591	1.53475	1.55139	1.39566	1.53949	1.40484	1.40418	1.43441	1.62129	1.5143	1.41263	1.46142	1.65534	1.58361	1.52425	1.43561	1.47023	1.48673	1.5549	1.4166	1.13379	1.18679	1.18558	1.49773	1.51345	1.51136	1.62805	1.51076	1.59446
963	P47809	Map2k4	1.38854	1.43026	1.42166	1.40801	1.39731	1.44148	1.45627	1.47329	1.40964	1.43969	1.52052	1.44657	1.46344	1.52286	1.53592	1.46732	1.54111	1.61065	1.48656	1.50372	1.57171	1.50792	1.5877	1.53836	1.57313	1.40455	1.38383	1.31008	1.46292	1.36335	1.50181	1.53756	1.47379	1.6101	1.37463	1.43034
964	P47810	Wee1	1.51928	1.52212	1.40885	1.49741	1.43309	1.44133	1.48585	1.49351	1.61181	1.65137	1.47219	1.27302	1.6259	1.19926	1.33337	1.35399	1.40089	1.44573	1.41164	1.61614	1.36216	1.35085	1.52025	1.36723	1.34102	1.53968	1.69905	1.44856	1.45301	1.51837	1.61901	1.53691	1.44954	1.62416	1.49562	1.38761
965	P47811	Mapk14	1.573	1.48633	1.45959	1.48415	1.47069	1.40131	1.53026	1.50389	1.46482	1.55036	1.50256	1.45348	1.50986	1.44893	1.45523	1.48931	1.3742	1.41757	1.42162	1.4568	1.45808	1.37082	1.4454	1.4102	1.45235	1.5915	1.54187	1.43668	1.5085	1.42102	1.41322	1.53072	1.4732	1.56943	1.48607	1.46311
966	P47856	Gfpt1	1.57464	1.57502	1.5684	1.55495	1.64996	1.62466	1.60077	1.62993	1.59485	1.64728	1.61611	1.56235	1.5688	1.30555	1.22176	1.29043	1.31065	1.17602	1.24786	1.26299	1.24729	1.24476	1.36452	1.20925	1.24044	1.58462	1.54718	1.51909	1.60356	1.50668	1.51443	1.54647	1.5101	1.57058	1.48157	1.50275
967	P47857	Pfkm	1.27506	1.31248	1.38019	1.41855	1.34695	1.49356	1.40802	1.41981	1.44049	1.43598	1.43587	1.32992	1.40487	1.66131	1.73504	1.68814	1.72993	1.73021	1.69365	1.63367	1.68317	1.6362	1.79919	1.71634	1.7195	1.30466	1.21433	1.2421	1.34201	1.24388	1.34037	1.2896	1.24128	1.39346	1.23226	1.26379
968	P47879	Igfbp4	1.31027	2.32209	2.07773	2.11063	2.12231	2.09198	1.95303	2.14062	2.14048	2.15375	2.1716	2.12555	1.90278	1.32759	1.45389	1.52457	1.37649	1.51768	1.33702	1.63049	1.23518	1.19847	1.48371	1.43109	1.58757	0.684581	0.932913	-0.763313444846095	-0.739098	-0.516840668803657	0.105931679120627	-0.0112355921959196	0.0688404040904136	0.798895844906762	0.846429270354502	0.261603890808436
969	P47911	Rpl6	1.44147	1.49709	1.48085	1.51197	1.3559	1.35477	1.47228	1.41753	1.35319	1.47776	1.3155	1.40295	1.49584	1.52957	1.54292	1.58856	1.43628	1.60137	1.51127	1.44015	1.43608	1.48707	1.53519	1.52279	1.58931	1.51946	1.45637	1.47133	1.52413	1.52129	1.43957	1.46091	1.46195	1.40341	1.46623	1.48555
970	P47915	Rpl29	1.66465	1.44609	1.58558	1.68954	1.28651	1.44963	1.42834	1.38584	1.30543	1.23287	1.25666	1.47287	1.46205	1.57117	1.54927	2.1715	1.61818	1.62215	1.0337	1.44565	1.10409	1.37365	1.69389	1.59629	1.75706	1.54529	1.29728	1.47576	1.41972	0.927485000374089	1.46272	1.31571	1.46777	1.58443	1.40827	1.35556
971	P47930	Fosl2	1.73243	1.23184	1.5196	1.45261	1.44279	1.59536	1.27488	1.38936	1.07592	1.42779	1.4692	1.29184	1.31336	1.5677	1.24576	1.12773	1.64262	1.26706	1.43321	1.48375	1.25654	1.3799	1.43247	1.39392	1.14842	1.75428	1.84003	1.60653	1.47207	1.46057	1.66172	1.7642	1.60954	1.79502	1.77996	1.21378
972	P47934	Crat	1.68574	1.32627	1.42609	1.64065	1.6294	1.80335	1.62467	1.53868	1.4483	1.29981	1.51388	1.52584	1.38076	1.33285	1.4515	1.48997	1.52737	1.37783	1.40255	1.52161	1.15677	1.17819	1.53986	1.20227	1.44829	1.36799	1.30338	1.57666	1.80596	1.67148	1.69314	1.54268	1.32122	1.55709	1.18866	1.19923
973	P47941	Crkl	1.37504	1.41499	1.50844	1.44203	1.37783	1.56492	1.58625	1.40756	1.50047	1.60304	1.42776	1.49376	1.54373	1.35687	1.37316	1.41461	1.44879	1.47845	1.5099	1.44287	1.4499	1.44241	1.50816	1.52534	1.46698	1.48124	1.59288	1.40722	1.42857	1.45389	1.44809	1.48972	1.52709	1.55365	1.45184	1.51411
974	P47955	Rplp1	1.38423	1.52414	1.57914	1.63588	1.71406	1.52081	1.60937	1.46288	1.44459	1.57387	1.43272	1.61014	1.42401	1.17056	1.10734	1.16053	1.23754	1.18018	1.29935	1.06692	1.04696	1.31549	1.23737	1.11023	1.41211	1.29468	1.28786	2.18328	1.72391	2.37753	1.47723	1.41002	1.69642	1.4062	1.33859	1.57186
975	P47962	Rpl5	1.50556	1.31509	1.37798	1.36444	1.2632	1.34896	1.3824	1.40004	1.33822	1.46298	1.19173	1.36873	1.34435	1.57445	1.5682	1.55082	1.5263	1.61735	1.6365	1.61682	1.60165	1.39923	1.5907	1.57769	1.53615	1.57304	1.39361	1.52193	1.5688	1.57561	1.49304	1.43935	1.43912	1.58916	1.45616	1.3972
976	P47963	Rpl13	1.44691	1.41568	1.59179	1.51068	1.4979	1.46867	1.44743	1.36188	1.429	1.40484	1.37493	1.4576	1.47349	1.50313	1.55332	1.51837	1.46498	1.55785	1.47907	1.40405	1.4285	1.46633	1.45327	1.52711	1.49132	1.46593	1.41664	1.57264	1.49575	1.60273	1.49675	1.49346	1.40682	1.33209	1.4865	1.51747
977	P47964	Rpl36	1.52989	1.31219	1.36848	1.20969	1.26782	1.18023	1.45486	1.13618	1.22189	1.17306	1.19356	1.29219	1.32972	1.66423	1.76252	1.82175	1.61849	1.76657	1.72925	1.54715	1.57941	1.67651	1.66604	1.76531	1.77171	1.39068	1.35779	1.49481	1.46617	1.51182	1.17841	1.41067	1.39595	1.39966	1.47557	1.43953
978	P47968	Rpia	1.35785	1.67996	1.70573	1.65756	1.62759	1.68618	1.71088	1.71741	1.62903	1.69499	1.63097	1.67186	1.76924	1.38785	1.33783	1.31582	1.29331	1.2301	1.29914	1.27278	1.25373	1.2971	1.30978	1.30449	1.311	1.40871	1.41345	1.3671	1.45284	1.46698	1.36077	1.51638	1.34723	1.39391	1.45499	1.37868
979	P48024	Eif1	1.34302	1.64807	1.57163	1.68815	1.38596	1.62761	1.37192	1.66971	1.5948	1.69197	1.4116	1.57423	1.52584	1.54129	1.51987	1.47481	1.55245	1.57439	1.36448	1.4608	1.47646	1.43354	1.45528	1.51376	1.49914	1.45721	1.48637	1.08236	1.16733	1.1889	1.35494	1.29844	1.38198	1.64581	1.42157	1.3589
980	P48025	Syk	1.46039	1.34602	1.32253	1.39139	1.38928	1.38139	1.45389	1.45925	1.36246	1.47797	1.3017	1.32584	1.41342	1.57411	1.54113	1.54718	1.52532	1.60066	1.50965	1.59122	1.58818	1.57422	1.60497	1.64391	1.61054	1.48444	1.39503	1.32179	1.46838	1.34373	1.464	1.52016	1.53962	1.57393	1.46571	1.36859
981	P48036	Anxa5	1.46423	1.07787	1.13766	1.19319	1.16084	1.12714	1.24962	1.17899	1.19275	1.35368	1.18001	1.14059	1.18778	1.50005	1.54467	1.57666	1.4557	1.56607	1.577	1.46647	1.62813	1.59015	1.63373	1.60811	1.74505	1.64368	1.62432	1.56691	1.71488	1.70904	1.53538	1.65216	1.78183	1.63273	1.56523	1.5572
982	P48193	Epb41	1.51127	1.64567	1.67266	1.6363	1.55955	1.67134	1.68052	1.76002	1.72387	1.69165	1.7546	1.69371	1.65835	1.33589	1.26776	1.37175	1.45805	1.36744	1.40395	1.39403	1.27328	1.34231	1.38968	1.39764	1.36263	1.41679	1.42449	1.14672	1.05322	1.14341	1.41302	1.30535	1.39459	1.463	1.4678	1.41122
983	P48377	Rfx1	1.7472	1.39085	1.36188	1.52656	1.26982	1.43046	1.42444	1.55386	1.41039	1.33459	1.55949	1.39412	1.38708	1.53385	1.45669	1.34668	1.42295	1.36829	1.40622	1.56513	1.45063	1.42843	1.46416	1.59668	1.54666	1.61625	1.5264	1.34563	1.43825	1.42729	1.34264	1.51057	1.55995	1.77926	1.49738	1.48991
984	P48410	Abcd1	1.605	1.06623	0.978973	1.07997	0.997803454532921	1.19797	1.01131	1.10341	1.07678	1.16501	1.1926	1.13457	0.971278933714084	1.59208	1.66269	1.85221	1.88353	1.61954	1.67978	1.91434	1.81155	1.72045	1.62449	1.72507	1.59105	1.5006	1.62936	1.4088	1.41583	1.34303	1.66496	1.52286	1.58729	1.63422	1.42993	1.66168
985	P48428	Tbca	1.4574	1.54715	1.47678	1.37724	1.47809	1.47591	1.33452	1.52492	1.41735	1.48074	1.49	1.45886	1.39914	1.60104	1.44745	1.4167	1.52204	1.54538	1.44643	1.57217	1.49264	1.50024	1.53317	1.59026	1.48928	1.42382	1.42281	1.45679	1.43918	1.37407	1.44893	1.41416	1.50261	1.54853	1.48287	1.42705
986	P48441	Idua	1.52596	1.49255	1.5968	1.8312	1.32271	1.30394	1.61253	1.53371	1.55014	1.67835	1.42928	1.36532	1.56604	1.75113	1.99004	1.69416	1.72624	1.40078	1.59187	1.68799	1.60538	1.46237	1.76352	1.54328	1.87683	1.42635	1.16264	1.13106	1.18611	1.44063	1.07311	1.03542	1.15698	1.36155	0.311358555430082	0.677182816419623
987	P48453	Ppp3cb	1.56433	1.60728	1.56059	1.52318	1.50708	1.5549	1.38838	1.53275	1.5342	1.532	1.59081	1.4664	1.50192	1.57929	1.51764	1.61839	1.64332	1.50795	1.54814	1.60337	1.56351	1.55853	1.61849	1.5627	1.47168	1.44424	1.46604	1.03927	1.03469	1.02489	1.34838	1.30312	1.27241	1.31912	1.40444	1.45316
988	P48678	Lmna	1.11804	0.478526960440367	0.627376373253509	0.658683693568201	0.415653540112934	0.655044074004156	0.624696161509817	0.580510996362518	0.543033559931392	0.630508417950961	0.583935737679663	0.555927086123644	0.638524565874513	2.26704	2.25239	2.21538	2.19503	2.20465	2.21988	2.2012	2.21164	2.19563	2.26634	2.2304	2.21792	1.05508	1.16888	1.09782	1.12756	1.15907	1.14181	1.07841	1.12016	1.12004	1.12944	1.04376
989	P48722	Hspa4l	1.55406	1.4279	1.4871	1.50349	1.41275	1.58479	1.49803	1.54128	1.55197	1.57986	1.52908	1.47725	1.59273	1.47981	1.46314	1.45353	1.49271	1.4256	1.35192	1.46935	1.42968	1.43129	1.48411	1.49703	1.48118	1.44474	1.49797	1.19053	1.30887	1.17391	1.55512	1.46282	1.50309	1.58966	1.54368	1.48674
990	P48725	Pcnt	1.55261	1.52722	1.65141	1.5322	1.40542	1.61415	1.55523	1.6047	1.53682	1.6569	1.54104	1.53461	1.56352	1.41369	1.39817	1.35539	1.48626	1.40536	1.27216	1.39151	1.30308	1.46835	1.51363	1.45127	1.32822	1.52365	1.51965	1.30125	1.25263	1.13734	1.57677	1.503	1.39232	1.56369	1.51557	1.54226
991	P48754	Brca1	1.65756	1.77563	1.67825	1.59673	1.20077	1.46969	1.57137	1.71806	1.58813	1.88269	1.5665	1.68455	1.52548	1.31373	1.27883	1.10463	1.56941	1.39232	1.12336	1.4453	1.11566	1.3261	1.43396	1.20436	1.2501	1.63399	1.61902	1.23518	1.24771	1.12446	1.63935	1.43694	1.38443	1.71727	1.48103	1.53773
992	P48758	Cbr1	1.49439	1.28164	1.2718	1.25728	1.21933	1.2409	1.22834	1.28714	1.22354	1.28222	1.22889	1.22324	1.25654	1.78234	1.71734	1.6924	1.73834	1.67578	1.67147	1.66436	1.66196	1.71544	1.74268	1.64257	1.64608	1.43198	1.44163	1.41916	1.47251	1.47064	1.46189	1.47708	1.43061	1.48287	1.3961	1.29041
993	P48760	Fpgs	1.5293	1.47149	1.3811	1.72886	1.09699	1.7841	1.65283	1.48911	1.21791	1.46878	1.69347	1.32534	1.55634	1.49274	1.41649	1.61232	1.56716	1.58832	1.58843	1.55738	1.72284	1.72501	1.77505	1.43052	1.74656	1.23837	1.21384	1.04567	1.52182	1.22925	1.44795	1.40449	1.27289	1.40023	1.13605	0.986232225593062
994	P48771	Cox7a2	1.51622	1.546	1.25706	1.67318	1.43035	2.26777	1.64033	0.933829762474558	1.35305	1.47717	1.14056	1.48083	1.48196	1.43022	1.51419	1.8713	1.31103	1.57579	1.54615	1.56015	1.5035	1.53829	1.35629	1.49233	1.59657	1.55847	1.11952	1.34038	1.49972	1.17871	1.60851	1.28496	1.449	1.15092	1.23255	1.46804
995	P48774	Gstm5	1.7047	1.67783	1.40887	1.71437	1.77788	1.76956	1.78138	1.69092	1.63149	1.6607	1.78996	1.66194	1.56138	0.964537644860905	1.25289	1.14757	1.24233	1.26108	1.20356	1.31247	1.30867	1.17526	1.3479	1.36252	1.34937	1.60284	1.43601	1.06432	1.48594	1.40044	1.38094	1.47591	1.44742	1.54819	1.53187	1.35696
996	P48962	Slc25a4	1.43295	1.57557	1.46156	1.64967	1.73847	2.042	1.65229	1.2665	1.43816	1.41748	1.52714	1.53298	1.36709	1.32541	1.37488	1.888	1.3036	1.3216	1.51921	1.50675	1.49617	1.68619	1.19589	1.35585	1.52258	1.45948	0.918956686482301	1.41904	1.48073	1.28303	1.38954	1.47378	1.31801	1.19016	1.2027	1.78027
997	P48999	Alox5	1.92237	1.87304	1.83401	1.94359	2.01834	1.94741	1.99961	1.90328	1.91129	1.97651	1.89721	1.87189	1.90209	0.0068514242084008	-0.111276182834386	0.00752605394895896	-0.0965962993172634	-0.145438641192454	-0.295760126138095	-0.112823514928352	0.00722731244261319	-0.173711688166829	-0.038969003324067	-0.107139443883237	-0.348510737055406	1.8548	1.76259	1.75332	1.82605	1.81838	1.91883	1.95191	1.88556	1.959	1.80058	1.76723
998	P49025	Cit	1.58013	1.52296	1.47355	1.48275	1.48625	1.5379	1.46141	1.61223	1.58138	1.59835	1.45846	1.53906	1.56978	1.36494	1.37133	1.365	1.3703	1.3912	1.28842	1.38561	1.37561	1.30905	1.38487	1.30763	1.36753	1.54959	1.53058	1.50411	1.48659	1.4596	1.47275	1.56941	1.51874	1.58042	1.5661	1.5346
999	P49117	Nr2c2	1.5956	1.61752	1.62126	1.65554	1.54284	1.5254	1.51857	1.59126	1.66875	1.76179	1.54079	1.68379	1.54626	1.33458	1.40576	1.28181	1.43053	1.20261	1.33708	1.16117	1.48338	1.24309	1.41629	1.59941	1.33414	1.59137	1.56698	1.26659	1.07819	1.32908	1.56989	1.26059	1.38278	1.61701	1.68948	1.25161
1000	P49135	Ercc3	1.52455	1.4836	1.3988	1.49909	1.28702	1.4346	1.55867	1.6008	1.54869	1.53914	1.61424	1.45237	1.52457	1.61338	1.4478	1.47621	1.56214	1.55975	1.43652	1.58124	1.54568	1.57737	1.57962	1.57723	1.56527	1.32854	1.38037	1.44203	1.28365	1.33875	1.40966	1.40533	1.25145	1.48901	1.29711	1.31157
1001	P49138	Mapkapk2	1.44695	1.42018	1.36446	1.44326	1.39493	1.4768	1.57456	1.53593	1.45682	1.54472	1.55286	1.37931	1.59383	1.3947	1.34683	1.3621	1.45885	1.47255	1.53179	1.51667	1.43255	1.5952	1.52967	1.46654	1.50182	1.47753	1.59244	1.16336	1.4307	1.37251	1.53748	1.49002	1.53291	1.6184	1.50736	1.44804
1002	P49182	Serpind1	1.63837	1.4572	1.25439	1.51566	1.54345	1.49226	1.5094	1.25814	1.58628	1.44113	1.22958	1.66446	1.39037	1.33479	1.5527	1.60364	1.48067	1.39224	1.61935	1.42135	1.53769	1.61639	1.70143	1.5092	1.49071	1.54296	1.33938	1.49824	1.38889	1.28568	1.39241	1.27436	1.6945	1.5071	1.28109	1.40894
1003	P49300	Clec10a	1.22143	1.2643	1.34241	1.5725	1.48141	1.6135	1.48607	1.3008	1.51378	1.6364	1.42776	1.69488	1.45541	1.52566	1.68997	1.85796	1.7114	1.53572	1.53143	1.76959	1.67508	1.64723	1.63949	1.70451	1.68792	1.16016	1.03709	1.19865	1.39862	1.18752	1.27883	1.18196	1.30276	1.42449	1.19368	1.16807
1004	P49312	Hnrnpa1	1.49829	1.41288	1.32951	1.46647	1.46347	1.32872	1.32324	1.35778	1.39434	1.511	1.19363	1.39888	1.1645	1.6073	1.61068	1.59603	1.52907	1.79554	1.5272	1.66537	1.82313	1.4219	1.83141	1.91036	1.71229	1.53236	1.20346	1.31332	1.35981	0.788336039667558	1.29631	1.36625	1.33159	1.91609	1.48173	0.861166679614855
1005	P49442	Inpp1	1.36493	1.868	2.12515	2.00281	1.79011	1.88033	2.09132	2.03393	1.80036	2.21126	1.78981	1.68905	1.92796	0.807733656828339	0.911053497404744	1.32369	0.955277693493532	1.33085	1.14337	0.902918132397352	1.36947	1.11272	0.817789683956766	1.09068	1.36338	1.30304	0.926634697860935	1.00864	0.961792429882929	1.35162	1.20784	1.13015	1.51628	1.19656	1.19121	1.3855
1006	P49443	Ppm1a	1.64622	1.61434	1.4802	1.50896	1.49917	1.59944	1.53296	1.58473	1.55247	1.46347	1.53539	1.58436	1.47436	1.27996	1.26949	1.2305	1.44803	1.33847	1.2385	1.37282	1.43455	1.20899	1.38527	1.31484	1.25799	1.61331	1.54581	1.47771	1.52319	1.48493	1.59303	1.51858	1.58417	1.64899	1.5781	1.44197
1007	P49446	Ptpre	1.74917	1.48822	1.52574	1.51252	1.15229	1.48991	1.56081	1.50029	1.45468	1.68861	1.45161	1.37319	1.42741	1.28966	1.34507	1.38158	1.3918	1.47749	1.37327	1.16381	1.51867	1.51387	1.33396	1.43131	1.36549	1.71573	1.55433	1.25913	1.44891	1.31652	1.51118	1.68099	1.5143	1.77334	1.63129	1.43231
1008	P49452	Cenpc	1.37782	1.62748	1.57791	1.78909	0.859668941477996	1.42746	1.52827	1.56547	1.72216	1.67613	1.28092	1.70521	1.86632	1.45385	1.28138	1.03192	1.26482	1.33429	0.97594	1.25354	1.12943	1.32101	1.38483	1.37607	1.28643	1.62113	1.37905	1.88098	1.89213	1.5007	1.47765	1.83922	1.41391	1.61562	1.31884	1.24991
1009	P49586	Pcyt1a	1.25264	1.53575	1.51021	1.48901	1.5777	1.49477	1.53645	1.55949	1.51994	1.57481	1.55591	1.47221	1.52406	1.50347	1.55273	1.53236	1.53829	1.55443	1.555	1.52933	1.52935	1.59666	1.58197	1.55488	1.55851	1.25705	1.33402	1.34555	1.3641	1.35666	1.34371	1.37338	1.37652	1.29466	1.28085	1.41221
1010	P49615	Cdk5	1.48842	1.52647	1.18531	1.35666	1.23778	1.30704	1.36946	1.51383	1.29072	1.65321	1.33883	1.31678	1.5107	1.51297	1.16976	1.4781	1.4164	1.46445	1.3391	1.38996	1.44187	1.54389	1.35367	1.49875	1.52079	1.65757	1.63849	1.47808	1.55115	1.4435	1.62419	1.68933	1.75658	1.66392	1.50758	1.57952
1011	P49710	Hcls1	1.50584	1.44303	1.44972	1.48812	1.42114	1.4073	1.40313	1.46388	1.42707	1.48392	1.38004	1.4288	1.37425	1.71092	1.72474	1.65503	1.72969	1.68346	1.64876	1.65257	1.67999	1.62694	1.63804	1.7106	1.67984	1.44745	1.47725	0.748717215992624	0.807481354129485	0.695658922481273	1.37385	1.308	1.39733	1.4875	1.43956	1.37812
1012	P49717	Mcm4	1.4549	1.32388	1.3974	1.50303	1.35783	1.42742	1.51948	1.43719	1.44396	1.57178	1.33102	1.42154	1.47776	1.41207	1.45915	1.40221	1.39194	1.51662	1.46773	1.42401	1.46397	1.43245	1.54683	1.47671	1.55191	1.53836	1.46627	1.42896	1.62188	1.51969	1.46732	1.56685	1.57616	1.69008	1.5136	1.38209
1013	P49718	Mcm5	1.53013	1.5064	1.48839	1.43964	1.43619	1.47169	1.46848	1.48782	1.52601	1.49324	1.4483	1.49607	1.54285	1.41978	1.38102	1.37296	1.4015	1.39703	1.3546	1.41102	1.37639	1.42519	1.45886	1.38914	1.40906	1.51401	1.40256	1.54408	1.6512	1.5409	1.59346	1.61183	1.42737	1.54691	1.52877	1.50479
1014	P49722	Psma2	1.1057	0.431510255370483	0.954469941147451	1.15649	0.935745483249266	1.02159	1.39291	1.17712	1.17089	1.45308	1.09129	1.11695	1.38349	1.68126	1.74571	1.51222	1.58707	1.75884	1.88526	1.86616	1.80258	1.7377	1.82693	2.11893	2.05988	1.43022	1.38011	1.20734	1.41574	1.36142	1.22106	1.4177	1.53274	1.83526	1.39967	1.39549
1015	P49769	Psen1	1.63534	1.43083	1.31567	1.50051	1.06609	1.48971	1.49717	1.23095	1.55303	1.62245	1.42151	1.55236	1.40126	1.09985	1.19573	1.45018	1.45301	1.24156	1.38893	1.49082	1.4572	1.13044	1.44231	1.33505	1.46565	1.52857	1.7594	1.30844	1.34943	1.32656	1.68341	1.67289	1.78879	1.65872	1.74944	1.89775
1016	P49935	Ctsh	2.28653	1.37727	1.19087	1.22921	0.538410693057431	1.06852	1.06143	0.927694331426385	1.00421	1.2073	0.925809901740821	0.971502949675339	0.956385419298469	1.20411	1.08211	1.22909	1.1851	1.08906	1.15998	1.08758	1.02839	1.06927	1.11221	1.12552	1.30548	1.87147	2.04616	1.71614	2.05711	2.14535	1.9944	2.04222	2.11472	1.96124	1.91191	2.00367
1017	P49962	Srp9	1.40683	1.55327	1.49699	1.48617	1.68476	1.47516	1.58612	1.49238	1.55235	1.43505	1.50446	1.56388	1.56969	1.57745	1.52651	1.49791	1.48153	1.52613	1.52214	1.41783	1.4491	1.43632	1.49382	1.47747	1.50979	1.32895	1.38293	1.39375	1.50611	1.36449	1.36364	1.28412	1.27038	1.41565	1.50005	1.43721
1018	P50096	Impdh1	1.5059	1.96423	1.88376	1.86139	1.95721	1.78454	1.82919	1.94719	1.87157	1.991	2.00477	1.82082	1.96939	0.947568651884431	0.948925002812165	0.839892288366127	0.900868751966028	0.899722577163249	0.739041811225598	0.922318187691909	0.831396638739518	0.808506	0.894726446463366	0.784171206176919	0.886901151755998	1.43098	1.53205	1.48999	1.46585	1.47866	1.43766	1.51365	1.45517	1.46284	1.46337	1.27852
1019	P50136	Bckdha	1.52055	1.40507	1.42972	1.38816	1.54326	1.69162	1.43409	1.43745	1.49764	1.42079	1.4662	1.38998	1.56371	1.43172	1.45494	1.4655	1.41142	1.48561	1.49651	1.44471	1.2977	1.55752	1.55901	1.46279	1.69495	1.3092	1.16297	1.57933	1.6815	1.63255	1.45954	1.50065	1.42882	1.53919	1.33288	1.3315
1020	P50171	Hsd17b8	1.43699	1.43182	1.45053	1.40521	1.26241	1.4429	1.46059	1.31605	1.39623	1.41239	1.45601	1.38446	1.52486	1.36833	1.50166	1.48893	1.45028	1.42913	1.5817	1.40994	1.40458	1.64838	1.43823	1.36284	1.60997	1.33255	1.25368	1.75515	1.80629	1.80793	1.56716	1.65981	1.54685	1.20295	1.3319	1.47165
1021	P50247	Ahcy	1.40347	1.46334	1.4652	1.47956	1.48996	1.47679	1.53458	1.49092	1.49111	1.50106	1.50459	1.51548	1.53332	1.45936	1.46935	1.41756	1.4422	1.46144	1.45304	1.4229	1.46786	1.42695	1.48258	1.51737	1.48687	1.45624	1.46709	1.42136	1.47363	1.4153	1.47268	1.48153	1.48689	1.56237	1.4587	1.49365
1022	P50295	Nat2	1.45342	1.387	1.3752	1.39984	1.24032	1.34737	1.43999	1.44509	1.40171	1.50788	1.44952	1.31409	1.34293	1.60628	1.58123	1.74257	1.78135	1.61574	1.54725	1.65156	1.55661	1.5412	1.73611	1.62247	1.58429	1.43748	1.41976	1.30141	1.39105	1.33967	1.37095	1.40196	1.44578	1.48198	1.35595	1.20856
1023	P50396	Gdi1	1.5669	1.42046	1.44007	1.39263	1.2429	1.51001	1.3593	1.43793	1.41385	1.48209	1.39804	1.47848	1.34737	1.53043	1.50803	1.51923	1.5172	1.48716	1.4543	1.57675	1.52492	1.42935	1.54616	1.51676	1.4758	1.43991	1.4633	1.49649	1.46997	1.47321	1.54487	1.49463	1.53172	1.60465	1.51801	1.38642
1024	P50427	Sts	1.99083	1.4625	0.990746281730581	1.45546	1.14283	1.18684	1.31705	1.14467	0.978736231487068	0.998861451302779	1.4413	1.35138	1.04722	0.968749705632767	1.17011	1.93836	1.45601	1.13119	0.925789058951638	1.46473	1.42364	0.967341255325679	1.26932	1.51149	1.34406	1.78686	1.92144	2.0131	1.94323	1.84532	1.40133	1.48783	1.99402	1.84947	1.66409	1.61419
1025	P50428	Arsa	1.70341	1.51848	1.64313	1.58553	1.58706	1.64865	1.60613	1.65303	1.61599	1.55591	1.65262	1.57921	1.36565	1.32975	1.22215	1.1813	1.42435	1.31237	1.20286	1.3507	1.31416	1.24146	1.38154	1.18622	1.17494	1.59626	1.56123	1.62327	1.37851	1.42044	1.56136	1.53165	1.62283	1.6702	1.42077	1.30582
1026	P50429	Arsb	1.2021	2.3311	2.35221	2.31371	2.23463	2.16748	2.28948	2.21561	2.19007	2.24536	2.31634	2.20447	2.32933	0.231202735033666	0.343792058271247	0.364441518255392	0.0276985242706965	0.415026652748693	-0.000856259382078209	0.350050254253087	0.00346154254811887	0.140480258800923	0.487259978664937	0.113726996554147	0.119552070217279	1.21973	1.33875	1.21636	1.28207	1.3114	1.21971	1.22627	1.19809	1.16396	1.33684	1.05648
1027	P50431	Shmt1	1.37194	1.38484	1.34701	1.53638	1.57469	1.5054	1.53259	1.50205	1.46024	1.52285	1.46372	1.48874	1.55371	1.44593	1.48134	1.47198	1.4202	1.52279	1.54628	1.49507	1.56548	1.48089	1.4806	1.52296	1.49284	1.42301	1.49178	1.4017	1.44742	1.41693	1.4071	1.42945	1.47696	1.56482	1.38796	1.40047
1028	P50516	Atp6v1a	1.52415	1.34734	1.30403	1.34666	1.35289	1.35988	1.3932	1.35602	1.35969	1.43576	1.35253	1.38602	1.4197	1.46479	1.42374	1.42841	1.44044	1.50676	1.50264	1.51344	1.46963	1.5055	1.5511	1.49556	1.54598	1.53426	1.52855	1.51039	1.64072	1.56599	1.57967	1.5743	1.58451	1.60624	1.55078	1.50513
1029	P50518	Atp6v1e1	1.51387	1.44499	1.46529	1.44356	1.40423	1.37169	1.44215	1.42641	1.35178	1.40989	1.38861	1.38684	1.42085	1.47407	1.45661	1.42325	1.36994	1.3999	1.46653	1.38007	1.3617	1.46327	1.35982	1.31344	1.51259	1.55272	1.62866	1.61643	1.63782	1.69901	1.50636	1.58269	1.50855	1.49494	1.66527	1.60011
1030	P50540	Mxi1	1.93616	1.90135	1.68654	2.02582	1.3297	1.68314	1.53259	1.83054	1.69379	1.82999	1.73223	1.41462	1.66696	1.16433	0.989324436030732	0.893642	1.72389	1.27563	0.597251598192799	1.16574	1.01897	1.32966	1.32283	0.981016115636797	1.17241	1.71668	1.51443	1.44051	1.05255	0.978722	1.39384	1.53095	1.34009	1.87926	1.62244	1.30673
1031	P50543	S100a11	1.2186	0.715713963843718	0.483123164087004	1.03092	1.49551	1.60059	1.61935	1.80635	1.93155	1.84441	1.27392	1.87127	1.39258	0.978436304958024	0.936429688665572	1.25262	1.35165	1.1719	1.40703	1.58285	1.37473	1.51648	1.48437	1.32162	1.0356	1.475	1.44074	1.61625	1.57735	1.44512	1.39213	1.75054	1.76239	2.00612	1.77574	1.78565
1032	P50544	Acadvl	1.25757	1.37581	1.40983	1.43584	1.57048	1.5909	1.47465	1.26534	1.38114	1.42115	1.34589	1.35602	1.53318	1.51069	1.657	1.73636	1.48678	1.66768	1.6818	1.52388	1.49884	1.74373	1.65703	1.53166	1.77746	1.22517	1.02311	1.54288	1.63037	1.5646	1.40412	1.42324	1.30608	1.2381	1.16401	1.27627
1033	P50580	Pa2g4	1.41937	1.40595	1.40551	1.49256	1.4425	1.40812	1.47532	1.51026	1.4528	1.48232	1.39879	1.41611	1.46705	1.47925	1.47323	1.45229	1.57409	1.55507	1.51175	1.52563	1.47544	1.50582	1.60477	1.55928	1.56425	1.5082	1.46784	1.46592	1.4785	1.4611	1.4247	1.42807	1.46684	1.48544	1.45576	1.32243
1034	P51125	Cast	1.88796	1.29218	1.17109	1.36269	1.14892	1.18846	1.17328	1.14901	1.15351	1.37922	1.1224	1.2596	1.40703	1.46914	1.55229	1.4266	1.48067	1.55203	1.39126	1.41711	1.43301	1.43098	1.51737	1.56911	1.47138	1.75824	1.89762	0.976897544016702	1.38791	1.18671	1.76979	1.7311	1.71668	1.96026	1.79606	1.70112
1035	P51150	Rab7a	1.56661	1.41137	1.29257	1.48247	1.46754	1.48264	1.48198	1.33974	1.39902	1.49146	1.34103	1.44354	1.36729	1.20083	1.34183	1.49403	1.37789	1.27295	1.40181	1.30804	1.44254	1.37668	1.25979	1.36521	1.37393	1.62644	1.61818	1.62793	1.6507	1.67785	1.57612	1.67924	1.64348	1.57757	1.64111	1.72544
1036	P51163	Uros	1.51301	1.32764	1.44017	1.57123	1.24036	1.57623	1.39606	1.36286	1.43336	1.64063	1.44721	1.56319	1.57785	1.46306	1.38319	1.66156	1.44	1.48143	1.4795	1.37729	1.42264	1.58183	1.49233	1.47778	1.5894	1.47265	1.50203	1.18914	1.24392	1.53018	1.54301	1.4948	1.58059	1.43245	1.45575	1.53814
1037	P51174	Acadl	1.35815	1.39898	1.46811	1.52636	1.40038	1.57754	1.55381	1.34871	1.47832	1.45728	1.31372	1.4232	1.51968	1.38462	1.46085	1.52815	1.29857	1.61115	1.55647	1.4679	1.5544	1.58582	1.57852	1.52146	1.61571	1.47854	1.12054	1.60948	1.79643	1.66063	1.41462	1.43963	1.44689	1.41012	1.22967	1.25823
1038	P51175	Ppox	1.57299	1.79744	1.447	1.78848	1.76025	2.16089	1.62624	1.45937	1.77878	1.58751	1.52383	1.61389	1.68118	1.24259	1.44347	1.69929	1.44516	1.45659	1.25723	1.54287	1.08655	1.56996	1.57513	1.17458	1.28303	1.15246	0.902731182195784	1.41126	1.45661	1.40686	1.45185	1.28621	1.13698	1.2685	0.892728472863292	1.28431
1039	P51410	Rpl9	1.41503	1.10369	1.11723	1.24432	1.32484	1.26581	1.46439	1.26391	1.09349	1.51979	1.11597	1.43017	1.47548	1.51127	1.51541	1.44825	1.58656	1.63066	1.41282	1.46502	1.53116	1.63188	1.62609	1.60867	1.78853	1.50086	1.39168	1.29221	1.82051	1.65757	1.48231	1.66677	1.62637	1.7484	1.56727	1.27484
1040	P51432	Plcb3	1.5675	1.738	1.48202	1.60036	1.40163	1.58682	1.49883	1.38204	1.52949	1.42383	1.7633	1.46469	1.61783	1.09458	1.41449	1.3566	1.3738	1.2332	1.25121	1.52731	1.16919	1.35546	1.36902	1.47654	1.51927	1.56664	1.31662	1.38505	1.5439	1.35225	1.78591	1.59728	1.41708	1.78737	1.50096	1.28403
1041	P51480	Cdkn2a	1.21132	1.59204	1.86286	1.86706	1.50982	1.61772	1.73295	1.69724	1.63673	1.83941	1.52902	1.68395	1.66584	1.61496	1.63315	1.77618	1.52813	1.69057	1.70516	1.42223	1.65825	1.64375	1.61004	1.45333	1.66209	1.23766	1.10261	0.55384	0.973329707459541	0.987586133639085	1.02088	1.03021	0.834010263374164	1.02286	1.2401	0.920966477439392
1042	P51569	Gla	1.59585	1.33192	1.39398	1.51057	1.52426	1.55811	1.45711	1.51794	1.5459	1.53395	1.41783	1.4687	1.46868	1.40398	1.45051	1.39231	1.4185	1.53465	1.29586	1.47083	1.44478	1.25061	1.55544	1.57138	1.47792	1.50645	1.45263	1.49672	1.59108	1.52694	1.52066	1.49927	1.47355	1.65896	1.34141	1.30428
1043	P51576	P2rx1	1.72737	1.84564	-0.642035122034803	1.75386	0.862242	1.75914	1.41607	1.46197	1.05979	1.3592	1.70237	1.41848	1.1434	1.99137	1.83875	2.33334	2.0737	1.76392	1.1427	2.24557	1.51981	1.69259	1.44927	1.9096	1.84589	1.10469	1.58196	0.873867378685845	0.972025389981328	-0.00768229416021422	1.31915	0.903811646656406	0.690621942340699	1.29649	0.751830769423479	1.19138
1044	P51612	Xpc	1.53277	1.44361	1.59232	1.54473	1.24143	1.35577	1.60641	1.50344	1.71876	1.45218	1.5951	1.56634	1.52943	1.26643	1.40398	1.53917	1.57287	1.46089	1.32034	1.57566	1.25561	1.54091	1.5132	1.25909	1.74253	1.24754	1.47865	1.53412	0.994078	1.40856	1.53832	1.68428	1.56937	1.36543	1.48445	1.34068
1045	P51660	Hsd17b4	1.52786	1.30029	1.28631	1.32941	1.32512	1.28985	1.3695	1.3641	1.30701	1.39418	1.34227	1.33067	1.34846	1.46468	1.48299	1.47996	1.49776	1.51927	1.50928	1.45988	1.48991	1.50348	1.47655	1.52408	1.51162	1.55437	1.53695	1.61086	1.63166	1.57143	1.53608	1.62941	1.59066	1.61216	1.60228	1.60572
1046	P51807	Dynlt1	1.5334	1.45	1.50589	1.57019	1.35858	1.47705	1.50647	1.54706	1.45025	1.63994	1.59494	1.5178	1.55206	1.31746	1.43955	1.50664	1.35014	1.48587	1.41575	1.2217	1.41227	1.41676	1.20308	1.38897	1.55469	1.57626	1.58923	1.40686	1.4914	1.43562	1.45386	1.55033	1.47559	1.43751	1.59507	1.51694
1047	P51855	Gss	1.5358	1.40899	1.49372	1.54811	1.40458	1.48394	1.44204	1.49838	1.39485	1.59243	1.54812	1.49027	1.52683	1.41629	1.46597	1.46196	1.40384	1.40127	1.3671	1.41875	1.35184	1.39194	1.43455	1.42738	1.42219	1.42909	1.68141	1.41836	1.46515	1.47982	1.63696	1.53746	1.48755	1.52626	1.5187	1.48312
1048	P51859	Hdgf	1.50132	1.65337	1.65764	1.61604	1.58193	1.48978	1.5382	1.58964	1.55691	1.60263	1.59628	1.59677	1.61798	1.53496	1.4905	1.41001	1.40035	1.52397	1.37805	1.4261	1.36034	1.35479	1.39338	1.4472	1.3524	1.40239	1.47779	1.31987	1.26864	1.35128	1.37874	1.35025	1.41843	1.47071	1.42245	1.39514
1049	P51863	Atp6v0d1	1.52039	1.43906	1.36993	1.33412	1.61603	1.40608	1.40032	1.494	1.44175	1.47948	1.52959	1.44132	1.35545	1.5388	1.43114	1.41133	1.50297	1.50794	1.3922	1.56977	1.46567	1.36236	1.53542	1.43979	1.46543	1.46851	1.36708	1.49232	1.60338	1.51476	1.48904	1.45795	1.5309	1.66099	1.52973	1.42571
1050	P51881	Slc25a5	1.3629	1.42366	1.39201	1.59381	1.61314	1.87091	1.6367	1.22444	1.34292	1.39767	1.36372	1.33262	1.44806	1.27839	1.41834	1.85406	1.29509	1.378	1.54644	1.52429	1.53404	1.67575	1.44248	1.61911	1.66213	1.54444	1.13611	1.45013	1.55609	1.37918	1.38413	1.47421	1.31761	1.42557	1.24008	1.59455
1051	P51912	Slc1a5	1.72298	1.79301	1.4882	1.65338	1.53325	1.60401	1.47892	1.58308	1.56548	1.50906	1.73112	1.74338	1.45485	1.2271	1.22272	1.50214	1.52889	1.13447	1.11414	1.49924	1.39404	1.35248	1.18121	1.34924	1.22824	1.63211	1.65104	1.27625	1.15173	0.981252154723017	1.55494	1.49728	1.52831	1.57953	1.5645	1.57471
1052	P51943	Ccna2	1.40263	1.63891	1.59595	1.8306	1.64655	1.71616	1.83711	1.88227	1.68745	1.84204	1.81768	1.83642	1.86967	1.35044	0.972422551091857	1.21999	0.808260559180716	1.07642	1.19667	1.29244	1.30913	1.22149	1.17582	1.23621	1.3708	1.65688	1.70546	0.991759135602476	1.32493	1.30852	1.01731	1.17692	1.28779	1.5688	1.56103	1.55886
1053	P51949	Mnat1	1.31914	1.59528	1.48721	1.45053	1.50249	1.48766	1.43729	1.5876	1.42767	1.49147	1.55029	1.46033	1.57115	1.66471	1.62087	1.50735	1.65032	1.51361	1.57482	1.65459	1.56055	1.66893	1.67101	1.62948	1.48112	1.3023	1.41285	1.26934	1.22233	1.11653	1.33676	1.24412	1.29428	1.30945	1.35586	1.38171
1054	P52019	Sqle	1.88224	1.56565	1.38344	1.53564	1.19124	1.66563	1.59059	1.37268	1.57824	1.56417	1.40025	1.74315	1.77095	0.827970923497168	1.12377	1.33413	1.2352	1.0789	0.895406590972288	1.14262	1.06219	1.24579	1.41713	1.24113	1.33738	1.52428	1.7481	1.59958	1.75954	1.56367	1.67048	1.77826	1.65957	1.5773	1.55376	1.63855
1055	P52196	Tst	1.22583	1.15225	1.15679	1.07072	1.16941	1.3189	1.08522	1.05345	1.01385	0.894788088106709	1.11521	1.00334	1.15576	1.75311	1.83421	1.95497	1.83226	1.83957	1.87631	1.77649	1.7967	1.93468	1.9408	1.80426	1.87056	1.30198	1.12425	1.71446	1.61599	1.61925	1.47895	1.3769	1.2129	1.20758	1.16033	1.16433
1056	P52293	Kpna2	1.52726	1.69051	1.68807	1.68834	1.6242	1.60938	1.64115	1.64593	1.63614	1.68365	1.63598	1.61922	1.66185	1.34276	1.33581	1.4034	1.41102	1.38808	1.33415	1.34346	1.35363	1.38059	1.41269	1.35995	1.36838	1.52551	1.57198	1.11989	1.16209	1.14954	1.2498	1.24769	1.26387	1.55804	1.5334	1.54148
1057	P52332	Jak1	1.6896	1.51621	1.54388	1.56694	1.29308	1.67522	1.55467	1.37848	1.51229	1.60164	1.49318	1.49409	1.6562	1.30748	1.40634	1.45613	1.39428	1.35779	1.50907	1.4898	1.44159	1.64031	1.38475	1.43809	1.39433	1.59431	1.64855	0.963066419070754	1.03509	0.773350874419088	1.4666	1.42805	1.46936	1.69266	1.60537	1.73212
1058	P52431	Pold1	1.53311	1.4982	1.54031	1.5597	1.50063	1.47519	1.5422	1.49615	1.59319	1.53674	1.54364	1.56765	1.53647	1.36492	1.33053	1.35082	1.3534	1.36629	1.33011	1.36259	1.35602	1.34465	1.37356	1.38071	1.35147	1.55925	1.49308	1.48276	1.50695	1.47997	1.53626	1.5654	1.46495	1.61135	1.55257	1.52545
1059	P52432	Polr1c	1.42945	1.46631	1.47981	1.53783	1.50555	1.50586	1.57292	1.52554	1.4973	1.53519	1.5286	1.53564	1.43189	1.50321	1.50804	1.51952	1.57953	1.50717	1.62382	1.54812	1.5963	1.42072	1.52025	1.55169	1.52699	1.38848	1.42121	1.36969	1.37426	1.32631	1.27512	1.36773	1.29754	1.45532	1.38105	1.35714
1060	P52479	Usp10	1.5313	1.55562	1.66071	1.66347	1.38408	1.61119	1.6474	1.55285	1.60281	1.60379	1.61403	1.57006	1.6417	1.48031	1.42509	1.30673	1.42334	1.39307	1.3493	1.43261	1.38695	1.38617	1.46069	1.35843	1.3722	1.54327	1.43895	1.29456	1.51172	1.31252	1.45352	1.37312	1.38617	1.49731	1.32587	1.35353
1061	P52480	Pkm	1.5095	1.4411	1.42422	1.40933	1.47125	1.44185	1.48687	1.4313	1.39987	1.46712	1.3815	1.48582	1.47649	1.49935	1.44824	1.42061	1.4279	1.41252	1.52552	1.47528	1.4604	1.44506	1.46124	1.47061	1.53067	1.51878	1.51215	1.42062	1.53666	1.54031	1.48515	1.50893	1.4878	1.55013	1.55958	1.51212
1062	P52483;Q91W82	NA	1.4141	1.58779	1.76614	1.5933	1.74723	1.58219	1.84299	1.46592	1.56523	1.56752	1.55563	1.59556	1.45536	1.38149	1.47334	1.45235	1.52164	1.41318	1.49046	1.53948	1.40495	1.42384	1.29375	1.21549	1.41607	1.44809	1.57197	1.24216	1.37301	1.32364	1.23821	1.27965	1.25195	1.39018	1.35514	1.55127
1063	P52503	Ndufs6	1.40403	1.56277	1.52019	1.5109	1.54272	1.50848	1.51384	1.37561	1.49381	1.5937	1.44217	1.55154	1.57709	1.55835	1.5348	1.43278	1.35319	1.59646	1.52269	1.38185	1.39406	1.44703	1.51394	1.38425	1.40254	1.38801	1.2079	1.64146	1.68519	1.57953	1.43586	1.49593	1.37682	1.47567	1.30025	1.21554
1064	P52623	Uck1	1.53984	1.32939	1.45627	1.40003	1.42825	1.59571	1.53899	1.45846	1.5299	1.67508	1.61246	1.46726	1.34821	1.50406	1.47608	1.45958	1.5078	1.70442	1.37167	1.59182	1.41982	1.35034	1.61374	1.42354	1.37374	1.60938	1.45074	1.39803	1.37125	0.998702	1.47626	1.36801	1.39365	1.64679	1.51924	1.46061
1065	P52624	Upp1	2.54289	0.833005567282778	0.656080930133333	0.876834848488108	0.831914183501115	1.01649	1.04548	0.866740055679745	0.919154176223239	1.21294	0.983519740361795	0.695072181779443	0.717098803102616	-1.79105	-1.27868	-0.812789359564399	-0.921177059617023	-0.969815371769942	-0.437453278427636	-0.561552279242602	-1.04283	-1.01217	-0.318188771982931	-1.22702	-0.963153837871222	2.44564	2.5968	2.4058	2.52646	2.62448	2.6245	2.61762	2.70385	2.5631	2.54908	2.60507
1066	P52633	Stat6	1.70295	1.16696	1.17659	1.33418	1.14235	1.41817	1.45043	1.30658	1.23309	1.39662	1.29059	1.34717	1.33723	1.38319	1.45187	1.45367	1.34392	1.4455	1.44538	1.49047	1.59332	1.50816	1.40397	1.57271	1.52469	1.7217	1.6197	1.39313	1.65722	1.48784	1.54993	1.71158	1.62864	1.77636	1.63258	1.63862
1067	P52760	Rida	1.19873	1.8018	1.84823	1.74335	1.91375	1.77696	1.75405	1.79599	1.75475	1.73117	1.73839	1.83917	1.79884	1.48265	1.41952	1.24374	1.30699	1.38372	1.30244	1.38537	1.32242	1.34694	1.34181	1.38805	1.47774	1.24653	1.2314	1.16862	1.12746	1.22093	1.06263	1.07441	1.30103	1.09225	1.32477	1.25
1068	P52825	Cpt2	1.31551	1.43798	1.50108	1.61992	1.62254	1.7862	1.60177	1.3456	1.45159	1.41992	1.42424	1.47841	1.68354	1.39472	1.5715	1.71299	1.34127	1.6039	1.57868	1.48452	1.45168	1.76077	1.62417	1.51964	1.73244	1.36762	0.925896660735104	1.49515	1.49513	1.40348	1.31829	1.31126	1.2827	1.15602	1.15208	1.288
1069	P52875	Tmem165	1.72649	1.42744	1.33783	1.64643	1.27287	1.79787	1.61685	1.40569	1.58168	1.68177	1.42934	1.55943	1.49875	0.993427457034629	0.879325	1.15427	1.32972	1.18734	1.19915	1.24677	1.16747	1.33445	1.13478	1.31473	1.2464	1.70821	1.7267	1.29878	1.61097	1.51421	1.84773	1.76662	1.83291	1.77448	1.62925	1.4315
1070	P52912	Tia1	1.35065	1.25106	1.35863	1.50875	1.13753	1.47196	1.43978	1.41981	1.42114	1.445	1.43223	1.42723	1.49096	1.55147	1.55422	1.3974	1.64759	1.56968	1.65163	1.59243	1.57348	1.63985	1.68093	1.64621	1.68472	1.37828	1.35688	1.37983	1.43446	1.31052	1.45066	1.46996	1.42421	1.64127	1.45828	1.1968
1071	P53026	Rpl10a	1.41577	1.52263	1.43212	1.46065	1.29894	1.4459	1.44279	1.47737	1.3693	1.50598	1.36454	1.47722	1.49631	1.47323	1.51538	1.47245	1.47041	1.44988	1.41371	1.41357	1.46142	1.57128	1.4648	1.49068	1.444	1.47191	1.39106	1.50637	1.67097	1.6246	1.5494	1.49135	1.54007	1.48289	1.51901	1.40367
1072	P53349	Map3k1	1.78639	1.54472	1.29246	1.42816	0.555323419219207	1.14442	1.12228	1.15936	1.47379	1.4976	1.42015	1.27781	1.44439	1.37104	1.62432	1.69569	1.66671	1.63756	1.49234	1.71158	1.62087	1.53226	1.50835	1.6606	1.74635	1.75131	1.64298	1.00021	0.823317743008305	1.02449	1.44759	1.54448	1.3306	1.68206	1.89012	1.58321
1073	P53368	Nudt1	1.67156	1.59891	1.7205	1.41965	1.80108	1.5336	1.87984	1.76633	1.74794	1.28741	1.84489	1.74419	1.97972	1.54215	1.67964	1.54268	1.33128	1.49253	1.32073	1.7014	1.42187	1.39579	1.42797	1.1938	1.58441	1.38357	1.08737	0.988300793560913	1.13677	0.944039152047872	1.07346	0.860317362824152	1.20092	1.38327	1.26117	1.14034
1074	P53395	Dbt	1.36117	1.24275	1.18474	1.40202	1.40134	1.48997	1.40181	1.26528	1.1748	1.37259	1.32281	1.23075	1.48338	1.39655	1.50197	1.52803	1.39741	1.52647	1.60144	1.53665	1.45801	1.7094	1.58564	1.49091	1.73162	1.42578	1.33545	1.66737	1.8653	1.80688	1.44515	1.62541	1.56728	1.45288	1.3588	1.38288
1075	P53564	Cux1	1.36593	1.65086	1.62401	1.68064	1.57441	1.73172	1.70083	1.61585	1.59024	1.66084	1.6959	1.65067	1.7176	1.41576	1.47282	1.42172	1.48738	1.4585	1.41165	1.45927	1.39612	1.36602	1.44606	1.44322	1.38816	1.24935	1.40512	1.15781	1.25104	1.25361	1.32509	1.30569	1.26247	1.43698	1.33845	1.34919
1076	P53566	Cebpa	1.5782	1.2486	1.44347	1.213	1.29805	1.35795	1.30405	1.28233	1.41763	1.34183	1.51257	1.28251	1.30194	1.41725	1.32785	1.37799	1.53052	1.42616	1.4178	1.46401	1.46123	1.47072	1.48721	1.48325	1.37231	1.71989	1.62794	1.61362	1.54961	1.55092	1.64393	1.72982	1.55943	1.72565	1.69384	1.57748
1077	P53569	Cebpz	1.52209	1.56236	1.54836	1.46295	1.57717	1.50625	1.48505	1.5933	1.50391	1.58605	1.56312	1.48442	1.53229	1.48637	1.46139	1.47376	1.50807	1.48205	1.5407	1.51868	1.52886	1.43872	1.54268	1.57556	1.46418	1.43638	1.39017	1.25925	1.14808	1.14647	1.4019	1.40647	1.35765	1.52937	1.47533	1.43247
1078	P53612	Rabggtb	1.64721	1.30356	1.50358	1.26839	1.42408	1.44961	1.44896	1.50154	1.4715	1.21485	1.43082	1.35594	1.38974	1.60976	1.55592	1.53106	1.5039	1.45895	1.58732	1.59546	1.42225	1.50818	1.51453	1.5642	1.56614	1.542	1.54955	1.53743	1.40867	1.44165	1.47644	1.47617	1.40545	1.46122	1.37804	1.45152
1079	P53702	Hccs	1.63762	1.40642	1.33903	1.47561	1.31348	1.50377	1.5107	1.35231	1.48139	1.50928	1.34896	1.42378	1.3261	1.5024	1.43704	1.53778	1.55799	1.45359	1.44334	1.50535	1.50447	1.43011	1.49271	1.5399	1.50112	1.57218	1.52347	1.29142	1.51157	1.22899	1.57819	1.52451	1.42472	1.67703	1.55523	1.52659
1080	P53762	Arnt	1.91429	1.99524	1.77776	1.81888	1.15002	1.57837	1.51906	1.4161	1.718	1.61747	1.45354	1.78592	1.60334	2.08143	1.27934	1.64521	1.80521	1.10503	1.20991	1.52358	1.38524	1.561	1.30061	1.48766	0.626867	1.21059	1.50438	1.17909	1.38935	0.630951007923612	0.648964448109101	1.37837	1.06801	1.39338	1.35584	1.55195
1081	P53798	Fdft1	1.67294	1.67322	1.5943	1.66647	1.59025	1.73651	1.52761	1.67638	1.75292	1.65049	1.60556	1.70382	1.57703	1.17464	1.07615	1.47758	1.30967	1.07778	1.08998	1.27236	1.32937	1.28282	1.12166	1.2563	1.17326	1.45196	1.6476	1.46366	1.35241	1.35209	1.54405	1.36903	1.54542	1.61459	1.5722	1.57239
1082	P53808	Pctp	1.39368	1.20075	1.33833	1.36467	1.30252	1.42479	1.53454	1.3856	1.36193	1.47349	1.32079	1.34125	1.43188	1.53979	1.4782	1.53695	1.62191	1.56485	1.77123	1.71443	1.54696	1.66977	1.61995	1.76084	1.68786	1.31491	1.34323	1.36523	1.46655	1.5238	1.31449	1.35139	1.45528	1.53471	1.40795	1.34788
1083	P53810	Pitpna	1.57378	1.48107	1.48044	1.47889	1.34907	1.46168	1.48789	1.52232	1.51453	1.50875	1.43188	1.44024	1.48748	1.45276	1.41344	1.44039	1.44986	1.38434	1.41288	1.48284	1.53836	1.3752	1.47142	1.4708	1.42717	1.51485	1.53725	1.44011	1.49035	1.33211	1.56332	1.47655	1.6325	1.64071	1.49896	1.33624
1084	P53811	Pitpnb	1.45274	1.38518	1.4069	1.41887	1.50744	1.47787	1.4627	1.44739	1.39998	1.45206	1.50869	1.37861	1.4336	1.5218	1.55216	1.56544	1.54301	1.62491	1.44353	1.59931	1.61921	1.50662	1.54533	1.61053	1.56079	1.46194	1.48744	1.33589	1.31214	1.30777	1.39699	1.45552	1.44056	1.53432	1.43096	1.38901
1085	P53986	Slc16a1	1.66964	2.0743	1.8955	2.19327	1.59407	1.94303	2.03281	1.27354	1.62927	2.2423	0.428705	2.18321	1.86274	1.14887	1.39629	1.29452	0.727975001496081	1.34486	0.982257743452527	1.32753	1.51947	0.838815236985975	1.37281	1.46598	0.199831657457296	1.59191	0.663018916795896	0.756565000105592	1.24984	0.211194173618176	1.47422	1.54577	1.34205	1.37367	1.68379	1.37257
1086	P53994	Rab2a	1.60513	1.25661	1.34646	1.48963	1.53654	1.69064	1.49313	1.3648	1.4132	1.49765	1.39565	1.50706	1.23796	1.32936	1.35223	1.63515	1.44945	1.38522	1.27131	1.5489	1.64989	1.31854	1.37867	1.50462	1.40298	1.64849	1.46315	1.43394	1.62932	1.4159	1.43831	1.52067	1.61725	1.73584	1.40749	1.49709
1087	P53995	Anapc1	1.43702	1.35178	1.44159	1.44912	1.4339	1.514	1.49913	1.48854	1.54286	1.56049	1.49597	1.47986	1.48693	1.46566	1.46131	1.52228	1.55048	1.48024	1.48489	1.54563	1.5492	1.53162	1.52604	1.48483	1.55369	1.39891	1.40907	1.36144	1.45895	1.31813	1.46834	1.50137	1.42364	1.52383	1.41321	1.4035
1088	P53996	Cnbp	1.60775	1.78559	1.78989	1.77887	1.35644	1.70245	1.62966	1.54408	1.96224	2.10805	0.932910492679379	1.6618	2.13525	1.52304	1.33841	1.22254	0.464724557101286	1.57551	1.33121	1.06512	1.594	1.09842	1.55996	1.67086	1.27989	1.70283	1.24723	0.980021143482614	1.68754	0.536102	1.57536	1.43812	0.553407	1.861	1.08786	0.586024342724164
1089	P54071	Idh2	1.27583	1.59718	1.52149	1.63662	1.66077	1.67903	1.57229	1.49929	1.52842	1.49837	1.45364	1.50665	1.62782	1.35369	1.45458	1.52475	1.34477	1.45026	1.5085	1.41319	1.34552	1.52432	1.45234	1.33499	1.59313	1.29934	1.17387	1.66023	1.64938	1.66332	1.42049	1.46208	1.3611	1.22793	1.22675	1.32928
1090	P54103	Dnajc2	1.48641	1.53957	1.52558	1.52872	1.42935	1.53708	1.48983	1.50977	1.55942	1.59206	1.42513	1.52424	1.56539	1.4946	1.42653	1.38133	1.485	1.47077	1.43957	1.50276	1.41699	1.44558	1.63538	1.46687	1.44019	1.40416	1.36341	1.33998	1.48077	1.36401	1.50231	1.40584	1.47852	1.53505	1.43088	1.38168
1091	P54116	Stom	1.62358	1.54523	1.54906	1.65069	1.74217	1.70598	1.63781	1.42146	1.53894	1.71504	1.609	1.67929	1.53891	0.807983115908832	1.09251	1.30137	1.21257	0.854671631230617	1.22619	1.1978	1.12666	1.20875	1.10924	1.03493	1.18812	1.70647	1.76776	1.5658	1.45011	1.56128	1.62366	1.64596	1.62239	1.45504	1.68487	1.82442
1092	P54227	Stmn1	1.42124	1.74283	1.56514	1.63737	1.57045	1.42719	1.38313	1.84393	1.60289	1.59458	1.75294	1.71101	1.73466	1.82449	1.68873	1.3858	1.5006	1.57836	1.59813	1.72145	1.58013	1.4105	1.47921	1.63586	1.39909	1.31315	1.34797	0.781087346232357	0.545399907461196	0.616163536219412	1.25229	0.900925495350742	1.41362	1.51121	1.132	1.38949
1093	P54276	Msh6	1.42671	1.47042	1.44456	1.457	1.45764	1.50584	1.52315	1.51703	1.52027	1.56394	1.48242	1.49136	1.52593	1.4188	1.442	1.42593	1.4783	1.48024	1.47302	1.45684	1.46511	1.47229	1.53404	1.49538	1.49169	1.42543	1.40147	1.4576	1.50387	1.37449	1.48804	1.52309	1.4492	1.53704	1.427	1.43248
1094	P54279	Pms2	1.38372	1.59284	1.4546	1.53027	1.11532	1.51724	1.51591	1.497	1.49362	1.58589	1.46996	1.44854	1.68895	1.50539	1.45237	1.65609	1.69348	1.53663	1.3157	1.22522	1.46432	1.57377	1.41776	1.54351	1.66853	1.52409	1.48708	0.970738	1.17376	1.35876	1.39531	1.48093	1.44572	1.48916	1.45329	1.65513
1095	P54310	Lipe	1.29972	1.54504	1.43991	1.4513	1.33707	1.37192	1.45454	1.39124	1.52389	1.60224	1.47484	1.37348	1.47905	1.47385	1.47962	1.64039	1.53909	1.52964	1.48636	1.37583	1.49509	1.55773	1.54023	1.58688	1.65448	1.44377	1.48125	1.07396	1.46124	1.35995	1.45552	1.39512	1.73518	1.39731	1.44911	1.54749
1096	P54726	Rad23a	1.46872	1.53559	1.62359	1.66748	1.39064	1.557	1.53655	1.43704	1.42219	1.56652	1.42978	1.50614	1.64066	1.38922	1.56689	1.52931	1.27026	1.56302	1.51428	1.33938	1.51287	1.46997	1.32844	1.50719	1.42231	1.40686	1.54037	1.37632	1.32366	1.3365	1.46471	1.42675	1.59564	1.45374	1.39795	1.43168
1097	P54728	Rad23b	1.41483	1.60274	1.61973	1.61025	1.64115	1.62087	1.60492	1.607	1.60742	1.60561	1.56143	1.65519	1.63473	1.39441	1.40312	1.31556	1.40124	1.43652	1.3886	1.39983	1.40077	1.32026	1.43409	1.5013	1.37744	1.43245	1.45182	1.32799	1.37694	1.32157	1.41785	1.41014	1.4004	1.41323	1.47	1.32788
1098	P54729	Nub1	1.55616	1.43474	1.46857	1.50104	1.44518	1.50402	1.50217	1.46801	1.46573	1.54624	1.45777	1.45804	1.49235	1.36324	1.43299	1.41673	1.34329	1.33018	1.31502	1.35915	1.34727	1.39382	1.3807	1.39924	1.35126	1.59151	1.57007	1.55148	1.61502	1.48745	1.59263	1.66695	1.54612	1.59532	1.50699	1.50606
1099	P54731	Faf1	0.743344633288041	1.40629	1.42592	1.53704	1.48388	1.49403	1.49493	1.4222	1.50256	1.57195	1.51456	1.42278	1.50028	1.96424	1.94533	1.91959	1.93287	1.966	1.97047	1.95188	1.96616	1.91374	2.0111	2.01799	2.0113	0.698528207954828	0.767493878870275	0.583240939802445	0.737643864995608	0.642801328843431	0.711075123838638	0.766751447659255	0.761486580479382	0.774417792794723	0.680310985403088	0.646191598476706
1100	P54775	Psmc4	1.4909	1.47491	1.43732	1.49603	1.46742	1.36482	1.54735	1.50719	1.42651	1.5335	1.39147	1.53053	1.59657	1.46741	1.44196	1.4326	1.43587	1.49103	1.49091	1.43933	1.45093	1.46225	1.51366	1.46516	1.50409	1.50413	1.48976	1.38154	1.46642	1.41955	1.45689	1.53614	1.49765	1.4983	1.52316	1.39824
1101	P54797	Tango2	1.6801	1.50209	1.77105	1.18914	1.85252	1.39629	1.7674	1.64871	1.30099	1.63486	1.83976	1.77531	1.76254	1.39805	1.81025	1.54238	1.58802	1.61543	1.69027	1.38056	1.81201	1.35046	1.44311	1.38757	1.3017	1.36391	1.40965	1.27349	1.28541	0.996159321271334	0.600260091113288	1.27968	1.15912	1.29	1.02032	0.979592318537785
1102	P54818	Galc	1.70045	1.56167	1.87021	1.82266	1.27132	1.40309	1.53723	1.78855	1.66252	1.64356	1.7633	1.58345	1.73446	1.31992	1.33978	1.23137	1.30058	0.832299953090797	1.388	1.79068	1.17339	1.4954	1.13035	0.954589262324948	1.33763	1.78255	1.47198	1.16364	1.53044	1.1233	1.53727	1.61955	1.42574	1.35945	1.46676	1.16418
1103	P54822	Adsl	1.38619	1.36426	1.30648	1.4389	1.31324	1.42547	1.51203	1.5287	1.42814	1.5628	1.42221	1.44886	1.48646	1.51398	1.48913	1.51837	1.56111	1.57519	1.54607	1.54148	1.61176	1.55676	1.59245	1.61792	1.63645	1.44401	1.41835	1.30805	1.47869	1.39885	1.36269	1.44008	1.52419	1.51449	1.36931	1.31312
1104	P54823	Ddx6	1.46334	1.46423	1.55568	1.5395	1.45796	1.50897	1.52898	1.48974	1.54461	1.52289	1.53508	1.51516	1.52188	1.46581	1.51815	1.47507	1.4955	1.50296	1.46922	1.45254	1.51999	1.37759	1.52647	1.55549	1.51984	1.51048	1.45461	1.28491	1.37994	1.34466	1.38384	1.41222	1.46867	1.52124	1.33309	1.38579
1105	P54923	Adprh	1.45555	1.28142	1.29318	1.47377	1.2966	1.35975	1.38655	1.36105	1.37313	1.39962	1.33196	1.35565	1.34651	1.47791	1.55852	1.56851	1.53709	1.59651	1.50073	1.51859	1.57407	1.52732	1.60196	1.63651	1.60692	1.43369	1.48788	1.44903	1.49336	1.48195	1.47168	1.4889	1.63633	1.61043	1.48709	1.47758
1106	P55096	Abcd3	1.50518	1.08315	1.32928	1.37541	1.20725	1.5394	1.32228	1.44163	1.4295	1.52036	1.43346	1.39308	1.34126	1.21836	1.48721	1.5556	1.46535	1.35927	1.344	1.69595	1.52072	1.38635	1.29756	1.27176	1.30459	1.56256	1.65048	1.48679	1.47177	1.47782	1.70855	1.71899	1.73524	1.76886	1.56543	1.75118
1107	P55194	Sh3bp1	1.47815	1.49022	1.5309	1.54936	1.43873	1.5123	1.52592	1.53023	1.53353	1.58306	1.5267	1.50905	1.57351	1.40901	1.43901	1.43831	1.50286	1.49964	1.41334	1.44909	1.43977	1.48532	1.49976	1.42808	1.47126	1.4668	1.45497	1.35271	1.37542	1.36325	1.47658	1.46755	1.4448	1.50291	1.45041	1.41206
1108	P55258	Rab8a	1.59219	1.35122	1.38931	1.59454	1.56955	1.56615	1.44186	1.26	1.43845	1.54822	1.38347	1.53922	1.10296	1.22373	1.44714	1.68669	1.33502	1.41712	1.44951	1.39069	1.62107	1.27777	1.22574	1.50078	1.35042	1.72309	1.50873	1.41762	1.60556	1.46905	1.38736	1.66823	1.6256	1.52479	1.46623	1.70381
1109	P55264	Adk	1.43862	1.57117	1.57114	1.56926	1.61701	1.5452	1.53197	1.57996	1.57978	1.59204	1.5174	1.53834	1.5454	1.55179	1.46578	1.38652	1.40466	1.42123	1.35516	1.4405	1.43918	1.32983	1.49755	1.43819	1.33045	1.39957	1.40219	1.45296	1.46409	1.40117	1.50339	1.44658	1.34953	1.52538	1.41376	1.36204
1110	P55302	Lrpap1	1.65762	1.45027	1.47344	1.4381	1.26707	1.45102	1.40988	1.48685	1.5194	1.43959	1.45364	1.40869	1.48416	1.41721	1.38256	1.34971	1.36597	1.49249	1.28806	1.45702	1.45729	1.23646	1.36819	1.45791	1.39627	1.59754	1.56125	1.48254	1.5588	1.55985	1.47601	1.55295	1.60001	1.72692	1.65054	1.54765
1111	P55937	Golga3	1.56503	1.49621	1.46985	1.47452	1.4187	1.4927	1.36754	1.49071	1.48171	1.52627	1.50986	1.41097	1.49254	1.474	1.45406	1.45877	1.54933	1.40108	1.35932	1.46089	1.37027	1.3671	1.54181	1.40611	1.407	1.48428	1.51284	1.49834	1.48787	1.50161	1.5857	1.55702	1.48101	1.56705	1.48471	1.41038
1112	P56135	Atp5mf	1.44338	1.19289	1.25849	1.74996	1.28077	2.16391	1.62932	0.781592409697753	1.16831	1.39549	1.178	1.41668	1.2961	1.01681	1.42131	2.37861	1.28174	1.75357	1.4578	1.53159	1.76949	1.93142	1.24097	1.78331	1.77122	1.53101	0.905579161435453	1.39776	1.20389	1.12953	1.31727	1.36449	1.31919	1.52017	1.05306	1.61713
1113	P56183	Rrp1	1.28931	1.42878	1.3663	1.5208	1.37774	1.50805	1.66508	1.43848	1.57731	1.54537	1.40878	1.4457	1.51569	1.54008	1.57009	1.58842	1.24228	1.66207	1.46124	1.60491	1.67079	1.5193	1.76871	1.72861	1.49753	1.48862	1.38583	1.11735	1.46935	1.00789	1.33847	1.38786	1.35792	1.59087	1.40477	1.26707
1114	P56212	Arpp19	2.01838	1.51063	1.58428	1.50539	1.89242	1.21924	1.35834	1.88227	1.68851	1.66216	1.6553	1.15536	1.70944	1.7673	1.22434	1.28509	1.9645	1.52638	1.44675	1.75696	1.68436	0.722107477414217	1.46026	1.29366	1.35341	1.71695	1.08989	0.506938766301598	1.21849	-0.205981910186246	1.47882	1.21242	1.58437	1.80283	0.613365419246063	1.62903
1115	P56213	Gfer	1.51493	1.32054	1.33816	1.30606	1.10966	1.41166	1.42616	1.45136	1.49688	1.51189	1.25558	1.47619	1.48332	1.58936	1.65789	1.72432	1.69558	1.67323	1.74763	1.74571	1.70153	1.59383	1.64018	1.79303	1.57426	1.40707	1.49677	1.12846	1.02845	0.885511745524765	1.38314	1.27383	1.42575	1.43496	1.49821	1.34146
1116	P56376	Acyp1	1.44786	1.40058	1.49948	1.52724	1.5914	1.49656	1.34827	1.58037	1.47007	1.55698	1.45349	1.47852	1.42674	1.56616	1.47957	1.46328	1.51791	1.54304	1.51674	1.54306	1.4832	1.38851	1.56947	1.49262	1.52491	1.40123	1.41032	1.43477	1.41695	1.43378	1.37098	1.43723	1.42034	1.53837	1.41336	1.36545
1117	P56380	Nudt2	1.57376	1.12069	1.32594	1.31925	1.39138	1.32507	1.38234	1.32519	1.30784	1.44276	1.25198	1.30009	1.39074	1.41788	1.47306	1.51517	1.45944	1.41868	1.52795	1.38109	1.41929	1.49572	1.53002	1.52647	1.5427	1.62289	1.64766	1.50199	1.6379	1.72606	1.51702	1.63348	1.62705	1.61452	1.63588	1.51636
1118	P56382	Atp5f1e	1.58187	1.23525	1.27221	1.36539	1.17835	1.29819	1.47339	1.50117	1.36452	1.31487	1.18709	1.25162	1.39393	1.61962	1.59887	1.68419	1.57494	2.07141	1.73209	1.76743	1.94887	1.74225	1.84933	2.04283	1.88011	1.40729	0.915421	1.32314	1.52526	1.57893	0.937526361813409	1.10177	1.35492	1.43015	0.509872205367489	0.586929065473325
1119	P56390	Cks2	1.41605	1.19454	1.56416	1.56957	1.48553	1.53581	1.64285	1.58987	1.66102	1.64521	1.57653	1.64039	1.44292	1.36009	1.50788	1.35824	1.53392	1.48562	1.5642	1.48607	1.42134	1.36815	1.48857	1.43594	1.27303	1.65352	1.53233	1.24016	1.2802	1.23134	1.31708	1.27008	1.4823	1.71283	1.37318	1.49336
1120	P56391	Cox6b1	1.52835	1.32955	1.41183	1.46352	1.28706	1.42997	1.34461	1.42438	1.43809	1.46454	1.47049	1.47103	1.3462	1.51364	1.49935	1.47013	1.56457	1.465	1.4801	1.58253	1.5406	1.4847	1.54782	1.5833	1.50686	1.42833	1.42609	1.57552	1.58986	1.56629	1.47715	1.41665	1.54655	1.50809	1.44006	1.36798
1121	P56394	Cox17	2.68767	2.93079	2.0295	1.29757	1.69123	1.95681	2.62272	0.424855284621768	0.617560833736435	2.48118	1.14314	1.05489	1.8616	1.13498	0.207402416299945	0.655155311420528	2.00439	0.258977271309768	1.51448	0.699624514256458	1.3538	-0.180268933309829	2.10087	1.67979	0.934803648697649	1.55278	1.07262	-0.575925116052107	1.12084	-1.24651	1.29679	1.1185	1.39942	1.45723	0.967150000761169	1.00749
1122	P56395	Cyb5a	1.56025	1.39288	1.44273	1.52893	1.51224	1.70042	1.53463	1.45484	1.49587	1.48088	1.48252	1.52295	1.40927	1.36078	1.48383	1.66192	1.52318	1.384	1.55962	1.52789	1.46986	1.40352	1.31005	1.43687	1.4318	1.48365	1.50278	1.52183	1.35863	1.22739	1.52736	1.4128	1.4459	1.52886	1.45212	1.43302
1123	P56399	Usp5	1.39605	1.44496	1.47932	1.52007	1.43612	1.45545	1.48502	1.498	1.46178	1.50927	1.39559	1.48833	1.51592	1.50566	1.50672	1.49703	1.49677	1.53412	1.54559	1.48168	1.48963	1.51033	1.56819	1.56307	1.569	1.46439	1.48611	1.36534	1.3777	1.36444	1.42558	1.4323	1.47537	1.4844	1.46198	1.32935
1124	P56477	Irf5	1.74259	0.499441185249205	1.14381	1.01727	0.812035018286939	1.07727	1.37442	1.19709	0.923484	0.740203948912733	1.23707	1.24281	0.939787772162772	1.85754	1.8051	1.89384	1.80218	1.87103	1.51916	1.5885	1.64961	1.74874	1.84386	1.4676	1.4743	1.73106	1.80031	1.50825	1.44459	1.40007	1.40971	1.10715	1.84088	1.7075	1.43216	1.67549
1125	P56480	Atp5f1b	1.29314	1.47199	1.43879	1.48176	1.55621	1.50679	1.50516	1.48172	1.4223	1.47428	1.46385	1.49906	1.54486	1.45577	1.48326	1.51023	1.40874	1.53747	1.54846	1.49475	1.41836	1.47871	1.49698	1.37013	1.584	1.41533	1.234	1.62525	1.69947	1.68723	1.43824	1.45477	1.36918	1.40085	1.38967	1.30737
1126	P56542	Dnase2	1.36258	1.36985	1.43268	1.41283	1.06328	1.50179	1.51188	1.49488	1.47746	1.52979	1.4686	1.20652	1.48793	1.59677	1.59816	1.56045	1.69178	1.71255	1.55916	1.59918	1.58456	1.50332	1.67802	1.65633	1.64092	1.38736	1.30394	1.11369	1.4248	1.28334	1.33206	1.44763	1.5282	1.69109	1.36191	1.17026
1127	P56546	Ctbp2	1.32742	1.2568	1.29435	1.35349	1.26504	1.31397	1.4735	1.344	1.43423	1.45525	1.43238	1.35855	1.38769	1.5091	1.62653	1.5568	1.62091	1.71645	1.58104	1.70466	1.63367	1.64052	1.70623	1.71363	1.6311	1.38366	1.37284	1.30702	1.48895	1.38182	1.4046	1.41923	1.37267	1.64219	1.3318	1.36561
1128	P56581	Tdg	0.951387	1.63085	1.00674	1.46371	1.47256	1.45968	1.33527	1.68594	1.32232	1.36068	1.5838	1.27546	1.51912	1.7612	1.29851	1.54948	1.79674	1.60485	1.56533	1.7943	1.65084	1.80747	1.8612	1.33229	1.81906	1.30678	1.67209	1.01648	1.13522	1.4956	1.50891	0.917996233229923	1.36583	1.28423	1.30448	1.39144
1129	P56671	Maz	1.38222	1.2625	1.41886	1.34276	1.4241	1.52632	1.4636	1.48824	1.44005	1.50044	1.32338	1.29735	1.37557	1.43003	1.45851	1.72441	1.45141	1.44623	1.4745	1.48168	1.53272	1.41276	1.65371	1.51877	1.47632	1.31847	1.49465	1.78903	1.6191	1.59113	1.4144	1.52802	1.54506	1.4313	1.41444	1.45839
1130	P56812	Pdcd5	1.35794	1.56284	1.75134	1.67413	1.72187	1.55764	1.51769	1.73482	1.5326	1.62882	1.59294	1.71176	1.60263	1.43068	1.39242	1.41656	1.4522	1.38154	1.33534	1.44466	1.2706	1.33806	1.3471	1.4271	1.28793	1.42144	1.3011	1.60989	1.49451	1.62957	1.41869	1.21355	1.34221	1.33936	1.15613	1.37227
1131	P56873	Znrd2	1.22196	1.54955	1.68121	1.64876	1.51087	1.57709	1.67253	1.4918	1.57821	1.70962	1.53857	1.69288	1.73923	1.46878	1.44764	1.55365	1.30922	1.5797	1.56245	1.37905	1.35332	1.61419	1.4091	1.55631	1.46637	1.46823	1.40531	1.12665	1.14698	1.23449	1.32147	1.26914	1.32485	1.47234	1.2444	1.42032
1132	P56959	Fus	1.77921	1.39777	1.35513	1.48053	1.27727	1.23582	1.18642	1.21397	1.34114	1.36911	1.09233	1.50118	1.34376	1.83832	1.79532	1.79344	1.42148	1.87464	1.47453	1.4812	1.54594	1.24533	1.76945	1.74518	1.66	1.69057	1.29979	1.28088	1.39006	0.997755655593536	1.3701	1.41151	1.35495	1.45959	1.56498	1.43308
1133	P56960	Exosc10	1.51109	1.4474	1.56989	1.47461	1.42929	1.56995	1.55005	1.53865	1.59666	1.61609	1.58589	1.52994	1.5581	1.4193	1.36088	1.38526	1.47302	1.44182	1.38589	1.40905	1.43292	1.4264	1.52431	1.46779	1.36616	1.51291	1.4241	1.34929	1.48103	1.40614	1.47115	1.48943	1.45757	1.5243	1.42278	1.38904
1134	P57080	Usp25	1.62969	1.41929	1.46287	1.45223	1.34158	1.42673	1.33591	1.43015	1.38392	1.52781	1.41768	1.43913	1.37638	1.4663	1.42886	1.38506	1.52959	1.42977	1.41966	1.55072	1.38833	1.38126	1.4458	1.34968	1.43916	1.60395	1.68089	1.37329	1.50745	1.3076	1.61049	1.57226	1.60271	1.71153	1.55017	1.55614
1135	P57716	Ncstn	1.55311	1.34729	1.4275	1.52191	1.37167	1.48064	1.52468	1.32663	1.49717	1.49825	1.40742	1.42717	1.44559	1.20787	1.36711	1.58978	1.44955	1.28958	1.41542	1.50788	1.4629	1.4398	1.47738	1.52746	1.41623	1.58755	1.63634	1.38921	1.46747	1.42666	1.45139	1.65493	1.60613	1.62253	1.49917	1.6178
1136	P57725	Samsn1	1.7528	1.52995	1.43793	1.51295	1.4598	1.53048	1.52664	1.58656	1.37405	1.52556	1.50259	1.44558	1.48443	1.35132	1.35538	1.38064	1.36163	1.4295	1.24789	1.42857	1.30815	1.41818	1.37245	1.45282	1.40031	1.65696	1.70873	1.34865	1.33985	1.34201	1.52087	1.5184	1.53175	1.69177	1.56458	1.4959
1137	P57746	Atp6v1d	1.59905	1.42057	1.40241	1.37416	1.18811	1.34595	1.37357	1.38445	1.38105	1.53685	1.32704	1.35531	1.36669	1.56844	1.45447	1.44724	1.56629	1.50932	1.51003	1.54221	1.43013	1.60975	1.57278	1.51621	1.47479	1.4017	1.42883	1.6078	1.62673	1.56419	1.51203	1.52545	1.5871	1.58164	1.47672	1.36791
1138	P57759	Erp29	1.33275	1.29481	1.2654	1.27896	1.30004	1.2032	1.29901	1.38502	1.25753	1.21798	1.27343	1.3018	1.28623	1.77471	1.71652	1.68373	1.70308	1.72405	1.76286	1.72418	1.73877	1.68557	1.6746	1.67636	1.71754	1.3789	1.37219	1.47702	1.42065	1.48954	1.34938	1.36401	1.37633	1.33117	1.38899	1.37889
1139	P57776	Eef1d	1.474	1.46667	1.5896	1.52186	1.42499	1.50033	1.50621	1.48624	1.50924	1.52805	1.47926	1.54863	1.51188	1.55932	1.5248	1.49552	1.51779	1.53345	1.46097	1.45629	1.50115	1.35057	1.52754	1.45798	1.49098	1.44713	1.47434	1.36045	1.38914	1.36212	1.4165	1.43434	1.4396	1.43889	1.46415	1.37082
1140	P57780	Actn4	1.52144	1.48923	1.44092	1.57361	1.34367	1.50301	1.50078	1.53817	1.46538	1.53496	1.43157	1.52131	1.57827	1.38733	1.39215	1.37155	1.39042	1.41063	1.37606	1.41271	1.43114	1.35575	1.47422	1.44051	1.45811	1.55227	1.54727	1.41587	1.49568	1.47464	1.53123	1.53581	1.53575	1.58852	1.54253	1.44163
1141	P57784	Snrpa1	1.43044	1.50398	1.43857	1.5128	1.44952	1.4716	1.45371	1.48793	1.46833	1.53746	1.46618	1.51564	1.50251	1.51211	1.46366	1.43996	1.47744	1.53883	1.41551	1.49685	1.45021	1.43276	1.47394	1.49501	1.51774	1.51056	1.41542	1.50131	1.55648	1.48208	1.42434	1.4209	1.46999	1.5052	1.44623	1.35474
1142	P57787	Slc16a3	1.80954	1.6186	1.49383	1.64615	1.50189	1.64521	1.61457	1.46793	1.53764	1.58433	1.53011	1.6362	1.34039	1.24791	1.34167	1.43407	1.51031	1.25483	1.26866	1.54177	1.49224	1.26901	1.34348	1.41113	1.30588	1.70433	1.77367	0.897806888409182	0.867971173305269	0.692439352909329	1.57555	1.45138	1.48161	1.74612	1.6476	1.68728
1143	P58021	Tm9sf2	1.64623	1.19782	1.27904	1.48169	1.30111	1.53947	1.42799	1.24598	1.42281	1.49857	1.30776	1.39773	1.10508	1.18236	1.23904	1.46924	1.38845	1.16627	1.32998	1.49878	1.4942	1.33726	1.29362	1.43503	1.29571	1.70847	1.63115	1.65638	1.83582	1.78676	1.64845	1.67885	1.78709	1.74558	1.50289	1.6258
1144	P58043	Sesn2	1.69655	1.66509	1.42793	1.66443	1.50937	1.58102	1.48839	1.60261	1.49192	1.53573	1.39386	1.61698	1.57391	1.506	1.36272	1.67107	1.62541	1.6399	1.4605	1.41688	1.6221	1.68199	1.53017	1.66423	1.4601	1.33996	1.2835	0.952584898915418	1.19148	0.978795	1.71802	1.43192	1.43618	0.946175918762193	1.34418	1.0214
1145	P58044	Idi1	1.42792	1.44196	1.39646	1.49312	1.49454	1.52015	1.64354	1.45462	1.49497	1.57278	1.39752	1.47953	1.59282	1.47173	1.44668	1.45719	1.33912	1.53134	1.57249	1.52168	1.52496	1.41854	1.55016	1.6333	1.57794	1.54053	1.30956	1.21043	1.50722	1.29114	1.40189	1.41244	1.3966	1.67094	1.54953	1.16532
1146	P58058	Nadk	1.74992	1.5028	1.39004	1.35214	1.12441	1.41893	1.39308	1.52906	1.38361	1.52749	1.55513	1.44379	1.46296	1.40852	1.36097	1.33127	1.52357	1.33472	1.48199	1.40045	1.40043	1.44282	1.42102	1.26192	1.45489	1.60604	1.73966	1.2301	1.34321	1.48715	1.59396	1.46795	1.50529	1.76662	1.70184	1.70476
1147	P58059	Mrps21	1.44841	1.74606	1.41668	1.39264	1.69898	1.60784	1.33318	1.55984	1.28533	1.4406	1.73656	1.31022	1.51155	1.55907	1.41581	1.51418	1.4148	1.40544	1.4204	1.48174	1.41591	1.53715	1.57916	1.33102	1.49647	1.34166	1.19767	1.69458	1.57484	1.55801	1.57672	1.32085	1.37232	1.55735	1.21813	1.35856
1148	P58064	Mrps6	1.46857	1.45505	1.41851	1.42411	1.47427	1.54195	1.32783	1.30972	1.34473	1.34918	1.30772	1.26569	1.51772	1.572	1.50197	1.51275	1.43322	1.52865	1.5916	1.53877	1.48135	1.60338	1.46522	1.4526	1.57742	1.22329	1.37852	1.73456	1.65938	1.80888	1.55637	1.48164	1.47611	1.31095	1.35254	1.41763
1149	P58069	Rasa2	1.79984	2.46973	1.71894	1.53945	1.27057	1.72588	1.3995	1.15211	1.07273	1.5215	2.6019	1.52234	1.15535	1.14979	1.02847	1.40914	1.27936	1.25578	0.700501095690216	0.954788360314868	-0.549038818558519	1.16733	0.987098307661285	1.4914	1.17201	1.37106	1.73426	1.64466	1.50348	1.66319	1.59032	1.48172	2.2352	1.32905	1.29262	1.18092
1150	P58137	Acot8	1.64125	1.18126	1.25372	1.46685	1.16739	1.32359	1.49382	1.32962	1.25476	1.45611	1.26674	1.39173	1.36044	1.4561	1.3998	1.41206	1.40523	1.47925	1.41054	1.4072	1.48058	1.48602	1.35281	1.47152	1.44731	1.57791	1.6282	1.6009	1.63973	1.65357	1.55332	1.78857	1.65339	1.69382	1.71262	1.48593
1151	P58252	Eef2	1.42653	1.35878	1.3996	1.44479	1.41736	1.37993	1.45197	1.45752	1.43129	1.52702	1.36361	1.43523	1.42498	1.54562	1.56589	1.50665	1.47334	1.60541	1.5381	1.54355	1.59937	1.41541	1.52593	1.60364	1.62178	1.51985	1.47469	1.33018	1.41511	1.38796	1.35923	1.4123	1.43941	1.63055	1.49874	1.44851
1152	P58281	Opa1	1.46588	1.45472	1.44851	1.40913	1.38156	1.54571	1.46163	1.4763	1.43739	1.48741	1.521	1.5006	1.4134	1.54176	1.47302	1.47034	1.57481	1.45804	1.48391	1.5775	1.54207	1.51992	1.55453	1.54838	1.44572	1.44915	1.46235	1.4145	1.43382	1.36655	1.49228	1.44093	1.41189	1.50203	1.45923	1.40018
1153	P58389	Ptpa	1.4692	1.30329	1.44216	1.41353	1.42349	1.493	1.50377	1.46353	1.44981	1.50035	1.43512	1.4113	1.51188	1.56719	1.50573	1.46377	1.59053	1.50346	1.50627	1.64431	1.5763	1.48538	1.54757	1.54226	1.62488	1.42049	1.40677	1.3607	1.45551	1.3449	1.4426	1.4182	1.50769	1.43949	1.42861	1.39017
1154	P58404	Strn4	1.52532	1.49459	1.46165	1.498	1.2241	1.51386	1.55427	1.40406	1.46858	1.59056	1.53196	1.42604	1.55698	1.55621	1.59139	1.44232	1.49816	1.56207	1.41276	1.50487	1.57411	1.46918	1.67771	1.58115	1.58471	1.53677	1.53321	1.08116	1.48885	1.17285	1.33694	1.38698	1.44216	1.4675	1.38769	1.35004
1155	P58462	Foxp1	1.43034	1.14761	1.19564	1.24161	1.01869	1.2852	1.32054	1.19985	1.13827	1.34876	1.073	1.20136	1.26757	1.80196	1.76394	1.76927	1.69665	1.84057	1.69089	1.77582	1.7396	1.74248	1.83179	1.7738	1.8363	1.42007	1.40629	1.15224	1.41508	1.3382	1.41839	1.39623	1.30915	1.53402	1.44046	1.30831
1156	P58466	Ctdsp1	1.54513	1.76565	1.71699	1.5267	1.33777	1.99655	1.80878	1.64495	1.84658	1.8276	1.79808	1.8169	1.52944	1.68681	1.43717	1.57078	1.65825	1.30026	1.58611	1.56126	1.55512	1.08338	1.16644	0.968163530137371	1.0639	1.52917	1.60705	0.969759630423369	0.516658462336521	0.485975397095347	1.64318	1.1518	0.955362338834442	1.52513	1.32079	1.08939
1157	P58468	Fam207a	1.3651	1.32552	1.32398	1.39366	1.22603	1.41275	1.32355	1.46389	1.37837	1.38891	1.37013	1.3378	1.4568	1.69162	1.68732	1.67217	1.81328	1.65421	1.61318	1.63088	1.57062	1.76934	1.7554	1.55517	1.7596	1.55019	1.24168	1.03447	1.25397	1.13326	1.38629	1.27434	1.42987	1.57255	1.35624	1.44879
1158	P58501	Paxbp1	1.60153	1.62993	1.58664	1.62897	1.47565	1.5346	1.65651	1.47145	1.58687	1.52543	1.51989	1.52047	1.49257	1.33854	1.37334	1.33307	1.41195	1.44421	1.2872	1.36165	1.35746	1.35256	1.35836	1.39897	1.3791	1.5622	1.46053	1.5039	1.39833	1.42028	1.48744	1.46981	1.52552	1.50082	1.44163	1.55339
1159	P58742	Aaas	1.51188	1.34023	1.36251	1.52308	1.28327	1.47009	1.47287	1.54385	1.5185	1.56555	1.41101	1.46955	1.43465	1.40157	1.44543	1.48049	1.43488	1.51755	1.32539	1.47822	1.44642	1.46339	1.4035	1.53153	1.45293	1.62521	1.46388	1.40183	1.58313	1.43334	1.48557	1.63462	1.53349	1.55788	1.52977	1.45041
1160	P58771	Tpm1	2.10871	2.43098	1.22958	1.52475	2.5087	0.975499	1.16346	1.78728	2.56593	2.34492	1.11006	1.50658	1.71176	1.62582	0.276307008725346	0.569622642338105	1.82457	1.8899	2.02593	0.637686540256475	1.41911	2.34501	1.06037	0.147472	0.684843895743246	-0.0352936441618782	-0.741386491759043	0.535479181906919	1.28549	1.11517	1.03459	1.04169	1.37613	1.3752	1.38403	0.764089
1161	P58774	Tpm2	1.58679	1.69079	1.44281	1.43019	1.52817	1.2547	1.12245	1.70285	1.69016	1.6421	1.46502	1.45611	1.54778	1.50197	1.24668	1.21812	1.34231	1.58506	1.35301	1.47952	1.46461	1.22937	1.33436	1.30659	1.28934	1.35841	1.26927	1.30306	1.51295	1.51205	1.22552	1.54091	1.93589	1.81592	1.63825	1.6159
1162	P58801	Ripk2	1.72424	1.45776	1.38731	1.43052	1.17726	1.45876	1.52832	1.21823	1.61433	1.58337	1.39424	1.26026	1.58528	1.50882	1.3827	1.45788	1.36997	1.25181	1.31765	1.47387	1.2466	1.41679	1.42197	1.35046	1.44101	1.50559	1.88263	1.4838	1.53629	1.524	1.53856	1.64444	1.58176	1.60039	1.42556	1.61657
1163	P58854	Tubgcp3	1.61407	1.50985	1.46356	1.34967	1.31937	1.47181	1.53282	1.42608	1.44082	1.4416	1.57001	1.48241	1.44053	1.4942	1.3417	1.35949	1.49353	1.3445	1.44821	1.57737	1.44177	1.32094	1.55385	1.50341	1.40036	1.53684	1.44208	1.58154	1.53842	1.45714	1.59723	1.47561	1.48308	1.58084	1.51725	1.43138
1164	P58929	Gmeb2	1.53183	1.58456	1.63124	1.4919	1.21705	1.64487	1.55287	1.46024	1.59007	1.56491	1.41923	1.40512	1.50818	1.56432	1.45904	1.4413	1.56141	1.44503	1.24237	1.49404	1.41406	1.57142	1.49609	1.32532	1.56494	1.43635	1.30686	1.27765	1.45904	1.22474	1.67271	1.5486	1.57741	1.42358	1.52063	1.25288
1165	P59016	Vps33b	1.39997	1.48189	1.35504	1.47798	1.29388	1.50774	1.49174	1.46111	1.41989	1.54629	1.43881	1.40467	1.48855	1.52694	1.50737	1.56637	1.54777	1.57601	1.45845	1.50327	1.48799	1.52626	1.55213	1.55416	1.56655	1.53819	1.43485	1.28961	1.37068	1.39155	1.47266	1.52005	1.40125	1.5564	1.44954	1.429
1166	P59017	Bcl2l13	1.58745	1.14669	1.01284	1.23194	1.15087	1.27154	1.22356	0.989721418401274	1.1052	1.29623	1.13635	1.20977	1.04122	1.47671	1.48119	1.76215	1.54957	1.48547	1.40163	1.62107	1.66562	1.50423	1.4343	1.60763	1.58205	1.67573	1.75023	1.53704	1.72839	1.65202	1.47239	1.69328	1.79575	1.7764	1.62006	1.6866
1167	P59048	Pdrg1	1.41246	1.68258	1.61899	1.69559	1.48322	1.68736	1.64899	1.61097	1.65951	1.52317	1.61867	1.53736	1.82944	1.35714	1.40097	1.42384	1.38134	1.38373	1.38546	1.33271	1.23515	1.32946	1.34151	1.39507	1.23582	1.56543	1.5861	1.19548	1.36086	1.29917	1.4743	1.47278	1.47248	1.30074	1.54256	1.28952
1168	P59108	Cpne2	1.72264	1.81772	1.74213	1.86117	1.54035	1.95734	1.89894	1.75967	1.81179	1.86928	1.82567	1.79705	1.85215	0.448622655690294	0.625838	0.633119287203011	0.796853607408277	0.712733763545563	0.732076115103054	0.648651	0.753658931285534	0.757937	0.765868	0.602413330492446	0.665618775815412	1.76048	1.7171	1.62836	1.64615	1.68968	1.59012	1.74849	1.78131	1.77298	1.65926	1.45447
1169	P59110	Senp1	1.39297	1.52847	1.5406	1.33443	1.52383	1.40701	1.52911	1.45064	1.42195	1.55348	1.47417	1.56474	1.54351	1.32683	1.44867	1.42597	1.53963	1.4811	1.50246	1.48625	1.43278	1.47446	1.54532	1.48029	1.46312	1.39534	1.58037	1.44211	1.4031	1.39006	1.63167	1.42258	1.43731	1.46874	1.4703	1.49173
1170	P59114	Pcif1	1.60705	1.54517	1.59356	1.5489	0.815363590595354	1.90057	1.83151	1.49754	1.44202	1.92303	1.40653	1.48334	1.64725	0.786239633736333	1.34245	1.16867	1.47211	1.49637	1.32496	0.973184467410159	1.40364	1.73272	1.72685	1.46636	1.69526	1.67524	1.03125	1.3341	1.542	1.77935	1.26734	1.4419	1.55012	1.72616	0.976402967751178	0.881168936683049
1171	P59178	L3mbtl2	1.5668	1.61134	1.80934	1.70068	1.20513	2.30088	1.34104	1.05558	1.92786	1.76137	1.08199	1.65886	1.86504	1.11892	1.38181	1.79128	1.44562	1.81034	1.3917	1.51639	0.788165157063758	0.983528	1.90299	1.38741	1.23718	0.952909402458613	1.71025	0.824906743081421	1.17893	1.62967	1.56967	1.06054	0.922482693902924	1.49289	1.52035	0.946059098550587
1172	P59235	Nup43	1.63871	1.61295	1.47835	1.57693	1.23876	1.52752	1.4018	1.72459	1.57503	1.54641	1.29374	1.45647	1.42832	1.55795	1.4579	1.36734	1.4857	1.50739	1.44098	1.59037	1.32496	1.23437	1.56922	1.38581	1.46278	1.39513	1.40854	1.44788	1.51629	1.42449	1.54292	1.57734	1.48538	1.52827	1.367	1.336
1173	P59325	Eif5	1.44442	1.26197	1.26388	1.34119	1.17174	1.20656	1.38024	1.31692	1.24058	1.32306	1.2567	1.2614	1.40499	1.66092	1.59401	1.55529	1.53224	1.62814	1.55284	1.53826	1.67005	1.49722	1.61692	1.67053	1.55797	1.45749	1.45439	1.45101	1.56282	1.40784	1.61821	1.58916	1.56003	1.68777	1.62327	1.42772
1174	P59326	Ythdf1	1.4505	1.4357	1.51572	1.53783	1.54988	1.53957	1.64158	1.48605	1.56397	1.53072	1.44944	1.50085	1.63812	1.54436	1.52835	1.51602	1.431	1.42411	1.51615	1.48125	1.40676	1.55977	1.40509	1.51118	1.43271	1.49848	1.47654	1.22415	1.39999	1.35122	1.41088	1.31824	1.4223	1.45396	1.42973	1.3955
1175	P59328	Wdhd1	1.59778	1.33469	1.43853	1.39459	1.44553	1.41025	1.43836	1.43316	1.44315	1.44237	1.40041	1.4027	1.37601	1.46809	1.52281	1.43133	1.5458	1.51392	1.41278	1.51935	1.47384	1.46043	1.56595	1.47437	1.52137	1.49905	1.51527	1.4512	1.49265	1.42198	1.50267	1.49497	1.54578	1.54385	1.54844	1.5344
1176	P59438	Hps5	1.625	1.3506	1.45362	1.33687	1.23704	1.36679	1.22205	1.40308	1.44439	1.40913	1.29924	1.52948	1.4006	1.75586	1.51299	1.63695	1.69211	1.42235	1.34039	1.32081	1.45814	1.58862	1.36443	1.44385	1.69932	1.67149	1.48035	1.32373	1.26198	1.25957	1.62437	1.45341	1.58733	1.46804	1.68175	1.66373
1177	P59470	Polr3b	1.40297	1.6242	1.65713	1.49414	1.57764	1.56104	1.62298	1.40409	1.51149	1.65095	1.4572	1.4768	1.67869	1.41087	1.41448	1.56079	1.462	1.58196	1.19239	1.45105	1.3526	1.40393	1.34438	1.44042	1.3589	1.35601	1.39903	1.33734	1.41153	1.26471	1.5905	1.55971	1.44917	1.48281	1.46147	1.50159
1178	P59481	Lman2l	2.19732	1.64187	0.862938950718043	1.6422	1.34378	0.647655732292072	1.64505	1.48244	1.02172	1.53309	1.27094	1.06308	0.765382627673544	1.46418	1.64752	2.34942	1.74234	1.51541	1.2115	1.74472	1.70181	1.44518	1.67658	1.35874	1.97083	1.3787	1.95755	0.708764	1.59545	1.11293	1.21925	1.08533	1.58564	1.83038	1.19817	0.106411795028656
1179	P59672	Anks1a	1.56157	1.60918	1.51878	1.58557	1.3185	1.51266	1.59442	1.64583	1.58056	1.55503	1.54349	1.51648	1.65849	1.53317	1.37979	1.43067	1.49899	1.40147	1.31201	1.51231	1.3939	1.4274	1.45184	1.40567	1.27605	1.45583	1.34375	1.3177	1.29127	1.29748	1.51284	1.4539	1.45236	1.53374	1.48735	1.55773
1180	P59708	Sf3b6	1.57027	1.45524	1.40284	1.38756	1.26448	1.40593	1.32838	1.43779	1.36981	1.29016	1.37199	1.36332	1.36678	1.72668	1.56113	1.52641	1.65849	1.63825	1.56871	1.71541	1.5851	1.5211	1.72459	1.54503	1.53149	1.50102	1.4047	1.56585	1.3269	1.39196	1.45684	1.37734	1.39501	1.51055	1.33676	1.27533
1181	P59729	Rin3	1.51854	1.6042	1.58494	1.65198	1.56036	1.56988	1.63016	1.63485	1.67485	1.71825	1.54049	1.5412	1.65594	1.32719	1.32091	1.42157	1.41045	1.33026	1.26379	1.41773	1.2529	1.41155	1.36291	1.25191	1.30282	1.56428	1.55427	1.17914	1.27141	1.23007	1.47587	1.548	1.47666	1.62645	1.53319	1.37551
1182	P59759	Mrtfb	1.58712	1.74053	1.52914	1.48427	1.41513	1.62158	1.4547	1.61143	1.47109	1.64056	1.56143	1.5031	1.5922	1.46013	1.49884	1.40369	1.50796	1.56078	1.18523	1.51553	1.34713	1.49677	1.47683	1.55353	1.47576	1.58339	1.58885	1.1785	0.908454802523634	0.642015016589839	1.52553	1.5352	1.52533	1.6359	1.48893	1.29013
1183	P59941	Sirt6	1.60296	1.47502	1.51262	1.53627	1.39898	1.55076	1.43523	1.52263	1.46554	1.74201	1.56545	1.4163	1.72602	1.36927	1.38643	1.71764	1.69312	1.44842	1.38833	1.43251	1.4258	1.51133	1.41692	1.38979	1.52965	1.50359	1.34867	1.38191	1.51649	1.13479	1.24156	1.57594	1.36615	1.5726	1.23706	1.29821
1184	P59997	Kdm2a	1.53843	1.53275	1.38889	1.47261	1.55899	1.52863	1.40259	1.62821	1.51762	1.50988	1.54631	1.54766	1.44488	1.42886	1.44343	1.46501	1.52421	1.52171	1.26295	1.46278	1.47824	1.34095	1.41096	1.49414	1.4228	1.67023	1.51969	1.36935	1.50626	1.3254	1.45522	1.43907	1.39421	1.57837	1.39708	1.44813
1185	P59999	Arpc4	1.5307	1.35314	1.37021	1.48438	1.58473	1.2973	1.46688	1.45966	1.35903	1.45758	1.39198	1.34572	1.28042	1.54514	1.50889	1.56946	1.51339	1.58704	1.56298	1.54685	1.65449	1.33838	1.50014	1.70958	1.61597	1.61089	1.36928	1.43305	1.42596	1.38643	1.30458	1.47676	1.45952	1.58382	1.44416	1.3918
1186	P60060	Sec61g	1.64165	1.7425	1.66204	1.64261	1.72278	1.80163	1.79891	1.57816	1.4442	1.35725	1.94264	1.66781	1.47345	1.16855	1.33483	1.4812	1.47913	0.958406808456648	1.52905	1.39067	1.33365	1.40661	0.838110902718637	1.09958	1.12976	1.43845	1.43211	1.74424	1.61191	1.42445	1.45275	1.3168	1.12374	1.04223	1.45221	1.64101
1187	P60122	Ruvbl1	1.45769	1.4247	1.41943	1.52291	1.35387	1.43149	1.49398	1.51841	1.46586	1.54234	1.4972	1.47038	1.47582	1.48297	1.4284	1.44701	1.46945	1.43678	1.49649	1.46158	1.41619	1.47289	1.56004	1.42123	1.47097	1.51469	1.46121	1.46912	1.55948	1.56029	1.44394	1.52557	1.48455	1.50573	1.48428	1.38711
1188	P60229	Eif3e	1.46171	1.28459	1.35995	1.39635	1.44735	1.39043	1.52197	1.43889	1.43865	1.51105	1.4443	1.4873	1.45751	1.4134	1.49808	1.48855	1.43441	1.4816	1.52334	1.54468	1.59528	1.44751	1.57286	1.59046	1.57567	1.5394	1.47543	1.43499	1.51511	1.46546	1.3568	1.46763	1.48525	1.55395	1.45886	1.44708
1189	P60330	Espl1	1.64936	1.32568	1.69678	1.66609	1.2771	1.39778	1.50118	1.58221	1.6405	1.62133	1.46597	1.56993	1.63471	1.34869	1.33003	1.41035	1.40833	1.25798	1.13889	1.52447	1.21636	1.31375	1.54107	1.2956	1.22848	1.67012	1.68846	1.60169	1.27991	1.47729	1.51576	1.30454	1.54002	1.71311	1.53812	1.37413
1190	P60335	Pcbp1	1.44443	1.49726	1.52595	1.5479	1.34197	1.48158	1.54571	1.56195	1.47264	1.52773	1.28009	1.53459	1.62527	1.51593	1.46044	1.38101	1.43938	1.44075	1.46767	1.40634	1.44167	1.42219	1.43404	1.45078	1.51193	1.56785	1.51046	1.25808	1.49829	1.43076	1.4602	1.49005	1.36437	1.46436	1.64266	1.53437
1191	P60487	Pdxp	1.54061	1.57101	1.43505	1.61755	1.45121	1.55022	1.58179	1.56329	1.70836	1.50705	1.54136	1.64372	1.66509	1.63584	1.53621	1.39557	1.37994	1.55611	1.52581	1.56993	1.48604	1.39897	1.41718	1.46169	1.44727	1.37429	1.38848	1.34695	1.35692	1.20384	1.30198	1.47179	1.49871	1.45519	1.3619	0.849256
1192	P60605	Ube2g2	1.57981	1.52949	1.52595	1.63325	1.28419	1.59238	1.44953	1.37592	1.62439	1.74519	1.4137	1.55736	1.38097	1.40099	1.57386	1.49049	1.58067	1.54986	1.3	1.42996	1.38989	1.25873	1.51696	1.42142	1.41341	1.54957	1.41643	1.30629	1.45509	1.28717	1.46919	1.40974	1.44641	1.76543	1.59834	1.11507
1193	P60670	Nploc4	1.27955	1.38939	1.44773	1.52978	1.39523	1.50916	1.48484	1.48651	1.48142	1.58893	1.47343	1.53834	1.5544	1.59038	1.61017	1.52637	1.66395	1.60053	1.54589	1.61084	1.60641	1.54414	1.62215	1.62948	1.67747	1.27188	1.34602	1.23789	1.26413	1.30374	1.28132	1.35069	1.38971	1.42769	1.29901	1.29298
1194	P60710	Actb	1.53578	1.46242	1.51333	1.41278	1.59807	1.41372	1.51382	1.56979	1.46901	1.42367	1.47799	1.54537	1.46586	1.45502	1.46381	1.38324	1.40797	1.51366	1.42575	1.42186	1.52726	1.33422	1.403	1.49285	1.4035	1.52011	1.48133	1.47277	1.43452	1.37228	1.52953	1.47882	1.41403	1.57718	1.57741	1.52011
1195	P60762	Morf4l1	1.5884	1.41977	1.52282	1.63019	1.74829	1.61626	1.60383	1.63455	1.53289	1.59592	1.62963	1.58851	1.59832	1.56979	1.41904	1.32722	1.59549	1.43122	1.46454	1.79591	1.3683	1.5601	1.57422	1.57158	1.46906	1.577	1.37423	1.12682	1.05505	1.16266	1.05902	1.27369	1.11212	1.5393	1.25704	1.22976
1196	P60766	Cdc42	1.59428	1.35057	1.27146	1.51514	1.31563	1.74607	1.52292	1.13599	1.36654	1.4772	1.27728	1.54088	1.45357	1.29574	1.33611	1.60975	1.44688	1.39906	1.32199	1.57281	1.66472	1.44819	1.46786	1.56294	1.58705	1.58403	1.54838	1.12295	1.50366	1.22158	1.59226	1.54364	1.60249	1.70981	1.53432	1.54124
1197	P60824	Cirbp	1.30446	1.52931	1.39667	1.35435	1.79313	1.16794	1.39328	1.28346	0.986151878306504	1.38245	1.37126	1.35448	1.2372	1.88016	1.80602	1.78684	1.7035	1.92198	1.83805	1.60486	1.61487	1.88424	1.7318	1.61219	1.87307	1.29836	1.18745	1.21712	1.26713	0.808297035905945	0.964114746978829	1.1458	1.34344	1.22943	1.40407	1.37348
1198	P60840	Ensa	1.31977	1.46953	1.4676	1.53452	1.05691	1.30041	1.44963	1.22508	1.15695	1.61751	1.02679	1.45467	1.41764	1.98248	1.27742	1.64246	1.77232	1.9344	-0.132612244369649	1.86272	1.81647	1.72976	1.68923	1.47422	1.95008	1.57407	1.80773	0.479839466694975	0.567731767744406	0.228681651670076	1.62345	1.34167	1.8103	1.85281	1.38726	1.50719
1199	P60843	Eif4a1	1.49432	1.52687	1.61452	1.59879	1.5845	1.51735	1.53356	1.61185	1.55071	1.71171	1.4344	1.54561	1.51561	1.40849	1.39116	1.32008	1.3356	1.47985	1.34914	1.34946	1.41424	1.22385	1.36178	1.41472	1.42996	1.67215	1.46263	1.30544	1.4649	1.46644	1.45706	1.47172	1.38113	1.56649	1.46005	1.49628
1200	P60867	Rps20	1.53	1.62182	1.70968	1.42865	1.38351	1.45799	1.39198	1.54523	1.48153	1.41052	1.61533	1.51209	1.31717	1.45603	1.51798	1.51693	1.60189	1.53018	1.49112	1.48463	1.48102	1.47442	1.50649	1.46681	1.3006	1.44446	1.41609	1.64569	1.4478	1.48281	1.51743	1.26124	1.35434	1.49772	1.29828	1.3396
1201	P60898	Polr2i	1.25714	1.12321	1.62828	1.74007	1.37016	1.57946	1.43376	1.50987	1.7856	1.60869	1.73933	1.6436	1.13895	1.52511	1.75889	1.45416	1.88474	1.53899	1.49762	1.46406	1.63272	1.42372	1.6387	1.55318	1.44068	1.45233	1.09988	1.68263	1.28514	1.40186	1.33028	1.38457	1.47106	1.59761	0.711127605510358	0.324860377565017
1202	P60904	Dnajc5	1.69722	1.6399	1.4169	1.58307	1.33082	1.79729	1.54841	1.573	1.52801	1.63134	1.4908	1.70037	1.39521	1.37469	1.40973	1.38179	1.53711	1.18223	1.24319	1.29138	1.6737	1.46201	1.31199	1.49923	1.49449	1.66893	1.62722	1.22332	1.20012	1.18388	1.35198	1.55897	1.39013	1.47472	1.33278	1.53835
1203	P61021	Rab5b	1.69033	1.51199	1.41572	1.3736	1.31212	1.47798	1.40083	1.29353	1.36126	1.40749	1.50071	1.57105	1.17725	1.23578	1.40754	1.58292	1.4212	1.34631	1.17796	1.57863	1.59028	1.3764	1.34894	1.41737	1.48241	1.69712	1.62414	1.61502	1.64302	1.33861	1.56091	1.65772	1.6366	1.56084	1.54285	1.48746
1204	P61022	Chp1	1.57242	1.43708	1.23905	1.65005	0.968958270396604	1.52561	1.38949	1.40799	1.7202	1.61479	1.47945	1.23723	1.41836	1.19759	1.42867	1.52408	1.40069	1.35576	1.35407	1.52457	1.49266	1.54373	1.2802	1.51836	1.55663	1.52278	1.7297	1.39401	1.35077	1.40385	1.45588	1.45231	1.60137	1.67273	1.6519	1.68471
1205	P61025	Cks1b	1.76808	1.56184	1.35672	1.28021	1.59665	1.26231	1.604	1.97754	1.41502	1.23592	1.63644	1.43923	1.31763	1.54747	1.66276	1.5615	1.65969	1.48791	1.88916	1.78715	1.41684	1.52015	1.53914	1.62585	1.4184	1.54016	1.31011	1.34375	1.26707	1.18099	1.36015	1.16067	1.09097	1.21992	1.20578	1.25236
1206	P61027	Rab10	1.42946	1.4592	1.19924	1.61982	1.4003	1.57429	1.54176	1.28994	1.47149	1.664	1.38413	1.40761	1.41358	1.31395	1.21924	1.72989	1.41198	1.26105	1.42777	1.38624	1.54443	1.43614	1.35355	1.3994	1.52345	1.57838	1.59619	1.35687	1.59207	1.49882	1.41868	1.5516	1.81115	1.59751	1.42242	1.54952
1207	P61028	Rab8b	1.79561	1.43878	1.45704	1.59657	1.227	1.3663	1.53705	0.901130408771507	1.31501	1.62855	1.33824	1.71468	1.28975	1.30764	1.58825	1.96237	1.37047	1.37581	1.54773	1.4616	1.71099	1.46985	1.54592	1.65391	1.44078	1.69706	1.49303	1.42785	1.61321	1.19479	1.60227	1.69509	-0.503850227805977	1.3968	1.66544	1.36747
1208	P61082	Ube2m	1.48823	1.4274	1.52485	1.50668	1.39649	1.49215	1.54946	1.41787	1.44049	1.5007	1.40786	1.5073	1.51222	1.5459	1.53033	1.52039	1.31395	1.47366	1.55679	1.55125	1.54327	1.41979	1.47114	1.55803	1.54146	1.42295	1.47797	1.53056	1.45384	1.3179	1.51222	1.44408	1.30514	1.53669	1.48831	1.3091
1209	P61087	Ube2k	1.41439	1.3138	1.30773	1.26537	1.38716	1.33921	1.32579	1.28784	1.34117	1.24239	1.32507	1.32648	1.36956	1.70073	1.68565	1.60102	1.68024	1.6803	1.73771	1.71413	1.67829	1.57994	1.69499	1.75787	1.67029	1.37382	1.3491	1.38476	1.40224	1.35034	1.44278	1.39099	1.3795	1.50033	1.35892	1.36674
1210	P61089	Ube2n	1.56775	1.49789	1.54066	1.48503	1.46618	1.55231	1.43867	1.51315	1.50319	1.48676	1.60864	1.47702	1.45832	1.55992	1.51957	1.46761	1.58966	1.48519	1.42728	1.5771	1.44957	1.41121	1.52689	1.54119	1.49773	1.44076	1.43944	1.44894	1.44437	1.31773	1.48872	1.4374	1.44696	1.50239	1.35958	0.957495063020296
1211	P61161	Actr2	1.56029	1.36033	1.40527	1.38696	1.50461	1.40807	1.49845	1.483	1.40067	1.50821	1.36672	1.4804	1.53207	1.51962	1.50253	1.37732	1.43381	1.48545	1.53905	1.52016	1.4854	1.45061	1.41364	1.48508	1.50183	1.57722	1.51436	1.35087	1.5246	1.46013	1.49242	1.48438	1.44623	1.56292	1.53914	1.45508
1212	P61164	Actr1a	1.53496	1.5259	1.43535	1.55181	1.59166	1.494	1.54019	1.40228	1.46984	1.50185	1.41654	1.47322	1.42592	1.36104	1.51626	1.54746	1.39335	1.49887	1.51027	1.41859	1.43923	1.50048	1.51384	1.56153	1.59043	1.52256	1.57185	1.09944	1.49486	1.39066	1.37477	1.39931	1.56136	1.53084	1.43145	1.36978
1213	P61202	Cops2	1.42662	1.47032	1.4013	1.44033	1.32964	1.36155	1.47763	1.39778	1.42569	1.46064	1.37844	1.43033	1.47676	1.54184	1.51122	1.53401	1.48736	1.50494	1.50716	1.56566	1.60045	1.55872	1.55972	1.5897	1.606	1.49514	1.44512	1.393	1.41996	1.47722	1.40252	1.47347	1.49318	1.44467	1.49596	1.42069
1214	P61211	Arl1	1.41475	1.23531	1.1674	1.51633	1.49838	1.46141	1.58158	1.51039	1.51273	1.7449	1.45362	1.34608	1.48496	1.31009	1.31761	1.38664	1.29217	1.36419	1.39046	1.47714	1.44962	1.53227	1.48602	1.39935	1.63956	1.59093	1.52437	1.45875	1.69266	1.33844	1.44898	1.63551	1.58979	1.57544	1.53408	1.51092
1215	P61222	Abce1	1.41708	1.45054	1.50521	1.55804	1.44637	1.51124	1.54504	1.48937	1.51721	1.53759	1.44573	1.47254	1.54769	1.42873	1.47641	1.44181	1.48638	1.50374	1.45014	1.44383	1.52986	1.46849	1.51719	1.5474	1.54639	1.46703	1.40427	1.32702	1.46706	1.38995	1.44116	1.4524	1.4145	1.5062	1.44891	1.42612
1216	P61226	Rap2b	1.51181	1.3204	1.43662	1.67549	0.799142508727149	1.62654	1.61968	1.26518	1.48088	1.87453	1.42043	1.69241	1.47804	1.19156	1.48377	1.55725	1.46422	1.38211	1.3974	1.57877	1.5031	1.65926	1.23085	1.61919	1.3964	1.69834	1.61399	1.32274	1.25261	1.27017	1.38749	1.52617	1.54243	1.72461	1.34767	1.24871
1217	P61255	Rpl26	1.54844	1.48237	1.35508	1.4634	1.43493	1.32448	1.46938	1.40226	1.41009	1.4781	1.28947	1.53324	1.30769	1.53859	1.6239	1.60407	1.46635	1.63552	1.4215	1.43581	1.51904	1.41939	1.62183	1.62855	1.4035	1.60217	1.31444	1.45862	1.61454	1.54081	1.60089	1.44185	1.45056	1.56749	1.44965	1.02044
1218	P61290	Psme3	1.44817	1.54606	1.5473	1.51654	1.52966	1.51228	1.54039	1.5351	1.43074	1.60106	1.65717	1.56591	1.59806	1.47337	1.47244	1.44683	1.4377	1.49568	1.49261	1.43677	1.44909	1.49769	1.46716	1.50658	1.46293	1.48837	1.44441	1.23509	1.30902	1.3247	1.35006	1.3423	1.40584	1.49878	1.43793	1.47044
1219	P61327	Magoh	1.40514	1.72859	1.57227	1.62915	1.73838	1.56911	1.66902	1.72888	1.52365	1.58555	1.72396	1.44864	1.50699	1.33449	1.25179	1.48007	1.35565	1.1897	1.30181	1.33025	1.4059	1.35083	1.21873	1.31819	1.37592	1.54928	1.54143	1.41786	1.39762	1.38517	1.28025	1.42148	1.51351	1.59712	1.52039	1.42131
1220	P61358	Rpl27	1.58543	1.45398	1.55498	1.53884	1.43321	1.43959	1.47203	1.45798	1.47438	1.50754	1.40658	1.4814	1.51597	1.51784	1.45955	1.35635	1.47172	1.5276	1.48535	1.43704	1.47231	1.58736	1.45035	1.43947	1.53053	1.45367	1.40466	1.38325	1.56552	1.62989	1.33972	1.49457	1.45046	1.36687	1.50764	1.35059
1221	P61406	Smg6	1.52709	1.48387	1.62458	1.40543	1.1993	1.63548	1.50351	1.42014	1.48609	1.62888	1.49589	1.62028	1.57442	1.29254	1.54028	1.47563	1.57496	1.73387	1.4479	1.56011	1.48729	1.71743	1.49633	1.57071	1.36576	1.42427	1.31549	1.20406	1.2892	1.17719	1.46803	1.30878	1.6074	1.56918	1.33023	1.24494
1222	P61514	Rpl37a	1.48358	1.2223	1.33218	1.3284	1.30014	1.16617	1.33703	1.29878	1.28682	1.42427	1.25351	1.29938	1.34407	1.43046	1.64746	1.62813	1.41114	1.7208	1.76178	1.49577	1.64113	1.52486	1.56661	1.63184	1.74295	1.52425	1.50539	1.451	1.59188	1.70205	1.36584	1.53063	1.55868	1.32936	1.49708	1.42429
1223	P61600	Naa20	1.32648	1.17756	1.10415	1.36128	1.5135	1.46204	1.71964	1.46731	1.52221	1.59695	1.57429	1.2882	1.36923	1.60313	1.57012	1.4402	1.59974	1.54688	1.64453	1.65985	1.7555	1.43545	1.67596	1.82091	1.64736	1.52472	1.44116	1.26957	1.3213	1.30466	1.30527	1.10762	1.1694	1.65841	1.3315	1.33254
1224	P61620	Sec61a1	1.79072	1.24801	0.929819846518882	1.3648	1.13776	1.35502	1.39254	1.02299	1.08358	0.780391905541703	1.57776	1.42489	0.916006269708472	0.987731766186666	1.25009	2.07102	1.40467	1.29168	1.27282	1.53091	1.73614	0.907685868306685	1.32999	1.41327	1.34967	1.87809	1.8527	2.01086	1.98364	1.99275	1.24032	1.41334	2.01505	1.5733	1.46784	1.5428
1225	P61750	Arf4	1.84363	1.56279	1.74541	1.3172	1.51537	1.56914	1.46404	1.60314	1.4753	1.43728	1.49221	1.55958	1.34749	1.71036	1.53288	1.3858	1.44871	1.29394	1.23816	1.6526	1.38917	1.40808	1.37432	1.1927	1.3836	1.46701	1.347	1.19454	1.56266	1.53204	1.55451	1.50322	1.32916	1.3799	1.4725	1.5188
1226	P61759	Vbp1	1.42815	1.35912	1.34431	1.4765	1.4818	1.43959	1.53129	1.39889	1.31757	1.49658	1.454	1.47956	1.53596	1.46014	1.43758	1.44995	1.51585	1.37609	1.59253	1.51363	1.38097	1.47275	1.5508	1.5253	1.63755	1.5162	1.55151	1.50989	1.4627	1.47974	1.47634	1.47437	1.43569	1.38516	1.55377	1.50089
1227	P61804	Dad1	1.74497	1.28673	0.835889830635518	1.32501	1.52146	1.59166	1.60403	1.04251	0.804229947904748	1.43696	1.68843	1.59003	1.07629	1.08974	1.34904	2.13416	1.55238	1.40807	0.945868994577246	1.80671	1.67322	0.814344880943066	1.58337	1.63367	1.37817	1.75568	1.64993	1.727	1.81498	1.45663	1.08055	1.12109	1.89628	1.79448	1.21889	1.3311
1228	P61924	Copz1	1.40562	1.53316	1.52071	1.59049	1.46354	1.52049	1.5232	1.49709	1.38564	1.58891	1.35829	1.53037	1.51296	1.46568	1.5822	1.52374	1.45936	1.58767	1.44487	1.3812	1.51475	1.44085	1.46169	1.36833	1.48965	1.51279	1.49878	1.16965	1.41106	1.38717	1.31576	1.51338	1.54644	1.58469	1.50374	1.37252
1229	P61961	Ufm1	1.41797	1.51435	1.4311	1.42087	1.41016	1.3091	1.46585	1.56394	1.33206	1.36778	1.43691	1.38659	1.39662	1.74521	1.61622	1.56786	1.72529	1.65061	1.67518	1.7112	1.66145	1.63298	1.64684	1.58215	1.65645	1.34525	1.41161	1.25032	1.26284	1.35834	1.19422	1.10157	1.51212	1.22343	1.37082	1.37781
1230	P61963	Dcaf7	1.51547	1.51174	1.56862	1.55594	1.58017	1.52148	1.536	1.44728	1.50318	1.54203	1.513	1.51342	1.53265	1.32069	1.47347	1.46368	1.49932	1.4902	1.48407	1.43942	1.4483	1.47039	1.47221	1.40655	1.46065	1.48404	1.47096	1.43795	1.37131	1.24994	1.47582	1.41892	1.30231	1.44531	1.533	1.53981
1231	P61965	Wdr5	1.46888	1.49393	1.49191	1.45459	1.4959	1.47736	1.50599	1.47292	1.51348	1.49257	1.42121	1.51257	1.54511	1.35652	1.44418	1.35258	1.40174	1.37479	1.45006	1.31862	1.34361	1.38852	1.2868	1.3913	1.31756	1.5233	1.54793	1.592	1.62654	1.56148	1.57034	1.64432	1.49105	1.51471	1.56835	1.55176
1232	P61967	Ap1s1	1.54429	1.35632	1.42641	1.43276	1.5221	1.41236	1.36712	1.43233	1.38574	1.35077	1.50386	1.28656	1.24091	1.55039	1.55017	1.58536	1.64229	1.54446	1.52948	1.61814	1.57095	1.53705	1.67117	1.59039	1.54999	1.44274	1.42274	1.39859	1.47806	1.44213	1.3732	1.47631	1.3632	1.52322	1.46024	1.3564
1233	P61969	Lmo4	1.80792	1.96328	1.21919	1.92149	1.10977	1.88161	1.31156	1.58137	2.1023	1.898	1.56791	1.76583	1.96416	1.39282	1.48204	1.40897	2.05998	1.75474	1.54707	1.71605	1.71513	1.45637	1.38834	1.32061	1.31654	1.53368	1.25748	-1.06214	1.20548	0.835993918492119	1.60019	1.00723	0.923594	1.36256	0.173343688741493	-0.116227
1234	P61971	Nutf2	1.41659	1.14454	1.34017	1.50724	1.39177	1.54517	1.48626	1.57658	1.49673	1.70949	1.36423	1.35338	1.53003	1.56305	1.62947	1.45004	1.61267	1.57296	1.26886	1.67201	1.50351	1.59504	1.71079	1.57878	1.77512	1.42428	1.32366	1.2381	1.40595	1.24507	1.33364	1.29294	1.5809	1.71015	1.25978	1.11364
1235	P61979	Hnrnpk	1.41521	1.54897	1.50073	1.54705	1.57528	1.42021	1.45125	1.55903	1.45724	1.52358	1.50525	1.47979	1.40891	1.55243	1.505	1.52035	1.5139	1.65058	1.50614	1.42374	1.50282	1.4543	1.52163	1.5617	1.48749	1.43569	1.44811	1.3683	1.34212	1.26158	1.4297	1.42192	1.4506	1.43596	1.38778	1.42041
1236	P61982	Ywhag	1.42924	1.39849	1.40813	1.51585	1.36622	1.41801	1.5988	1.47828	1.48688	1.52339	1.23415	1.46913	1.58384	1.43258	1.48543	1.50431	1.31013	1.62603	1.47307	1.35176	1.57246	1.33735	1.3827	1.48728	1.46314	1.46095	1.50812	1.26431	1.46848	1.48359	1.5066	1.46067	1.63815	1.68942	1.54294	1.57874
1237	P62046	Lrch1	1.47436	1.50045	1.56439	1.5786	1.43897	1.47924	1.43972	1.49129	1.57004	1.51146	1.61794	1.37856	1.48877	1.55788	1.34849	1.51216	1.66245	1.50222	1.39749	1.51793	1.30687	1.55933	1.48626	1.56568	1.56214	1.34291	1.56637	1.299	1.20851	1.20995	1.63122	1.36056	1.44067	1.58785	1.19004	1.53706
1238	P62069	Usp46	1.55184	2.93434	1.87762	1.41917	3.45142	1.72315	1.06639	1.14652	1.2063	2.60278	0.291609244299422	2.41176	0.092995265143652	-0.181743555347066	2.26118	1.22839	0.857769812491872	2.16929	1.6016	1.66288	0.922060026037738	1.85077	0.347088827921728	0.724013207194883	0.51222	0.731353111186103	1.42149	1.56447	1.14695	0.434409396610367	-0.128238	0.847874834490413	-1.54615	1.03709	0.686978660083608	-0.812927848966957
1239	P62073	Timm10	1.52456	1.51405	1.69642	1.34394	1.63058	1.58884	1.60932	1.68188	1.58768	1.77166	1.72659	1.54808	1.66063	1.48519	1.5399	1.26766	1.22891	1.6734	1.40755	1.6295	1.34798	1.46874	1.33872	1.2541	1.14164	1.30939	1.25169	1.61102	1.42904	1.32856	1.4383	1.31917	1.37233	1.49017	1.0562	1.42081
1240	P62075	Timm13	1.41072	1.43686	1.32008	1.47219	1.19404	1.41794	1.30096	1.4474	1.39587	1.4796	1.30417	1.4692	1.33567	1.63747	1.60676	1.63622	1.6214	1.72142	1.51195	1.61018	1.79349	1.59924	1.63791	1.73699	1.65093	1.44105	1.4377	1.24911	1.30902	1.16975	1.37768	1.25438	1.48147	1.47863	1.40773	1.41018
1241	P62077	Timm8b	1.08842	1.76072	1.60108	1.8639	1.65844	1.70254	1.62158	1.84112	1.66169	1.46622	1.70499	1.58978	1.07717	1.40107	1.33633	1.4842	1.60083	1.59728	1.75058	1.67371	1.5977	1.7948	1.60182	1.48766	1.58031	1.30286	1.2514	1.33595	0.82914	0.943070529954367	1.26877	1.13825	1.11842	1.38815	1.03936	1.00184
[truncated: 4,546 more rows]
